# Supplementary material for: Heme alters biofilm formation in Mycobacterium abscessus
Source: Microbiol Spectr. 2024 Dec 23;13(2):e02415-24. doi: 10.1128/spectrum.02415-24 (PMC11792503; doi:10.1128/spectrum.02415-24)
Supplement: Data S1 — Proteomics data used for Tables 1, S1, and S2. [file spectrum.02415-24-s0001.xlsx]

## Sheet: proteinGroups
Protein IDs	Majority protein IDs	Peptide counts (all)	Peptide counts (razor+unique)	Peptide counts (unique)	Fasta headers	Number of proteins	Peptides	Razor + unique peptides	Unique peptides	Peptides H1	Peptides H2	Peptides H3	Peptides HB1	Peptides HB2	Peptides HB3	Peptides SCFM1	Peptides SCFM2	Peptides SCFM3	Razor + unique peptides H1	Razor + unique peptides H2	Razor + unique peptides H3	Razor + unique peptides HB1	Razor + unique peptides HB2	Razor + unique peptides HB3	Razor + unique peptides SCFM1	Razor + unique peptides SCFM2	Razor + unique peptides SCFM3	Unique peptides H1	Unique peptides H2	Unique peptides H3	Unique peptides HB1	Unique peptides HB2	Unique peptides HB3	Unique peptides SCFM1	Unique peptides SCFM2	Unique peptides SCFM3	Sequence coverage [%]	Unique + razor sequence coverage [%]	Unique sequence coverage [%]	Mol. weight [kDa]	Sequence length	Sequence lengths	Q-value	Score	Sequence coverage H1 [%]	Sequence coverage H2 [%]	Sequence coverage H3 [%]	Sequence coverage HB1 [%]	Sequence coverage HB2 [%]
B1MAD4	B1MAD4	2	2	2	tr|B1MAD4|B1MAD4_MYCA9 Putative transcriptional rgulator OS=Mycobacteroides abscessus (strain ATCC 19977 / DSM 44196 / CCUG 20993 / CIP 104536 / JCM 13569 / NCTC 13031 / TMC 1543 / L948) OX=561007 GN=MAB_p01 PE=4 SV=1	1	2	2	2	2	2	2	0	1	0	2	2	2	2	2	2	0	1	0	2	2	2	2	2	2	0	1	0	2	2	2	8.4	8.4	8.4	30.973	273	273	0	6.9072	8.4	8.4	8.4	0	4
B1MAD5	B1MAD5	3	3	3	tr|B1MAD5|B1MAD5_MYCA9 Uncharacterized protein OS=Mycobacteroides abscessus (strain ATCC 19977 / DSM 44196 / CCUG 20993 / CIP 104536 / JCM 13569 / NCTC 13031 / TMC 1543 / L948) OX=561007 GN=MAB_p02 PE=4 SV=1	1	3	3	3	3	1	2	1	0	0	0	3	3	3	1	2	1	0	0	0	3	3	3	1	2	1	0	0	0	3	3	15.1	15.1	15.1	15.64	146	146	0	8.8753	15.1	8.2	14.4	8.2	0
B1MAD6	B1MAD6	4	4	4	tr|B1MAD6|B1MAD6_MYCA9 Antitoxin OS=Mycobacteroides abscessus (strain ATCC 19977 / DSM 44196 / CCUG 20993 / CIP 104536 / JCM 13569 / NCTC 13031 / TMC 1543 / L948) OX=561007 GN=MAB_p03 PE=3 SV=1	1	4	4	4	4	3	4	0	0	0	4	4	2	4	3	4	0	0	0	4	4	2	4	3	4	0	0	0	4	4	2	80.5	80.5	80.5	8.3404	77	77	0	37.982	80.5	64.9	80.5	0	0
B1MAD8	B1MAD8	5	5	5	tr|B1MAD8|B1MAD8_MYCA9 Mercury resistance operon repressor MerR OS=Mycobacteroides abscessus (strain ATCC 19977 / DSM 44196 / CCUG 20993 / CIP 104536 / JCM 13569 / NCTC 13031 / TMC 1543 / L948) OX=561007 GN=MAB_p05c PE=4 SV=1	1	5	5	5	5	2	4	2	1	1	4	3	4	5	2	4	2	1	1	4	3	4	5	2	4	2	1	1	4	3	4	64.6	64.6	64.6	13.799	127	127	0	23.049	64.6	32.3	57.5	24.4	11.8
B1MAD9	B1MAD9	4	4	4	tr|B1MAD9|B1MAD9_MYCA9 Mercuric reductase OS=Mycobacteroides abscessus (strain ATCC 19977 / DSM 44196 / CCUG 20993 / CIP 104536 / JCM 13569 / NCTC 13031 / TMC 1543 / L948) OX=561007 GN=MAB_p06 PE=3 SV=1	1	4	4	4	4	2	3	0	1	0	2	1	2	4	2	3	0	1	0	2	1	2	4	2	3	0	1	0	2	1	2	9.1	9.1	9.1	48.472	472	472	0	6.2501	9.1	5.1	7.2	0	1.7
B1MAE1	B1MAE1	5	5	5	tr|B1MAE1|B1MAE1_MYCA9 Alkylmercury lyase OS=Mycobacteroides abscessus (strain ATCC 19977 / DSM 44196 / CCUG 20993 / CIP 104536 / JCM 13569 / NCTC 13031 / TMC 1543 / L948) OX=561007 GN=MAB_p08 PE=3 SV=1	1	5	5	5	2	1	3	1	0	1	1	3	3	2	1	3	1	0	1	1	3	3	2	1	3	1	0	1	1	3	3	36.2	36.2	36.2	23.538	218	218	0	8.8996	15.6	11.9	23.9	3.7	0
B1MAE2	B1MAE2	15	15	15	tr|B1MAE2|B1MAE2_MYCA9 Probable FAD-dependent pyridine nucleotide-disulphide oxidoreductase OS=Mycobacteroides abscessus (strain ATCC 19977 / DSM 44196 / CCUG 20993 / CIP 104536 / JCM 13569 / NCTC 13031 / TMC 1543 / L948) OX=561007 GN=MAB_p09 PE=3 SV=1	1	15	15	15	7	5	9	0	3	2	5	9	8	7	5	9	0	3	2	5	9	8	7	5	9	0	3	2	5	9	8	44.9	44.9	44.9	47.928	450	450	0	35.811	25.3	19.6	30	0	8.9
B1MAE3	B1MAE3	4	4	4	tr|B1MAE3|B1MAE3_MYCA9 Putative resolvase/invertase/recombinase OS=Mycobacteroides abscessus (strain ATCC 19977 / DSM 44196 / CCUG 20993 / CIP 104536 / JCM 13569 / NCTC 13031 / TMC 1543 / L948) OX=561007 GN=MAB_p10 PE=3 SV=1	1	4	4	4	4	2	1	1	3	0	1	2	3	4	2	1	1	3	0	1	2	3	4	2	1	1	3	0	1	2	3	34	34	34	20.776	194	194	0	11.976	34	22.2	12.4	12.4	24.2
B1MAE8	B1MAE8	2	2	2	tr|B1MAE8|B1MAE8_MYCA9 TraA/ATP-dependent exoDNAse/relaxase OS=Mycobacteroides abscessus (strain ATCC 19977 / DSM 44196 / CCUG 20993 / CIP 104536 / JCM 13569 / NCTC 13031 / TMC 1543 / L948) OX=561007 GN=MAB_p15c PE=4 SV=2	1	2	2	2	0	0	0	0	1	0	0	1	0	0	0	0	0	1	0	0	1	0	0	0	0	0	1	0	0	1	0	1.6	1.6	1.6	119.37	1110	1110	1	-2	0	0	0	0	0.9
B1MAF2	B1MAF2	5	5	5	tr|B1MAF2|B1MAF2_MYCA9 Uncharacterized protein OS=Mycobacteroides abscessus (strain ATCC 19977 / DSM 44196 / CCUG 20993 / CIP 104536 / JCM 13569 / NCTC 13031 / TMC 1543 / L948) OX=561007 GN=MAB_p19c PE=4 SV=1	1	5	5	5	4	2	4	3	2	0	2	2	2	4	2	4	3	2	0	2	2	2	4	2	4	3	2	0	2	2	2	64.6	64.6	64.6	14.112	130	130	0	30.952	38.5	35.4	38.5	30.8	20
B1MAF3	B1MAF3	9	9	9	tr|B1MAF3|B1MAF3_MYCA9 Cobyrinic acid a,c-diamine synthase or chromosome partitioning protein ParA OS=Mycobacteroides abscessus (strain ATCC 19977 / DSM 44196 / CCUG 20993 / CIP 104536 / JCM 13569 / NCTC 13031 / TMC 1543 / L948) OX=561007 GN=MAB_p20c PE=4	1	9	9	9	6	4	6	3	5	2	3	8	5	6	4	6	3	5	2	3	8	5	6	4	6	3	5	2	3	8	5	53	53	53	28.616	268	268	0	79.607	37.3	24.3	36.6	21.3	28.4
B1MAF4	B1MAF4	6	6	6	tr|B1MAF4|B1MAF4_MYCA9 Abi-like protein OS=Mycobacteroides abscessus (strain ATCC 19977 / DSM 44196 / CCUG 20993 / CIP 104536 / JCM 13569 / NCTC 13031 / TMC 1543 / L948) OX=561007 GN=MAB_p21c PE=4 SV=1	1	6	6	6	3	2	1	0	1	0	2	4	2	3	2	1	0	1	0	2	4	2	3	2	1	0	1	0	2	4	2	30.9	30.9	30.9	28.816	256	256	0	17.509	18.8	9.4	5.5	0	4.3
B1MAF5	B1MAF5	5	5	5	tr|B1MAF5|B1MAF5_MYCA9 NADH-quinone oxidoreductase, L subunit NuoL OS=Mycobacteroides abscessus (strain ATCC 19977 / DSM 44196 / CCUG 20993 / CIP 104536 / JCM 13569 / NCTC 13031 / TMC 1543 / L948) OX=561007 GN=MAB_2145 PE=4 SV=1	1	5	5	5	5	4	3	0	0	0	3	3	3	5	4	3	0	0	0	3	3	3	5	4	3	0	0	0	3	3	3	12.9	12.9	12.9	65.221	621	621	0	13.728	12.9	10.5	7.1	0	0
B1MAF6	B1MAF6	4	4	4	tr|B1MAF6|B1MAF6_MYCA9 NADH-quinone oxidoreductase, M subunit NuoM OS=Mycobacteroides abscessus (strain ATCC 19977 / DSM 44196 / CCUG 20993 / CIP 104536 / JCM 13569 / NCTC 13031 / TMC 1543 / L948) OX=561007 GN=MAB_2146 PE=3 SV=1	1	4	4	4	4	2	3	1	0	0	2	3	3	4	2	3	1	0	0	2	3	3	4	2	3	1	0	0	2	3	3	9.9	9.9	9.9	56.804	535	535	0	20.952	9.9	6	7.9	3.2	0
B1MAF7	B1MAF7	3	3	3	sp|B1MAF7|NUON_MYCA9 NADH-quinone oxidoreductase subunit N OS=Mycobacteroides abscessus (strain ATCC 19977 / DSM 44196 / CCUG 20993 / CIP 104536 / JCM 13569 / NCTC 13031 / TMC 1543 / L948) OX=561007 GN=nuoN PE=3 SV=1	1	3	3	3	1	1	3	0	0	0	2	1	0	1	1	3	0	0	0	2	1	0	1	1	3	0	0	0	2	1	0	9.7	9.7	9.7	55.911	538	538	0	10.289	6.3	6.3	9.7	0	0
B1MAF9	B1MAF9	1	1	1	tr|B1MAF9|B1MAF9_MYCA9 ABC transporter permease OS=Mycobacteroides abscessus (strain ATCC 19977 / DSM 44196 / CCUG 20993 / CIP 104536 / JCM 13569 / NCTC 13031 / TMC 1543 / L948) OX=561007 GN=MAB_2149 PE=4 SV=1	1	1	1	1	1	1	1	0	0	0	1	1	0	1	1	1	0	0	0	1	1	0	1	1	1	0	0	0	1	1	0	5.5	5.5	5.5	22.295	217	217	0.0088076	2.2126	5.5	5.5	5.5	0	0
B1MAG1	B1MAG1	2	2	2	tr|B1MAG1|B1MAG1_MYCA9 Putative cytochrome P450 OS=Mycobacteroides abscessus (strain ATCC 19977 / DSM 44196 / CCUG 20993 / CIP 104536 / JCM 13569 / NCTC 13031 / TMC 1543 / L948) OX=561007 GN=MAB_2151c PE=3 SV=1	1	2	2	2	0	0	0	0	0	1	1	0	0	0	0	0	0	0	1	1	0	0	0	0	0	0	0	1	1	0	0	4.9	4.9	4.9	52.364	466	466	0.0071356	2.2579	0	0	0	0	0
B1MAG2	B1MAG2	9	9	9	tr|B1MAG2|B1MAG2_MYCA9 Putative transcriptional regulator, TetR family OS=Mycobacteroides abscessus (strain ATCC 19977 / DSM 44196 / CCUG 20993 / CIP 104536 / JCM 13569 / NCTC 13031 / TMC 1543 / L948) OX=561007 GN=MAB_2152 PE=4 SV=1	1	9	9	9	9	6	8	3	3	0	5	9	9	9	6	8	3	3	0	5	9	9	9	6	8	3	3	0	5	9	9	46.6	46.6	46.6	24.094	221	221	0	29.298	46.6	34.4	42.1	18.1	16.7
B1MAG4	B1MAG4	9	9	9	tr|B1MAG4|B1MAG4_MYCA9 Thioesterase-like superfamily protein OS=Mycobacteroides abscessus (strain ATCC 19977 / DSM 44196 / CCUG 20993 / CIP 104536 / JCM 13569 / NCTC 13031 / TMC 1543 / L948) OX=561007 GN=MAB_2154c PE=4 SV=1	1	9	9	9	9	4	7	4	4	2	6	8	7	9	4	7	4	4	2	6	8	7	9	4	7	4	4	2	6	8	7	53.2	53.2	53.2	29.594	269	269	0	88.937	53.2	23	39	24.5	24.5
B1MAG7	B1MAG7	18	17	17	tr|B1MAG7|B1MAG7_MYCA9 Probable acyl-[acyl-carrier protein] desaturase OS=Mycobacteroides abscessus (strain ATCC 19977 / DSM 44196 / CCUG 20993 / CIP 104536 / JCM 13569 / NCTC 13031 / TMC 1543 / L948) OX=561007 GN=MAB_2157 PE=3 SV=1	1	18	17	17	17	14	15	14	14	6	9	17	18	16	13	14	13	13	6	8	16	17	16	13	14	13	13	6	8	16	17	81.7	79.4	79.4	34.109	306	306	0	132.67	68.6	57.5	60.1	66.3	57.2
B1MAG8	B1MAG8	1	1	1	tr|B1MAG8|B1MAG8_MYCA9 Probable ATP-dependent RNA helicase OS=Mycobacteroides abscessus (strain ATCC 19977 / DSM 44196 / CCUG 20993 / CIP 104536 / JCM 13569 / NCTC 13031 / TMC 1543 / L948) OX=561007 GN=MAB_2158c PE=4 SV=1	1	1	1	1	0	0	0	0	1	0	0	0	0	0	0	0	0	1	0	0	0	0	0	0	0	0	1	0	0	0	0	2.7	2.7	2.7	46.453	438	438	1	-2	0	0	0	0	2.7
B1MAG9	B1MAG9	11	11	11	tr|B1MAG9|B1MAG9_MYCA9 tRNA (adenine(58)-N(1))-methyltransferase TrmI OS=Mycobacteroides abscessus (strain ATCC 19977 / DSM 44196 / CCUG 20993 / CIP 104536 / JCM 13569 / NCTC 13031 / TMC 1543 / L948) OX=561007 GN=MAB_2159 PE=3 SV=1	1	11	11	11	9	6	6	5	4	2	3	6	4	9	6	6	5	4	2	3	6	4	9	6	6	5	4	2	3	6	4	55.4	55.4	55.4	30.415	278	278	0	54.519	47.8	36.3	35.6	33.1	18.7
B1MAH0	B1MAH0	5	5	5	tr|B1MAH0|B1MAH0_MYCA9 Putative lipoprotein LppK OS=Mycobacteroides abscessus (strain ATCC 19977 / DSM 44196 / CCUG 20993 / CIP 104536 / JCM 13569 / NCTC 13031 / TMC 1543 / L948) OX=561007 GN=MAB_2160c PE=4 SV=1	1	5	5	5	4	3	3	0	0	0	1	4	2	4	3	3	0	0	0	1	4	2	4	3	3	0	0	0	1	4	2	34	34	34	20.222	200	200	0	12.638	26.5	23	20	0	0
B1MAH1	B1MAH1	5	5	5	tr|B1MAH1|B1MAH1_MYCA9 Hypothetical low molecular weight antigen Mtb12 OS=Mycobacteroides abscessus (strain ATCC 19977 / DSM 44196 / CCUG 20993 / CIP 104536 / JCM 13569 / NCTC 13031 / TMC 1543 / L948) OX=561007 GN=MAB_2161c PE=4 SV=1	1	5	5	5	5	5	5	4	2	2	2	5	5	5	5	5	4	2	2	2	5	5	5	5	5	4	2	2	2	5	5	45.1	45.1	45.1	17.306	175	175	0	81.658	45.1	45.1	45.1	35.4	17.1
B1MAH2	B1MAH2	34	34	33	sp|B1MAH2|ARC_MYCA9 Proteasome-associated ATPase OS=Mycobacteroides abscessus (strain ATCC 19977 / DSM 44196 / CCUG 20993 / CIP 104536 / JCM 13569 / NCTC 13031 / TMC 1543 / L948) OX=561007 GN=mpa PE=3 SV=1	1	34	34	33	28	20	32	16	25	3	25	25	26	28	20	32	16	25	3	25	25	26	27	19	31	16	24	3	24	24	25	74.9	74.9	72.9	66.655	602	602	0	267.18	57.6	43	73.3	36.4	54.2
B1MAH4	B1MAH4	2	2	2	tr|B1MAH4|B1MAH4_MYCA9 Putative zinc-finger domain-containing protein OS=Mycobacteroides abscessus (strain ATCC 19977 / DSM 44196 / CCUG 20993 / CIP 104536 / JCM 13569 / NCTC 13031 / TMC 1543 / L948) OX=561007 GN=MAB_2164 PE=4 SV=1	1	2	2	2	2	2	0	0	0	0	1	1	0	2	2	0	0	0	0	1	1	0	2	2	0	0	0	0	1	1	0	11.6	11.6	11.6	27.094	249	249	0.005804	2.357	11.6	11.6	0	0	0
B1MAH7	B1MAH7	1	1	1	tr|B1MAH7|B1MAH7_MYCA9 Putative 3-oxoacyl-ACP synthase III OS=Mycobacteroides abscessus (strain ATCC 19977 / DSM 44196 / CCUG 20993 / CIP 104536 / JCM 13569 / NCTC 13031 / TMC 1543 / L948) OX=561007 GN=MAB_2167 PE=4 SV=1	1	1	1	1	0	1	0	0	0	0	0	0	0	0	1	0	0	0	0	0	0	0	0	1	0	0	0	0	0	0	0	5.3	5.3	5.3	36.67	337	337	0.0010661	3.3753	0	5.3	0	0	0
B1MAH9	B1MAH9	6	6	6	tr|B1MAH9|B1MAH9_MYCA9 Probable O-methyltransferase OS=Mycobacteroides abscessus (strain ATCC 19977 / DSM 44196 / CCUG 20993 / CIP 104536 / JCM 13569 / NCTC 13031 / TMC 1543 / L948) OX=561007 GN=MAB_2169c PE=4 SV=1	1	6	6	6	4	1	3	1	1	1	2	6	2	4	1	3	1	1	1	2	6	2	4	1	3	1	1	1	2	6	2	31	31	31	31.202	274	274	0	11.523	21.5	6.2	18.6	6.2	6.2
B1MAI0	B1MAI0	25	25	25	tr|B1MAI0|B1MAI0_MYCA9 Proteasome accessory factor PafA2 OS=Mycobacteroides abscessus (strain ATCC 19977 / DSM 44196 / CCUG 20993 / CIP 104536 / JCM 13569 / NCTC 13031 / TMC 1543 / L948) OX=561007 GN=MAB_2170 PE=3 SV=1	1	25	25	25	20	17	18	10	14	3	17	19	19	20	17	18	10	14	3	17	19	19	20	17	18	10	14	3	17	19	19	69.3	69.3	69.3	54.385	498	498	0	227.32	55.6	48.6	50.8	29.7	44
B1MAI1	B1MAI1	3	3	3	sp|B1MAI1|PUP_MYCA9 Prokaryotic ubiquitin-like protein Pup OS=Mycobacteroides abscessus (strain ATCC 19977 / DSM 44196 / CCUG 20993 / CIP 104536 / JCM 13569 / NCTC 13031 / TMC 1543 / L948) OX=561007 GN=pup PE=3 SV=1	1	3	3	3	3	2	3	3	1	0	2	3	3	3	2	3	3	1	0	2	3	3	3	2	3	3	1	0	2	3	3	71.9	71.9	71.9	6.9823	64	64	0	122.68	71.9	70.3	71.9	71.9	31.2
B1MAI2	B1MAI2	12	12	12	sp|B1MAI2|PSB_MYCA9 Proteasome subunit beta OS=Mycobacteroides abscessus (strain ATCC 19977 / DSM 44196 / CCUG 20993 / CIP 104536 / JCM 13569 / NCTC 13031 / TMC 1543 / L948) OX=561007 GN=prcB PE=3 SV=1	1	12	12	12	10	7	9	3	4	2	8	9	8	10	7	9	3	4	2	8	9	8	10	7	9	3	4	2	8	9	8	58.9	58.9	58.9	30.88	292	292	0	33.875	44.2	28.8	46.6	17.1	14.4
B1MAI3	B1MAI3	16	16	16	sp|B1MAI3|PSA_MYCA9 Proteasome subunit alpha OS=Mycobacteroides abscessus (strain ATCC 19977 / DSM 44196 / CCUG 20993 / CIP 104536 / JCM 13569 / NCTC 13031 / TMC 1543 / L948) OX=561007 GN=prcA PE=3 SV=1	1	16	16	16	13	9	14	6	9	4	12	15	14	13	9	14	6	9	4	12	15	14	13	9	14	6	9	4	12	15	14	81.9	81.9	81.9	28.339	260	260	0	194.84	75	58.8	70.8	38.8	60.8
B1MAI9	B1MAI9	3	3	3	tr|B1MAI9|B1MAI9_MYCA9 Beta-lactamase/esterase OS=Mycobacteroides abscessus (strain ATCC 19977 / DSM 44196 / CCUG 20993 / CIP 104536 / JCM 13569 / NCTC 13031 / TMC 1543 / L948) OX=561007 GN=MAB_2179 PE=4 SV=1	1	3	3	3	0	2	1	0	0	0	0	1	0	0	2	1	0	0	0	0	1	0	0	2	1	0	0	0	0	1	0	11.5	11.5	11.5	40.674	382	382	0.0013976	2.9526	0	7.3	2.6	0	0
B1MAJ1	B1MAJ1	21	21	21	tr|B1MAJ1|B1MAJ1_MYCA9 Putative amidase OS=Mycobacteroides abscessus (strain ATCC 19977 / DSM 44196 / CCUG 20993 / CIP 104536 / JCM 13569 / NCTC 13031 / TMC 1543 / L948) OX=561007 GN=MAB_2181c PE=4 SV=1	1	21	21	21	19	14	19	10	14	9	14	18	20	19	14	19	10	14	9	14	18	20	19	14	19	10	14	9	14	18	20	73.9	73.9	73.9	51.767	491	491	0	163.49	69.2	54	67.2	39.9	52.7
B1MAJ2	B1MAJ2	13	13	13	tr|B1MAJ2|B1MAJ2_MYCA9 Hypothetical glycosyl transferase OS=Mycobacteroides abscessus (strain ATCC 19977 / DSM 44196 / CCUG 20993 / CIP 104536 / JCM 13569 / NCTC 13031 / TMC 1543 / L948) OX=561007 GN=MAB_2182c PE=4 SV=1	1	13	13	13	11	7	10	5	7	1	4	12	13	11	7	10	5	7	1	4	12	13	11	7	10	5	7	1	4	12	13	51.9	51.9	51.9	45.448	414	414	0	111.29	48.1	33.3	43.5	26.1	32.9
B1MAJ3	B1MAJ3	24	24	24	sp|B1MAJ3|PAFA_MYCA9 Pup--protein ligase OS=Mycobacteroides abscessus (strain ATCC 19977 / DSM 44196 / CCUG 20993 / CIP 104536 / JCM 13569 / NCTC 13031 / TMC 1543 / L948) OX=561007 GN=pafA PE=3 SV=1	1	24	24	24	22	10	17	9	13	5	9	21	21	22	10	17	9	13	5	9	21	21	22	10	17	9	13	5	9	21	21	65.5	65.5	65.5	51.295	452	452	0	194.45	61.1	25	45.1	24.8	33
B1MAJ4	B1MAJ4	2	2	2	tr|B1MAJ4|B1MAJ4_MYCA9 Cullin, a subunit of E3 ubiquitin ligase OS=Mycobacteroides abscessus (strain ATCC 19977 / DSM 44196 / CCUG 20993 / CIP 104536 / JCM 13569 / NCTC 13031 / TMC 1543 / L948) OX=561007 GN=MAB_2184 PE=4 SV=1	1	2	2	2	1	1	0	0	0	0	0	0	0	1	1	0	0	0	0	0	0	0	1	1	0	0	0	0	0	0	0	5.8	5.8	5.8	33.181	295	295	1	-2	2.4	3.4	0	0	0
B1MAJ5	B1MAJ5	14	14	14	tr|B1MAJ5|B1MAJ5_MYCA9 WYL domain-containing protein OS=Mycobacteroides abscessus (strain ATCC 19977 / DSM 44196 / CCUG 20993 / CIP 104536 / JCM 13569 / NCTC 13031 / TMC 1543 / L948) OX=561007 GN=MAB_2185 PE=4 SV=1	1	14	14	14	12	8	7	5	4	2	5	9	8	12	8	7	5	4	2	5	9	8	12	8	7	5	4	2	5	9	8	50.6	50.6	50.6	35.884	330	330	0	82.293	48.5	35.2	34.8	20.3	17.3
B1MAJ6	B1MAJ6	9	9	9	tr|B1MAJ6|B1MAJ6_MYCA9 Protein pafC OS=Mycobacteroides abscessus (strain ATCC 19977 / DSM 44196 / CCUG 20993 / CIP 104536 / JCM 13569 / NCTC 13031 / TMC 1543 / L948) OX=561007 GN=MAB_2186 PE=4 SV=1	1	9	9	9	7	5	7	4	4	3	4	6	5	7	5	7	4	4	3	4	6	5	7	5	7	4	4	3	4	6	5	41.2	41.2	41.2	34.049	318	318	0	37.912	27.7	25.8	27.7	18.6	18.6
B1MAJ7;B1MNS3	B1MAJ7	3;1	3;1	3;1	tr|B1MAJ7|B1MAJ7_MYCA9 Sec-independent protein translocase protein TatA OS=Mycobacteroides abscessus (strain ATCC 19977 / DSM 44196 / CCUG 20993 / CIP 104536 / JCM 13569 / NCTC 13031 / TMC 1543 / L948) OX=561007 GN=tatA PE=3 SV=1	2	3	3	3	2	1	3	1	2	0	2	3	2	2	1	3	1	2	0	2	3	2	2	1	3	1	2	0	2	3	2	56	56	56	9.6952	91	91;246	0	15.056	48.4	37.4	56	37.4	48.4
B1MAJ8	B1MAJ8	2	2	2	tr|B1MAJ8|B1MAJ8_MYCA9 Sec-independent protein translocase protein TatC OS=Mycobacteroides abscessus (strain ATCC 19977 / DSM 44196 / CCUG 20993 / CIP 104536 / JCM 13569 / NCTC 13031 / TMC 1543 / L948) OX=561007 GN=tatC PE=3 SV=1	1	2	2	2	1	1	1	0	0	0	1	1	1	1	1	1	0	0	0	1	1	1	1	1	1	0	0	0	1	1	1	13.4	13.4	13.4	34.659	313	313	0	4.4428	3.2	10.2	3.2	0	0
B1MAJ9	B1MAJ9	19	19	19	tr|B1MAJ9|B1MAJ9_MYCA9 Probable ATP-dependent DNA helicase HelY OS=Mycobacteroides abscessus (strain ATCC 19977 / DSM 44196 / CCUG 20993 / CIP 104536 / JCM 13569 / NCTC 13031 / TMC 1543 / L948) OX=561007 GN=MAB_2189 PE=4 SV=1	1	19	19	19	9	4	7	1	1	0	8	6	7	9	4	7	1	1	0	8	6	7	9	4	7	1	1	0	8	6	7	29.3	29.3	29.3	101.17	922	922	0	33.711	17.5	5	10.3	1.6	2.7
B1MAK0	B1MAK0	7	7	7	tr|B1MAK0|B1MAK0_MYCA9 DUF4333 domain-containing protein OS=Mycobacteroides abscessus (strain ATCC 19977 / DSM 44196 / CCUG 20993 / CIP 104536 / JCM 13569 / NCTC 13031 / TMC 1543 / L948) OX=561007 GN=MAB_2190 PE=4 SV=1	1	7	7	7	5	3	6	3	3	1	2	5	6	5	3	6	3	3	1	2	5	6	5	3	6	3	3	1	2	5	6	20.3	20.3	20.3	28.67	271	271	0	48.358	17.3	11.8	17.7	13.7	13.7
B1MAK1	B1MAK1	9	9	9	tr|B1MAK1|B1MAK1_MYCA9 Probable 5-3 exonuclease OS=Mycobacteroides abscessus (strain ATCC 19977 / DSM 44196 / CCUG 20993 / CIP 104536 / JCM 13569 / NCTC 13031 / TMC 1543 / L948) OX=561007 GN=MAB_2191c PE=4 SV=1	1	9	9	9	6	7	6	3	4	1	5	7	6	6	7	6	3	4	1	5	7	6	6	7	6	3	4	1	5	7	6	39.2	39.2	39.2	35.501	337	337	0	31.075	29.4	33.8	29.4	15.1	18.7
B1MAK2	B1MAK2	13	13	13	tr|B1MAK2|B1MAK2_MYCA9 Probable dipeptidase PepE OS=Mycobacteroides abscessus (strain ATCC 19977 / DSM 44196 / CCUG 20993 / CIP 104536 / JCM 13569 / NCTC 13031 / TMC 1543 / L948) OX=561007 GN=MAB_2192 PE=3 SV=1	1	13	13	13	11	10	10	5	5	2	6	12	11	11	10	10	5	5	2	6	12	11	11	10	10	5	5	2	6	12	11	46.5	46.5	46.5	39.739	374	374	0	81.84	40.1	40.1	36.4	21.7	17.6
B1MAK3	B1MAK3	9	9	9	tr|B1MAK3|B1MAK3_MYCA9 Pyridoxamine 5-phosphate oxidase putative domain-containing protein OS=Mycobacteroides abscessus (strain ATCC 19977 / DSM 44196 / CCUG 20993 / CIP 104536 / JCM 13569 / NCTC 13031 / TMC 1543 / L948) OX=561007 GN=MAB_2193c PE=4 SV=1	1	9	9	9	9	3	9	4	6	2	3	7	8	9	3	9	4	6	2	3	7	8	9	3	9	4	6	2	3	7	8	70.9	70.9	70.9	15.38	141	141	0	154.98	70.9	29.8	70.9	30.5	51.1
B1MAK4	B1MAK4	3	3	3	tr|B1MAK4|B1MAK4_MYCA9 Probabme short-chain dehydrogenase/reductase OS=Mycobacteroides abscessus (strain ATCC 19977 / DSM 44196 / CCUG 20993 / CIP 104536 / JCM 13569 / NCTC 13031 / TMC 1543 / L948) OX=561007 GN=MAB_2194 PE=4 SV=1	1	3	3	3	1	3	1	0	2	0	1	2	0	1	3	1	0	2	0	1	2	0	1	3	1	0	2	0	1	2	0	17.5	17.5	17.5	28.071	263	263	0	8.8689	7.6	17.5	7.6	0	12.2
B1MAK5	B1MAK5	8	8	8	tr|B1MAK5|B1MAK5_MYCA9 Probable precorrin-6Y C5,15-methyltransferase CobL OS=Mycobacteroides abscessus (strain ATCC 19977 / DSM 44196 / CCUG 20993 / CIP 104536 / JCM 13569 / NCTC 13031 / TMC 1543 / L948) OX=561007 GN=MAB_2195 PE=3 SV=1	1	8	8	8	6	3	6	1	2	1	5	7	5	6	3	6	1	2	1	5	7	5	6	3	6	1	2	1	5	7	5	29.5	29.5	29.5	44.952	424	424	0	65.33	21.2	10.1	21	4	7.5
B1MAK6	B1MAK6	5	5	5	tr|B1MAK6|B1MAK6_MYCA9 Probable precorrin-4 C11-methyltransferase CobM OS=Mycobacteroides abscessus (strain ATCC 19977 / DSM 44196 / CCUG 20993 / CIP 104536 / JCM 13569 / NCTC 13031 / TMC 1543 / L948) OX=561007 GN=MAB_2196 PE=3 SV=1	1	5	5	5	4	3	2	1	2	1	3	4	5	4	3	2	1	2	1	3	4	5	4	3	2	1	2	1	3	4	5	25.6	25.6	25.6	27.439	266	266	0	10.945	19.9	15	9.4	3	12.8
B1MAK7	B1MAK7	6	6	6	tr|B1MAK7|B1MAK7_MYCA9 Probable precorrin-6X reductase CobK OS=Mycobacteroides abscessus (strain ATCC 19977 / DSM 44196 / CCUG 20993 / CIP 104536 / JCM 13569 / NCTC 13031 / TMC 1543 / L948) OX=561007 GN=MAB_2197 PE=4 SV=1	1	6	6	6	5	3	1	2	3	0	2	2	1	5	3	1	2	3	0	2	2	1	5	3	1	2	3	0	2	2	1	29.3	29.3	29.3	25.581	242	242	0	7.6654	25.2	15.7	4.1	13.2	17.4
B1MAK8	B1MAK8	16	16	16	tr|B1MAK8|B1MAK8_MYCA9 Probable cobalamin biosynthesis protein CobI OS=Mycobacteroides abscessus (strain ATCC 19977 / DSM 44196 / CCUG 20993 / CIP 104536 / JCM 13569 / NCTC 13031 / TMC 1543 / L948) OX=561007 GN=MAB_2198c PE=3 SV=1	1	16	16	16	15	9	11	5	6	0	4	12	10	15	9	11	5	6	0	4	12	10	15	9	11	5	6	0	4	12	10	46.7	46.7	46.7	53.413	499	499	0	76.787	42.5	32.7	34.1	12.6	17.4
B1MAK9	B1MAK9	10	10	10	tr|B1MAK9|B1MAK9_MYCA9 Probable precorrin-8X methylmutase CobH OS=Mycobacteroides abscessus (strain ATCC 19977 / DSM 44196 / CCUG 20993 / CIP 104536 / JCM 13569 / NCTC 13031 / TMC 1543 / L948) OX=561007 GN=MAB_2199c PE=3 SV=1	1	10	10	10	7	7	7	7	4	1	2	5	6	7	7	7	7	4	1	2	5	6	7	7	7	7	4	1	2	5	6	66.3	66.3	66.3	21.705	208	208	0	24.294	38	41.3	45.7	57.2	24
B1MAL0	B1MAL0	4	4	4	tr|B1MAL0|B1MAL0_MYCA9 Probable cobalamin biosynthesis protein CobG OS=Mycobacteroides abscessus (strain ATCC 19977 / DSM 44196 / CCUG 20993 / CIP 104536 / JCM 13569 / NCTC 13031 / TMC 1543 / L948) OX=561007 GN=MAB_2200c PE=4 SV=1	1	4	4	4	1	3	1	0	0	0	0	1	3	1	3	1	0	0	0	0	1	3	1	3	1	0	0	0	0	1	3	12.4	12.4	12.4	40.382	386	386	0	4.3336	3.1	9.3	3.1	0	0
B1MAL1	B1MAL1	35	35	35	tr|B1MAL1|B1MAL1_MYCA9 Probable cobalamin biosynthesis protein CobN OS=Mycobacteroides abscessus (strain ATCC 19977 / DSM 44196 / CCUG 20993 / CIP 104536 / JCM 13569 / NCTC 13031 / TMC 1543 / L948) OX=561007 GN=MAB_2201 PE=4 SV=1	1	35	35	35	28	21	26	16	16	13	14	28	27	28	21	26	16	16	13	14	28	27	28	21	26	16	16	13	14	28	27	43	43	43	130.29	1207	1207	0	269.98	33.4	30.7	33.5	21.5	22.9
B1MAL2	B1MAL2	6	6	6	tr|B1MAL2|B1MAL2_MYCA9 Pyridoxamine 5-phosphate oxidase putative domain-containing protein OS=Mycobacteroides abscessus (strain ATCC 19977 / DSM 44196 / CCUG 20993 / CIP 104536 / JCM 13569 / NCTC 13031 / TMC 1543 / L948) OX=561007 GN=MAB_2202 PE=4 SV=1	1	6	6	6	3	1	3	0	0	0	3	5	4	3	1	3	0	0	0	3	5	4	3	1	3	0	0	0	3	5	4	53	53	53	14.59	134	134	0	12.887	30.6	15.7	32.1	0	0
B1MAL3	B1MAL3	7	7	7	tr|B1MAL3|B1MAL3_MYCA9 Pyridoxamine 5-phosphate oxidase putative domain-containing protein OS=Mycobacteroides abscessus (strain ATCC 19977 / DSM 44196 / CCUG 20993 / CIP 104536 / JCM 13569 / NCTC 13031 / TMC 1543 / L948) OX=561007 GN=MAB_2203 PE=4 SV=1	1	7	7	7	7	2	5	2	4	1	3	6	6	7	2	5	2	4	1	3	6	6	7	2	5	2	4	1	3	6	6	67.7	67.7	67.7	14.099	130	130	0	22.45	67.7	20	53.1	19.2	34.6
B1MAL5	B1MAL5	10	10	10	tr|B1MAL5|B1MAL5_MYCA9 Amidohydrolase 3 domain-containing protein OS=Mycobacteroides abscessus (strain ATCC 19977 / DSM 44196 / CCUG 20993 / CIP 104536 / JCM 13569 / NCTC 13031 / TMC 1543 / L948) OX=561007 GN=MAB_2205 PE=4 SV=1	1	10	10	10	10	4	7	3	4	3	5	6	6	10	4	7	3	4	3	5	6	6	10	4	7	3	4	3	5	6	6	26.4	26.4	26.4	58.874	565	565	0	27.969	26.4	10.3	17.9	7.3	10.6
B1MAL6	B1MAL6	15	15	15	tr|B1MAL6|B1MAL6_MYCA9 Apolipoprotein N-acyltransferase OS=Mycobacteroides abscessus (strain ATCC 19977 / DSM 44196 / CCUG 20993 / CIP 104536 / JCM 13569 / NCTC 13031 / TMC 1543 / L948) OX=561007 GN=lnt PE=3 SV=1	1	15	15	15	10	6	9	4	3	1	5	9	9	10	6	9	4	3	1	5	9	9	10	6	9	4	3	1	5	9	9	32.9	32.9	32.9	64.06	602	602	0	55.659	22.4	13.3	19.6	9.8	6.6
B1MAL7	B1MAL7	11	11	11	tr|B1MAL7|B1MAL7_MYCA9 Possible polyprenol phosphate mannosyl transferase 1 (Ppm1) OS=Mycobacteroides abscessus (strain ATCC 19977 / DSM 44196 / CCUG 20993 / CIP 104536 / JCM 13569 / NCTC 13031 / TMC 1543 / L948) OX=561007 GN=MAB_2207 PE=4 SV=1	1	11	11	11	11	7	11	9	8	2	6	11	11	11	7	11	9	8	2	6	11	11	11	7	11	9	8	2	6	11	11	67.6	67.6	67.6	27.709	253	253	0	80.848	67.6	46.6	67.6	61.3	56.1
B1MAL8	B1MAL8	10	10	10	tr|B1MAL8|B1MAL8_MYCA9 RNA polymerase-binding protein RbpA OS=Mycobacteroides abscessus (strain ATCC 19977 / DSM 44196 / CCUG 20993 / CIP 104536 / JCM 13569 / NCTC 13031 / TMC 1543 / L948) OX=561007 GN=rbpA PE=3 SV=1	1	10	10	10	9	6	8	5	7	5	6	8	10	9	6	8	5	7	5	6	8	10	9	6	8	5	7	5	6	8	10	73	73	73	12.893	111	111	0	138.72	72.1	68.5	72.1	68.5	71.2
B1MAM0	B1MAM0	13	13	13	tr|B1MAM0|B1MAM0_MYCA9 Putative membrane protein, MmpL family OS=Mycobacteroides abscessus (strain ATCC 19977 / DSM 44196 / CCUG 20993 / CIP 104536 / JCM 13569 / NCTC 13031 / TMC 1543 / L948) OX=561007 GN=MAB_2210c PE=4 SV=1	1	13	13	13	12	6	7	2	1	1	5	8	3	12	6	7	2	1	1	5	8	3	12	6	7	2	1	1	5	8	3	21.3	21.3	21.3	106.88	1002	1002	0	38.92	18.8	10.2	10	3.1	1.3
B1MAM1	B1MAM1	5	5	5	tr|B1MAM1|B1MAM1_MYCA9 Putative membrane protein, MmpS OS=Mycobacteroides abscessus (strain ATCC 19977 / DSM 44196 / CCUG 20993 / CIP 104536 / JCM 13569 / NCTC 13031 / TMC 1543 / L948) OX=561007 GN=MAB_2211c PE=3 SV=1	1	5	5	5	5	3	4	0	1	0	2	4	3	5	3	4	0	1	0	2	4	3	5	3	4	0	1	0	2	4	3	77.3	77.3	77.3	13.801	132	132	0	15.624	77.3	59.1	69.7	0	12.9
B1MAM2	B1MAM2	81	81	81	tr|B1MAM2|B1MAM2_MYCA9 Probable polyketide synthase OS=Mycobacteroides abscessus (strain ATCC 19977 / DSM 44196 / CCUG 20993 / CIP 104536 / JCM 13569 / NCTC 13031 / TMC 1543 / L948) OX=561007 GN=MAB_2212 PE=4 SV=1	1	81	81	81	65	39	61	31	34	11	37	59	60	65	39	61	31	34	11	37	59	60	65	39	61	31	34	11	37	59	60	53.1	53.1	53.1	227.09	2121	2121	0	323.31	42.8	30.2	41.2	21.8	24.5
B1MAM3	B1MAM3	5	5	5	tr|B1MAM3|B1MAM3_MYCA9 Putative thioesterase OS=Mycobacteroides abscessus (strain ATCC 19977 / DSM 44196 / CCUG 20993 / CIP 104536 / JCM 13569 / NCTC 13031 / TMC 1543 / L948) OX=561007 GN=MAB_2213 PE=4 SV=1	1	5	5	5	2	2	4	1	1	0	3	4	3	2	2	4	1	1	0	3	4	3	2	2	4	1	1	0	3	4	3	25.9	25.9	25.9	29.257	263	263	0	23.7	9.1	10.3	19.4	4.2	4.2
B1MAM8	B1MAM8	2	2	2	tr|B1MAM8|B1MAM8_MYCA9 Sulfonate ABC transporter periplasmic sulfonate-binding protein SsuA OS=Mycobacteroides abscessus (strain ATCC 19977 / DSM 44196 / CCUG 20993 / CIP 104536 / JCM 13569 / NCTC 13031 / TMC 1543 / L948) OX=561007 GN=MAB_2218 PE=4 SV=1	1	2	2	2	0	2	1	0	0	0	1	0	0	0	2	1	0	0	0	1	0	0	0	2	1	0	0	0	1	0	0	10.8	10.8	10.8	37.422	353	353	0	4.2524	0	10.8	5.1	0	0
B1MAN0	B1MAN0	14	14	14	tr|B1MAN0|B1MAN0_MYCA9 SalK OS=Mycobacteroides abscessus (strain ATCC 19977 / DSM 44196 / CCUG 20993 / CIP 104536 / JCM 13569 / NCTC 13031 / TMC 1543 / L948) OX=561007 GN=MAB_2220c PE=4 SV=1	1	14	14	14	8	7	10	4	6	1	2	7	5	8	7	10	4	6	1	2	7	5	8	7	10	4	6	1	2	7	5	65.3	65.3	65.3	32.021	294	294	0	37.855	36.7	30.6	51.4	19.7	29.6
B1MAN1	B1MAN1	9	9	9	tr|B1MAN1|B1MAN1_MYCA9 Putative pyridoxamine 5-phosphate oxidase-related protein OS=Mycobacteroides abscessus (strain ATCC 19977 / DSM 44196 / CCUG 20993 / CIP 104536 / JCM 13569 / NCTC 13031 / TMC 1543 / L948) OX=561007 GN=MAB_2221 PE=4 SV=1	1	9	9	9	7	5	8	4	7	1	6	6	7	7	5	8	4	7	1	6	6	7	7	5	8	4	7	1	6	6	7	67.4	67.4	67.4	15.903	144	144	0	38.876	51.4	32.6	51.4	34	53.5
B1MAN4	B1MAN4	10	10	10	tr|B1MAN4|B1MAN4_MYCA9 Conserved hypothetical membrane protein OS=Mycobacteroides abscessus (strain ATCC 19977 / DSM 44196 / CCUG 20993 / CIP 104536 / JCM 13569 / NCTC 13031 / TMC 1543 / L948) OX=561007 GN=MAB_2224c PE=3 SV=1	1	10	10	10	3	4	4	1	1	1	8	9	10	3	4	4	1	1	1	8	9	10	3	4	4	1	1	1	8	9	10	52.1	52.1	52.1	33.654	317	317	0	165.39	13.9	22.1	22.1	6.3	6.3
B1MAN5	B1MAN5	9	9	9	tr|B1MAN5|B1MAN5_MYCA9 Probable peptidase OS=Mycobacteroides abscessus (strain ATCC 19977 / DSM 44196 / CCUG 20993 / CIP 104536 / JCM 13569 / NCTC 13031 / TMC 1543 / L948) OX=561007 GN=MAB_2225c PE=3 SV=1	1	9	9	9	0	0	0	0	0	0	3	8	8	0	0	0	0	0	0	3	8	8	0	0	0	0	0	0	3	8	8	29.7	29.7	29.7	46.512	461	461	0	31.581	0	0	0	0	0
B1MAN6	B1MAN6	10	10	10	tr|B1MAN6|B1MAN6_MYCA9 Conserved hypothetical transmembrane protein OS=Mycobacteroides abscessus (strain ATCC 19977 / DSM 44196 / CCUG 20993 / CIP 104536 / JCM 13569 / NCTC 13031 / TMC 1543 / L948) OX=561007 GN=MAB_2226c PE=3 SV=1	1	10	10	10	2	2	3	3	0	0	7	8	8	2	2	3	3	0	0	7	8	8	2	2	3	3	0	0	7	8	8	29.2	29.2	29.2	46.998	462	462	0	65.696	8	8	10.8	8.4	0
B1MAN7	B1MAN7	6	6	6	tr|B1MAN7|B1MAN7_MYCA9 ESX-3 secretion-associated protein EspG3 OS=Mycobacteroides abscessus (strain ATCC 19977 / DSM 44196 / CCUG 20993 / CIP 104536 / JCM 13569 / NCTC 13031 / TMC 1543 / L948) OX=561007 GN=MAB_2227c PE=3 SV=1	1	6	6	6	3	1	0	0	0	0	3	4	3	3	1	0	0	0	0	3	4	3	3	1	0	0	0	0	3	4	3	46	46	46	30.896	287	287	0	15.835	15.7	13.6	0	0	0
B1MAN9;B1MHU1;B1ME84	B1MAN9;B1MHU1;B1ME84	4;3;2	4;3;2	4;3;2	tr|B1MAN9|B1MAN9_MYCA9 Hypothetical PE family protein OS=Mycobacteroides abscessus (strain ATCC 19977 / DSM 44196 / CCUG 20993 / CIP 104536 / JCM 13569 / NCTC 13031 / TMC 1543 / L948) OX=561007 GN=MAB_2229c PE=4 SV=1;tr|B1MHU1|B1MHU1_MYCA9 PE family protei	3	4	4	4	1	1	2	1	1	0	3	3	2	1	1	2	1	1	0	3	3	2	1	1	2	1	1	0	3	3	2	89.7	89.7	89.7	9.831	97	97;97;97	0	27.353	29.9	29.9	37.1	29.9	29.9
B1MAP0	B1MAP0	2	2	2	tr|B1MAP0|B1MAP0_MYCA9 Hypothetical PPE family protein OS=Mycobacteroides abscessus (strain ATCC 19977 / DSM 44196 / CCUG 20993 / CIP 104536 / JCM 13569 / NCTC 13031 / TMC 1543 / L948) OX=561007 GN=MAB_2230c PE=3 SV=1	1	2	2	2	0	0	0	0	0	0	0	2	2	0	0	0	0	0	0	0	2	2	0	0	0	0	0	0	0	2	2	4.4	4.4	4.4	53.95	523	523	0	4.9441	0	0	0	0	0
B1MAP1	B1MAP1	2	2	2	tr|B1MAP1|B1MAP1_MYCA9 Hypothetical PE family protein OS=Mycobacteroides abscessus (strain ATCC 19977 / DSM 44196 / CCUG 20993 / CIP 104536 / JCM 13569 / NCTC 13031 / TMC 1543 / L948) OX=561007 GN=MAB_0046 PE=4 SV=1	1	2	2	2	0	0	0	0	0	0	1	2	0	0	0	0	0	0	0	1	2	0	0	0	0	0	0	0	1	2	0	39.2	39.2	39.2	9.859	102	102	0	8.586	0	0	0	0	0
B1MAP2	B1MAP2	52	52	52	tr|B1MAP2|B1MAP2_MYCA9 Putative FtsK/SpoIIIE family protein OS=Mycobacteroides abscessus (strain ATCC 19977 / DSM 44196 / CCUG 20993 / CIP 104536 / JCM 13569 / NCTC 13031 / TMC 1543 / L948) OX=561007 GN=MAB_2232c PE=4 SV=1	1	52	52	52	25	17	20	9	8	0	28	47	49	25	17	20	9	8	0	28	47	49	25	17	20	9	8	0	28	47	49	55.2	55.2	55.2	146.77	1343	1343	0	323.31	28.7	19.2	23.1	10.6	9
B1MAP3	B1MAP3	20	20	20	tr|B1MAP3|B1MAP3_MYCA9 Conserved hypothetical membrane protein OS=Mycobacteroides abscessus (strain ATCC 19977 / DSM 44196 / CCUG 20993 / CIP 104536 / JCM 13569 / NCTC 13031 / TMC 1543 / L948) OX=561007 GN=MAB_2233c PE=3 SV=1	1	20	20	20	4	2	3	3	0	0	10	20	18	4	2	3	3	0	0	10	20	18	4	2	3	3	0	0	10	20	18	63.7	63.7	63.7	54.657	521	521	0	150.67	14.2	10.6	10.7	12.1	0
B1MAP4	B1MAP4	24	24	24	tr|B1MAP4|B1MAP4_MYCA9 AAA+ ATPase domain-containing protein OS=Mycobacteroides abscessus (strain ATCC 19977 / DSM 44196 / CCUG 20993 / CIP 104536 / JCM 13569 / NCTC 13031 / TMC 1543 / L948) OX=561007 GN=MAB_2234c PE=3 SV=1	1	24	24	24	6	3	6	2	3	0	16	21	23	6	3	6	2	3	0	16	21	23	6	3	6	2	3	0	16	21	23	56.3	56.3	56.3	67.056	620	620	0	232.41	19.4	10.3	18.4	6.5	7.9
B1MAP5	B1MAP5	1	1	1	tr|B1MAP5|B1MAP5_MYCA9 Possible siderophore-interacting protein OS=Mycobacteroides abscessus (strain ATCC 19977 / DSM 44196 / CCUG 20993 / CIP 104536 / JCM 13569 / NCTC 13031 / TMC 1543 / L948) OX=561007 GN=MAB_2235 PE=4 SV=1	1	1	1	1	0	0	0	0	0	0	1	0	0	0	0	0	0	0	0	1	0	0	0	0	0	0	0	0	1	0	0	9.3	9.3	9.3	26.126	237	237	0.00072411	3.86	0	0	0	0	0
B1MAQ4	B1MAQ4	2	2	2	tr|B1MAQ4|B1MAQ4_MYCA9 Fumarate reductase/succinate dehydrogenase flavoprotein-like FrdA OS=Mycobacteroides abscessus (strain ATCC 19977 / DSM 44196 / CCUG 20993 / CIP 104536 / JCM 13569 / NCTC 13031 / TMC 1543 / L948) OX=561007 GN=MAB_2244 PE=4 SV=1	1	2	2	2	0	1	1	1	1	0	2	1	1	0	1	1	1	1	0	2	1	1	0	1	1	1	1	0	2	1	1	3	3	3	97.281	902	902	0.0094403	2.1296	0	2.2	0.8	0.8	0.8
B1MAQ5	B1MAQ5	11	11	11	tr|B1MAQ5|B1MAQ5_MYCA9 Putative anthranilate synthase component I TrpE2/ Salicylate synthase MbtI OS=Mycobacteroides abscessus (strain ATCC 19977 / DSM 44196 / CCUG 20993 / CIP 104536 / JCM 13569 / NCTC 13031 / TMC 1543 / L948) OX=561007 GN=MAB_2245 PE=4 S	1	11	11	11	0	0	0	0	0	0	1	6	10	0	0	0	0	0	0	1	6	10	0	0	0	0	0	0	1	6	10	30.5	30.5	30.5	48.755	453	453	0	21.751	0	0	0	0	0
B1MAQ7	B1MAQ7	5	5	5	tr|B1MAQ7|B1MAQ7_MYCA9 Bifunctional enzyme MbtA: salicyl-AMP ligase + salicyl-S-ArCP synthetase OS=Mycobacteroides abscessus (strain ATCC 19977 / DSM 44196 / CCUG 20993 / CIP 104536 / JCM 13569 / NCTC 13031 / TMC 1543 / L948) OX=561007 GN=MAB_2247c PE=4 SV	1	5	5	5	0	0	0	0	0	0	4	1	1	0	0	0	0	0	0	4	1	1	0	0	0	0	0	0	4	1	1	14.7	14.7	14.7	58.102	550	550	0	8.0844	0	0	0	0	0
B1MAQ9	B1MAQ9	1	1	1	tr|B1MAQ9|B1MAQ9_MYCA9 L-lysine N6-monooxygenase MbtG OS=Mycobacteroides abscessus (strain ATCC 19977 / DSM 44196 / CCUG 20993 / CIP 104536 / JCM 13569 / NCTC 13031 / TMC 1543 / L948) OX=561007 GN=MAB_2249 PE=3 SV=1	1	1	1	1	0	0	0	0	0	0	1	1	0	0	0	0	0	0	0	1	1	0	0	0	0	0	0	0	1	1	0	4.9	4.9	4.9	46.517	429	429	0	5.8739	0	0	0	0	0
B1MAR2	B1MAR2	5	5	5	tr|B1MAR2|B1MAR2_MYCA9 Glyoxalase-like domain OS=Mycobacteroides abscessus (strain ATCC 19977 / DSM 44196 / CCUG 20993 / CIP 104536 / JCM 13569 / NCTC 13031 / TMC 1543 / L948) OX=561007 GN=MAB_2252 PE=4 SV=1	1	5	5	5	3	4	5	3	2	1	4	4	3	3	4	5	3	2	1	4	4	3	3	4	5	3	2	1	4	4	3	86	86	86	12.603	114	114	0	53.542	53.5	77.2	86	53.5	35.1
B1MAR3	B1MAR3	4	4	4	tr|B1MAR3|B1MAR3_MYCA9 S-adenosyl-L-methionine-dependent methyltransferase OS=Mycobacteroides abscessus (strain ATCC 19977 / DSM 44196 / CCUG 20993 / CIP 104536 / JCM 13569 / NCTC 13031 / TMC 1543 / L948) OX=561007 GN=MAB_2253 PE=3 SV=1	1	4	4	4	2	2	3	1	1	0	2	2	4	2	2	3	1	1	0	2	2	4	2	2	3	1	1	0	2	2	4	21.1	21.1	21.1	30.679	280	280	0	11.433	8.2	8.9	13.6	5.4	5.4
B1MAR6	B1MAR6	1	1	1	tr|B1MAR6|B1MAR6_MYCA9 Probable polyketide synthase OS=Mycobacteroides abscessus (strain ATCC 19977 / DSM 44196 / CCUG 20993 / CIP 104536 / JCM 13569 / NCTC 13031 / TMC 1543 / L948) OX=561007 GN=MAB_2256 PE=4 SV=1	1	1	1	1	0	1	0	0	0	0	1	0	0	0	1	0	0	0	0	1	0	0	0	1	0	0	0	0	1	0	0	1.8	1.8	1.8	133.71	1257	1257	0.0094308	2.1146	0	1.8	0	0	0
B1MAS0	B1MAS0	2	2	2	tr|B1MAS0|B1MAS0_MYCA9 Putative formyltransferase OS=Mycobacteroides abscessus (strain ATCC 19977 / DSM 44196 / CCUG 20993 / CIP 104536 / JCM 13569 / NCTC 13031 / TMC 1543 / L948) OX=561007 GN=MAB_2260 PE=4 SV=1	1	2	2	2	1	0	0	0	0	0	2	0	0	1	0	0	0	0	0	2	0	0	1	0	0	0	0	0	2	0	0	10.6	10.6	10.6	34.759	312	312	0	6.4583	3.8	0	0	0	0
B1MAS1	B1MAS1	9	9	9	tr|B1MAS1|B1MAS1_MYCA9 Hypothetical ABC transporter ATP-binding protein OS=Mycobacteroides abscessus (strain ATCC 19977 / DSM 44196 / CCUG 20993 / CIP 104536 / JCM 13569 / NCTC 13031 / TMC 1543 / L948) OX=561007 GN=MAB_2261c PE=4 SV=1	1	9	9	9	1	1	1	0	0	0	6	9	7	1	1	1	0	0	0	6	9	7	1	1	1	0	0	0	6	9	7	23.4	23.4	23.4	61.752	582	582	0	31.722	1.2	1.2	1.2	0	0
B1MAS2	B1MAS2	15	15	15	tr|B1MAS2|B1MAS2_MYCA9 Mycobactin import ATP-binding/permease protein IrtA OS=Mycobacteroides abscessus (strain ATCC 19977 / DSM 44196 / CCUG 20993 / CIP 104536 / JCM 13569 / NCTC 13031 / TMC 1543 / L948) OX=561007 GN=MAB_2262c PE=3 SV=1	1	15	15	15	0	1	0	0	0	0	6	8	8	0	1	0	0	0	0	6	8	8	0	1	0	0	0	0	6	8	8	28.5	28.5	28.5	93.993	862	862	0	25.97	0	1.5	0	0	0
B1MAS4	B1MAS4	10	10	10	tr|B1MAS4|B1MAS4_MYCA9 Ectoine dioxygenase OS=Mycobacteroides abscessus (strain ATCC 19977 / DSM 44196 / CCUG 20993 / CIP 104536 / JCM 13569 / NCTC 13031 / TMC 1543 / L948) OX=561007 GN=MAB_2264c PE=3 SV=1	1	10	10	10	7	2	3	1	1	0	2	6	6	7	2	3	1	1	0	2	6	6	7	2	3	1	1	0	2	6	6	41.6	41.6	41.6	33.135	303	303	0	35.149	34.7	10.9	14.2	7.3	7.3
B1MAS5	B1MAS5	5	5	5	sp|B1MAS5|ECTC_MYCA9 L-ectoine synthase OS=Mycobacteroides abscessus (strain ATCC 19977 / DSM 44196 / CCUG 20993 / CIP 104536 / JCM 13569 / NCTC 13031 / TMC 1543 / L948) OX=561007 GN=ectC PE=3 SV=1	1	5	5	5	4	1	2	1	1	0	0	4	5	4	1	2	1	1	0	0	4	5	4	1	2	1	1	0	0	4	5	44.6	44.6	44.6	14.185	130	130	0	12.523	32.3	7.7	15.4	9.2	7.7
B1MAS6	B1MAS6	7	7	7	tr|B1MAS6|B1MAS6_MYCA9 Diaminobutyrate--2-oxoglutarate transaminase OS=Mycobacteroides abscessus (strain ATCC 19977 / DSM 44196 / CCUG 20993 / CIP 104536 / JCM 13569 / NCTC 13031 / TMC 1543 / L948) OX=561007 GN=MAB_2266c PE=3 SV=1	1	7	7	7	5	2	0	2	0	0	0	3	2	5	2	0	2	0	0	0	3	2	5	2	0	2	0	0	0	3	2	30.8	30.8	30.8	46.267	426	426	0	21.694	20.7	8	0	12	0
B1MAT0	B1MAT0	3	3	3	tr|B1MAT0|B1MAT0_MYCA9 Putative peroxidase OS=Mycobacteroides abscessus (strain ATCC 19977 / DSM 44196 / CCUG 20993 / CIP 104536 / JCM 13569 / NCTC 13031 / TMC 1543 / L948) OX=561007 GN=MAB_2270c PE=3 SV=1	1	3	3	3	0	0	1	0	0	0	0	1	2	0	0	1	0	0	0	0	1	2	0	0	1	0	0	0	0	1	2	9	9	9	43.387	402	402	0.0014159	3.2634	0	0	4	0	0
B1MAT1	B1MAT1	5	5	5	tr|B1MAT1|B1MAT1_MYCA9 Lipoprotein OS=Mycobacteroides abscessus (strain ATCC 19977 / DSM 44196 / CCUG 20993 / CIP 104536 / JCM 13569 / NCTC 13031 / TMC 1543 / L948) OX=561007 GN=MAB_2271c PE=4 SV=1	1	5	5	5	4	3	5	2	4	0	1	4	5	4	3	5	2	4	0	1	4	5	4	3	5	2	4	0	1	4	5	40.3	40.3	40.3	15.842	154	154	0	25.827	31.8	16.9	40.3	23.4	40.3
B1MAT2	B1MAT2	5	5	5	tr|B1MAT2|B1MAT2_MYCA9 Putative transcriptional regulator, GntR OS=Mycobacteroides abscessus (strain ATCC 19977 / DSM 44196 / CCUG 20993 / CIP 104536 / JCM 13569 / NCTC 13031 / TMC 1543 / L948) OX=561007 GN=MAB_2272c PE=4 SV=1	1	5	5	5	3	3	4	2	2	2	3	4	4	3	3	4	2	2	2	3	4	4	3	3	4	2	2	2	3	4	4	27	27	27	26.275	237	237	0	11.441	17.3	18.1	24.1	13.1	11.4
B1MAT4	B1MAT4	3	3	3	tr|B1MAT4|B1MAT4_MYCA9 DoxX-like family protein OS=Mycobacteroides abscessus (strain ATCC 19977 / DSM 44196 / CCUG 20993 / CIP 104536 / JCM 13569 / NCTC 13031 / TMC 1543 / L948) OX=561007 GN=MAB_2274c PE=4 SV=1	1	3	3	3	2	0	0	0	0	0	0	2	1	2	0	0	0	0	0	0	2	1	2	0	0	0	0	0	0	2	1	22.7	22.7	22.7	15.005	141	141	0	5.6051	13.5	0	0	0	0
B1MAU9	B1MAU9	3	3	3	tr|B1MAU9|B1MAU9_MYCA9 Putative hydrolase, alpha/beta hydrolase fold OS=Mycobacteroides abscessus (strain ATCC 19977 / DSM 44196 / CCUG 20993 / CIP 104536 / JCM 13569 / NCTC 13031 / TMC 1543 / L948) OX=561007 GN=MAB_2289 PE=4 SV=1	1	3	3	3	1	0	0	0	0	0	0	2	1	1	0	0	0	0	0	0	2	1	1	0	0	0	0	0	0	2	1	15.5	15.5	15.5	34.31	316	316	0.0094086	2.088	5.7	0	0	0	0
B1MAV0	B1MAV0	8	8	8	tr|B1MAV0|B1MAV0_MYCA9 Probable transcriptional regulator, TetR OS=Mycobacteroides abscessus (strain ATCC 19977 / DSM 44196 / CCUG 20993 / CIP 104536 / JCM 13569 / NCTC 13031 / TMC 1543 / L948) OX=561007 GN=MAB_2290 PE=4 SV=1	1	8	8	8	7	5	8	5	5	1	5	8	8	7	5	8	5	5	1	5	8	8	7	5	8	5	5	1	5	8	8	43.6	43.6	43.6	23.31	211	211	0	76.814	39.3	28.9	43.6	30.3	30.3
B1MAV1	B1MAV1	1	1	1	tr|B1MAV1|B1MAV1_MYCA9 Polyketide cyclase / dehydrase and lipid transport OS=Mycobacteroides abscessus (strain ATCC 19977 / DSM 44196 / CCUG 20993 / CIP 104536 / JCM 13569 / NCTC 13031 / TMC 1543 / L948) OX=561007 GN=MAB_2291 PE=4 SV=1	1	1	1	1	1	0	0	0	0	0	0	0	0	1	0	0	0	0	0	0	0	0	1	0	0	0	0	0	0	0	0	11.6	11.6	11.6	17.791	164	164	0.0013966	2.9221	11.6	0	0	0	0
B1MAV3	B1MAV3	6	6	6	tr|B1MAV3|B1MAV3_MYCA9 Putative transcriptional regulator, MarR family OS=Mycobacteroides abscessus (strain ATCC 19977 / DSM 44196 / CCUG 20993 / CIP 104536 / JCM 13569 / NCTC 13031 / TMC 1543 / L948) OX=561007 GN=MAB_2293 PE=4 SV=1	1	6	6	6	3	3	4	2	3	0	4	4	5	3	3	4	2	3	0	4	4	5	3	3	4	2	3	0	4	4	5	60.3	60.3	60.3	16.614	151	151	0	47.03	32.5	31.1	43	25.2	35.8
B1MAV4	B1MAV4	15	13	13	tr|B1MAV4|B1MAV4_MYCA9 Probable monooxygenase OS=Mycobacteroides abscessus (strain ATCC 19977 / DSM 44196 / CCUG 20993 / CIP 104536 / JCM 13569 / NCTC 13031 / TMC 1543 / L948) OX=561007 GN=MAB_2294c PE=4 SV=1	1	15	13	13	13	5	9	3	1	3	5	8	8	11	4	7	3	1	2	4	6	6	11	4	7	3	1	2	4	6	6	37.1	33.9	33.9	54.783	493	493	0	39.801	33.3	13.6	23.7	7.7	2.4
B1MAV5	B1MAV5	1	1	1	tr|B1MAV5|B1MAV5_MYCA9 Integral membrane protein OS=Mycobacteroides abscessus (strain ATCC 19977 / DSM 44196 / CCUG 20993 / CIP 104536 / JCM 13569 / NCTC 13031 / TMC 1543 / L948) OX=561007 GN=MAB_2295c PE=4 SV=1	1	1	1	1	1	0	1	0	0	0	0	1	1	1	0	1	0	0	0	0	1	1	1	0	1	0	0	0	0	1	1	3.2	3.2	3.2	42.761	402	402	0.0097283	2.0587	3.2	0	3.2	0	0
B1MAV6	B1MAV6	31	31	31	tr|B1MAV6|B1MAV6_MYCA9 30S ribosomal protein S1 OS=Mycobacteroides abscessus (strain ATCC 19977 / DSM 44196 / CCUG 20993 / CIP 104536 / JCM 13569 / NCTC 13031 / TMC 1543 / L948) OX=561007 GN=rpsA PE=4 SV=1	1	31	31	31	29	14	27	21	25	8	19	27	30	29	14	27	21	25	8	19	27	30	29	14	27	21	25	8	19	27	30	75.7	75.7	75.7	53.308	481	481	0	323.31	69.9	43.7	63.2	59.7	66.5
B1MAV8	B1MAV8	15	15	15	tr|B1MAV8|B1MAV8_MYCA9 Dephospho-CoA kinase OS=Mycobacteroides abscessus (strain ATCC 19977 / DSM 44196 / CCUG 20993 / CIP 104536 / JCM 13569 / NCTC 13031 / TMC 1543 / L948) OX=561007 GN=coaE PE=3 SV=1	1	15	15	15	11	8	11	3	2	2	11	11	10	11	8	11	3	2	2	11	11	10	11	8	11	3	2	2	11	11	10	54.9	54.9	54.9	42.471	395	395	0	82.799	39.2	26.8	38	15.2	8.1
B1MAV9	B1MAV9	2	2	2	tr|B1MAV9|B1MAV9_MYCA9 Possible transcriptional regulatory protein OS=Mycobacteroides abscessus (strain ATCC 19977 / DSM 44196 / CCUG 20993 / CIP 104536 / JCM 13569 / NCTC 13031 / TMC 1543 / L948) OX=561007 GN=MAB_2299c PE=4 SV=1	1	2	2	2	1	2	1	1	2	0	0	2	1	1	2	1	1	2	0	0	2	1	1	2	1	1	2	0	0	2	1	13.1	13.1	13.1	24.109	221	221	0	5.0786	5.9	13.1	5.9	5.9	13.1
B1MKD1;B1MAW0	B1MKD1;B1MAW0	2;2	2;2	2;2	tr|B1MKD1|B1MKD1_MYCA9 Probable membrane protein, MmpS OS=Mycobacteroides abscessus (strain ATCC 19977 / DSM 44196 / CCUG 20993 / CIP 104536 / JCM 13569 / NCTC 13031 / TMC 1543 / L948) OX=561007 GN=MAB_1135c PE=3 SV=1;tr|B1MAW0|B1MAW0_MYCA9 Putative membra	2	2	2	2	2	2	2	0	0	0	1	0	1	2	2	2	0	0	0	1	0	1	2	2	2	0	0	0	1	0	1	20.3	20.3	20.3	14.651	133	133;133	0.0014189	3.3066	20.3	20.3	20.3	0	0
B1MAW1	B1MAW1	11	10	10	tr|B1MAW1|B1MAW1_MYCA9 Putative membrane protein, mmpL OS=Mycobacteroides abscessus (strain ATCC 19977 / DSM 44196 / CCUG 20993 / CIP 104536 / JCM 13569 / NCTC 13031 / TMC 1543 / L948) OX=561007 GN=MAB_2301 PE=4 SV=1	1	11	10	10	3	4	1	0	0	0	4	5	6	2	4	1	0	0	0	3	4	5	2	4	1	0	0	0	3	4	5	15	14.3	14.3	107.92	984	984	0	18.747	4.8	6.9	3.3	0	0
B1MAW2	B1MAW2	4	4	4	tr|B1MAW2|B1MAW2_MYCA9 Probable conserved membrane protein, MmpS OS=Mycobacteroides abscessus (strain ATCC 19977 / DSM 44196 / CCUG 20993 / CIP 104536 / JCM 13569 / NCTC 13031 / TMC 1543 / L948) OX=561007 GN=MAB_2302 PE=3 SV=1	1	4	4	4	3	1	3	0	0	0	0	3	3	3	1	3	0	0	0	0	3	3	3	1	3	0	0	0	0	3	3	43.4	43.4	43.4	13.897	129	129	0	12.657	30.2	10.1	30.2	0	0
B1MAW3;B1MLC7	B1MAW3	19;1	18;1	17;0	tr|B1MAW3|B1MAW3_MYCA9 Putative membrane protein, MmpL OS=Mycobacteroides abscessus (strain ATCC 19977 / DSM 44196 / CCUG 20993 / CIP 104536 / JCM 13569 / NCTC 13031 / TMC 1543 / L948) OX=561007 GN=MAB_2303 PE=4 SV=1	2	19	18	17	14	14	10	2	5	1	3	18	10	13	14	10	2	4	1	3	17	10	12	14	10	2	4	1	2	16	9	22.5	21.8	21.1	109.79	997	997;967	0	51.001	16.5	18	13.2	2.4	5.7
B1MAW4	B1MAW4	9	9	9	tr|B1MAW4|B1MAW4_MYCA9 DUF5078 domain-containing protein OS=Mycobacteroides abscessus (strain ATCC 19977 / DSM 44196 / CCUG 20993 / CIP 104536 / JCM 13569 / NCTC 13031 / TMC 1543 / L948) OX=561007 GN=MAB_2304c PE=4 SV=1	1	9	9	9	8	7	8	8	8	5	5	8	8	8	7	8	8	8	5	5	8	8	8	7	8	8	8	5	5	8	8	54.4	54.4	54.4	17.806	158	158	0	116.98	50	41.8	53.8	50	50
B1MAW5	B1MAW5	2	2	2	tr|B1MAW5|B1MAW5_MYCA9 Secreted protein OS=Mycobacteroides abscessus (strain ATCC 19977 / DSM 44196 / CCUG 20993 / CIP 104536 / JCM 13569 / NCTC 13031 / TMC 1543 / L948) OX=561007 GN=MAB_2305c PE=4 SV=1	1	2	2	2	2	2	2	1	0	1	1	1	1	2	2	2	1	0	1	1	1	1	2	2	2	1	0	1	1	1	1	22.8	22.8	22.8	14.358	136	136	0	5.478	22.8	22.8	22.8	17.6	0
B1MAW6	B1MAW6	15	15	15	tr|B1MAW6|B1MAW6_MYCA9 Putative oxidoreductase OS=Mycobacteroides abscessus (strain ATCC 19977 / DSM 44196 / CCUG 20993 / CIP 104536 / JCM 13569 / NCTC 13031 / TMC 1543 / L948) OX=561007 GN=MAB_2306c PE=4 SV=1	1	15	15	15	11	10	10	8	8	1	12	11	12	11	10	10	8	8	1	12	11	12	11	10	10	8	8	1	12	11	12	63.6	63.6	63.6	35.605	332	332	0	75.934	50.9	50.9	44.3	28.3	28.3
B1MAW8	B1MAW8	26	26	26	tr|B1MAW8|B1MAW8_MYCA9 UvrABC system protein B OS=Mycobacteroides abscessus (strain ATCC 19977 / DSM 44196 / CCUG 20993 / CIP 104536 / JCM 13569 / NCTC 13031 / TMC 1543 / L948) OX=561007 GN=uvrB PE=3 SV=1	1	26	26	26	22	15	14	9	10	4	13	20	18	22	15	14	9	10	4	13	20	18	22	15	14	9	10	4	13	20	18	46.5	46.5	46.5	80.819	719	719	0	86.696	38.2	26.6	25.2	15.3	18.5
B1MAW9	B1MAW9	6	6	6	tr|B1MAW9|B1MAW9_MYCA9 Putative transcriptional regulator OS=Mycobacteroides abscessus (strain ATCC 19977 / DSM 44196 / CCUG 20993 / CIP 104536 / JCM 13569 / NCTC 13031 / TMC 1543 / L948) OX=561007 GN=MAB_2309c PE=4 SV=1	1	6	6	6	3	2	4	1	2	0	2	2	3	3	2	4	1	2	0	2	2	3	3	2	4	1	2	0	2	2	3	52	52	52	16.333	150	150	0	17.892	21.3	13.3	27.3	8	15.3
B1MAX1	B1MAX1	12	12	12	tr|B1MAX1|B1MAX1_MYCA9 Probable peptidase OS=Mycobacteroides abscessus (strain ATCC 19977 / DSM 44196 / CCUG 20993 / CIP 104536 / JCM 13569 / NCTC 13031 / TMC 1543 / L948) OX=561007 GN=MAB_2311 PE=4 SV=1	1	12	12	12	11	4	7	7	8	4	1	8	9	11	4	7	7	8	4	1	8	9	11	4	7	7	8	4	1	8	9	41.2	41.2	41.2	51.407	483	483	0	62.222	38.7	12.6	26.7	31.5	31.5
B1MAX2	B1MAX2	10	10	10	tr|B1MAX2|B1MAX2_MYCA9 UspA domain-containing protein OS=Mycobacteroides abscessus (strain ATCC 19977 / DSM 44196 / CCUG 20993 / CIP 104536 / JCM 13569 / NCTC 13031 / TMC 1543 / L948) OX=561007 GN=MAB_2312 PE=3 SV=1	1	10	10	10	8	6	7	5	6	4	5	9	10	8	6	7	5	6	4	5	9	10	8	6	7	5	6	4	5	9	10	88.4	88.4	88.4	14.999	146	146	0	323.31	79.5	63	69.2	57.5	63
B1MAX4	B1MAX4	6	6	6	tr|B1MAX4|B1MAX4_MYCA9 Beta-lactamase-like OS=Mycobacteroides abscessus (strain ATCC 19977 / DSM 44196 / CCUG 20993 / CIP 104536 / JCM 13569 / NCTC 13031 / TMC 1543 / L948) OX=561007 GN=MAB_2314c PE=4 SV=1	1	6	6	6	5	5	6	6	1	2	1	4	6	5	5	6	6	1	2	1	4	6	5	5	6	6	1	2	1	4	6	64	64	64	23.96	225	225	0	59.256	45.3	45.3	64	64	14.2
B1MAX5	B1MAX5	28	28	28	tr|B1MAX5|B1MAX5_MYCA9 UvrABC system protein A OS=Mycobacteroides abscessus (strain ATCC 19977 / DSM 44196 / CCUG 20993 / CIP 104536 / JCM 13569 / NCTC 13031 / TMC 1543 / L948) OX=561007 GN=uvrA PE=3 SV=1	1	28	28	28	20	14	19	4	6	1	8	18	23	20	14	19	4	6	1	8	18	23	20	14	19	4	6	1	8	18	23	41.9	41.9	41.9	107.56	984	984	0	112.22	32.7	22.6	29	7.4	8.8
B1MAX6	B1MAX6	7	7	7	tr|B1MAX6|B1MAX6_MYCA9 Probable acid-CoA ligase OS=Mycobacteroides abscessus (strain ATCC 19977 / DSM 44196 / CCUG 20993 / CIP 104536 / JCM 13569 / NCTC 13031 / TMC 1543 / L948) OX=561007 GN=MAB_2316 PE=4 SV=1	1	7	7	7	3	1	4	0	0	0	2	5	5	3	1	4	0	0	0	2	5	5	3	1	4	0	0	0	2	5	5	19.6	19.6	19.6	53.693	496	496	0	17.524	9.5	1.4	14.1	0	0
B1MAX9	B1MAX9	22	22	22	sp|B1MAX9|LYSX_MYCA9 Lysylphosphatidylglycerol biosynthesis bifunctional protein LysX OS=Mycobacteroides abscessus (strain ATCC 19977 / DSM 44196 / CCUG 20993 / CIP 104536 / JCM 13569 / NCTC 13031 / TMC 1543 / L948) OX=561007 GN=lysX PE=3 SV=1	1	22	22	22	13	9	13	3	2	0	10	13	11	13	9	13	3	2	0	10	13	11	13	9	13	3	2	0	10	13	11	31.8	31.8	31.8	122.21	1110	1110	0	80.404	19.5	14.5	17.2	2.8	2.2
B1MAY1	B1MAY1	9	9	9	tr|B1MAY1|B1MAY1_MYCA9 Translation initiation factor IF-3 OS=Mycobacteroides abscessus (strain ATCC 19977 / DSM 44196 / CCUG 20993 / CIP 104536 / JCM 13569 / NCTC 13031 / TMC 1543 / L948) OX=561007 GN=MAB_2321 PE=3 SV=1	1	9	9	9	8	8	9	5	6	1	7	7	9	8	8	9	5	6	1	7	7	9	8	8	9	5	6	1	7	7	9	63.1	63.1	63.1	19.464	176	176	0	84.928	50.6	50.6	63.1	40.3	45.5
B1MAY2	B1MAY2	2	2	2	sp|B1MAY2|RL35_MYCA9 50S ribosomal protein L35 OS=Mycobacteroides abscessus (strain ATCC 19977 / DSM 44196 / CCUG 20993 / CIP 104536 / JCM 13569 / NCTC 13031 / TMC 1543 / L948) OX=561007 GN=rpmI PE=3 SV=1	1	2	2	2	2	2	2	1	1	0	2	2	2	2	2	2	1	1	0	2	2	2	2	2	2	1	1	0	2	2	2	29.7	29.7	29.7	7.2223	64	64	0	5.4029	29.7	29.7	29.7	14.1	14.1
B1MAY3	B1MAY3	5	5	5	sp|B1MAY3|RL20_MYCA9 50S ribosomal protein L20 OS=Mycobacteroides abscessus (strain ATCC 19977 / DSM 44196 / CCUG 20993 / CIP 104536 / JCM 13569 / NCTC 13031 / TMC 1543 / L948) OX=561007 GN=rplT PE=3 SV=1	1	5	5	5	5	3	5	3	4	1	4	5	5	5	3	5	3	4	1	4	5	5	5	3	5	3	4	1	4	5	5	50.4	50.4	50.4	14.469	129	129	0	150.74	50.4	31.8	50.4	37.2	43.4
B1MAY5	B1MAY5	12	12	12	tr|B1MAY5|B1MAY5_MYCA9 Putative short-chain dehydrogenase/reductase OS=Mycobacteroides abscessus (strain ATCC 19977 / DSM 44196 / CCUG 20993 / CIP 104536 / JCM 13569 / NCTC 13031 / TMC 1543 / L948) OX=561007 GN=MAB_2325 PE=3 SV=1	1	12	12	12	9	7	9	3	5	3	7	11	11	9	7	9	3	5	3	7	11	11	9	7	9	3	5	3	7	11	11	63.2	63.2	63.2	33.814	318	318	0	60.122	50.9	41.2	51.9	20.1	30.5
B1MAZ0	B1MAZ0	4	4	4	tr|B1MAZ0|B1MAZ0_MYCA9 Hypothetical purine cyclase-related protein OS=Mycobacteroides abscessus (strain ATCC 19977 / DSM 44196 / CCUG 20993 / CIP 104536 / JCM 13569 / NCTC 13031 / TMC 1543 / L948) OX=561007 GN=MAB_2330 PE=3 SV=1	1	4	4	4	3	3	1	1	1	1	2	1	2	3	3	1	1	1	1	2	1	2	3	3	1	1	1	1	2	1	2	25.3	25.3	25.3	36.165	336	336	0	6.3582	17.9	17.9	5.1	5.1	5.1
B1MAZ2	B1MAZ2	4	4	4	tr|B1MAZ2|B1MAZ2_MYCA9 Putative methylated-DNA:protein-cysteine methyltransferase OS=Mycobacteroides abscessus (strain ATCC 19977 / DSM 44196 / CCUG 20993 / CIP 104536 / JCM 13569 / NCTC 13031 / TMC 1543 / L948) OX=561007 GN=MAB_2332c PE=4 SV=1	1	4	4	4	3	2	3	1	0	0	3	3	3	3	2	3	1	0	0	3	3	3	3	2	3	1	0	0	3	3	3	38.3	38.3	38.3	17.953	167	167	0	25.38	28.7	21	28.7	9.6	0
B1MAZ3	B1MAZ3	9	9	9	tr|B1MAZ3|B1MAZ3_MYCA9 Putative 3-methyladenine DNA glycosylase AlkA OS=Mycobacteroides abscessus (strain ATCC 19977 / DSM 44196 / CCUG 20993 / CIP 104536 / JCM 13569 / NCTC 13031 / TMC 1543 / L948) OX=561007 GN=MAB_2333c PE=4 SV=1	1	9	9	9	6	3	5	0	0	0	3	3	3	6	3	5	0	0	0	3	3	3	6	3	5	0	0	0	3	3	3	27.6	27.6	27.6	52.961	493	493	0	18.787	18.3	11	15.6	0	0
B1MAZ4	B1MAZ4	16	16	16	tr|B1MAZ4|B1MAZ4_MYCA9 Phenylalanine--tRNA ligase alpha subunit OS=Mycobacteroides abscessus (strain ATCC 19977 / DSM 44196 / CCUG 20993 / CIP 104536 / JCM 13569 / NCTC 13031 / TMC 1543 / L948) OX=561007 GN=pheS PE=3 SV=1	1	16	16	16	12	11	12	8	10	4	10	13	15	12	11	12	8	10	4	10	13	15	12	11	12	8	10	4	10	13	15	57.8	57.8	57.8	38.418	351	351	0	247.32	45	46.2	45.9	35.6	40.5
B1MAZ5	B1MAZ5	32	32	32	tr|B1MAZ5|B1MAZ5_MYCA9 Phenylalanine--tRNA ligase beta subunit OS=Mycobacteroides abscessus (strain ATCC 19977 / DSM 44196 / CCUG 20993 / CIP 104536 / JCM 13569 / NCTC 13031 / TMC 1543 / L948) OX=561007 GN=pheT PE=3 SV=1	1	32	32	32	25	16	25	15	16	5	14	23	24	25	16	25	15	16	5	14	23	24	25	16	25	15	16	5	14	23	24	67.5	67.5	67.5	87.864	827	827	0	199.93	55.9	36	51.5	33.9	39.4
B1MAZ6	B1MAZ6	19	19	19	sp|B1MAZ6|ARGC_MYCA9 N-acetyl-gamma-glutamyl-phosphate reductase OS=Mycobacteroides abscessus (strain ATCC 19977 / DSM 44196 / CCUG 20993 / CIP 104536 / JCM 13569 / NCTC 13031 / TMC 1543 / L948) OX=561007 GN=argC PE=3 SV=1	1	19	19	19	14	8	14	9	11	6	11	17	17	14	8	14	9	11	6	11	17	17	14	8	14	9	11	6	11	17	17	94.8	94.8	94.8	35.44	347	347	0	201.54	62.2	45	70	47.3	54.5
B1MAZ7	B1MAZ7	14	14	14	tr|B1MAZ7|B1MAZ7_MYCA9 Arginine biosynthesis bifunctional protein ArgJ OS=Mycobacteroides abscessus (strain ATCC 19977 / DSM 44196 / CCUG 20993 / CIP 104536 / JCM 13569 / NCTC 13031 / TMC 1543 / L948) OX=561007 GN=argJ PE=3 SV=1	1	14	14	14	9	7	11	8	6	1	9	10	12	9	7	11	8	6	1	9	10	12	9	7	11	8	6	1	9	10	12	61.1	61.1	61.1	41.554	404	404	0	194.2	41.6	32.2	55.9	38.9	29.7
B1MAZ8	B1MAZ8	12	12	12	tr|B1MAZ8|B1MAZ8_MYCA9 Acetylglutamate kinase OS=Mycobacteroides abscessus (strain ATCC 19977 / DSM 44196 / CCUG 20993 / CIP 104536 / JCM 13569 / NCTC 13031 / TMC 1543 / L948) OX=561007 GN=argB PE=3 SV=1	1	12	12	12	8	7	9	7	5	6	6	11	9	8	7	9	7	5	6	6	11	9	8	7	9	7	5	6	6	11	9	66.9	66.9	66.9	30.846	293	293	0	116.74	45.4	41.6	49.8	44	33.1
B1MAZ9	B1MAZ9	11	11	11	tr|B1MAZ9|B1MAZ9_MYCA9 Acetylornithine aminotransferase OS=Mycobacteroides abscessus (strain ATCC 19977 / DSM 44196 / CCUG 20993 / CIP 104536 / JCM 13569 / NCTC 13031 / TMC 1543 / L948) OX=561007 GN=argD PE=3 SV=1	1	11	11	11	11	8	10	7	9	4	8	10	11	11	8	10	7	9	4	8	10	11	11	8	10	7	9	4	8	10	11	48.8	48.8	48.8	41.139	400	400	0	144.17	48.8	33.5	44.8	29.5	37.2
B1MB00	B1MB00	12	12	12	tr|B1MB00|B1MB00_MYCA9 Ornithine carbamoyltransferase OS=Mycobacteroides abscessus (strain ATCC 19977 / DSM 44196 / CCUG 20993 / CIP 104536 / JCM 13569 / NCTC 13031 / TMC 1543 / L948) OX=561007 GN=MAB_2340 PE=3 SV=1	1	12	12	12	9	5	8	10	8	3	4	9	10	9	5	8	10	8	3	4	9	10	9	5	8	10	8	3	4	9	10	60.4	60.4	60.4	33.932	313	313	0	111.51	45.7	21.7	40.6	47.9	40.6
B1MB01	B1MB01	7	7	7	tr|B1MB01|B1MB01_MYCA9 Arginine repressor OS=Mycobacteroides abscessus (strain ATCC 19977 / DSM 44196 / CCUG 20993 / CIP 104536 / JCM 13569 / NCTC 13031 / TMC 1543 / L948) OX=561007 GN=argR PE=3 SV=1	1	7	7	7	5	5	6	3	3	2	3	5	6	5	5	6	3	3	2	3	5	6	5	5	6	3	3	2	3	5	6	70.4	70.4	70.4	16.467	162	162	0	30.692	53.1	51.2	58.6	32.7	24.1
B1MB02	B1MB02	23	23	23	tr|B1MB02|B1MB02_MYCA9 Argininosuccinate synthase OS=Mycobacteroides abscessus (strain ATCC 19977 / DSM 44196 / CCUG 20993 / CIP 104536 / JCM 13569 / NCTC 13031 / TMC 1543 / L948) OX=561007 GN=argG PE=3 SV=1	1	23	23	23	20	14	19	16	16	9	16	22	20	20	14	19	16	16	9	16	22	20	20	14	19	16	16	9	16	22	20	75	75	75	44.369	404	404	0	323.31	69.6	51.5	71.3	63.4	60.9
B1MB03	B1MB03	13	13	13	sp|B1MB03|ARLY_MYCA9 Argininosuccinate lyase OS=Mycobacteroides abscessus (strain ATCC 19977 / DSM 44196 / CCUG 20993 / CIP 104536 / JCM 13569 / NCTC 13031 / TMC 1543 / L948) OX=561007 GN=argH PE=3 SV=1	1	13	13	13	10	8	10	6	6	2	8	7	11	10	8	10	6	6	2	8	7	11	10	8	10	6	6	2	8	7	11	38.1	38.1	38.1	50.269	473	473	0	186.01	33.6	28.5	28.5	19.7	19.9
B1MB04	B1MB04	3	3	3	tr|B1MB04|B1MB04_MYCA9 DUF4352 domain-containing protein OS=Mycobacteroides abscessus (strain ATCC 19977 / DSM 44196 / CCUG 20993 / CIP 104536 / JCM 13569 / NCTC 13031 / TMC 1543 / L948) OX=561007 GN=MAB_2344 PE=4 SV=1	1	3	3	3	1	1	2	0	1	1	1	2	3	1	1	2	0	1	1	1	2	3	1	1	2	0	1	1	1	2	3	23	23	23	27.895	261	261	0	8.4029	12.3	12.3	16.1	0	6.9
B1MB05	B1MB05	4	4	4	tr|B1MB05|B1MB05_MYCA9 DUF4352 domain-containing protein OS=Mycobacteroides abscessus (strain ATCC 19977 / DSM 44196 / CCUG 20993 / CIP 104536 / JCM 13569 / NCTC 13031 / TMC 1543 / L948) OX=561007 GN=MAB_2345 PE=4 SV=1	1	4	4	4	3	2	1	0	0	0	2	1	0	3	2	1	0	0	0	2	1	0	3	2	1	0	0	0	2	1	0	25	25	25	22.699	212	212	0	5.3608	20.3	13.2	7.1	0	0
B1MB06	B1MB06	2	2	2	tr|B1MB06|B1MB06_MYCA9 DUF4352 domain-containing protein OS=Mycobacteroides abscessus (strain ATCC 19977 / DSM 44196 / CCUG 20993 / CIP 104536 / JCM 13569 / NCTC 13031 / TMC 1543 / L948) OX=561007 GN=MAB_2346 PE=4 SV=1	1	2	2	2	2	1	2	0	0	0	0	2	1	2	1	2	0	0	0	0	2	1	2	1	2	0	0	0	0	2	1	20.7	20.7	20.7	20.076	184	184	0	11.114	20.7	15.2	20.7	0	0
B1MB07	B1MB07	3	3	3	tr|B1MB07|B1MB07_MYCA9 Transmembrane protein OS=Mycobacteroides abscessus (strain ATCC 19977 / DSM 44196 / CCUG 20993 / CIP 104536 / JCM 13569 / NCTC 13031 / TMC 1543 / L948) OX=561007 GN=MAB_2347c PE=4 SV=1	1	3	3	3	1	1	3	0	1	0	1	2	1	1	1	3	0	1	0	1	2	1	1	1	3	0	1	0	1	2	1	6.8	6.8	6.8	50.763	458	458	0.001068	3.4503	2.8	2.8	6.8	0	2.8
B1MB08	B1MB08	26	26	26	tr|B1MB08|B1MB08_MYCA9 Possible long-chain acyl-CoA synthase OS=Mycobacteroides abscessus (strain ATCC 19977 / DSM 44196 / CCUG 20993 / CIP 104536 / JCM 13569 / NCTC 13031 / TMC 1543 / L948) OX=561007 GN=MAB_2348 PE=4 SV=1	1	26	26	26	20	14	21	4	8	2	4	16	18	20	14	21	4	8	2	4	16	18	20	14	21	4	8	2	4	16	18	39.5	39.5	39.5	105.57	989	989	0	127.62	29	23.6	34.6	7	14
B1MB11	B1MB11	4	4	4	tr|B1MB11|B1MB11_MYCA9 Putative transcriptional regulator, TetR family OS=Mycobacteroides abscessus (strain ATCC 19977 / DSM 44196 / CCUG 20993 / CIP 104536 / JCM 13569 / NCTC 13031 / TMC 1543 / L948) OX=561007 GN=MAB_2351c PE=4 SV=1	1	4	4	4	4	3	2	1	1	0	1	4	3	4	3	2	1	1	0	1	4	3	4	3	2	1	1	0	1	4	3	23.4	23.4	23.4	21.596	201	201	0	9.487	23.4	18.9	14.9	8.5	8.5
B1MB14	B1MB14	18	18	18	tr|B1MB14|B1MB14_MYCA9 Tyrosine--tRNA ligase OS=Mycobacteroides abscessus (strain ATCC 19977 / DSM 44196 / CCUG 20993 / CIP 104536 / JCM 13569 / NCTC 13031 / TMC 1543 / L948) OX=561007 GN=tyrS PE=3 SV=1	1	18	18	18	15	10	13	11	12	4	8	14	16	15	10	13	11	12	4	8	14	16	15	10	13	11	12	4	8	14	16	67.3	67.3	67.3	47.442	437	437	0	167.78	58.1	36.6	49.2	53.1	51.7
B1MB15	B1MB15	5	5	5	tr|B1MB15|B1MB15_MYCA9 Putative ABC transporter ATP-binding protein OS=Mycobacteroides abscessus (strain ATCC 19977 / DSM 44196 / CCUG 20993 / CIP 104536 / JCM 13569 / NCTC 13031 / TMC 1543 / L948) OX=561007 GN=MAB_2355c PE=4 SV=1	1	5	5	5	3	0	0	0	1	0	3	2	0	3	0	0	0	1	0	3	2	0	3	0	0	0	1	0	3	2	0	12.9	12.9	12.9	61.172	552	552	0	7.309	5.8	0	0	0	2
B1MB16	B1MB16	8	8	7	tr|B1MB16|B1MB16_MYCA9 Tetratrico peptide repeat group 5 domain-containing protein OS=Mycobacteroides abscessus (strain ATCC 19977 / DSM 44196 / CCUG 20993 / CIP 104536 / JCM 13569 / NCTC 13031 / TMC 1543 / L948) OX=561007 GN=MAB_2356 PE=4 SV=1	1	8	8	7	6	4	5	4	3	1	3	7	5	6	4	5	4	3	1	3	7	5	5	4	5	4	3	1	3	7	5	38.4	38.4	36	32.096	297	297	0	60.461	33.3	25.3	31	20.9	18.5
B1MB17	B1MB17	9	9	9	tr|B1MB17|B1MB17_MYCA9 HAD-superfamily hydrolase OS=Mycobacteroides abscessus (strain ATCC 19977 / DSM 44196 / CCUG 20993 / CIP 104536 / JCM 13569 / NCTC 13031 / TMC 1543 / L948) OX=561007 GN=MAB_2357 PE=4 SV=1	1	9	9	9	4	4	6	2	2	0	3	4	6	4	4	6	2	2	0	3	4	6	4	4	6	2	2	0	3	4	6	34.4	34.4	34.4	33.734	334	334	0	22.676	17.1	19.2	25.7	12.6	6.9
B1MB19	B1MB19	4	4	4	tr|B1MB19|B1MB19_MYCA9 Cytotoxin/haemolysin homologue TlyA OS=Mycobacteroides abscessus (strain ATCC 19977 / DSM 44196 / CCUG 20993 / CIP 104536 / JCM 13569 / NCTC 13031 / TMC 1543 / L948) OX=561007 GN=MAB_2359 PE=3 SV=1	1	4	4	4	3	4	2	1	0	0	2	3	4	3	4	2	1	0	0	2	3	4	3	4	2	1	0	0	2	3	4	20.1	20.1	20.1	28.022	268	268	0	10.969	17.5	20.1	10.8	4.1	0
B1MB20	B1MB20	13	13	13	tr|B1MB20|B1MB20_MYCA9 NAD kinase OS=Mycobacteroides abscessus (strain ATCC 19977 / DSM 44196 / CCUG 20993 / CIP 104536 / JCM 13569 / NCTC 13031 / TMC 1543 / L948) OX=561007 GN=nadK PE=3 SV=1	1	13	13	13	8	6	11	5	6	3	6	6	10	8	6	11	5	6	3	6	6	10	8	6	11	5	6	3	6	6	10	43.8	43.8	43.8	32.697	306	306	0	90.488	24.8	27.1	32.7	23.5	21.6
B1MB21	B1MB21	20	20	20	tr|B1MB21|B1MB21_MYCA9 DNA repair protein RecN OS=Mycobacteroides abscessus (strain ATCC 19977 / DSM 44196 / CCUG 20993 / CIP 104536 / JCM 13569 / NCTC 13031 / TMC 1543 / L948) OX=561007 GN=MAB_2361 PE=3 SV=1	1	20	20	20	18	10	18	13	13	6	12	18	18	18	10	18	13	13	6	12	18	18	18	10	18	13	13	6	12	18	18	52.4	52.4	52.4	61.638	586	586	0	318.02	47.4	27.3	46.6	37.4	36.3
B1MB22	B1MB22	14	14	14	tr|B1MB22|B1MB22_MYCA9 SteA-like C-terminal domain-containing protein OS=Mycobacteroides abscessus (strain ATCC 19977 / DSM 44196 / CCUG 20993 / CIP 104536 / JCM 13569 / NCTC 13031 / TMC 1543 / L948) OX=561007 GN=MAB_2362 PE=4 SV=1	1	14	14	14	12	9	11	6	7	4	8	11	10	12	9	11	6	7	4	8	11	10	12	9	11	6	7	4	8	11	10	47.2	47.2	47.2	42.376	398	398	0	96.95	44.7	30.7	40.5	20.6	23.9
B1MB23	B1MB23	17	17	17	tr|B1MB23|B1MB23_MYCA9 Channel-forming protein OS=Mycobacteroides abscessus (strain ATCC 19977 / DSM 44196 / CCUG 20993 / CIP 104536 / JCM 13569 / NCTC 13031 / TMC 1543 / L948) OX=561007 GN=MAB_2363 PE=4 SV=1	1	17	17	17	14	15	16	14	14	5	10	12	17	14	15	16	14	14	5	10	12	17	14	15	16	14	14	5	10	12	17	74.2	74.2	74.2	31.953	310	310	0	323.31	65.2	69.4	71.9	65.5	64.2
B1MB24	B1MB24	30	30	30	tr|B1MB24|B1MB24_MYCA9 CTP synthase OS=Mycobacteroides abscessus (strain ATCC 19977 / DSM 44196 / CCUG 20993 / CIP 104536 / JCM 13569 / NCTC 13031 / TMC 1543 / L948) OX=561007 GN=pyrG PE=3 SV=1	1	30	30	30	27	20	26	23	22	10	21	27	29	27	20	26	23	22	10	21	27	29	27	20	26	23	22	10	21	27	29	78.6	78.6	78.6	62.575	574	574	0	323.31	76.5	66	73.2	66.7	65.9
B1MB25	B1MB25	10	10	10	tr|B1MB25|B1MB25_MYCA9 Hypothetical MutT/nudix family protein OS=Mycobacteroides abscessus (strain ATCC 19977 / DSM 44196 / CCUG 20993 / CIP 104536 / JCM 13569 / NCTC 13031 / TMC 1543 / L948) OX=561007 GN=MAB_2365 PE=4 SV=1	1	10	10	10	7	5	7	5	5	2	5	8	8	7	5	7	5	5	2	5	8	8	7	5	7	5	5	2	5	8	8	64	64	64	22.828	214	214	0	69.653	49.1	40.2	49.1	37.9	40.2
B1MB26	B1MB26	3	3	3	tr|B1MB26|B1MB26_MYCA9 Tyrosine recombinase XerD OS=Mycobacteroides abscessus (strain ATCC 19977 / DSM 44196 / CCUG 20993 / CIP 104536 / JCM 13569 / NCTC 13031 / TMC 1543 / L948) OX=561007 GN=xerD PE=3 SV=1	1	3	3	3	1	1	1	2	1	0	0	1	1	1	1	1	2	1	0	0	1	1	1	1	1	2	1	0	0	1	1	15.6	15.6	15.6	33.804	315	315	0	7.8032	8.3	3.5	3.5	12.1	3.5
B1MB27	B1MB27	12	12	12	tr|B1MB27|B1MB27_MYCA9 AAA domain-containing protein OS=Mycobacteroides abscessus (strain ATCC 19977 / DSM 44196 / CCUG 20993 / CIP 104536 / JCM 13569 / NCTC 13031 / TMC 1543 / L948) OX=561007 GN=MAB_2367 PE=4 SV=1	1	12	12	12	12	8	10	4	6	4	5	11	10	12	8	10	4	6	4	5	11	10	12	8	10	4	6	4	5	11	10	58.4	58.4	58.4	31.564	293	293	0	79.405	58.4	43	51.9	27.3	33.1
B1MB28	B1MB28	3	3	3	tr|B1MB28|B1MB28_MYCA9 Segregation and condensation protein A OS=Mycobacteroides abscessus (strain ATCC 19977 / DSM 44196 / CCUG 20993 / CIP 104536 / JCM 13569 / NCTC 13031 / TMC 1543 / L948) OX=561007 GN=MAB_2368 PE=4 SV=1	1	3	3	3	2	1	1	1	0	0	1	1	2	2	1	1	1	0	0	1	1	2	2	1	1	1	0	0	1	1	2	14.3	14.3	14.3	32.24	293	293	0	5.8085	11.3	4.8	4.8	4.8	0
B1MB29	B1MB29	8	8	8	tr|B1MB29|B1MB29_MYCA9 Hypothetical segregation and condensation protein B OS=Mycobacteroides abscessus (strain ATCC 19977 / DSM 44196 / CCUG 20993 / CIP 104536 / JCM 13569 / NCTC 13031 / TMC 1543 / L948) OX=561007 GN=MAB_2369 PE=4 SV=1	1	8	8	8	8	6	7	4	4	3	2	3	5	8	6	7	4	4	3	2	3	5	8	6	7	4	4	3	2	3	5	34.8	34.8	34.8	27.056	253	253	0	27.82	34.8	28.9	27.3	17.8	16.6
B1MB30	B1MB30	11	11	11	tr|B1MB30|B1MB30_MYCA9 Pseudouridine synthase OS=Mycobacteroides abscessus (strain ATCC 19977 / DSM 44196 / CCUG 20993 / CIP 104536 / JCM 13569 / NCTC 13031 / TMC 1543 / L948) OX=561007 GN=MAB_2370 PE=3 SV=1	1	11	11	11	6	2	7	5	4	2	4	10	10	6	2	7	5	4	2	4	10	10	6	2	7	5	4	2	4	10	10	60.1	60.1	60.1	28.886	263	263	0	78.947	32.3	12.2	38	28.1	23.2
B1MB31	B1MB31	9	9	9	tr|B1MB31|B1MB31_MYCA9 Cytidylate kinase OS=Mycobacteroides abscessus (strain ATCC 19977 / DSM 44196 / CCUG 20993 / CIP 104536 / JCM 13569 / NCTC 13031 / TMC 1543 / L948) OX=561007 GN=cmk PE=1 SV=1	1	9	9	9	6	3	6	3	5	0	4	7	8	6	3	6	3	5	0	4	7	8	6	3	6	3	5	0	4	7	8	53.4	53.4	53.4	23.443	223	223	0	68.193	45.3	17.9	45.3	20.6	41.7
B1MB32	B1MB32	16	16	16	tr|B1MB32|B1MB32_MYCA9 GTPase Der OS=Mycobacteroides abscessus (strain ATCC 19977 / DSM 44196 / CCUG 20993 / CIP 104536 / JCM 13569 / NCTC 13031 / TMC 1543 / L948) OX=561007 GN=der PE=3 SV=1	1	16	16	16	16	12	14	9	14	2	8	13	12	16	12	14	9	14	2	8	13	12	16	12	14	9	14	2	8	13	12	50.4	50.4	50.4	50.886	466	466	0	171.22	50.4	39.9	45.9	30.5	45.1
B1MB33	B1MB33	7	7	7	tr|B1MB33|B1MB33_MYCA9 Putative mannose-specific lectin OS=Mycobacteroides abscessus (strain ATCC 19977 / DSM 44196 / CCUG 20993 / CIP 104536 / JCM 13569 / NCTC 13031 / TMC 1543 / L948) OX=561007 GN=MAB_2373 PE=4 SV=1	1	7	7	7	7	7	7	5	7	5	6	7	7	7	7	7	5	7	5	6	7	7	7	7	7	5	7	5	6	7	7	72.9	72.9	72.9	19.647	188	188	0	268.14	72.9	72.9	72.9	62.8	72.9
B1MB34	B1MB34	1	1	1	tr|B1MB34|B1MB34_MYCA9 DUF222 domain-containing protein OS=Mycobacteroides abscessus (strain ATCC 19977 / DSM 44196 / CCUG 20993 / CIP 104536 / JCM 13569 / NCTC 13031 / TMC 1543 / L948) OX=561007 GN=MAB_2374c PE=4 SV=1	1	1	1	1	0	0	0	0	1	1	0	0	0	0	0	0	0	1	1	0	0	0	0	0	0	0	1	1	0	0	0	3.5	3.5	3.5	49.375	454	454	1	-2	0	0	0	0	3.5
B1MB36	B1MB36	9	9	9	tr|B1MB36|B1MB36_MYCA9 Uncharacterized protein OS=Mycobacteroides abscessus (strain ATCC 19977 / DSM 44196 / CCUG 20993 / CIP 104536 / JCM 13569 / NCTC 13031 / TMC 1543 / L948) OX=561007 GN=MAB_2376c PE=4 SV=1	1	9	9	9	7	5	5	3	0	0	0	3	5	7	5	5	3	0	0	0	3	5	7	5	5	3	0	0	0	3	5	38.5	38.5	38.5	38.196	361	361	0	14.561	30.5	19.1	21.9	11.1	0
B1MB39	B1MB39	2	2	2	tr|B1MB39|B1MB39_MYCA9 Hypothetical lipoprotein LpqH OS=Mycobacteroides abscessus (strain ATCC 19977 / DSM 44196 / CCUG 20993 / CIP 104536 / JCM 13569 / NCTC 13031 / TMC 1543 / L948) OX=561007 GN=MAB_2379 PE=4 SV=1	1	2	2	2	2	2	1	1	1	1	2	1	2	2	2	1	1	1	1	2	1	2	2	2	1	1	1	1	2	1	2	33.3	33.3	33.3	15.642	162	162	0	45.427	33.3	33.3	14.8	14.8	14.8
B1MB40	B1MB40	6	6	6	tr|B1MB40|B1MB40_MYCA9 Putative transcriptional regulator, TetR family OS=Mycobacteroides abscessus (strain ATCC 19977 / DSM 44196 / CCUG 20993 / CIP 104536 / JCM 13569 / NCTC 13031 / TMC 1543 / L948) OX=561007 GN=MAB_2380c PE=4 SV=1	1	6	6	6	4	2	2	1	1	0	3	4	5	4	2	2	1	1	0	3	4	5	4	2	2	1	1	0	3	4	5	38.8	38.8	38.8	23.537	219	219	0	15.864	24.2	9.1	9.1	5.9	5.9
B1MB41	B1MB41	6	6	6	tr|B1MB41|B1MB41_MYCA9 Probable oxidoreductase OS=Mycobacteroides abscessus (strain ATCC 19977 / DSM 44196 / CCUG 20993 / CIP 104536 / JCM 13569 / NCTC 13031 / TMC 1543 / L948) OX=561007 GN=MAB_2381 PE=4 SV=1	1	6	6	6	4	0	3	1	0	0	2	4	6	4	0	3	1	0	0	2	4	6	4	0	3	1	0	0	2	4	6	29.4	29.4	29.4	34.388	316	316	0	25.528	15.2	0	14.9	2.5	0
B1MB42	B1MB42	5	5	5	tr|B1MB42|B1MB42_MYCA9 Pyridoxamine 5-phosphate oxidase putative domain-containing protein OS=Mycobacteroides abscessus (strain ATCC 19977 / DSM 44196 / CCUG 20993 / CIP 104536 / JCM 13569 / NCTC 13031 / TMC 1543 / L948) OX=561007 GN=MAB_2382 PE=4 SV=1	1	5	5	5	2	3	2	1	2	0	0	2	4	2	3	2	1	2	0	0	2	4	2	3	2	1	2	0	0	2	4	35.8	35.8	35.8	24.985	232	232	0	25.717	10.3	23.7	10.3	6	10.3
B1MB44	B1MB44	7	7	7	tr|B1MB44|B1MB44_MYCA9 Uncharacterized protein OS=Mycobacteroides abscessus (strain ATCC 19977 / DSM 44196 / CCUG 20993 / CIP 104536 / JCM 13569 / NCTC 13031 / TMC 1543 / L948) OX=561007 GN=MAB_2384 PE=4 SV=1	1	7	7	7	5	3	4	1	3	1	0	5	4	5	3	4	1	3	1	0	5	4	5	3	4	1	3	1	0	5	4	41.9	41.9	41.9	20.585	191	191	0	13.777	26.7	15.2	20.9	5.8	15.2
B1MB47	B1MB47	5	5	5	tr|B1MB47|B1MB47_MYCA9 Activator of Hsp90 ATPase homologue 1-like C-terminal domain-containing protein OS=Mycobacteroides abscessus (strain ATCC 19977 / DSM 44196 / CCUG 20993 / CIP 104536 / JCM 13569 / NCTC 13031 / TMC 1543 / L948) OX=561007 GN=MAB_2387 P	1	5	5	5	5	3	5	3	4	2	1	5	5	5	3	5	3	4	2	1	5	5	5	3	5	3	4	2	1	5	5	39.1	39.1	39.1	22.938	215	215	0	37.406	39.1	26	39.1	28.8	33.5
B1MB48	B1MB48	3	3	3	tr|B1MB48|B1MB48_MYCA9 VOC domain-containing protein OS=Mycobacteroides abscessus (strain ATCC 19977 / DSM 44196 / CCUG 20993 / CIP 104536 / JCM 13569 / NCTC 13031 / TMC 1543 / L948) OX=561007 GN=MAB_2388 PE=3 SV=1	1	3	3	3	2	2	2	0	0	0	1	2	2	2	2	2	0	0	0	1	2	2	2	2	2	0	0	0	1	2	2	35.7	35.7	35.7	18.694	171	171	0.009396	2.0629	12.3	12.3	27.5	0	0
B1MB49	B1MB49	15	15	15	tr|B1MB49|B1MB49_MYCA9 Possible fumarate reductase/succinate dehydrogenase OS=Mycobacteroides abscessus (strain ATCC 19977 / DSM 44196 / CCUG 20993 / CIP 104536 / JCM 13569 / NCTC 13031 / TMC 1543 / L948) OX=561007 GN=MAB_2389 PE=4 SV=1	1	15	15	15	12	6	8	6	4	1	2	10	13	12	6	8	6	4	1	2	10	13	12	6	8	6	4	1	2	10	13	55.9	55.9	55.9	51.247	487	487	0	75.461	42.7	23.4	28.3	24.2	12.3
B1MB50	B1MB50	1	1	1	tr|B1MB50|B1MB50_MYCA9 ATPase OS=Mycobacteroides abscessus (strain ATCC 19977 / DSM 44196 / CCUG 20993 / CIP 104536 / JCM 13569 / NCTC 13031 / TMC 1543 / L948) OX=561007 GN=MAB_2390 PE=4 SV=1	1	1	1	1	1	0	0	0	0	0	1	1	0	1	0	0	0	0	0	1	1	0	1	0	0	0	0	0	1	1	0	10.7	10.7	10.7	14.468	131	131	0.0041209	2.4885	10.7	0	0	0	0
B1MB51	B1MB51	21	21	19	tr|B1MB51|B1MB51_MYCA9 ABC1 atypical kinase-like domain-containing protein OS=Mycobacteroides abscessus (strain ATCC 19977 / DSM 44196 / CCUG 20993 / CIP 104536 / JCM 13569 / NCTC 13031 / TMC 1543 / L948) OX=561007 GN=MAB_2391 PE=4 SV=1	1	21	21	19	16	10	13	7	6	2	9	16	17	16	10	13	7	6	2	9	16	17	14	9	11	5	5	1	8	14	15	52	52	48	50.603	458	458	0	70.887	39.3	31	31.9	17.7	20.7
B1MB52	B1MB52	4	4	4	tr|B1MB52|B1MB52_MYCA9 Putative transcriptional regulator, TetR OS=Mycobacteroides abscessus (strain ATCC 19977 / DSM 44196 / CCUG 20993 / CIP 104536 / JCM 13569 / NCTC 13031 / TMC 1543 / L948) OX=561007 GN=MAB_2392 PE=4 SV=1	1	4	4	4	3	3	3	2	2	0	2	3	3	3	3	3	2	2	0	2	3	3	3	3	3	2	2	0	2	3	3	18.5	18.5	18.5	26.44	238	238	0	10.854	13.9	13.9	14.3	10.5	9.7
B1MB53	B1MB53	10	8	8	tr|B1MB53|B1MB53_MYCA9 Protein kinase domain-containing protein OS=Mycobacteroides abscessus (strain ATCC 19977 / DSM 44196 / CCUG 20993 / CIP 104536 / JCM 13569 / NCTC 13031 / TMC 1543 / L948) OX=561007 GN=MAB_2393c PE=4 SV=1	1	10	8	8	7	5	7	3	2	1	4	6	7	5	4	5	1	1	0	3	4	5	5	4	5	1	1	0	3	4	5	25.3	21.7	21.7	55.487	506	506	0	13.64	15.2	15.2	17.6	5.7	4.3
B1MB54	B1MB54	8	8	8	tr|B1MB54|B1MB54_MYCA9 Toxin OS=Mycobacteroides abscessus (strain ATCC 19977 / DSM 44196 / CCUG 20993 / CIP 104536 / JCM 13569 / NCTC 13031 / TMC 1543 / L948) OX=561007 GN=MAB_2394 PE=4 SV=1	1	8	8	8	7	4	8	6	6	1	2	7	7	7	4	8	6	6	1	2	7	7	7	4	8	6	6	1	2	7	7	67.7	67.7	67.7	17.152	158	158	0	187.01	61.4	37.3	67.7	51.9	52.5
B1MB55	B1MB55	13	13	13	tr|B1MB55|B1MB55_MYCA9 Probable acyl-CoA dehydrogenase FadE OS=Mycobacteroides abscessus (strain ATCC 19977 / DSM 44196 / CCUG 20993 / CIP 104536 / JCM 13569 / NCTC 13031 / TMC 1543 / L948) OX=561007 GN=MAB_2395 PE=3 SV=1	1	13	13	13	9	6	9	4	8	0	4	8	11	9	6	9	4	8	0	4	8	11	9	6	9	4	8	0	4	8	11	39.5	39.5	39.5	46.533	428	428	0	39.93	26.9	17.8	26.4	12.1	22.4
B1MB56	B1MB56	2	2	2	tr|B1MB56|B1MB56_MYCA9 Probable acetyltransferase OS=Mycobacteroides abscessus (strain ATCC 19977 / DSM 44196 / CCUG 20993 / CIP 104536 / JCM 13569 / NCTC 13031 / TMC 1543 / L948) OX=561007 GN=MAB_2396 PE=4 SV=1	1	2	2	2	0	2	0	0	0	0	1	1	0	0	2	0	0	0	0	1	1	0	0	2	0	0	0	0	1	1	0	7.6	7.6	7.6	29.523	277	277	0.0034566	2.6573	0	7.6	0	0	0
B1MB57	B1MB57	35	35	35	tr|B1MB57|B1MB57_MYCA9 Protein translocase subunit SecA OS=Mycobacteroides abscessus (strain ATCC 19977 / DSM 44196 / CCUG 20993 / CIP 104536 / JCM 13569 / NCTC 13031 / TMC 1543 / L948) OX=561007 GN=secA PE=3 SV=1	1	35	35	35	32	22	27	22	25	8	18	30	32	32	22	27	22	25	8	18	30	32	32	22	27	22	25	8	18	30	32	67	67	67	84.813	772	772	0	312.06	62.8	46.8	51.4	42.7	47.8
B1MB58	B1MB58	2	2	2	tr|B1MB58|B1MB58_MYCA9 Putative phosphatidylglycerophosphate synthase PgsA2 OS=Mycobacteroides abscessus (strain ATCC 19977 / DSM 44196 / CCUG 20993 / CIP 104536 / JCM 13569 / NCTC 13031 / TMC 1543 / L948) OX=561007 GN=MAB_2398 PE=3 SV=1	1	2	2	2	2	1	0	0	0	0	1	1	1	2	1	0	0	0	0	1	1	1	2	1	0	0	0	0	1	1	1	11.6	11.6	11.6	22.089	198	198	0.0007215	3.7165	11.6	6.1	0	0	0
B1MB59	B1MB59	8	8	8	tr|B1MB59|B1MB59_MYCA9 Membrane associated protein OS=Mycobacteroides abscessus (strain ATCC 19977 / DSM 44196 / CCUG 20993 / CIP 104536 / JCM 13569 / NCTC 13031 / TMC 1543 / L948) OX=561007 GN=MAB_2399 PE=3 SV=1	1	8	8	8	5	5	7	0	0	0	3	7	5	5	5	7	0	0	0	3	7	5	5	5	7	0	0	0	3	7	5	31.1	31.1	31.1	34.387	322	322	0	22.953	21.1	18.9	27.6	0	0
B1MB61	B1MB61	6	6	6	tr|B1MB61|B1MB61_MYCA9 DUF881 domain-containing protein OS=Mycobacteroides abscessus (strain ATCC 19977 / DSM 44196 / CCUG 20993 / CIP 104536 / JCM 13569 / NCTC 13031 / TMC 1543 / L948) OX=561007 GN=MAB_2401 PE=3 SV=1	1	6	6	6	6	4	5	3	4	3	3	4	4	6	4	5	3	4	3	3	4	4	6	4	5	3	4	3	3	4	4	28.9	28.9	28.9	28.28	273	273	0	49.768	28.9	18.7	28.9	14.7	24.2
B1MB62	B1MB62	3	3	3	sp|B1MB62|GCSH_MYCA9 Glycine cleavage system H protein OS=Mycobacteroides abscessus (strain ATCC 19977 / DSM 44196 / CCUG 20993 / CIP 104536 / JCM 13569 / NCTC 13031 / TMC 1543 / L948) OX=561007 GN=gcvH PE=3 SV=1	1	3	3	3	2	1	3	1	2	1	1	2	2	2	1	3	1	2	1	1	2	2	2	1	3	1	2	1	1	2	2	22.9	22.9	22.9	13.878	131	131	0	14.739	22.1	9.2	22.9	9.2	22.1
B1MB63	B1MB63	10	10	10	tr|B1MB63|B1MB63_MYCA9 FHA domain-containing protein OS=Mycobacteroides abscessus (strain ATCC 19977 / DSM 44196 / CCUG 20993 / CIP 104536 / JCM 13569 / NCTC 13031 / TMC 1543 / L948) OX=561007 GN=MAB_2403 PE=4 SV=1	1	10	10	10	9	10	8	8	8	6	8	8	9	9	10	8	8	8	6	8	8	9	9	10	8	8	8	6	8	8	9	82.2	82.2	82.2	16.388	157	157	0	323.31	82.2	82.2	78.3	78.3	78.3
B1MB64	B1MB64	9	9	9	tr|B1MB64|B1MB64_MYCA9 HTH merR-type domain-containing protein OS=Mycobacteroides abscessus (strain ATCC 19977 / DSM 44196 / CCUG 20993 / CIP 104536 / JCM 13569 / NCTC 13031 / TMC 1543 / L948) OX=561007 GN=MAB_2404 PE=4 SV=1	1	9	9	9	9	4	6	5	4	3	5	7	4	9	4	6	5	4	3	5	7	4	9	4	6	5	4	3	5	7	4	45.7	45.7	45.7	26.732	247	247	0	41.545	45.7	22.3	31.6	27.5	22.3
B1MB65	B1MB65	9	9	9	tr|B1MB65|B1MB65_MYCA9 BFN domain-containing protein OS=Mycobacteroides abscessus (strain ATCC 19977 / DSM 44196 / CCUG 20993 / CIP 104536 / JCM 13569 / NCTC 13031 / TMC 1543 / L948) OX=561007 GN=MAB_2405 PE=4 SV=1	1	9	9	9	8	5	9	4	5	0	3	5	7	8	5	9	4	5	0	3	5	7	8	5	9	4	5	0	3	5	7	87.6	87.6	87.6	17.622	161	161	0	94.556	87.6	56.5	87.6	42.9	51.6
B1MB66	B1MB66	8	8	8	tr|B1MB66|B1MB66_MYCA9 Putative HTH-type transcriptional regulator OS=Mycobacteroides abscessus (strain ATCC 19977 / DSM 44196 / CCUG 20993 / CIP 104536 / JCM 13569 / NCTC 13031 / TMC 1543 / L948) OX=561007 GN=MAB_2406 PE=4 SV=1	1	8	8	8	6	2	5	4	5	1	3	5	6	6	2	5	4	5	1	3	5	6	6	2	5	4	5	1	3	5	6	42	42	42	22.109	207	207	0	72.475	34.3	12.6	30	26.6	30.9
B1MB67	B1MB67	40	40	40	tr|B1MB67|B1MB67_MYCA9 Glycine dehydrogenase (decarboxylating) OS=Mycobacteroides abscessus (strain ATCC 19977 / DSM 44196 / CCUG 20993 / CIP 104536 / JCM 13569 / NCTC 13031 / TMC 1543 / L948) OX=561007 GN=gcvP PE=3 SV=1	1	40	40	40	37	31	38	28	34	13	26	36	39	37	31	38	28	34	13	26	36	39	37	31	38	28	34	13	26	36	39	64	64	64	109.05	1032	1032	0	323.31	60.1	52.2	60.1	49.7	53.9
B1MB68	B1MB68	25	25	25	tr|B1MB68|B1MB68_MYCA9 von Willebrand factor, type A OS=Mycobacteroides abscessus (strain ATCC 19977 / DSM 44196 / CCUG 20993 / CIP 104536 / JCM 13569 / NCTC 13031 / TMC 1543 / L948) OX=561007 GN=MAB_2408c PE=4 SV=1	1	25	25	25	21	16	20	15	16	7	14	22	23	21	16	20	15	16	7	14	22	23	21	16	20	15	16	7	14	22	23	83.6	83.6	83.6	62.968	611	611	0	279.62	75.8	68.1	62.5	56.8	62.4
B1MB69	B1MB69	39	39	39	sp|B1MB69|MASZ_MYCA9 Malate synthase G OS=Mycobacteroides abscessus (strain ATCC 19977 / DSM 44196 / CCUG 20993 / CIP 104536 / JCM 13569 / NCTC 13031 / TMC 1543 / L948) OX=561007 GN=glcB PE=3 SV=1	1	39	39	39	36	31	35	25	31	12	26	35	37	36	31	35	25	31	12	26	35	37	36	31	35	25	31	12	26	35	37	70.9	70.9	70.9	80.388	735	735	0	323.31	59.5	63.1	63.5	48.2	58.5
B1MB70	B1MB70	6	6	6	tr|B1MB70|B1MB70_MYCA9 CBS domain-containing protein OS=Mycobacteroides abscessus (strain ATCC 19977 / DSM 44196 / CCUG 20993 / CIP 104536 / JCM 13569 / NCTC 13031 / TMC 1543 / L948) OX=561007 GN=MAB_2410c PE=4 SV=1	1	6	6	6	6	3	5	1	0	0	2	4	4	6	3	5	1	0	0	2	4	4	6	3	5	1	0	0	2	4	4	20.5	20.5	20.5	37.584	351	351	0	12.311	20.5	9.7	18.5	3.7	0
B1MB71	B1MB71	6	6	6	tr|B1MB71|B1MB71_MYCA9 CBS domain-containing protein OS=Mycobacteroides abscessus (strain ATCC 19977 / DSM 44196 / CCUG 20993 / CIP 104536 / JCM 13569 / NCTC 13031 / TMC 1543 / L948) OX=561007 GN=MAB_2411c PE=4 SV=1	1	6	6	6	4	2	1	0	0	0	1	3	2	4	2	1	0	0	0	1	3	2	4	2	1	0	0	0	1	3	2	17.2	17.2	17.2	48.158	453	453	0	13.506	9.7	6	3.5	0	0
B1MB72	B1MB72	25	25	25	tr|B1MB72|B1MB72_MYCA9 Probable IMP dehydrogenase family protein OS=Mycobacteroides abscessus (strain ATCC 19977 / DSM 44196 / CCUG 20993 / CIP 104536 / JCM 13569 / NCTC 13031 / TMC 1543 / L948) OX=561007 GN=MAB_2412c PE=4 SV=1	1	25	25	25	21	13	20	12	17	9	14	20	21	21	13	20	12	17	9	14	20	21	21	13	20	12	17	9	14	20	21	88.7	88.7	88.7	50.026	478	478	0	282.01	70.9	50.4	64.9	44.8	59.8
B1MB73	B1MB73	28	28	28	tr|B1MB73|B1MB73_MYCA9 6-phosphogluconate dehydrogenase, decarboxylating OS=Mycobacteroides abscessus (strain ATCC 19977 / DSM 44196 / CCUG 20993 / CIP 104536 / JCM 13569 / NCTC 13031 / TMC 1543 / L948) OX=561007 GN=MAB_2413c PE=3 SV=1	1	28	28	28	26	19	26	21	25	10	21	27	27	26	19	26	21	25	10	21	27	27	26	19	26	21	25	10	21	27	27	83.3	83.3	83.3	51.664	484	484	0	323.31	78.5	67.8	75.2	78.3	82.6
B1MB75	B1MB75	8	8	8	tr|B1MB75|B1MB75_MYCA9 Transcriptional regulator BlaI OS=Mycobacteroides abscessus (strain ATCC 19977 / DSM 44196 / CCUG 20993 / CIP 104536 / JCM 13569 / NCTC 13031 / TMC 1543 / L948) OX=561007 GN=MAB_2415c PE=3 SV=1	1	8	8	8	3	3	3	1	2	0	3	6	7	3	3	3	1	2	0	3	6	7	3	3	3	1	2	0	3	6	7	72.7	72.7	72.7	14.58	132	132	0	27.033	37.9	33.3	37.9	12.1	28
B1MB78	B1MB78	5	5	5	tr|B1MB78|B1MB78_MYCA9 Putative phenylacetic acid degradation-related protein OS=Mycobacteroides abscessus (strain ATCC 19977 / DSM 44196 / CCUG 20993 / CIP 104536 / JCM 13569 / NCTC 13031 / TMC 1543 / L948) OX=561007 GN=MAB_2418 PE=4 SV=1	1	5	5	5	4	2	5	3	3	1	3	5	5	4	2	5	3	3	1	3	5	5	4	2	5	3	3	1	3	5	5	50	50	50	14.708	136	136	0	94.711	39.7	21.3	50	31.6	31.6
B1MB79	B1MB79	9	9	9	tr|B1MB79|B1MB79_MYCA9 PknH-like extracellular domain-containing protein OS=Mycobacteroides abscessus (strain ATCC 19977 / DSM 44196 / CCUG 20993 / CIP 104536 / JCM 13569 / NCTC 13031 / TMC 1543 / L948) OX=561007 GN=MAB_2419c PE=4 SV=1	1	9	9	9	7	7	7	6	6	3	7	7	7	7	7	7	6	6	3	7	7	7	7	7	7	6	6	3	7	7	7	47.2	47.2	47.2	28.584	269	269	0	117.86	35.3	39	39	36.1	34.9
B1MB80	B1MB80	10	10	10	tr|B1MB80|B1MB80_MYCA9 PknH-like extracellular domain-containing protein OS=Mycobacteroides abscessus (strain ATCC 19977 / DSM 44196 / CCUG 20993 / CIP 104536 / JCM 13569 / NCTC 13031 / TMC 1543 / L948) OX=561007 GN=MAB_2420c PE=4 SV=1	1	10	10	10	8	6	8	4	6	2	2	8	10	8	6	8	4	6	2	2	8	10	8	6	8	4	6	2	2	8	10	55	55	55	26.517	251	251	0	167.07	47.8	36.7	47.8	21.9	33.1
B1MB81	B1MB81	13	13	13	tr|B1MB81|B1MB81_MYCA9 PknH-like extracellular domain-containing protein OS=Mycobacteroides abscessus (strain ATCC 19977 / DSM 44196 / CCUG 20993 / CIP 104536 / JCM 13569 / NCTC 13031 / TMC 1543 / L948) OX=561007 GN=MAB_2421c PE=4 SV=1	1	13	13	13	13	9	13	9	8	4	7	12	12	13	9	13	9	8	4	7	12	12	13	9	13	9	8	4	7	12	12	53.4	53.4	53.4	26.467	251	251	0	91.267	53.4	38.6	53.4	38.2	33.9
B1MB82	B1MB82	8	8	8	tr|B1MB82|B1MB82_MYCA9 PknH-like extracellular domain-containing protein OS=Mycobacteroides abscessus (strain ATCC 19977 / DSM 44196 / CCUG 20993 / CIP 104536 / JCM 13569 / NCTC 13031 / TMC 1543 / L948) OX=561007 GN=MAB_2422c PE=4 SV=1	1	8	8	8	7	6	8	4	8	2	4	8	8	7	6	8	4	8	2	4	8	8	7	6	8	4	8	2	4	8	8	42.6	42.6	42.6	27.061	251	251	0	97.496	36.7	31.5	42.6	24.3	42.6
B1MB83	B1MB83	4	4	4	sp|B1MB83|URE3_MYCA9 Urease subunit gamma OS=Mycobacteroides abscessus (strain ATCC 19977 / DSM 44196 / CCUG 20993 / CIP 104536 / JCM 13569 / NCTC 13031 / TMC 1543 / L948) OX=561007 GN=ureA PE=3 SV=1	1	4	4	4	2	2	2	1	1	0	0	1	1	2	2	2	1	1	0	0	1	1	2	2	2	1	1	0	0	1	1	52	52	52	11.128	100	100	0	8.9927	32	20	31	22	22
B1MB85	B1MB85	8	8	8	sp|B1MB85|URE1_MYCA9 Urease subunit alpha OS=Mycobacteroides abscessus (strain ATCC 19977 / DSM 44196 / CCUG 20993 / CIP 104536 / JCM 13569 / NCTC 13031 / TMC 1543 / L948) OX=561007 GN=ureC PE=3 SV=1	1	8	8	8	7	4	3	2	0	0	2	4	5	7	4	3	2	0	0	2	4	5	7	4	3	2	0	0	2	4	5	28.1	28.1	28.1	61.394	577	577	0	30.277	20.8	11.8	8.7	6.2	0
B1MB87	B1MB87	5	5	5	sp|B1MB87|UREG_MYCA9 Urease accessory protein UreG OS=Mycobacteroides abscessus (strain ATCC 19977 / DSM 44196 / CCUG 20993 / CIP 104536 / JCM 13569 / NCTC 13031 / TMC 1543 / L948) OX=561007 GN=ureG PE=3 SV=1	1	5	5	5	4	2	3	2	2	1	0	3	3	4	2	3	2	2	1	0	3	3	4	2	3	2	2	1	0	3	3	31.3	31.3	31.3	24.528	230	230	0	8.1911	20.9	10	13.9	13.9	7.4
B1MB89	B1MB89	20	20	20	tr|B1MB89|B1MB89_MYCA9 Probable NADH dehydrogenase (NDH) OS=Mycobacteroides abscessus (strain ATCC 19977 / DSM 44196 / CCUG 20993 / CIP 104536 / JCM 13569 / NCTC 13031 / TMC 1543 / L948) OX=561007 GN=MAB_2429c PE=3 SV=1	1	20	20	20	18	11	18	11	13	4	9	18	19	18	11	18	11	13	4	9	18	19	18	11	18	11	13	4	9	18	19	57	57	57	51.99	484	484	0	285.76	55.4	33.3	51	40.9	47.9
B1MB90	B1MB90	2	2	2	tr|B1MB90|B1MB90_MYCA9 Mycothiol-dependent maleylpyruvate isomerase metal-binding domain-containing protein OS=Mycobacteroides abscessus (strain ATCC 19977 / DSM 44196 / CCUG 20993 / CIP 104536 / JCM 13569 / NCTC 13031 / TMC 1543 / L948) OX=561007 GN=MAB_2	1	2	2	2	1	1	1	0	0	0	1	2	0	1	1	1	0	0	0	1	2	0	1	1	1	0	0	0	1	2	0	19.2	19.2	19.2	20.992	198	198	0	9.3499	14.6	14.6	14.6	0	0
B1MB91	B1MB91	13	13	13	tr|B1MB91|B1MB91_MYCA9 Possible luciferase-like oxidoreductase OS=Mycobacteroides abscessus (strain ATCC 19977 / DSM 44196 / CCUG 20993 / CIP 104536 / JCM 13569 / NCTC 13031 / TMC 1543 / L948) OX=561007 GN=MAB_2431c PE=4 SV=1	1	13	13	13	12	7	13	10	11	4	9	13	13	12	7	13	10	11	4	9	13	13	12	7	13	10	11	4	9	13	13	62.7	62.7	62.7	35.745	327	327	0	323.31	53.5	41.3	62.7	45.6	50.8
B1MB92	B1MB92	8	8	8	tr|B1MB92|B1MB92_MYCA9 Putative short chain dehydrogenase/reductase OS=Mycobacteroides abscessus (strain ATCC 19977 / DSM 44196 / CCUG 20993 / CIP 104536 / JCM 13569 / NCTC 13031 / TMC 1543 / L948) OX=561007 GN=MAB_2432c PE=4 SV=1	1	8	8	8	7	5	8	6	6	1	2	8	8	7	5	8	6	6	1	2	8	8	7	5	8	6	6	1	2	8	8	59.5	59.5	59.5	23.774	227	227	0	118.21	54.6	39.6	59.5	48.9	48.9
B1MB93	B1MB93	5	5	5	tr|B1MB93|B1MB93_MYCA9 Molybdenum ABC transporter ModA, periplasmic OS=Mycobacteroides abscessus (strain ATCC 19977 / DSM 44196 / CCUG 20993 / CIP 104536 / JCM 13569 / NCTC 13031 / TMC 1543 / L948) OX=561007 GN=MAB_2433 PE=3 SV=1	1	5	5	5	1	2	5	1	1	0	1	4	4	1	2	5	1	1	0	1	4	4	1	2	5	1	1	0	1	4	4	37	37	37	27.461	273	273	0	24.126	5.5	17.6	37	7.7	7.7
B1MB95	B1MB95	5	5	5	tr|B1MB95|B1MB95_MYCA9 Molybdenum ABC transporter ModC, ATP-binding protein OS=Mycobacteroides abscessus (strain ATCC 19977 / DSM 44196 / CCUG 20993 / CIP 104536 / JCM 13569 / NCTC 13031 / TMC 1543 / L948) OX=561007 GN=MAB_2435 PE=4 SV=1	1	5	5	5	3	2	2	0	0	0	4	1	0	3	2	2	0	0	0	4	1	0	3	2	2	0	0	0	4	1	0	24.9	24.9	24.9	36.392	353	353	0	8.4969	15.6	10.2	10.2	0	0
B1MB96	B1MB96	10	10	10	tr|B1MB96|B1MB96_MYCA9 Alanine and proline-rich secreted protein Apa OS=Mycobacteroides abscessus (strain ATCC 19977 / DSM 44196 / CCUG 20993 / CIP 104536 / JCM 13569 / NCTC 13031 / TMC 1543 / L948) OX=561007 GN=MAB_2436 PE=3 SV=1	1	10	10	10	10	9	10	7	9	5	6	9	9	10	9	10	7	9	5	6	9	9	10	9	10	7	9	5	6	9	9	39.2	39.2	39.2	34.861	344	344	0	223.97	39.2	39	39.2	33.7	37.5
B1MB98	B1MB98	2	2	2	tr|B1MB98|B1MB98_MYCA9 Probable oxidoreductase OS=Mycobacteroides abscessus (strain ATCC 19977 / DSM 44196 / CCUG 20993 / CIP 104536 / JCM 13569 / NCTC 13031 / TMC 1543 / L948) OX=561007 GN=MAB_2438 PE=3 SV=1	1	2	2	2	0	0	0	1	2	0	0	0	0	0	0	0	1	2	0	0	0	0	0	0	0	1	2	0	0	0	0	1.1	1.1	1.1	137.17	1257	1257	1	-2	0	0	0	0.6	1.1
B1MBA1	B1MBA1	4	4	4	tr|B1MBA1|B1MBA1_MYCA9 UspA domain-containing protein OS=Mycobacteroides abscessus (strain ATCC 19977 / DSM 44196 / CCUG 20993 / CIP 104536 / JCM 13569 / NCTC 13031 / TMC 1543 / L948) OX=561007 GN=MAB_2441 PE=4 SV=1	1	4	4	4	4	1	2	0	2	0	0	2	3	4	1	2	0	2	0	0	2	3	4	1	2	0	2	0	0	2	3	36.1	36.1	36.1	15.808	147	147	0	19.742	36.1	9.5	17	0	21.8
B1MBA3	B1MBA3	19	19	19	tr|B1MBA3|B1MBA3_MYCA9 CinA-like protein OS=Mycobacteroides abscessus (strain ATCC 19977 / DSM 44196 / CCUG 20993 / CIP 104536 / JCM 13569 / NCTC 13031 / TMC 1543 / L948) OX=561007 GN=MAB_2443 PE=3 SV=1	1	19	19	19	12	9	10	8	9	4	9	11	17	12	9	10	8	9	4	9	11	17	12	9	10	8	9	4	9	11	17	67.6	67.6	67.6	44.057	420	420	0	67.383	40.2	33.6	27.6	29.5	29
B1MBA5	B1MBA5	1	1	1	tr|B1MBA5|B1MBA5_MYCA9 Putative transcriptional regulator, AraC family OS=Mycobacteroides abscessus (strain ATCC 19977 / DSM 44196 / CCUG 20993 / CIP 104536 / JCM 13569 / NCTC 13031 / TMC 1543 / L948) OX=561007 GN=MAB_2445 PE=4 SV=1	1	1	1	1	0	0	0	0	0	0	1	1	0	0	0	0	0	0	0	1	1	0	0	0	0	0	0	0	1	1	0	5.7	5.7	5.7	34.293	317	317	0.00072307	3.8315	0	0	0	0	0
B1MBA6	B1MBA6	4	4	4	tr|B1MBA6|B1MBA6_MYCA9 Putative pirin-like protein OS=Mycobacteroides abscessus (strain ATCC 19977 / DSM 44196 / CCUG 20993 / CIP 104536 / JCM 13569 / NCTC 13031 / TMC 1543 / L948) OX=561007 GN=MAB_2446c PE=3 SV=1	1	4	4	4	3	3	4	0	0	0	1	1	0	3	3	4	0	0	0	1	1	0	3	3	4	0	0	0	1	1	0	23	23	23	34.785	326	326	0	21.284	16	14.7	23	0	0
B1MBA8	B1MBA8	1	1	1	tr|B1MBA8|B1MBA8_MYCA9 DUF4345 domain-containing protein OS=Mycobacteroides abscessus (strain ATCC 19977 / DSM 44196 / CCUG 20993 / CIP 104536 / JCM 13569 / NCTC 13031 / TMC 1543 / L948) OX=561007 GN=MAB_2448 PE=4 SV=1	1	1	1	1	1	1	1	0	0	0	0	1	1	1	1	1	0	0	0	0	1	1	1	1	1	0	0	0	0	1	1	10.3	10.3	10.3	13.151	126	126	0.0010669	3.4223	10.3	10.3	10.3	0	0
B1MBA9	B1MBA9	10	10	10	tr|B1MBA9|B1MBA9_MYCA9 Luciferase-like domain-containing protein OS=Mycobacteroides abscessus (strain ATCC 19977 / DSM 44196 / CCUG 20993 / CIP 104536 / JCM 13569 / NCTC 13031 / TMC 1543 / L948) OX=561007 GN=MAB_2449 PE=4 SV=1	1	10	10	10	10	5	9	8	8	1	6	10	10	10	5	9	8	8	1	6	10	10	10	5	9	8	8	1	6	10	10	55.2	55.2	55.2	31.782	290	290	0	115.46	55.2	23.8	52.1	48.6	48.6
B1MBB4	B1MBB4	3	3	3	tr|B1MBB4|B1MBB4_MYCA9 SGNH hydrolase-type esterase domain-containing protein OS=Mycobacteroides abscessus (strain ATCC 19977 / DSM 44196 / CCUG 20993 / CIP 104536 / JCM 13569 / NCTC 13031 / TMC 1543 / L948) OX=561007 GN=MAB_2454c PE=4 SV=1	1	3	3	3	3	0	0	0	0	0	1	0	0	3	0	0	0	0	0	1	0	0	3	0	0	0	0	0	1	0	0	19.3	19.3	19.3	27.313	259	259	0.0013971	2.9331	19.3	0	0	0	0
B1MBB7	B1MBB7	13	13	13	tr|B1MBB7|B1MBB7_MYCA9 TetR family transcriptional regulator OS=Mycobacteroides abscessus (strain ATCC 19977 / DSM 44196 / CCUG 20993 / CIP 104536 / JCM 13569 / NCTC 13031 / TMC 1543 / L948) OX=561007 GN=MAB_2457c PE=4 SV=1	1	13	13	13	12	8	11	6	9	3	8	11	13	12	8	11	6	9	3	8	11	13	12	8	11	6	9	3	8	11	13	73.3	73.3	73.3	16.846	150	150	0	323.31	73.3	64	72.7	47.3	66.7
B1MBB8	B1MBB8	5	5	5	tr|B1MBB8|B1MBB8_MYCA9 Putative transcriptional regulator, TetR family OS=Mycobacteroides abscessus (strain ATCC 19977 / DSM 44196 / CCUG 20993 / CIP 104536 / JCM 13569 / NCTC 13031 / TMC 1543 / L948) OX=561007 GN=MAB_2458c PE=4 SV=1	1	5	5	5	5	3	2	0	0	0	1	3	1	5	3	2	0	0	0	1	3	1	5	3	2	0	0	0	1	3	1	31.3	31.3	31.3	21.143	195	195	0	10.779	31.3	19	9.2	0	0
B1MBC9	B1MBC9	7	7	7	tr|B1MBC9|B1MBC9_MYCA9 Barstar (barnase inhibitor) domain-containing protein OS=Mycobacteroides abscessus (strain ATCC 19977 / DSM 44196 / CCUG 20993 / CIP 104536 / JCM 13569 / NCTC 13031 / TMC 1543 / L948) OX=561007 GN=MAB_2469 PE=3 SV=1	1	7	7	7	6	3	6	3	2	2	4	5	6	6	3	6	3	2	2	4	5	6	6	3	6	3	2	2	4	5	6	78	78	78	10.978	100	100	0	41.684	78	49	70	49	29
B1MBD0	B1MBD0	43	43	43	sp|B1MBD0|KATG_MYCA9 Catalase-peroxidase OS=Mycobacteroides abscessus (strain ATCC 19977 / DSM 44196 / CCUG 20993 / CIP 104536 / JCM 13569 / NCTC 13031 / TMC 1543 / L948) OX=561007 GN=katG PE=3 SV=1	1	43	43	43	41	34	42	37	38	14	36	40	42	41	34	42	37	38	14	36	40	42	41	34	42	37	38	14	36	40	42	78.5	78.5	78.5	80.405	738	738	0	323.31	76	66	78.5	71	73.6
B1MBD1	B1MBD1	3	3	3	tr|B1MBD1|B1MBD1_MYCA9 Ferric uptake regulation protein FurA OS=Mycobacteroides abscessus (strain ATCC 19977 / DSM 44196 / CCUG 20993 / CIP 104536 / JCM 13569 / NCTC 13031 / TMC 1543 / L948) OX=561007 GN=MAB_2471c PE=3 SV=1	1	3	3	3	3	3	3	3	2	2	2	3	3	3	3	3	3	2	2	2	3	3	3	3	3	3	2	2	2	3	3	28.9	28.9	28.9	16.158	152	152	0	23.146	28.9	28.9	28.9	28.9	13.8
B1MBD2	B1MBD2	6	6	6	tr|B1MBD2|B1MBD2_MYCA9 Putative transcriptional regulator, MarR family OS=Mycobacteroides abscessus (strain ATCC 19977 / DSM 44196 / CCUG 20993 / CIP 104536 / JCM 13569 / NCTC 13031 / TMC 1543 / L948) OX=561007 GN=MAB_2472c PE=4 SV=1	1	6	6	6	4	2	4	2	3	2	2	4	4	4	2	4	2	3	2	2	4	4	4	2	4	2	3	2	2	4	4	68.1	68.1	68.1	15.099	135	135	0	24.525	37.8	17	37.8	16.3	24.4
B1MBD3	B1MBD3	15	15	15	tr|B1MBD3|B1MBD3_MYCA9 N-acetyltransferase domain-containing protein OS=Mycobacteroides abscessus (strain ATCC 19977 / DSM 44196 / CCUG 20993 / CIP 104536 / JCM 13569 / NCTC 13031 / TMC 1543 / L948) OX=561007 GN=MAB_2473c PE=4 SV=1	1	15	15	15	14	9	12	11	11	4	13	13	15	14	9	12	11	11	4	13	13	15	14	9	12	11	11	4	13	13	15	89.6	89.6	89.6	23.832	221	221	0	323.31	89.1	75.1	88.2	86	75.1
B1MBD4	B1MBD4	6	6	6	tr|B1MBD4|B1MBD4_MYCA9 NlpC/P60 domain-containing protein OS=Mycobacteroides abscessus (strain ATCC 19977 / DSM 44196 / CCUG 20993 / CIP 104536 / JCM 13569 / NCTC 13031 / TMC 1543 / L948) OX=561007 GN=MAB_2474 PE=3 SV=1	1	6	6	6	2	1	3	3	2	1	4	3	4	2	1	3	3	2	1	4	3	4	2	1	3	3	2	1	4	3	4	51.6	51.6	51.6	19.141	184	184	0	15.962	10.3	24.5	29.9	40.8	35.3
B1MBD5	B1MBD5	4	4	4	tr|B1MBD5|B1MBD5_MYCA9 Activator of Hsp90 ATPase homologue 1-like C-terminal domain-containing protein OS=Mycobacteroides abscessus (strain ATCC 19977 / DSM 44196 / CCUG 20993 / CIP 104536 / JCM 13569 / NCTC 13031 / TMC 1543 / L948) OX=561007 GN=MAB_2475c	1	4	4	4	1	2	1	2	1	1	0	2	0	1	2	1	2	1	1	0	2	0	1	2	1	2	1	1	0	2	0	40.5	40.5	40.5	16.876	148	148	0	5.9421	6.1	12.8	6.1	27.7	8.8
B1MBD6	B1MBD6	3	3	3	tr|B1MBD6|B1MBD6_MYCA9 Ferric siderophore reductase C-terminal domain-containing protein OS=Mycobacteroides abscessus (strain ATCC 19977 / DSM 44196 / CCUG 20993 / CIP 104536 / JCM 13569 / NCTC 13031 / TMC 1543 / L948) OX=561007 GN=MAB_2476 PE=4 SV=1	1	3	3	3	3	1	2	0	0	0	0	1	1	3	1	2	0	0	0	0	1	1	3	1	2	0	0	0	0	1	1	14.9	14.9	14.9	24.597	235	235	0.001406	3.0841	14.9	5.5	11.5	0	0
B1MBD7;B1MHP3	B1MBD7	23;1	23;1	23;1	tr|B1MBD7|B1MBD7_MYCA9 Probable monooxygenase OS=Mycobacteroides abscessus (strain ATCC 19977 / DSM 44196 / CCUG 20993 / CIP 104536 / JCM 13569 / NCTC 13031 / TMC 1543 / L948) OX=561007 GN=MAB_2477c PE=4 SV=1	2	23	23	23	22	15	19	11	11	6	8	18	18	22	15	19	11	11	6	8	18	18	22	15	19	11	11	6	8	18	18	57.2	57.2	57.2	55.217	493	493;524	0	292.78	53.3	37.1	46.9	31.2	31
B1MBD8	B1MBD8	4	4	4	tr|B1MBD8|B1MBD8_MYCA9 Activator of Hsp90 ATPase homologue 1-like C-terminal domain-containing protein OS=Mycobacteroides abscessus (strain ATCC 19977 / DSM 44196 / CCUG 20993 / CIP 104536 / JCM 13569 / NCTC 13031 / TMC 1543 / L948) OX=561007 GN=MAB_2478c	1	4	4	4	4	1	3	1	3	0	1	3	3	4	1	3	1	3	0	1	3	3	4	1	3	1	3	0	1	3	3	40	40	40	15.382	140	140	0	18.578	40	10.7	32.9	10.7	32.9
B1MBE9	B1MBE9	17	17	17	tr|B1MBE9|B1MBE9_MYCA9 UspA domain-containing protein OS=Mycobacteroides abscessus (strain ATCC 19977 / DSM 44196 / CCUG 20993 / CIP 104536 / JCM 13569 / NCTC 13031 / TMC 1543 / L948) OX=561007 GN=MAB_2489 PE=3 SV=1	1	17	17	17	12	7	11	10	10	6	7	13	16	12	7	11	10	10	6	7	13	16	12	7	11	10	10	6	7	13	16	84.4	84.4	84.4	30.874	295	295	0	323.31	62.4	48.1	59.7	74.9	63.1
B1MBF0	B1MBF0	3	3	3	tr|B1MBF0|B1MBF0_MYCA9 DUF1802 family protein OS=Mycobacteroides abscessus (strain ATCC 19977 / DSM 44196 / CCUG 20993 / CIP 104536 / JCM 13569 / NCTC 13031 / TMC 1543 / L948) OX=561007 GN=MAB_2490 PE=4 SV=1	1	3	3	3	1	0	0	1	0	0	0	0	3	1	0	0	1	0	0	0	0	3	1	0	0	1	0	0	0	0	3	17	17	17	20.185	182	182	0.0010722	3.5051	6	0	0	3.8	0
B1MBF2	B1MBF2	1	1	1	tr|B1MBF2|B1MBF2_MYCA9 Probable sulfite reductase OS=Mycobacteroides abscessus (strain ATCC 19977 / DSM 44196 / CCUG 20993 / CIP 104536 / JCM 13569 / NCTC 13031 / TMC 1543 / L948) OX=561007 GN=MAB_2492 PE=4 SV=1	1	1	1	1	0	0	0	0	0	0	1	1	1	0	0	0	0	0	0	1	1	1	0	0	0	0	0	0	1	1	1	3	3	3	58.207	538	538	0.0094149	2.0918	0	0	0	0	0
B1MBF3	B1MBF3	5	5	5	tr|B1MBF3|B1MBF3_MYCA9 Similar to streptomycin adenyltransferase OS=Mycobacteroides abscessus (strain ATCC 19977 / DSM 44196 / CCUG 20993 / CIP 104536 / JCM 13569 / NCTC 13031 / TMC 1543 / L948) OX=561007 GN=MAB_2493c PE=4 SV=1	1	5	5	5	5	3	5	4	1	1	3	3	5	5	3	5	4	1	1	3	3	5	5	3	5	4	1	1	3	3	5	25.3	25.3	25.3	30.839	273	273	0	24.003	25.3	15	25.3	22	4
B1MBF8	B1MBF8	8	8	8	tr|B1MBF8|B1MBF8_MYCA9 Proline rich protein OS=Mycobacteroides abscessus (strain ATCC 19977 / DSM 44196 / CCUG 20993 / CIP 104536 / JCM 13569 / NCTC 13031 / TMC 1543 / L948) OX=561007 GN=MAB_2498c PE=4 SV=1	1	8	8	8	5	4	4	5	5	4	4	4	4	5	4	4	5	5	4	4	4	4	5	4	4	5	5	4	4	4	4	31.7	31.7	31.7	50.516	479	479	0	59.466	18.2	18.4	15.2	20	20
B1MBF9	B1MBF9	6	6	6	tr|B1MBF9|B1MBF9_MYCA9 Putative hydrolase, alpha/beta fold OS=Mycobacteroides abscessus (strain ATCC 19977 / DSM 44196 / CCUG 20993 / CIP 104536 / JCM 13569 / NCTC 13031 / TMC 1543 / L948) OX=561007 GN=MAB_2499c PE=4 SV=1	1	6	6	6	3	2	2	0	0	0	3	4	2	3	2	2	0	0	0	3	4	2	3	2	2	0	0	0	3	4	2	33.3	33.3	33.3	36.684	333	333	0	14.618	16.2	10.2	10.5	0	0
B1MBG5	B1MBG5	3	3	3	tr|B1MBG5|B1MBG5_MYCA9 Probable phosphoketolase OS=Mycobacteroides abscessus (strain ATCC 19977 / DSM 44196 / CCUG 20993 / CIP 104536 / JCM 13569 / NCTC 13031 / TMC 1543 / L948) OX=561007 GN=MAB_2505c PE=3 SV=1	1	3	3	3	0	0	0	0	1	0	2	0	1	0	0	0	0	1	0	2	0	1	0	0	0	0	1	0	2	0	1	5.1	5.1	5.1	89.653	806	806	0.002771	2.6718	0	0	0	0	0.9
B1MBG7	B1MBG7	4	4	4	tr|B1MBG7|B1MBG7_MYCA9 Putative oxidoreductase OS=Mycobacteroides abscessus (strain ATCC 19977 / DSM 44196 / CCUG 20993 / CIP 104536 / JCM 13569 / NCTC 13031 / TMC 1543 / L948) OX=561007 GN=MAB_2507 PE=3 SV=1	1	4	4	4	4	3	4	0	1	0	3	4	3	4	3	4	0	1	0	3	4	3	4	3	4	0	1	0	3	4	3	43.4	43.4	43.4	17.852	166	166	0	40.787	43.4	31.9	43.4	0	11.4
B1MBH1	B1MBH1	3	3	3	tr|B1MBH1|B1MBH1_MYCA9 Alternative sigma factor SigF OS=Mycobacteroides abscessus (strain ATCC 19977 / DSM 44196 / CCUG 20993 / CIP 104536 / JCM 13569 / NCTC 13031 / TMC 1543 / L948) OX=561007 GN=MAB_2511 PE=3 SV=1	1	3	3	3	1	0	0	0	0	0	1	1	1	1	0	0	0	0	0	1	1	1	1	0	0	0	0	0	1	1	1	13.2	13.2	13.2	30.543	272	272	0.0014134	3.2051	4.8	0	0	0	0
B1MBH2	B1MBH2	5	5	5	tr|B1MBH2|B1MBH2_MYCA9 STAS domain-containing protein OS=Mycobacteroides abscessus (strain ATCC 19977 / DSM 44196 / CCUG 20993 / CIP 104536 / JCM 13569 / NCTC 13031 / TMC 1543 / L948) OX=561007 GN=MAB_2512 PE=4 SV=1	1	5	5	5	4	2	2	1	3	1	1	2	3	4	2	2	1	3	1	1	2	3	4	2	2	1	3	1	1	2	3	44.3	44.3	44.3	15.346	140	140	0	11.534	33.6	17.9	18.6	8.6	27.1
B1MBH3	B1MBH3	5	5	5	tr|B1MBH3|B1MBH3_MYCA9 Anti-sigma factor RsbW OS=Mycobacteroides abscessus (strain ATCC 19977 / DSM 44196 / CCUG 20993 / CIP 104536 / JCM 13569 / NCTC 13031 / TMC 1543 / L948) OX=561007 GN=MAB_2513c PE=4 SV=1	1	5	5	5	5	2	5	2	1	0	3	5	5	5	2	5	2	1	0	3	5	5	5	2	5	2	1	0	3	5	5	34.4	34.4	34.4	16.552	151	151	0	20.681	34.4	15.9	34.4	15.9	11.3
B1MBH8	B1MBH8	3	2	2	tr|B1MBH8|B1MBH8_MYCA9 Uncharacterized protein OS=Mycobacteroides abscessus (strain ATCC 19977 / DSM 44196 / CCUG 20993 / CIP 104536 / JCM 13569 / NCTC 13031 / TMC 1543 / L948) OX=561007 GN=MAB_2518 PE=4 SV=1	1	3	2	2	0	0	1	0	0	0	0	0	3	0	0	1	0	0	0	0	0	2	0	0	1	0	0	0	0	0	2	30.8	21.8	21.8	8.4631	78	78	0.0027691	2.6701	0	0	10.3	0	0
B1MBI1	B1MBI1	1	1	1	tr|B1MBI1|B1MBI1_MYCA9 Transmembrane protein OS=Mycobacteroides abscessus (strain ATCC 19977 / DSM 44196 / CCUG 20993 / CIP 104536 / JCM 13569 / NCTC 13031 / TMC 1543 / L948) OX=561007 GN=MAB_2521c PE=4 SV=1	1	1	1	1	0	1	1	0	0	0	0	0	1	0	1	1	0	0	0	0	0	1	0	1	1	0	0	0	0	0	1	9.1	9.1	9.1	13.573	121	121	1	-2	0	9.1	9.1	0	0
B1MBI3	B1MBI3	7	7	7	tr|B1MBI3|B1MBI3_MYCA9 Putative transcription antitermination regulator OS=Mycobacteroides abscessus (strain ATCC 19977 / DSM 44196 / CCUG 20993 / CIP 104536 / JCM 13569 / NCTC 13031 / TMC 1543 / L948) OX=561007 GN=MAB_2523c PE=4 SV=1	1	7	7	7	1	3	3	0	0	0	1	5	4	1	3	3	0	0	0	1	5	4	1	3	3	0	0	0	1	5	4	49.1	49.1	49.1	25.707	226	226	0	7.1381	7.5	15	23.5	0	0
B1MBI8	B1MBI8	6	6	6	tr|B1MBI8|B1MBI8_MYCA9 Rho termination factor N-terminal domain-containing protein OS=Mycobacteroides abscessus (strain ATCC 19977 / DSM 44196 / CCUG 20993 / CIP 104536 / JCM 13569 / NCTC 13031 / TMC 1543 / L948) OX=561007 GN=MAB_2528c PE=4 SV=1	1	6	6	6	3	1	3	3	3	1	2	3	4	3	1	3	3	3	1	2	3	4	3	1	3	3	3	1	2	3	4	38.4	38.4	38.4	15.338	138	138	0	11.967	18.8	5.8	16.7	17.4	17.4
B1MBJ4	B1MBJ4	8	8	8	tr|B1MBJ4|B1MBJ4_MYCA9 ANTAR domain-containing protein OS=Mycobacteroides abscessus (strain ATCC 19977 / DSM 44196 / CCUG 20993 / CIP 104536 / JCM 13569 / NCTC 13031 / TMC 1543 / L948) OX=561007 GN=MAB_2534c PE=4 SV=1	1	8	8	8	4	4	3	2	3	1	1	5	5	4	4	3	2	3	1	1	5	5	4	4	3	2	3	1	1	5	5	51.1	51.1	51.1	24.953	231	231	0	11.081	32.5	24.2	19.9	15.2	19
B1MBK2	B1MBK2	4	4	4	tr|B1MBK2|B1MBK2_MYCA9 Pyridoxamine 5-phosphate oxidase putative domain-containing protein OS=Mycobacteroides abscessus (strain ATCC 19977 / DSM 44196 / CCUG 20993 / CIP 104536 / JCM 13569 / NCTC 13031 / TMC 1543 / L948) OX=561007 GN=MAB_2542 PE=4 SV=1	1	4	4	4	3	3	4	1	0	0	4	3	4	3	3	4	1	0	0	4	3	4	3	3	4	1	0	0	4	3	4	40.7	40.7	40.7	16.226	150	150	0	12.401	30.7	33.3	40.7	7.3	0
B1MBK3	B1MBK3	3	3	3	tr|B1MBK3|B1MBK3_MYCA9 Putative transcriptional regulator, TetR family OS=Mycobacteroides abscessus (strain ATCC 19977 / DSM 44196 / CCUG 20993 / CIP 104536 / JCM 13569 / NCTC 13031 / TMC 1543 / L948) OX=561007 GN=MAB_2543c PE=4 SV=1	1	3	3	3	3	0	2	0	1	0	1	1	2	3	0	2	0	1	0	1	1	2	3	0	2	0	1	0	1	1	2	17.5	17.5	17.5	21.718	200	200	0	5.459	17.5	0	14	0	9
B1MBK4	B1MBK4	7	7	7	tr|B1MBK4|B1MBK4_MYCA9 Putative agmatine deiminase OS=Mycobacteroides abscessus (strain ATCC 19977 / DSM 44196 / CCUG 20993 / CIP 104536 / JCM 13569 / NCTC 13031 / TMC 1543 / L948) OX=561007 GN=MAB_2544c PE=4 SV=1	1	7	7	7	6	4	4	0	0	0	5	6	2	6	4	4	0	0	0	5	6	2	6	4	4	0	0	0	5	6	2	30.3	30.3	30.3	37.092	340	340	0	18.114	26.2	14.7	14.7	0	0
B1MBK5	B1MBK5	8	8	8	tr|B1MBK5|B1MBK5_MYCA9 Hypothetical nitrilase/cyanide hydratase and apolipoprotein N-acyltransferase OS=Mycobacteroides abscessus (strain ATCC 19977 / DSM 44196 / CCUG 20993 / CIP 104536 / JCM 13569 / NCTC 13031 / TMC 1543 / L948) OX=561007 GN=MAB_2545c PE	1	8	8	8	3	3	6	0	0	0	6	2	3	3	3	6	0	0	0	6	2	3	3	3	6	0	0	0	6	2	3	34.3	34.3	34.3	35.436	327	327	0	17.582	9.8	9.5	23.5	0	0
B1MBK8	B1MBK8	11	11	11	tr|B1MBK8|B1MBK8_MYCA9 Methyltransferase domain-containing protein OS=Mycobacteroides abscessus (strain ATCC 19977 / DSM 44196 / CCUG 20993 / CIP 104536 / JCM 13569 / NCTC 13031 / TMC 1543 / L948) OX=561007 GN=MAB_2548c PE=4 SV=1	1	11	11	11	8	3	6	2	4	1	5	6	6	8	3	6	2	4	1	5	6	6	8	3	6	2	4	1	5	6	6	72.2	72.2	72.2	22.149	205	205	0	50.852	51.7	15.6	31.2	11.2	19.5
B1MBL5	B1MBL5	3	3	3	tr|B1MBL5|B1MBL5_MYCA9 CBM2 domain-containing protein OS=Mycobacteroides abscessus (strain ATCC 19977 / DSM 44196 / CCUG 20993 / CIP 104536 / JCM 13569 / NCTC 13031 / TMC 1543 / L948) OX=561007 GN=MAB_2555 PE=4 SV=1	1	3	3	3	0	0	0	2	2	0	0	1	1	0	0	0	2	2	0	0	1	1	0	0	0	2	2	0	0	1	1	28.2	28.2	28.2	15.056	142	142	0	6.4228	0	0	0	19	19
B1MBL9	B1MBL9	4	4	4	tr|B1MBL9|B1MBL9_MYCA9 Peptidyl-prolyl cis-trans isomerase OS=Mycobacteroides abscessus (strain ATCC 19977 / DSM 44196 / CCUG 20993 / CIP 104536 / JCM 13569 / NCTC 13031 / TMC 1543 / L948) OX=561007 GN=MAB_2559c PE=3 SV=1	1	4	4	4	4	3	4	3	2	1	2	4	4	4	3	4	3	2	1	2	4	4	4	3	4	3	2	1	2	4	4	31.6	31.6	31.6	19.097	196	196	0	37.731	31.6	26.5	31.6	26.5	13.8
B1MBM0	B1MBM0	8	8	8	tr|B1MBM0|B1MBM0_MYCA9 LGFP repeat OS=Mycobacteroides abscessus (strain ATCC 19977 / DSM 44196 / CCUG 20993 / CIP 104536 / JCM 13569 / NCTC 13031 / TMC 1543 / L948) OX=561007 GN=MAB_2560 PE=4 SV=1	1	8	8	8	7	5	7	6	6	3	6	7	8	7	5	7	6	6	3	6	7	8	7	5	7	6	6	3	6	7	8	63.2	63.2	63.2	20.502	201	201	0	121.67	58.7	49.8	58.7	53.2	53.2
B1MBM2	B1MBM2	2	2	2	tr|B1MBM2|B1MBM2_MYCA9 Probable transcriptional regulatory protein ArsR OS=Mycobacteroides abscessus (strain ATCC 19977 / DSM 44196 / CCUG 20993 / CIP 104536 / JCM 13569 / NCTC 13031 / TMC 1543 / L948) OX=561007 GN=MAB_2562c PE=4 SV=1	1	2	2	2	1	2	1	0	2	0	0	2	1	1	2	1	0	2	0	0	2	1	1	2	1	0	2	0	0	2	1	30.3	30.3	30.3	13.303	122	122	0	5.6926	6.6	30.3	6.6	0	30.3
B1MBM4	B1MBM4	1	1	1	tr|B1MBM4|B1MBM4_MYCA9 Probable carbonic anhydrase OS=Mycobacteroides abscessus (strain ATCC 19977 / DSM 44196 / CCUG 20993 / CIP 104536 / JCM 13569 / NCTC 13031 / TMC 1543 / L948) OX=561007 GN=MAB_2564 PE=3 SV=1	1	1	1	1	1	0	1	0	0	0	1	1	1	1	0	1	0	0	0	1	1	1	1	0	1	0	0	0	1	1	1	7.9	7.9	7.9	24.305	227	227	0.0014089	3.1199	7.9	0	7.9	0	0
B1MBN5	B1MBN5	1	1	1	tr|B1MBN5|B1MBN5_MYCA9 Putative fumarylacetoacetate (FAA) hydrolase OS=Mycobacteroides abscessus (strain ATCC 19977 / DSM 44196 / CCUG 20993 / CIP 104536 / JCM 13569 / NCTC 13031 / TMC 1543 / L948) OX=561007 GN=MAB_2575c PE=4 SV=1	1	1	1	1	0	1	1	0	0	0	0	0	0	0	1	1	0	0	0	0	0	0	0	1	1	0	0	0	0	0	0	6.7	6.7	6.7	33.609	312	312	0.0010688	3.4734	0	6.7	6.7	0	0
B1MBN7	B1MBN7	9	9	9	tr|B1MBN7|B1MBN7_MYCA9 Putative TetR-family transcriptional regulator OS=Mycobacteroides abscessus (strain ATCC 19977 / DSM 44196 / CCUG 20993 / CIP 104536 / JCM 13569 / NCTC 13031 / TMC 1543 / L948) OX=561007 GN=MAB_2577 PE=4 SV=1	1	9	9	9	7	4	7	4	3	1	4	6	7	7	4	7	4	3	1	4	6	7	7	4	7	4	3	1	4	6	7	63.1	63.1	63.1	23.35	217	217	0	39.764	52.5	34.1	55.3	34.1	23.5
B1MBN9	B1MBN9	6	6	6	tr|B1MBN9|B1MBN9_MYCA9 Glutathione peroxidase OS=Mycobacteroides abscessus (strain ATCC 19977 / DSM 44196 / CCUG 20993 / CIP 104536 / JCM 13569 / NCTC 13031 / TMC 1543 / L948) OX=561007 GN=MAB_2579 PE=4 SV=1	1	6	6	6	4	3	5	1	2	1	0	5	5	4	3	5	1	2	1	0	5	5	4	3	5	1	2	1	0	5	5	80.5	80.5	80.5	9.3874	82	82	0	16.993	63.4	41.5	72	12.2	24.4
B1MBP1	B1MBP1	1	1	1	tr|B1MBP1|B1MBP1_MYCA9 Putative two component transcriptional regulatory protein OS=Mycobacteroides abscessus (strain ATCC 19977 / DSM 44196 / CCUG 20993 / CIP 104536 / JCM 13569 / NCTC 13031 / TMC 1543 / L948) OX=561007 GN=MAB_2581 PE=4 SV=1	1	1	1	1	1	1	1	0	0	0	0	0	1	1	1	1	0	0	0	0	0	1	1	1	1	0	0	0	0	0	1	4.4	4.4	4.4	27.745	249	249	0.0014045	3.0341	4.4	4.4	4.4	0	0
B1MBP3	B1MBP3	6	6	6	tr|B1MBP3|B1MBP3_MYCA9 Putative transcription regulator, AraC family OS=Mycobacteroides abscessus (strain ATCC 19977 / DSM 44196 / CCUG 20993 / CIP 104536 / JCM 13569 / NCTC 13031 / TMC 1543 / L948) OX=561007 GN=MAB_2583c PE=4 SV=1	1	6	6	6	3	5	4	3	3	2	3	3	4	3	5	4	3	3	2	3	3	4	3	5	4	3	3	2	3	3	4	56.1	56.1	56.1	25.298	239	239	0	61.119	27.6	51.5	39.7	27.6	25.5
B1MBP6	B1MBP6	11	11	11	tr|B1MBP6|B1MBP6_MYCA9 Putative transcription antitermination regulator OS=Mycobacteroides abscessus (strain ATCC 19977 / DSM 44196 / CCUG 20993 / CIP 104536 / JCM 13569 / NCTC 13031 / TMC 1543 / L948) OX=561007 GN=MAB_2586 PE=4 SV=1	1	11	11	11	7	3	7	4	6	0	3	7	9	7	3	7	4	6	0	3	7	9	7	3	7	4	6	0	3	7	9	58.9	58.9	58.9	24.726	224	224	0	36.143	36.2	17.9	43.8	32.6	34.4
B1MBP8	B1MBP8	6	6	6	tr|B1MBP8|B1MBP8_MYCA9 Uncharacterized protein OS=Mycobacteroides abscessus (strain ATCC 19977 / DSM 44196 / CCUG 20993 / CIP 104536 / JCM 13569 / NCTC 13031 / TMC 1543 / L948) OX=561007 GN=MAB_2588 PE=4 SV=1	1	6	6	6	4	3	5	4	4	2	4	6	4	4	3	5	4	4	2	4	6	4	4	3	5	4	4	2	4	6	4	58	58	58	18.918	176	176	0	31.929	40.3	39.8	52.3	47.2	47.2
B1MBQ1	B1MBQ1	1	1	1	tr|B1MBQ1|B1MBQ1_MYCA9 Phytanoyl-CoA dioxygenase OS=Mycobacteroides abscessus (strain ATCC 19977 / DSM 44196 / CCUG 20993 / CIP 104536 / JCM 13569 / NCTC 13031 / TMC 1543 / L948) OX=561007 GN=MAB_2591c PE=4 SV=1	1	1	1	1	0	0	0	0	0	0	1	1	0	0	0	0	0	0	0	1	1	0	0	0	0	0	0	0	1	1	0	20	20	20	18.032	165	165	0.006805	2.2866	0	0	0	0	0
B1MBQ2	B1MBQ2	4	4	4	tr|B1MBQ2|B1MBQ2_MYCA9 Phytanoyl-CoA dioxygenase OS=Mycobacteroides abscessus (strain ATCC 19977 / DSM 44196 / CCUG 20993 / CIP 104536 / JCM 13569 / NCTC 13031 / TMC 1543 / L948) OX=561007 GN=MAB_2592c PE=4 SV=1	1	4	4	4	4	3	3	2	2	0	4	4	2	4	3	3	2	2	0	4	4	2	4	3	3	2	2	0	4	4	2	46.5	46.5	46.5	13.736	129	129	0	20.732	46.5	41.1	41.1	24	24
B1MBQ3	B1MBQ3	6	6	6	tr|B1MBQ3|B1MBQ3_MYCA9 Putative transcriptional regulator, TetR OS=Mycobacteroides abscessus (strain ATCC 19977 / DSM 44196 / CCUG 20993 / CIP 104536 / JCM 13569 / NCTC 13031 / TMC 1543 / L948) OX=561007 GN=MAB_2593 PE=4 SV=1	1	6	6	6	1	3	3	0	1	0	4	2	1	1	3	3	0	1	0	4	2	1	1	3	3	0	1	0	4	2	1	44.8	44.8	44.8	21.015	192	192	0	14.754	11.5	24	28.1	0	8.9
B1MBQ4	B1MBQ4	3	3	3	tr|B1MBQ4|B1MBQ4_MYCA9 Uncharacterized protein OS=Mycobacteroides abscessus (strain ATCC 19977 / DSM 44196 / CCUG 20993 / CIP 104536 / JCM 13569 / NCTC 13031 / TMC 1543 / L948) OX=561007 GN=MAB_2594 PE=4 SV=1	1	3	3	3	3	2	2	2	2	2	1	2	1	3	2	2	2	2	2	1	2	1	3	2	2	2	2	2	1	2	1	50	50	50	14.77	144	144	0	12.83	50	21.5	21.5	21.5	21.5
B1MBQ5	B1MBQ5	11	11	11	tr|B1MBQ5|B1MBQ5_MYCA9 Putative pyridoxamine 5-phosphate oxidase OS=Mycobacteroides abscessus (strain ATCC 19977 / DSM 44196 / CCUG 20993 / CIP 104536 / JCM 13569 / NCTC 13031 / TMC 1543 / L948) OX=561007 GN=MAB_2595 PE=4 SV=1	1	11	11	11	6	11	7	2	2	1	7	8	6	6	11	7	2	2	1	7	8	6	6	11	7	2	2	1	7	8	6	80.4	80.4	80.4	15.68	143	143	0	40.224	42.7	80.4	55.2	16.8	16.8
B1MBR5	B1MBR5	3	3	3	tr|B1MBR5|B1MBR5_MYCA9 Amidohydrolase 3 domain-containing protein OS=Mycobacteroides abscessus (strain ATCC 19977 / DSM 44196 / CCUG 20993 / CIP 104536 / JCM 13569 / NCTC 13031 / TMC 1543 / L948) OX=561007 GN=MAB_2605c PE=4 SV=1	1	3	3	3	2	0	2	0	0	0	1	3	1	2	0	2	0	0	0	1	3	1	2	0	2	0	0	0	1	3	1	6.3	6.3	6.3	66.021	600	600	0.0037918	2.5734	4.3	0	4.3	0	0
B1MBR6	B1MBR6	8	8	8	tr|B1MBR6|B1MBR6_MYCA9 Putative transcriptional regulator, TetR family OS=Mycobacteroides abscessus (strain ATCC 19977 / DSM 44196 / CCUG 20993 / CIP 104536 / JCM 13569 / NCTC 13031 / TMC 1543 / L948) OX=561007 GN=MAB_2606c PE=4 SV=1	1	8	8	8	6	5	6	2	3	1	2	6	7	6	5	6	2	3	1	2	6	7	6	5	6	2	3	1	2	6	7	53.1	53.1	53.1	22.917	209	209	0	47.575	40.2	33	36.4	16.7	22
B1MBS4	B1MBS4	7	7	7	tr|B1MBS4|B1MBS4_MYCA9 Hypothetical monooxygenase, FAD-binding OS=Mycobacteroides abscessus (strain ATCC 19977 / DSM 44196 / CCUG 20993 / CIP 104536 / JCM 13569 / NCTC 13031 / TMC 1543 / L948) OX=561007 GN=MAB_2614 PE=4 SV=1	1	7	7	7	5	1	3	1	0	0	1	3	1	5	1	3	1	0	0	1	3	1	5	1	3	1	0	0	1	3	1	26.2	26.2	26.2	44.458	400	400	0	16.637	19.5	4.5	14	4.5	0
B1MBS5	B1MBS5	44	44	44	tr|B1MBS5|B1MBS5_MYCA9 DNA polymerase I OS=Mycobacteroides abscessus (strain ATCC 19977 / DSM 44196 / CCUG 20993 / CIP 104536 / JCM 13569 / NCTC 13031 / TMC 1543 / L948) OX=561007 GN=polA PE=3 SV=1	1	44	44	44	38	23	33	23	27	9	24	28	36	38	23	33	23	27	9	24	28	36	38	23	33	23	27	9	24	28	36	59.5	59.5	59.5	98.325	902	902	0	323.31	51.3	32.8	48.7	36.8	43.5
B1MBS6	B1MBS6	5	5	5	tr|B1MBS6|B1MBS6_MYCA9 Glyoxalase/bleomycin resistance protein OS=Mycobacteroides abscessus (strain ATCC 19977 / DSM 44196 / CCUG 20993 / CIP 104536 / JCM 13569 / NCTC 13031 / TMC 1543 / L948) OX=561007 GN=MAB_2616c PE=4 SV=1	1	5	5	5	5	3	5	1	2	0	3	5	4	5	3	5	1	2	0	3	5	4	5	3	5	1	2	0	3	5	4	37.9	37.9	37.9	14.634	132	132	0	19.567	37.9	27.3	37.9	16.7	27.3
B1MBS8	B1MBS8	4	4	4	tr|B1MBS8|B1MBS8_MYCA9 Nucleic-acid-binding protein containing a Zn-ribbon OS=Mycobacteroides abscessus (strain ATCC 19977 / DSM 44196 / CCUG 20993 / CIP 104536 / JCM 13569 / NCTC 13031 / TMC 1543 / L948) OX=561007 GN=MAB_2618 PE=4 SV=1	1	4	4	4	3	2	3	0	0	0	2	1	3	3	2	3	0	0	0	2	1	3	3	2	3	0	0	0	2	1	3	54.8	54.8	54.8	15.665	146	146	0	12.792	37	32.2	37	0	0
B1MBS9	B1MBS9	14	14	14	tr|B1MBS9|B1MBS9_MYCA9 Probable lipid-transfer protein Ltp1 (Thiolase) OS=Mycobacteroides abscessus (strain ATCC 19977 / DSM 44196 / CCUG 20993 / CIP 104536 / JCM 13569 / NCTC 13031 / TMC 1543 / L948) OX=561007 GN=MAB_2619 PE=4 SV=1	1	14	14	14	9	5	9	7	6	4	6	9	11	9	5	9	7	6	4	6	9	11	9	5	9	7	6	4	6	9	11	57.1	57.1	57.1	42.366	401	401	0	60.774	34.4	20.9	34.9	29.2	23.9
B1MBT1	B1MBT1	9	9	9	tr|B1MBT1|B1MBT1_MYCA9 Branched-chain amino acid ABC transporter (LivF) OS=Mycobacteroides abscessus (strain ATCC 19977 / DSM 44196 / CCUG 20993 / CIP 104536 / JCM 13569 / NCTC 13031 / TMC 1543 / L948) OX=561007 GN=MAB_2622c PE=4 SV=1	1	9	9	9	6	5	7	7	3	5	6	6	6	6	5	7	7	3	5	6	6	6	6	5	7	7	3	5	6	6	6	61.8	61.8	61.8	26.132	241	241	0	33.337	40.7	37.8	49.8	48.1	20.7
B1MBT2	B1MBT2	13	13	13	tr|B1MBT2|B1MBT2_MYCA9 Branched-chain amino acid ABC transporter (LivG) OS=Mycobacteroides abscessus (strain ATCC 19977 / DSM 44196 / CCUG 20993 / CIP 104536 / JCM 13569 / NCTC 13031 / TMC 1543 / L948) OX=561007 GN=MAB_2623c PE=4 SV=1	1	13	13	13	10	9	9	4	7	2	5	10	13	10	9	9	4	7	2	5	10	13	10	9	9	4	7	2	5	10	13	59.2	59.2	59.2	34.43	314	314	0	63.956	45.2	43	43.6	23.2	33.4
B1MBT3	B1MBT3	3	3	3	tr|B1MBT3|B1MBT3_MYCA9 High-affinity branched-chain amino acid ABC transporter (LivM) OS=Mycobacteroides abscessus (strain ATCC 19977 / DSM 44196 / CCUG 20993 / CIP 104536 / JCM 13569 / NCTC 13031 / TMC 1543 / L948) OX=561007 GN=MAB_2624c PE=4 SV=1	1	3	3	3	2	0	2	1	2	0	1	2	1	2	0	2	1	2	0	1	2	1	2	0	2	1	2	0	1	2	1	9	9	9	42.127	390	390	0	10.811	6.7	0	6.7	3.3	6.7
B1MBT4	B1MBT4	1	1	1	tr|B1MBT4|B1MBT4_MYCA9 Branched-chain amino acid ABC transporter (LivH) OS=Mycobacteroides abscessus (strain ATCC 19977 / DSM 44196 / CCUG 20993 / CIP 104536 / JCM 13569 / NCTC 13031 / TMC 1543 / L948) OX=561007 GN=MAB_2625c PE=4 SV=1	1	1	1	1	1	1	1	0	0	0	1	1	1	1	1	1	0	0	0	1	1	1	1	1	1	0	0	0	1	1	1	4.5	4.5	4.5	37.569	356	356	0.00072228	3.7915	4.5	4.5	4.5	0	0
B1MBT5	B1MBT5	15	15	15	tr|B1MBT5|B1MBT5_MYCA9 Putative ABC transporter/extracellular ligand-binding receptor OS=Mycobacteroides abscessus (strain ATCC 19977 / DSM 44196 / CCUG 20993 / CIP 104536 / JCM 13569 / NCTC 13031 / TMC 1543 / L948) OX=561007 GN=MAB_2626c PE=4 SV=1	1	15	15	15	14	13	14	8	11	5	12	15	15	14	13	14	8	11	5	12	15	15	14	13	14	8	11	5	12	15	15	65.2	65.2	65.2	40.918	394	394	0	201.64	57.9	60.4	62.2	44.4	52.8
B1MBT6	B1MBT6	15	15	15	tr|B1MBT6|B1MBT6_MYCA9 Possible two-component response regulatory protein OS=Mycobacteroides abscessus (strain ATCC 19977 / DSM 44196 / CCUG 20993 / CIP 104536 / JCM 13569 / NCTC 13031 / TMC 1543 / L948) OX=561007 GN=MAB_2627c PE=4 SV=1	1	15	15	15	13	11	14	9	10	1	8	13	13	13	11	14	9	10	1	8	13	13	13	11	14	9	10	1	8	13	13	63.9	63.9	63.9	22.552	205	205	0	105.31	63.4	52.7	63.4	50.2	52.2
B1MBT8	B1MBT8	7	7	7	tr|B1MBT8|B1MBT8_MYCA9 SnoaL-like domain-containing protein OS=Mycobacteroides abscessus (strain ATCC 19977 / DSM 44196 / CCUG 20993 / CIP 104536 / JCM 13569 / NCTC 13031 / TMC 1543 / L948) OX=561007 GN=MAB_2629 PE=4 SV=1	1	7	7	7	7	5	6	2	5	1	4	6	7	7	5	6	2	5	1	4	6	7	7	5	6	2	5	1	4	6	7	51.6	51.6	51.6	18.369	161	161	0	124.02	51.6	44.7	46	25.5	40.4
B1MBT9	B1MBT9	5	5	5	tr|B1MBT9|B1MBT9_MYCA9 Probable integral membrane cytochrome D ubiquinol oxidase (Subunit I) CydA OS=Mycobacteroides abscessus (strain ATCC 19977 / DSM 44196 / CCUG 20993 / CIP 104536 / JCM 13569 / NCTC 13031 / TMC 1543 / L948) OX=561007 GN=MAB_2630 PE=3 S	1	5	5	5	4	3	2	1	0	0	3	2	3	4	3	2	1	0	0	3	2	3	4	3	2	1	0	0	3	2	3	8.1	8.1	8.1	53.271	484	484	0	7.2674	6.4	6.4	3.5	1.7	0
B1MBU0	B1MBU0	2	2	2	tr|B1MBU0|B1MBU0_MYCA9 Probable cytochrome D ubiquinol oxydase CydB OS=Mycobacteroides abscessus (strain ATCC 19977 / DSM 44196 / CCUG 20993 / CIP 104536 / JCM 13569 / NCTC 13031 / TMC 1543 / L948) OX=561007 GN=MAB_2631 PE=3 SV=1	1	2	2	2	2	2	1	0	0	0	1	2	2	2	2	1	0	0	0	1	2	2	2	2	1	0	0	0	1	2	2	6.7	6.7	6.7	36.996	342	342	0	4.7271	6.7	6.7	4.4	0	0
B1MBU1	B1MBU1	2	2	2	tr|B1MBU1|B1MBU1_MYCA9 Probable ATP-binding protein ABC transporter CydD OS=Mycobacteroides abscessus (strain ATCC 19977 / DSM 44196 / CCUG 20993 / CIP 104536 / JCM 13569 / NCTC 13031 / TMC 1543 / L948) OX=561007 GN=MAB_2632 PE=4 SV=1	1	2	2	2	1	0	0	0	0	0	0	1	2	1	0	0	0	0	0	0	1	2	1	0	0	0	0	0	0	1	2	5.4	5.4	5.4	59.2	557	557	0.00071633	3.5683	2.3	0	0	0	0
B1MBU3	B1MBU3	1	1	1	tr|B1MBU3|B1MBU3_MYCA9 DUF4190 domain-containing protein OS=Mycobacteroides abscessus (strain ATCC 19977 / DSM 44196 / CCUG 20993 / CIP 104536 / JCM 13569 / NCTC 13031 / TMC 1543 / L948) OX=561007 GN=MAB_2634 PE=4 SV=1	1	1	1	1	1	1	1	1	1	0	1	1	1	1	1	1	1	1	0	1	1	1	1	1	1	1	1	0	1	1	1	6.2	6.2	6.2	16.404	160	160	0	5.7002	6.2	6.2	6.2	6.2	6.2
B1MBU7	B1MBU7	5	5	5	tr|B1MBU7|B1MBU7_MYCA9 Probable acyl-CoA thioesterase OS=Mycobacteroides abscessus (strain ATCC 19977 / DSM 44196 / CCUG 20993 / CIP 104536 / JCM 13569 / NCTC 13031 / TMC 1543 / L948) OX=561007 GN=MAB_2638c PE=3 SV=1	1	5	5	5	4	3	2	2	3	0	3	3	3	4	3	2	2	3	0	3	3	3	4	3	2	2	3	0	3	3	3	29.2	29.2	29.2	29.565	267	267	0	30.281	25.5	16.9	11.6	11.6	18.7
B1MBU8	B1MBU8	28	28	28	tr|B1MBU8|B1MBU8_MYCA9 Pyruvate kinase OS=Mycobacteroides abscessus (strain ATCC 19977 / DSM 44196 / CCUG 20993 / CIP 104536 / JCM 13569 / NCTC 13031 / TMC 1543 / L948) OX=561007 GN=MAB_2639c PE=3 SV=1	1	28	28	28	27	18	24	19	20	6	16	27	27	27	18	24	19	20	6	16	27	27	27	18	24	19	20	6	16	27	27	71.8	71.8	71.8	50.573	472	472	0	323.31	71.8	46.8	66.9	53.2	56.6
B1MBV0	B1MBV0	2	2	2	tr|B1MBV0|B1MBV0_MYCA9 TM2 domain-containing protein OS=Mycobacteroides abscessus (strain ATCC 19977 / DSM 44196 / CCUG 20993 / CIP 104536 / JCM 13569 / NCTC 13031 / TMC 1543 / L948) OX=561007 GN=MAB_2641c PE=4 SV=1	1	2	2	2	2	1	1	0	1	0	1	1	1	2	1	1	0	1	0	1	1	1	2	1	1	0	1	0	1	1	1	39	39	39	12.327	118	118	0	6.7233	39	29.7	29.7	0	9.3
B1MBV1	B1MBV1	4	4	4	sp|B1MBV1|LGT_MYCA9 Phosphatidylglycerol--prolipoprotein diacylglyceryl transferase OS=Mycobacteroides abscessus (strain ATCC 19977 / DSM 44196 / CCUG 20993 / CIP 104536 / JCM 13569 / NCTC 13031 / TMC 1543 / L948) OX=561007 GN=lgt PE=3 SV=1	1	4	4	4	4	1	3	1	1	0	1	4	2	4	1	3	1	1	0	1	4	2	4	1	3	1	1	0	1	4	2	19	19	19	36.579	343	343	0	28.66	19	4.1	12.2	4.1	4.1
B1MBV2	B1MBV2	12	12	12	sp|B1MBV2|TRPA_MYCA9 Tryptophan synthase alpha chain OS=Mycobacteroides abscessus (strain ATCC 19977 / DSM 44196 / CCUG 20993 / CIP 104536 / JCM 13569 / NCTC 13031 / TMC 1543 / L948) OX=561007 GN=trpA PE=3 SV=1	1	12	12	12	10	5	10	8	9	4	3	10	10	10	5	10	8	9	4	3	10	10	10	5	10	8	9	4	3	10	10	77.1	77.1	77.1	27.045	262	262	0	145.3	62.2	38.5	62.2	46.6	59.5
B1MBV3	B1MBV3	17	17	17	tr|B1MBV3|B1MBV3_MYCA9 Tryptophan synthase beta chain OS=Mycobacteroides abscessus (strain ATCC 19977 / DSM 44196 / CCUG 20993 / CIP 104536 / JCM 13569 / NCTC 13031 / TMC 1543 / L948) OX=561007 GN=trpB PE=3 SV=1	1	17	17	17	13	7	15	8	11	2	8	15	16	13	7	15	8	11	2	8	15	16	13	7	15	8	11	2	8	15	16	57.8	57.8	57.8	44.465	419	419	0	117.77	47.3	26.7	53.5	35.1	45.8
B1MBV4	B1MBV4	21	21	21	sp|B1MBV4|TRPC_MYCA9 Indole-3-glycerol phosphate synthase OS=Mycobacteroides abscessus (strain ATCC 19977 / DSM 44196 / CCUG 20993 / CIP 104536 / JCM 13569 / NCTC 13031 / TMC 1543 / L948) OX=561007 GN=trpC PE=3 SV=1	1	21	21	21	17	4	19	8	9	2	8	17	17	17	4	19	8	9	2	8	17	17	17	4	19	8	9	2	8	17	17	83.5	83.5	83.5	27.968	272	272	0	132.03	62.1	18	79	41.2	31.6
B1MBV5	B1MBV5	5	5	5	tr|B1MBV5|B1MBV5_MYCA9 Tryptophan-associated transmembrane protein OS=Mycobacteroides abscessus (strain ATCC 19977 / DSM 44196 / CCUG 20993 / CIP 104536 / JCM 13569 / NCTC 13031 / TMC 1543 / L948) OX=561007 GN=MAB_2646c PE=4 SV=1	1	5	5	5	3	1	1	0	0	0	2	2	3	3	1	1	0	0	0	2	2	3	3	1	1	0	0	0	2	2	3	27.8	27.8	27.8	21.019	205	205	0	8.4211	20	5.9	9.3	0	0
B1MBV6	B1MBV6	21	21	21	tr|B1MBV6|B1MBV6_MYCA9 Anthranilate synthase component 1 OS=Mycobacteroides abscessus (strain ATCC 19977 / DSM 44196 / CCUG 20993 / CIP 104536 / JCM 13569 / NCTC 13031 / TMC 1543 / L948) OX=561007 GN=trpE PE=3 SV=1	1	21	21	21	17	11	16	13	10	7	14	13	18	17	11	16	13	10	7	14	13	18	17	11	16	13	10	7	14	13	18	56.4	56.4	56.4	54.191	511	511	0	167	47.7	34.4	45.4	39.9	31.3
B1MBV7	B1MBV7	7	7	7	tr|B1MBV7|B1MBV7_MYCA9 Putative transcriptional regulator, MarR family OS=Mycobacteroides abscessus (strain ATCC 19977 / DSM 44196 / CCUG 20993 / CIP 104536 / JCM 13569 / NCTC 13031 / TMC 1543 / L948) OX=561007 GN=MAB_2648c PE=4 SV=1	1	7	7	7	5	3	5	2	4	0	2	5	4	5	3	5	2	4	0	2	5	4	5	3	5	2	4	0	2	5	4	63.2	63.2	63.2	18.065	163	163	0	29.007	46	33.1	48.5	19	35
B1MBW2	B1MBW2	5	5	5	tr|B1MBW2|B1MBW2_MYCA9 PucR C-terminal helix-turn-helix domain-containing protein OS=Mycobacteroides abscessus (strain ATCC 19977 / DSM 44196 / CCUG 20993 / CIP 104536 / JCM 13569 / NCTC 13031 / TMC 1543 / L948) OX=561007 GN=MAB_2653c PE=4 SV=1	1	5	5	5	4	1	2	0	0	0	1	3	2	4	1	2	0	0	0	1	3	2	4	1	2	0	0	0	1	3	2	16.3	16.3	16.3	44.708	404	404	0	11.536	11.9	3.5	6.4	0	0
B1MBW6	B1MBW6	12	12	12	tr|B1MBW6|B1MBW6_MYCA9 Transcriptional regulator OS=Mycobacteroides abscessus (strain ATCC 19977 / DSM 44196 / CCUG 20993 / CIP 104536 / JCM 13569 / NCTC 13031 / TMC 1543 / L948) OX=561007 GN=MAB_2657c PE=3 SV=1	1	12	12	12	9	5	7	1	1	0	6	7	5	9	5	7	1	1	0	6	7	5	9	5	7	1	1	0	6	7	5	33.6	33.6	33.6	46.527	422	422	0	40.189	26.3	13.5	20.9	3.3	3.3
B1MBW8	B1MBW8	13	13	13	tr|B1MBW8|B1MBW8_MYCA9 Putative flavin-containing monoamine oxidase AofH OS=Mycobacteroides abscessus (strain ATCC 19977 / DSM 44196 / CCUG 20993 / CIP 104536 / JCM 13569 / NCTC 13031 / TMC 1543 / L948) OX=561007 GN=MAB_2659 PE=4 SV=1	1	13	13	13	6	6	8	2	3	3	8	10	7	6	6	8	2	3	3	8	10	7	6	6	8	2	3	3	8	10	7	35.9	35.9	35.9	49.865	462	462	0	41.657	19.7	18	21.6	7.8	10.4
B1MBX1	B1MBX1	10	10	10	tr|B1MBX1|B1MBX1_MYCA9 Probable peroxidoxin BcpB OS=Mycobacteroides abscessus (strain ATCC 19977 / DSM 44196 / CCUG 20993 / CIP 104536 / JCM 13569 / NCTC 13031 / TMC 1543 / L948) OX=561007 GN=MAB_2662 PE=4 SV=1	1	10	10	10	8	6	10	5	6	2	5	9	8	8	6	10	5	6	2	5	9	8	8	6	10	5	6	2	5	9	8	77.6	77.6	77.6	16.487	152	152	0	82.282	55.9	53.9	77.6	38.8	59.9
B1MBX2	B1MBX2	3	3	3	tr|B1MBX2|B1MBX2_MYCA9 Phosphoribosyl-AMP cyclohydrolase OS=Mycobacteroides abscessus (strain ATCC 19977 / DSM 44196 / CCUG 20993 / CIP 104536 / JCM 13569 / NCTC 13031 / TMC 1543 / L948) OX=561007 GN=hisI PE=3 SV=1	1	3	3	3	3	1	1	0	0	0	1	3	1	3	1	1	0	0	0	1	3	1	3	1	1	0	0	0	1	3	1	50	50	50	12.46	116	116	0	6.8832	50	9.5	8.6	0	0
B1MBX3	B1MBX3	13	13	13	sp|B1MBX3|HIS6_MYCA9 Imidazole glycerol phosphate synthase subunit HisF OS=Mycobacteroides abscessus (strain ATCC 19977 / DSM 44196 / CCUG 20993 / CIP 104536 / JCM 13569 / NCTC 13031 / TMC 1543 / L948) OX=561007 GN=hisF PE=3 SV=1	1	13	13	13	10	11	10	4	6	5	6	10	10	10	11	10	4	6	5	6	10	10	10	11	10	4	6	5	6	10	10	77	77	77	26.501	257	257	0	128.51	65	69.6	61.9	32.3	47.5
B1MBX4	B1MBX4	8	8	8	tr|B1MBX4|B1MBX4_MYCA9 inositol-phosphate phosphatase OS=Mycobacteroides abscessus (strain ATCC 19977 / DSM 44196 / CCUG 20993 / CIP 104536 / JCM 13569 / NCTC 13031 / TMC 1543 / L948) OX=561007 GN=MAB_2665c PE=4 SV=1	1	8	8	8	6	4	5	4	5	0	2	6	5	6	4	5	4	5	0	2	6	5	6	4	5	4	5	0	2	6	5	35.4	35.4	35.4	28.179	271	271	0	19.524	24.7	17.7	21	17.3	21.8
B1MBX5	B1MBX5	11	11	11	sp|B1MBX5|HIS4_MYCA9 Phosphoribosyl isomerase A OS=Mycobacteroides abscessus (strain ATCC 19977 / DSM 44196 / CCUG 20993 / CIP 104536 / JCM 13569 / NCTC 13031 / TMC 1543 / L948) OX=561007 GN=priA PE=3 SV=1	1	11	11	11	8	7	9	7	8	2	5	11	9	8	7	9	7	8	2	5	11	9	8	7	9	7	8	2	5	11	9	72	72	72	25.075	243	243	0	182.81	51	51.4	52.3	46.5	56.8
B1MBX6	B1MBX6	4	4	4	tr|B1MBX6|B1MBX6_MYCA9 Imidazole glycerol phosphate synthase subunit HisH OS=Mycobacteroides abscessus (strain ATCC 19977 / DSM 44196 / CCUG 20993 / CIP 104536 / JCM 13569 / NCTC 13031 / TMC 1543 / L948) OX=561007 GN=hisH PE=3 SV=1	1	4	4	4	2	2	2	2	1	2	2	2	3	2	2	2	2	1	2	2	2	3	2	2	2	2	1	2	2	2	3	26.9	26.9	26.9	22.485	216	216	0	21.376	19.9	19.9	19.9	19.9	14.4
B1MBX7	B1MBX7	6	6	6	tr|B1MBX7|B1MBX7_MYCA9 Imidazoleglycerol-phosphate dehydratase OS=Mycobacteroides abscessus (strain ATCC 19977 / DSM 44196 / CCUG 20993 / CIP 104536 / JCM 13569 / NCTC 13031 / TMC 1543 / L948) OX=561007 GN=hisB PE=3 SV=1	1	6	6	6	3	1	6	1	4	0	2	4	5	3	1	6	1	4	0	2	4	5	3	1	6	1	4	0	2	4	5	38.2	38.2	38.2	22.327	207	207	0	31.478	28.5	3.9	38.2	3.9	32.4
B1MBX8	B1MBX8	17	17	17	tr|B1MBX8|B1MBX8_MYCA9 Histidinol-phosphate aminotransferase OS=Mycobacteroides abscessus (strain ATCC 19977 / DSM 44196 / CCUG 20993 / CIP 104536 / JCM 13569 / NCTC 13031 / TMC 1543 / L948) OX=561007 GN=hisC PE=3 SV=1	1	17	17	17	17	8	14	8	6	1	8	14	15	17	8	14	8	6	1	8	14	15	17	8	14	8	6	1	8	14	15	59.8	59.8	59.8	40.052	376	376	0	140.01	59.8	31.6	49.7	32.2	27.9
B1MBX9	B1MBX9	19	19	19	tr|B1MBX9|B1MBX9_MYCA9 Histidinol dehydrogenase OS=Mycobacteroides abscessus (strain ATCC 19977 / DSM 44196 / CCUG 20993 / CIP 104536 / JCM 13569 / NCTC 13031 / TMC 1543 / L948) OX=561007 GN=hisD PE=3 SV=1	1	19	19	19	17	11	16	11	10	5	9	17	18	17	11	16	11	10	5	9	17	18	17	11	16	11	10	5	9	17	18	53.6	53.6	53.6	46.188	446	446	0	251.67	51.1	41.3	50.4	43.7	40.6
B1MBY0	B1MBY0	5	5	5	tr|B1MBY0|B1MBY0_MYCA9 Deazaflavin-dependent nitroreductase family protein OS=Mycobacteroides abscessus (strain ATCC 19977 / DSM 44196 / CCUG 20993 / CIP 104536 / JCM 13569 / NCTC 13031 / TMC 1543 / L948) OX=561007 GN=MAB_2671 PE=3 SV=1	1	5	5	5	4	3	3	1	2	0	2	4	4	4	3	3	1	2	0	2	4	4	4	3	3	1	2	0	2	4	4	46.8	46.8	46.8	13.614	124	124	0	16.483	37.1	25.8	28.2	10.5	20.2
B1MBY1	B1MBY1	10	10	10	tr|B1MBY1|B1MBY1_MYCA9 nicotinate-nucleotide diphosphorylase (carboxylating) OS=Mycobacteroides abscessus (strain ATCC 19977 / DSM 44196 / CCUG 20993 / CIP 104536 / JCM 13569 / NCTC 13031 / TMC 1543 / L948) OX=561007 GN=MAB_2672c PE=3 SV=1	1	10	10	10	10	8	9	7	7	2	7	10	10	10	8	9	7	7	2	7	10	10	10	8	9	7	7	2	7	10	10	55.4	55.4	55.4	31.177	298	298	0	110.35	55.4	47	45.6	44.6	42.3
B1MBY2	B1MBY2	7	7	7	tr|B1MBY2|B1MBY2_MYCA9 L-aspartate oxidase OS=Mycobacteroides abscessus (strain ATCC 19977 / DSM 44196 / CCUG 20993 / CIP 104536 / JCM 13569 / NCTC 13031 / TMC 1543 / L948) OX=561007 GN=MAB_2673c PE=3 SV=1	1	7	7	7	3	1	1	1	1	0	0	2	6	3	1	1	1	1	0	0	2	6	3	1	1	1	1	0	0	2	6	16.6	16.6	16.6	53.711	523	523	0	12.014	7.5	1.5	2.9	2.5	2.7
B1MBY3	B1MBY3	17	17	17	tr|B1MBY3|B1MBY3_MYCA9 Quinolinate synthase OS=Mycobacteroides abscessus (strain ATCC 19977 / DSM 44196 / CCUG 20993 / CIP 104536 / JCM 13569 / NCTC 13031 / TMC 1543 / L948) OX=561007 GN=nadA PE=3 SV=1	1	17	17	17	13	10	12	8	7	2	6	13	15	13	10	12	8	7	2	6	13	15	13	10	12	8	7	2	6	13	15	78.1	78.1	78.1	36.562	342	342	0	79.406	63.5	46.2	61.7	38	31.3
B1MBY4	B1MBY4	8	8	8	tr|B1MBY4|B1MBY4_MYCA9 Nudix hydrolase domain-containing protein OS=Mycobacteroides abscessus (strain ATCC 19977 / DSM 44196 / CCUG 20993 / CIP 104536 / JCM 13569 / NCTC 13031 / TMC 1543 / L948) OX=561007 GN=MAB_2675 PE=4 SV=1	1	8	8	8	6	4	3	3	2	2	3	6	6	6	4	3	3	2	2	3	6	6	6	4	3	3	2	2	3	6	6	49.4	49.4	49.4	25.728	231	231	0	29.516	39	26.8	21.6	23.4	17.7
B1MBY6	B1MBY6	3	3	3	tr|B1MBY6|B1MBY6_MYCA9 Putative trancscriptional regulator,TetR OS=Mycobacteroides abscessus (strain ATCC 19977 / DSM 44196 / CCUG 20993 / CIP 104536 / JCM 13569 / NCTC 13031 / TMC 1543 / L948) OX=561007 GN=MAB_2677c PE=4 SV=1	1	3	3	3	1	0	1	1	2	0	1	0	1	1	0	1	1	2	0	1	0	1	1	0	1	1	2	0	1	0	1	24.2	24.2	24.2	19.76	178	178	0	7.6126	12.9	0	6.7	4.5	17.4
B1MBY8	B1MBY8	12	12	12	tr|B1MBY8|B1MBY8_MYCA9 PE-PGRS family protein OS=Mycobacteroides abscessus (strain ATCC 19977 / DSM 44196 / CCUG 20993 / CIP 104536 / JCM 13569 / NCTC 13031 / TMC 1543 / L948) OX=561007 GN=MAB_2679 PE=4 SV=1	1	12	12	12	9	8	10	9	10	4	7	11	12	9	8	10	9	10	4	7	11	12	9	8	10	9	10	4	7	11	12	31.4	31.4	31.4	57.946	576	576	0	190.04	25.3	21.9	29.5	27.4	27.6
B1MBZ3	B1MBZ3	13	13	13	sp|B1MBZ3|BIOB_MYCA9 Biotin synthase OS=Mycobacteroides abscessus (strain ATCC 19977 / DSM 44196 / CCUG 20993 / CIP 104536 / JCM 13569 / NCTC 13031 / TMC 1543 / L948) OX=561007 GN=bioB PE=3 SV=1	1	13	13	13	10	8	8	5	6	2	3	7	12	10	8	8	5	6	2	3	7	12	10	8	8	5	6	2	3	7	12	59.6	59.6	59.6	36.96	342	342	0	43.023	52.3	40.6	37.4	26.3	28.4
B1MBZ4	B1MBZ4	3	3	3	tr|B1MBZ4|B1MBZ4_MYCA9 Putative transcriptional regulator, TetR family OS=Mycobacteroides abscessus (strain ATCC 19977 / DSM 44196 / CCUG 20993 / CIP 104536 / JCM 13569 / NCTC 13031 / TMC 1543 / L948) OX=561007 GN=MAB_2685 PE=4 SV=1	1	3	3	3	0	0	0	0	0	0	1	2	1	0	0	0	0	0	0	1	2	1	0	0	0	0	0	0	1	2	1	16.1	16.1	16.1	24.109	224	224	0.001403	3.019	0	0	0	0	0
B1MBZ5	B1MBZ5	3	3	3	sp|B1MBZ5|BIOD_MYCA9 ATP-dependent dethiobiotin synthetase BioD OS=Mycobacteroides abscessus (strain ATCC 19977 / DSM 44196 / CCUG 20993 / CIP 104536 / JCM 13569 / NCTC 13031 / TMC 1543 / L948) OX=561007 GN=bioD PE=3 SV=1	1	3	3	3	3	1	1	0	0	0	1	3	3	3	1	1	0	0	0	1	3	3	3	1	1	0	0	0	1	3	3	22.7	22.7	22.7	23.094	225	225	0	6.2482	22.7	5.8	5.8	0	0
B1MBZ6	B1MBZ6	12	12	12	tr|B1MBZ6|B1MBZ6_MYCA9 8-amino-7-oxononanoate synthase (BioF) OS=Mycobacteroides abscessus (strain ATCC 19977 / DSM 44196 / CCUG 20993 / CIP 104536 / JCM 13569 / NCTC 13031 / TMC 1543 / L948) OX=561007 GN=MAB_2687c PE=3 SV=1	1	12	12	12	8	8	10	1	3	1	6	9	10	8	8	10	1	3	1	6	9	10	8	8	10	1	3	1	6	9	10	46.7	46.7	46.7	40.008	383	383	0	35.794	28.5	29.8	34.7	4.2	11.7
B1MBZ7	B1MBZ7	5	5	5	tr|B1MBZ7|B1MBZ7_MYCA9 Adenosylmethionine-8-amino-7-oxononanoate aminotransferase OS=Mycobacteroides abscessus (strain ATCC 19977 / DSM 44196 / CCUG 20993 / CIP 104536 / JCM 13569 / NCTC 13031 / TMC 1543 / L948) OX=561007 GN=bioA PE=3 SV=1	1	5	5	5	4	3	4	0	1	0	4	3	4	4	3	4	0	1	0	4	3	4	4	3	4	0	1	0	4	3	4	21.1	21.1	21.1	47.209	441	441	0	23.403	15.6	11.1	16.6	0	3.6
B1MBZ8	B1MBZ8	4	4	4	tr|B1MBZ8|B1MBZ8_MYCA9 Probable acyltransferase OS=Mycobacteroides abscessus (strain ATCC 19977 / DSM 44196 / CCUG 20993 / CIP 104536 / JCM 13569 / NCTC 13031 / TMC 1543 / L948) OX=561007 GN=MAB_2689 PE=4 SV=1	1	4	4	4	4	1	1	0	0	0	0	1	0	4	1	1	0	0	0	0	1	0	4	1	1	0	0	0	0	1	0	7	7	7	79.814	726	726	0.00036603	4.192	7	1.8	1.9	0	0
B1MBZ9	B1MBZ9	19	19	19	tr|B1MBZ9|B1MBZ9_MYCA9 Glycogen operon protein GlgX homolog OS=Mycobacteroides abscessus (strain ATCC 19977 / DSM 44196 / CCUG 20993 / CIP 104536 / JCM 13569 / NCTC 13031 / TMC 1543 / L948) OX=561007 GN=MAB_2690 PE=3 SV=1	1	19	19	19	11	8	9	2	2	2	11	12	15	11	8	9	2	2	2	11	12	15	11	8	9	2	2	2	11	12	15	40.4	40.4	40.4	79.443	713	713	0	58.394	23.3	17.4	17.7	5.8	6.3
B1MC00	B1MC00	13	13	13	tr|B1MC00|B1MC00_MYCA9 L-threonine dehydratase OS=Mycobacteroides abscessus (strain ATCC 19977 / DSM 44196 / CCUG 20993 / CIP 104536 / JCM 13569 / NCTC 13031 / TMC 1543 / L948) OX=561007 GN=ilvA PE=3 SV=1	1	13	13	13	11	7	11	9	10	2	6	11	11	11	7	11	9	10	2	6	11	11	11	7	11	9	10	2	6	11	11	48	48	48	44.31	419	419	0	100.74	43.9	26	36.8	33.9	37.7
B1MC01	B1MC01	8	8	8	tr|B1MC01|B1MC01_MYCA9 Nitroreductase OS=Mycobacteroides abscessus (strain ATCC 19977 / DSM 44196 / CCUG 20993 / CIP 104536 / JCM 13569 / NCTC 13031 / TMC 1543 / L948) OX=561007 GN=MAB_2692c PE=3 SV=1	1	8	8	8	7	7	7	6	8	4	4	7	8	7	7	7	6	8	4	4	7	8	7	7	7	6	8	4	4	7	8	79.3	79.3	79.3	16.1	145	145	0	210.33	74.5	74.5	74.5	63.4	79.3
B1MC05	B1MC05	29	29	29	tr|B1MC05|B1MC05_MYCA9 DNA-directed DNA polymerase OS=Mycobacteroides abscessus (strain ATCC 19977 / DSM 44196 / CCUG 20993 / CIP 104536 / JCM 13569 / NCTC 13031 / TMC 1543 / L948) OX=561007 GN=MAB_2696c PE=4 SV=1	1	29	29	29	20	13	18	6	7	3	6	14	20	20	13	18	6	7	3	6	14	20	20	13	18	6	7	3	6	14	20	33.1	33.1	33.1	129.48	1185	1185	0	72.292	24.2	16.3	18.3	6.8	7.7
B1MC08	B1MC08	7	7	7	tr|B1MC08|B1MC08_MYCA9 Pseudouridine synthase OS=Mycobacteroides abscessus (strain ATCC 19977 / DSM 44196 / CCUG 20993 / CIP 104536 / JCM 13569 / NCTC 13031 / TMC 1543 / L948) OX=561007 GN=MAB_2699c PE=3 SV=1	1	7	7	7	4	3	4	1	2	1	3	5	3	4	3	4	1	2	1	3	5	3	4	3	4	1	2	1	3	5	3	35.1	35.1	35.1	32.831	305	305	0	32.677	23.3	19	25.6	6.9	9.8
B1MC09	B1MC09	2	2	2	tr|B1MC09|B1MC09_MYCA9 Lipoprotein signal peptidase OS=Mycobacteroides abscessus (strain ATCC 19977 / DSM 44196 / CCUG 20993 / CIP 104536 / JCM 13569 / NCTC 13031 / TMC 1543 / L948) OX=561007 GN=lspA PE=3 SV=1	1	2	2	2	0	1	0	0	0	0	2	0	1	0	1	0	0	0	0	2	0	1	0	1	0	0	0	0	2	0	1	24.1	24.1	24.1	20.871	195	195	0	4.307	0	10.8	0	0	0
B1MC10	B1MC10	8	8	8	tr|B1MC10|B1MC10_MYCA9 Probable L-asparaginase OS=Mycobacteroides abscessus (strain ATCC 19977 / DSM 44196 / CCUG 20993 / CIP 104536 / JCM 13569 / NCTC 13031 / TMC 1543 / L948) OX=561007 GN=MAB_2701 PE=3 SV=1	1	8	8	8	6	4	4	2	2	3	2	5	4	6	4	4	2	2	3	2	5	4	6	4	4	2	2	3	2	5	4	47.1	47.1	47.1	32.457	325	325	0	32.524	35.7	20.9	18.2	12	14.2
B1MC12	B1MC12	4	4	4	tr|B1MC12|B1MC12_MYCA9 Methyltransferase type 11 domain-containing protein OS=Mycobacteroides abscessus (strain ATCC 19977 / DSM 44196 / CCUG 20993 / CIP 104536 / JCM 13569 / NCTC 13031 / TMC 1543 / L948) OX=561007 GN=MAB_2704 PE=4 SV=1	1	4	4	4	3	0	4	1	1	0	0	2	2	3	0	4	1	1	0	0	2	2	3	0	4	1	1	0	0	2	2	41.1	41.1	41.1	19.241	175	175	0	12.289	32	0	41.1	11.4	10.9
B1MC13	B1MC13	41	41	41	tr|B1MC13|B1MC13_MYCA9 Isoleucine--tRNA ligase OS=Mycobacteroides abscessus (strain ATCC 19977 / DSM 44196 / CCUG 20993 / CIP 104536 / JCM 13569 / NCTC 13031 / TMC 1543 / L948) OX=561007 GN=ileS PE=3 SV=1	1	41	41	41	33	21	27	20	18	7	19	28	29	33	21	27	20	18	7	19	28	29	33	21	27	20	18	7	19	28	29	48.9	48.9	48.9	119.69	1058	1058	0	136.73	37.1	22.9	30.5	24.1	22.8
B1MC14	B1MC14	4	4	4	tr|B1MC14|B1MC14_MYCA9 Putative transporter OS=Mycobacteroides abscessus (strain ATCC 19977 / DSM 44196 / CCUG 20993 / CIP 104536 / JCM 13569 / NCTC 13031 / TMC 1543 / L948) OX=561007 GN=MAB_2706c PE=4 SV=1	1	4	4	4	1	2	1	2	2	1	2	2	4	1	2	1	2	2	1	2	2	4	1	2	1	2	2	1	2	2	4	11.2	11.2	11.2	42.559	419	419	0	17.488	3.1	6.2	3.1	6.2	6.2
B1MC17	B1MC17	3	3	3	tr|B1MC17|B1MC17_MYCA9 Exonuclease domain-containing protein OS=Mycobacteroides abscessus (strain ATCC 19977 / DSM 44196 / CCUG 20993 / CIP 104536 / JCM 13569 / NCTC 13031 / TMC 1543 / L948) OX=561007 GN=MAB_2709c PE=4 SV=1	1	3	3	3	3	0	1	0	0	0	1	0	0	3	0	1	0	0	0	1	0	0	3	0	1	0	0	0	1	0	0	31.3	31.3	31.3	20.278	182	182	0	11.506	31.3	0	7.7	0	0
B1MC18	B1MC18	17	17	17	tr|B1MC18|B1MC18_MYCA9 Putative kinase ArgK OS=Mycobacteroides abscessus (strain ATCC 19977 / DSM 44196 / CCUG 20993 / CIP 104536 / JCM 13569 / NCTC 13031 / TMC 1543 / L948) OX=561007 GN=MAB_2710c PE=3 SV=1	1	17	17	17	12	5	11	7	10	5	8	11	11	12	5	11	7	10	5	8	11	11	12	5	11	7	10	5	8	11	11	64.7	64.7	64.7	34.648	323	323	0	71.797	44	25.4	40.6	26	45.5
B1MC19	B1MC19	30	30	30	tr|B1MC19|B1MC19_MYCA9 Probable methylmalonyl-CoA mutase large subunit MutB OS=Mycobacteroides abscessus (strain ATCC 19977 / DSM 44196 / CCUG 20993 / CIP 104536 / JCM 13569 / NCTC 13031 / TMC 1543 / L948) OX=561007 GN=MAB_2711c PE=4 SV=1	1	30	30	30	27	22	27	21	18	7	21	26	28	27	22	27	21	18	7	21	26	28	27	22	27	21	18	7	21	26	28	59.4	59.4	59.4	81.79	759	759	0	323.31	52	44.3	52.2	42.8	37.2
B1MC20	B1MC20	27	27	27	tr|B1MC20|B1MC20_MYCA9 methylmalonyl-CoA mutase OS=Mycobacteroides abscessus (strain ATCC 19977 / DSM 44196 / CCUG 20993 / CIP 104536 / JCM 13569 / NCTC 13031 / TMC 1543 / L948) OX=561007 GN=MAB_2712c PE=3 SV=1	1	27	27	27	27	18	25	15	19	6	13	25	25	27	18	25	15	19	6	13	25	25	27	18	25	15	19	6	13	25	25	70.7	70.7	70.7	63.021	607	607	0	323.31	70.7	56.5	68.9	45.5	59.3
B1MC22	B1MC22	3	3	3	tr|B1MC22|B1MC22_MYCA9 DoxX-like family protein OS=Mycobacteroides abscessus (strain ATCC 19977 / DSM 44196 / CCUG 20993 / CIP 104536 / JCM 13569 / NCTC 13031 / TMC 1543 / L948) OX=561007 GN=MAB_2714c PE=4 SV=1	1	3	3	3	2	1	2	0	0	0	1	2	2	2	1	2	0	0	0	1	2	2	2	1	2	0	0	0	1	2	2	40.8	40.8	40.8	13.315	125	125	0	38.163	28.8	19.2	31.2	0	0
B1MC23	B1MC23	2	2	2	tr|B1MC23|B1MC23_MYCA9 DoxX-like family protein OS=Mycobacteroides abscessus (strain ATCC 19977 / DSM 44196 / CCUG 20993 / CIP 104536 / JCM 13569 / NCTC 13031 / TMC 1543 / L948) OX=561007 GN=MAB_2715c PE=4 SV=1	1	2	2	2	1	0	0	0	0	0	1	2	2	1	0	0	0	0	0	1	2	2	1	0	0	0	0	0	1	2	2	15.6	15.6	15.6	12.94	122	122	0	7.3967	9.8	0	0	0	0
B1MC26	B1MC26	19	19	19	tr|B1MC26|B1MC26_MYCA9 Band 7 domain-containing protein OS=Mycobacteroides abscessus (strain ATCC 19977 / DSM 44196 / CCUG 20993 / CIP 104536 / JCM 13569 / NCTC 13031 / TMC 1543 / L948) OX=561007 GN=MAB_2718c PE=3 SV=1	1	19	19	19	18	13	18	11	13	6	10	16	17	18	13	18	11	13	6	10	16	17	18	13	18	11	13	6	10	16	17	60.8	60.8	60.8	41.144	380	380	0	212.35	60.5	46.8	57.9	42.6	46.6
B1MC27	B1MC27	3	3	3	tr|B1MC27|B1MC27_MYCA9 NfeD-like C-terminal domain-containing protein OS=Mycobacteroides abscessus (strain ATCC 19977 / DSM 44196 / CCUG 20993 / CIP 104536 / JCM 13569 / NCTC 13031 / TMC 1543 / L948) OX=561007 GN=MAB_2719c PE=4 SV=1	1	3	3	3	3	2	3	1	2	0	1	3	3	3	2	3	1	2	0	1	3	3	3	2	3	1	2	0	1	3	3	26.2	26.2	26.2	14.888	141	141	0	9.5888	26.2	19.9	26.2	8.5	19.9
B1MC28	B1MC28	5	5	5	tr|B1MC28|B1MC28_MYCA9 Uncharacterized protein OS=Mycobacteroides abscessus (strain ATCC 19977 / DSM 44196 / CCUG 20993 / CIP 104536 / JCM 13569 / NCTC 13031 / TMC 1543 / L948) OX=561007 GN=MAB_2720 PE=4 SV=1	1	5	5	5	2	2	3	3	2	1	3	3	3	2	2	3	3	2	1	3	3	3	2	2	3	3	2	1	3	3	3	26.5	26.5	26.5	29.021	275	275	0	18.029	8.4	12.4	18.5	18.5	12.4
B1MC29	B1MC29	11	11	11	sp|B1MC29|CPFC_MYCA9 Coproporphyrin III ferrochelatase OS=Mycobacteroides abscessus (strain ATCC 19977 / DSM 44196 / CCUG 20993 / CIP 104536 / JCM 13569 / NCTC 13031 / TMC 1543 / L948) OX=561007 GN=cpfC PE=3 SV=1	1	11	11	11	9	7	5	6	4	2	6	5	7	9	7	5	6	4	2	6	5	7	9	7	5	6	4	2	6	5	7	47.4	47.4	47.4	37.247	340	340	0	40.404	37.6	35.3	20.9	29.4	19.4
B1MC30	B1MC30	17	17	17	tr|B1MC30|B1MC30_MYCA9 Enoyl-[acyl-carrier-protein] reductase [NADH] OS=Mycobacteroides abscessus (strain ATCC 19977 / DSM 44196 / CCUG 20993 / CIP 104536 / JCM 13569 / NCTC 13031 / TMC 1543 / L948) OX=561007 GN=MAB_2722c PE=1 SV=1	1	17	17	17	14	7	14	9	9	3	9	15	14	14	7	14	9	9	3	9	15	14	14	7	14	9	9	3	9	15	14	90	90	90	28.636	269	269	0	161.24	65.4	42.4	76.6	47.2	40.9
B1MC31	B1MC31	12	12	12	tr|B1MC31|B1MC31_MYCA9 3-oxoacyl-[ACP] reductase (MabA) OS=Mycobacteroides abscessus (strain ATCC 19977 / DSM 44196 / CCUG 20993 / CIP 104536 / JCM 13569 / NCTC 13031 / TMC 1543 / L948) OX=561007 GN=MAB_2723c PE=4 SV=1	1	12	12	12	12	10	12	10	11	4	11	12	12	12	10	12	10	11	4	11	12	12	12	10	12	10	11	4	11	12	12	79.6	79.6	79.6	25.095	240	240	0	203.87	79.6	72.5	79.6	72.9	76.2
B1MC32	B1MC32	12	12	12	tr|B1MC32|B1MC32_MYCA9 VWFA domain-containing protein OS=Mycobacteroides abscessus (strain ATCC 19977 / DSM 44196 / CCUG 20993 / CIP 104536 / JCM 13569 / NCTC 13031 / TMC 1543 / L948) OX=561007 GN=MAB_2724c PE=4 SV=1	1	12	12	12	11	9	11	6	8	3	6	10	9	11	9	11	6	8	3	6	10	9	11	9	11	6	8	3	6	10	9	50.3	50.3	50.3	35.916	336	336	0	273.3	47.6	34.8	47.6	23.2	30.1
B1MC33	B1MC33	16	16	16	tr|B1MC33|B1MC33_MYCA9 DUF58 domain-containing protein OS=Mycobacteroides abscessus (strain ATCC 19977 / DSM 44196 / CCUG 20993 / CIP 104536 / JCM 13569 / NCTC 13031 / TMC 1543 / L948) OX=561007 GN=MAB_2725c PE=4 SV=1	1	16	16	16	12	10	10	4	6	1	9	8	10	12	10	10	4	6	1	9	8	10	12	10	10	4	6	1	9	8	10	53.3	53.3	53.3	35.528	323	323	0	32.22	39.9	39.9	33.7	13	21.4
B1MC34	B1MC34	23	23	22	tr|B1MC34|B1MC34_MYCA9 MoxR family ATPase OS=Mycobacteroides abscessus (strain ATCC 19977 / DSM 44196 / CCUG 20993 / CIP 104536 / JCM 13569 / NCTC 13031 / TMC 1543 / L948) OX=561007 GN=MAB_2726c PE=4 SV=1	1	23	23	22	21	15	21	14	17	10	16	21	21	21	15	21	14	17	10	16	21	21	20	14	20	13	16	9	15	20	20	88.2	88.2	84.8	40.938	381	381	0	323.31	86.1	70.6	86.1	58.8	75.6
B1MC35	B1MC35	2	2	2	tr|B1MC35|B1MC35_MYCA9 Hypothetical invasion protein Inv2 OS=Mycobacteroides abscessus (strain ATCC 19977 / DSM 44196 / CCUG 20993 / CIP 104536 / JCM 13569 / NCTC 13031 / TMC 1543 / L948) OX=561007 GN=MAB_2727c PE=3 SV=1	1	2	2	2	0	0	0	0	1	0	1	0	0	0	0	0	0	1	0	1	0	0	0	0	0	0	1	0	1	0	0	11.7	11.7	11.7	24.255	240	240	0.0037944	2.5844	0	0	0	0	4.6
B1MC37	B1MC37	6	6	6	tr|B1MC37|B1MC37_MYCA9 Uncharacterized protein OS=Mycobacteroides abscessus (strain ATCC 19977 / DSM 44196 / CCUG 20993 / CIP 104536 / JCM 13569 / NCTC 13031 / TMC 1543 / L948) OX=561007 GN=MAB_2729c PE=4 SV=1	1	6	6	6	5	5	6	3	5	3	3	5	4	5	5	6	3	5	3	3	5	4	5	5	6	3	5	3	3	5	4	49.2	49.2	49.2	19.44	185	185	0	49.814	37.8	37.8	49.2	27.6	37.8
B1MC38	B1MC38	47	47	47	tr|B1MC38|B1MC38_MYCA9 Aconitate hydratase OS=Mycobacteroides abscessus (strain ATCC 19977 / DSM 44196 / CCUG 20993 / CIP 104536 / JCM 13569 / NCTC 13031 / TMC 1543 / L948) OX=561007 GN=MAB_2730 PE=3 SV=1	1	47	47	47	45	35	45	31	38	17	27	44	44	45	35	45	31	38	17	27	44	44	45	35	45	31	38	17	27	44	44	70.8	70.8	70.8	103.81	962	962	0	323.31	67.5	59.7	69	54.1	62.2
B1MC39	B1MC39	6	6	6	tr|B1MC39|B1MC39_MYCA9 Putative transcriptional regulator, TetR family OS=Mycobacteroides abscessus (strain ATCC 19977 / DSM 44196 / CCUG 20993 / CIP 104536 / JCM 13569 / NCTC 13031 / TMC 1543 / L948) OX=561007 GN=MAB_2731 PE=4 SV=1	1	6	6	6	5	1	3	1	1	2	1	3	2	5	1	3	1	1	2	1	3	2	5	1	3	1	1	2	1	3	2	35.3	35.3	35.3	21.76	190	190	0	12.167	30	6.3	17.9	5.3	6.3
B1MC40	B1MC40	1	1	1	tr|B1MC40|B1MC40_MYCA9 DinB-like domain-containing protein OS=Mycobacteroides abscessus (strain ATCC 19977 / DSM 44196 / CCUG 20993 / CIP 104536 / JCM 13569 / NCTC 13031 / TMC 1543 / L948) OX=561007 GN=MAB_2732 PE=4 SV=1	1	1	1	1	0	0	0	0	0	1	0	0	0	0	0	0	0	0	1	0	0	0	0	0	0	0	0	1	0	0	0	4.5	4.5	4.5	19.544	176	176	1	-2	0	0	0	0	0
B1MC42	B1MC42	6	6	6	tr|B1MC42|B1MC42_MYCA9 Lipoprotein OS=Mycobacteroides abscessus (strain ATCC 19977 / DSM 44196 / CCUG 20993 / CIP 104536 / JCM 13569 / NCTC 13031 / TMC 1543 / L948) OX=561007 GN=MAB_2734c PE=4 SV=1	1	6	6	6	4	4	4	1	1	0	1	1	5	4	4	4	1	1	0	1	1	5	4	4	4	1	1	0	1	1	5	32.1	32.1	32.1	22.566	215	215	0	9.0347	20	20.9	20.9	6.5	6.5
B1MC44	B1MC44	16	16	16	tr|B1MC44|B1MC44_MYCA9 Probable macrolide ABC transporter, ATP-binding protein OS=Mycobacteroides abscessus (strain ATCC 19977 / DSM 44196 / CCUG 20993 / CIP 104536 / JCM 13569 / NCTC 13031 / TMC 1543 / L948) OX=561007 GN=MAB_2736c PE=4 SV=1	1	16	16	16	13	6	11	5	7	0	6	9	12	13	6	11	5	7	0	6	9	12	13	6	11	5	7	0	6	9	12	38.6	38.6	38.6	58.612	542	542	0	49.388	32.7	12.7	29.7	14	15.7
B1MC45	B1MC45	17	17	17	tr|B1MC45|B1MC45_MYCA9 Probable enoyl-CoA hydratase/isomerase OS=Mycobacteroides abscessus (strain ATCC 19977 / DSM 44196 / CCUG 20993 / CIP 104536 / JCM 13569 / NCTC 13031 / TMC 1543 / L948) OX=561007 GN=MAB_2737c PE=1 SV=1	1	17	17	17	11	8	14	8	9	1	8	13	10	11	8	14	8	9	1	8	13	10	11	8	14	8	9	1	8	13	10	87	87	87	29.158	269	269	0	95.704	56.9	38.7	69.9	46.1	49.4
B1MC48	B1MC48	12	12	12	tr|B1MC48|B1MC48_MYCA9 Probable oxidoreductase OS=Mycobacteroides abscessus (strain ATCC 19977 / DSM 44196 / CCUG 20993 / CIP 104536 / JCM 13569 / NCTC 13031 / TMC 1543 / L948) OX=561007 GN=MAB_2740c PE=4 SV=1	1	12	12	12	5	4	7	6	5	1	1	4	11	5	4	7	6	5	1	1	4	11	5	4	7	6	5	1	1	4	11	59.7	59.7	59.7	39.651	375	375	0	48.276	19.5	22.7	32.5	30.4	24.3
B1MC49	B1MC49	5	5	5	tr|B1MC49|B1MC49_MYCA9 DUF5666 domain-containing protein OS=Mycobacteroides abscessus (strain ATCC 19977 / DSM 44196 / CCUG 20993 / CIP 104536 / JCM 13569 / NCTC 13031 / TMC 1543 / L948) OX=561007 GN=MAB_2741 PE=4 SV=1	1	5	5	5	5	2	5	2	1	2	3	5	5	5	2	5	2	1	2	3	5	5	5	2	5	2	1	2	3	5	5	39.1	39.1	39.1	25.431	256	256	0	85.82	39.1	26.2	39.1	26.2	13.7
B1MC50	B1MC50	2	2	2	tr|B1MC50|B1MC50_MYCA9 N-acetyltransferase domain-containing protein OS=Mycobacteroides abscessus (strain ATCC 19977 / DSM 44196 / CCUG 20993 / CIP 104536 / JCM 13569 / NCTC 13031 / TMC 1543 / L948) OX=561007 GN=MAB_2742 PE=4 SV=1	1	2	2	2	1	1	1	0	0	1	1	0	0	1	1	1	0	0	1	1	0	0	1	1	1	0	0	1	1	0	0	17.7	17.7	17.7	17.895	164	164	0.0014075	3.1021	11	11	6.7	0	0
B1MC51	B1MC51	7	7	7	tr|B1MC51|B1MC51_MYCA9 DUF5666 domain-containing protein OS=Mycobacteroides abscessus (strain ATCC 19977 / DSM 44196 / CCUG 20993 / CIP 104536 / JCM 13569 / NCTC 13031 / TMC 1543 / L948) OX=561007 GN=MAB_2743 PE=4 SV=1	1	7	7	7	6	6	5	3	3	1	4	5	7	6	6	5	3	3	1	4	5	7	6	6	5	3	3	1	4	5	7	59	59	59	25.976	256	256	0	46.832	46.5	46.5	31.6	25	21.1
B1MC52	B1MC52	2	2	2	tr|B1MC52|B1MC52_MYCA9 MIP18 family-like domain-containing protein OS=Mycobacteroides abscessus (strain ATCC 19977 / DSM 44196 / CCUG 20993 / CIP 104536 / JCM 13569 / NCTC 13031 / TMC 1543 / L948) OX=561007 GN=MAB_2744c PE=4 SV=1	1	2	2	2	1	1	0	0	0	0	0	1	0	1	1	0	0	0	0	0	1	0	1	1	0	0	0	0	0	1	0	20.2	20.2	20.2	12.452	114	114	0.0068027	2.2865	11.4	8.8	0	0	0
B1MC53	B1MC53	6	6	6	tr|B1MC53|B1MC53_MYCA9 Possible SUF system FeS assembly protein OS=Mycobacteroides abscessus (strain ATCC 19977 / DSM 44196 / CCUG 20993 / CIP 104536 / JCM 13569 / NCTC 13031 / TMC 1543 / L948) OX=561007 GN=MAB_2745c PE=4 SV=1	1	6	6	6	5	4	3	0	0	0	4	5	4	5	4	3	0	0	0	4	5	4	5	4	3	0	0	0	4	5	4	66.7	66.7	66.7	16.606	150	150	0	18.182	43.3	34.7	20	0	0
B1MC54	B1MC54	19	19	19	tr|B1MC54|B1MC54_MYCA9 Cysteine desulfurase OS=Mycobacteroides abscessus (strain ATCC 19977 / DSM 44196 / CCUG 20993 / CIP 104536 / JCM 13569 / NCTC 13031 / TMC 1543 / L948) OX=561007 GN=MAB_2746c PE=3 SV=1	1	19	19	19	15	11	15	6	10	3	10	14	16	15	11	15	6	10	3	10	14	16	15	11	15	6	10	3	10	14	16	66.2	66.2	66.2	44.264	414	414	0	105.29	56.3	36.5	55.3	22.7	42.5
B1MC55	B1MC55	12	12	12	tr|B1MC55|B1MC55_MYCA9 Probable conserved ABC transporter, ATP-binding protein OS=Mycobacteroides abscessus (strain ATCC 19977 / DSM 44196 / CCUG 20993 / CIP 104536 / JCM 13569 / NCTC 13031 / TMC 1543 / L948) OX=561007 GN=MAB_2747c PE=3 SV=1	1	12	12	12	10	6	10	6	8	3	9	9	9	10	6	10	6	8	3	9	9	9	10	6	10	6	8	3	9	9	9	69.3	69.3	69.3	27.641	254	254	0	179.26	53.5	37	57.9	35.4	46.5
B1MC56	B1MC56	22	22	22	tr|B1MC56|B1MC56_MYCA9 Fe-S cluster assembly protein SufD OS=Mycobacteroides abscessus (strain ATCC 19977 / DSM 44196 / CCUG 20993 / CIP 104536 / JCM 13569 / NCTC 13031 / TMC 1543 / L948) OX=561007 GN=MAB_2748c PE=4 SV=1	1	22	22	22	22	13	18	13	17	7	12	18	18	22	13	18	13	17	7	12	18	18	22	13	18	13	17	7	12	18	18	85.2	85.2	85.2	42.181	398	398	0	291.05	85.2	59.3	73.6	60.3	67.1
B1MC57	B1MC57	30	30	30	tr|B1MC57|B1MC57_MYCA9 Putative FeS assembly protein SufB OS=Mycobacteroides abscessus (strain ATCC 19977 / DSM 44196 / CCUG 20993 / CIP 104536 / JCM 13569 / NCTC 13031 / TMC 1543 / L948) OX=561007 GN=MAB_2749c PE=3 SV=1	1	30	30	30	24	20	24	20	23	7	17	25	18	24	20	24	20	23	7	17	25	18	24	20	24	20	23	7	17	25	18	86.1	86.1	86.1	52.659	475	475	0	323.31	66.5	59.2	69.3	59.8	65.1
B1MC58	B1MC58	2	2	2	tr|B1MC58|B1MC58_MYCA9 Probable transcriptional regulatory protein OS=Mycobacteroides abscessus (strain ATCC 19977 / DSM 44196 / CCUG 20993 / CIP 104536 / JCM 13569 / NCTC 13031 / TMC 1543 / L948) OX=561007 GN=MAB_2750c PE=4 SV=1	1	2	2	2	2	2	2	2	2	0	1	2	2	2	2	2	2	2	0	1	2	2	2	2	2	2	2	0	1	2	2	10.2	10.2	10.2	25.202	245	245	0	9.331	10.2	10.2	10.2	10.2	10.2
B1MC59	B1MC59	9	9	9	tr|B1MC59|B1MC59_MYCA9 Mannosyltransferase MptB OS=Mycobacteroides abscessus (strain ATCC 19977 / DSM 44196 / CCUG 20993 / CIP 104536 / JCM 13569 / NCTC 13031 / TMC 1543 / L948) OX=561007 GN=MAB_2751 PE=4 SV=1	1	9	9	9	4	3	4	1	1	0	2	5	4	4	3	4	1	1	0	2	5	4	4	3	4	1	1	0	2	5	4	19.7	19.7	19.7	63.63	600	600	0	19.438	7.5	6.7	9.8	1.2	1.2
B1MC60	B1MC60	10	10	10	tr|B1MC60|B1MC60_MYCA9 Probable ATP-binding protein ABC transporter OS=Mycobacteroides abscessus (strain ATCC 19977 / DSM 44196 / CCUG 20993 / CIP 104536 / JCM 13569 / NCTC 13031 / TMC 1543 / L948) OX=561007 GN=MAB_2752 PE=4 SV=1	1	10	10	10	4	5	7	5	3	2	4	7	7	4	5	7	5	3	2	4	7	7	4	5	7	5	3	2	4	7	7	58.7	58.7	58.7	30.842	286	286	0	57.878	23.8	37.4	37.8	31.1	14.3
B1MC62	B1MC62	1	1	1	tr|B1MC62|B1MC62_MYCA9 Heme A synthase OS=Mycobacteroides abscessus (strain ATCC 19977 / DSM 44196 / CCUG 20993 / CIP 104536 / JCM 13569 / NCTC 13031 / TMC 1543 / L948) OX=561007 GN=MAB_2754 PE=4 SV=1	1	1	1	1	0	1	1	1	0	0	1	1	1	0	1	1	1	0	0	1	1	1	0	1	1	1	0	0	1	1	1	3.4	3.4	3.4	34.334	328	328	0.0014129	3.2025	0	3.4	3.4	3.4	0
B1MC63	B1MC63	16	16	16	tr|B1MC63|B1MC63_MYCA9 Glutathione synthase/ribosomal protein S6 modification enzyme OS=Mycobacteroides abscessus (strain ATCC 19977 / DSM 44196 / CCUG 20993 / CIP 104536 / JCM 13569 / NCTC 13031 / TMC 1543 / L948) OX=561007 GN=MAB_2755c PE=4 SV=1	1	16	16	16	13	9	14	8	9	3	11	13	14	13	9	14	8	9	3	11	13	14	13	9	14	8	9	3	11	13	14	67.6	67.6	67.6	34.896	321	321	0	70.859	60.1	44.5	64.2	37.7	42.7
B1MC64	B1MC64	8	8	8	tr|B1MC64|B1MC64_MYCA9 Uncharacterized protein OS=Mycobacteroides abscessus (strain ATCC 19977 / DSM 44196 / CCUG 20993 / CIP 104536 / JCM 13569 / NCTC 13031 / TMC 1543 / L948) OX=561007 GN=MAB_2756c PE=4 SV=1	1	8	8	8	7	5	8	8	6	2	3	7	8	7	5	8	8	6	2	3	7	8	7	5	8	8	6	2	3	7	8	97.1	97.1	97.1	10.647	103	103	0	131.56	90.3	69.9	97.1	97.1	83.5
B1MC65	B1MC65	13	13	13	tr|B1MC65|B1MC65_MYCA9 Probable quinone reductase Qor OS=Mycobacteroides abscessus (strain ATCC 19977 / DSM 44196 / CCUG 20993 / CIP 104536 / JCM 13569 / NCTC 13031 / TMC 1543 / L948) OX=561007 GN=MAB_2757 PE=4 SV=1	1	13	13	13	11	9	12	7	8	5	8	13	10	11	9	12	7	8	5	8	13	10	11	9	12	7	8	5	8	13	10	67.1	67.1	67.1	33.723	325	325	0	159.83	57.5	54.2	64	42.5	48.9
B1MC67	B1MC67	36	36	36	tr|B1MC67|B1MC67_MYCA9 transketolase OS=Mycobacteroides abscessus (strain ATCC 19977 / DSM 44196 / CCUG 20993 / CIP 104536 / JCM 13569 / NCTC 13031 / TMC 1543 / L948) OX=561007 GN=MAB_2759 PE=3 SV=1	1	36	36	36	34	23	35	23	27	16	27	33	36	34	23	35	23	27	16	27	33	36	34	23	35	23	27	16	27	33	36	75.3	75.3	75.3	75.557	709	709	0	323.31	70.5	52.6	74.8	57	63.8
B1MC68	B1MC68	25	25	25	tr|B1MC68|B1MC68_MYCA9 Transaldolase OS=Mycobacteroides abscessus (strain ATCC 19977 / DSM 44196 / CCUG 20993 / CIP 104536 / JCM 13569 / NCTC 13031 / TMC 1543 / L948) OX=561007 GN=tal PE=3 SV=1	1	25	25	25	22	16	22	17	20	7	20	22	23	22	16	22	17	20	7	20	22	23	22	16	22	17	20	7	20	22	23	83.2	83.2	83.2	40.808	381	381	0	323.31	78	65.9	78	71.1	75.6
B1MC69	B1MC69	28	28	28	tr|B1MC69|B1MC69_MYCA9 Glucose-6-phosphate 1-dehydrogenase OS=Mycobacteroides abscessus (strain ATCC 19977 / DSM 44196 / CCUG 20993 / CIP 104536 / JCM 13569 / NCTC 13031 / TMC 1543 / L948) OX=561007 GN=zwf PE=3 SV=1	1	28	28	28	26	18	22	15	16	8	16	26	25	26	18	22	15	16	8	16	26	25	26	18	22	15	16	8	16	26	25	77.3	77.3	77.3	57.493	516	516	0	244.14	74.2	57.9	60.5	49.2	50
B1MC70	B1MC70	16	16	16	tr|B1MC70|B1MC70_MYCA9 Putative OxpP cycle protein OpcA OS=Mycobacteroides abscessus (strain ATCC 19977 / DSM 44196 / CCUG 20993 / CIP 104536 / JCM 13569 / NCTC 13031 / TMC 1543 / L948) OX=561007 GN=MAB_2762 PE=4 SV=1	1	16	16	16	14	6	14	9	9	1	8	13	13	14	6	14	9	9	1	8	13	13	14	6	14	9	9	1	8	13	13	65	65	65	32.947	306	306	0	122.68	54.9	30.4	50	43.5	43.5
B1MC71	B1MC71	10	10	10	tr|B1MC71|B1MC71_MYCA9 6-phosphogluconolactonase OS=Mycobacteroides abscessus (strain ATCC 19977 / DSM 44196 / CCUG 20993 / CIP 104536 / JCM 13569 / NCTC 13031 / TMC 1543 / L948) OX=561007 GN=pgl PE=1 SV=1	1	10	10	10	8	5	9	7	7	2	4	8	9	8	5	9	7	7	2	4	8	9	8	5	9	7	7	2	4	8	9	61.1	61.1	61.1	26.215	247	247	0	165.91	49.4	28.7	56.7	46.6	43.3
B1MC72	B1MC72	10	10	10	tr|B1MC72|B1MC72_MYCA9 Putative transcriptional regulator, LysR family OS=Mycobacteroides abscessus (strain ATCC 19977 / DSM 44196 / CCUG 20993 / CIP 104536 / JCM 13569 / NCTC 13031 / TMC 1543 / L948) OX=561007 GN=MAB_2764c PE=3 SV=1	1	10	10	10	9	5	5	1	0	1	4	8	3	9	5	5	1	0	1	4	8	3	9	5	5	1	0	1	4	8	3	43.4	43.4	43.4	29.938	274	274	0	29.753	40.1	22.6	23.4	4	0
B1MC79	B1MC79	3	3	3	tr|B1MC79|B1MC79_MYCA9 Chemotaxis protein OS=Mycobacteroides abscessus (strain ATCC 19977 / DSM 44196 / CCUG 20993 / CIP 104536 / JCM 13569 / NCTC 13031 / TMC 1543 / L948) OX=561007 GN=MAB_2771c PE=4 SV=1	1	3	3	3	3	0	0	0	0	0	1	1	1	3	0	0	0	0	0	1	1	1	3	0	0	0	0	0	1	1	1	16.9	16.9	16.9	25.874	249	249	0	5.454	16.9	0	0	0	0
B1MC81	B1MC81	3	3	3	tr|B1MC81|B1MC81_MYCA9 YbaB/EbfC DNA-binding family protein OS=Mycobacteroides abscessus (strain ATCC 19977 / DSM 44196 / CCUG 20993 / CIP 104536 / JCM 13569 / NCTC 13031 / TMC 1543 / L948) OX=561007 GN=MAB_2773c PE=4 SV=1	1	3	3	3	3	2	2	0	0	0	1	1	2	3	2	2	0	0	0	1	1	2	3	2	2	0	0	0	1	1	2	24.2	24.2	24.2	13.73	128	128	0	5.6176	24.2	18.8	18.8	0	0
B1MC82	B1MC82	1	1	1	tr|B1MC82|B1MC82_MYCA9 Protein-export membrane protein SecG OS=Mycobacteroides abscessus (strain ATCC 19977 / DSM 44196 / CCUG 20993 / CIP 104536 / JCM 13569 / NCTC 13031 / TMC 1543 / L948) OX=561007 GN=MAB_2774c PE=3 SV=1	1	1	1	1	1	0	0	1	0	0	0	1	1	1	0	0	1	0	0	0	1	1	1	0	0	1	0	0	0	1	1	30.8	30.8	30.8	8.1477	78	78	0	7.5237	30.8	0	0	30.8	0
B1MC84	B1MC84	6	6	6	tr|B1MC84|B1MC84_MYCA9 DUF2207 domain-containing protein OS=Mycobacteroides abscessus (strain ATCC 19977 / DSM 44196 / CCUG 20993 / CIP 104536 / JCM 13569 / NCTC 13031 / TMC 1543 / L948) OX=561007 GN=MAB_2776 PE=4 SV=1	1	6	6	6	3	3	2	0	0	1	1	2	1	3	3	2	0	0	1	1	2	1	3	3	2	0	0	1	1	2	1	17.5	17.5	17.5	56.976	549	549	0	6.1866	7.1	7.3	4	0	0
B1MC85	B1MC85	18	18	18	sp|B1MC85|TPIS_MYCA9 Triosephosphate isomerase OS=Mycobacteroides abscessus (strain ATCC 19977 / DSM 44196 / CCUG 20993 / CIP 104536 / JCM 13569 / NCTC 13031 / TMC 1543 / L948) OX=561007 GN=tpiA PE=3 SV=1	1	18	18	18	18	11	17	14	14	5	10	15	17	18	11	17	14	14	5	10	15	17	18	11	17	14	14	5	10	15	17	96.2	96.2	96.2	27.268	261	261	0	192.92	96.2	73.6	90.4	84.7	84.7
B1MC86	B1MC86	23	23	23	sp|B1MC86|PGK_MYCA9 Phosphoglycerate kinase OS=Mycobacteroides abscessus (strain ATCC 19977 / DSM 44196 / CCUG 20993 / CIP 104536 / JCM 13569 / NCTC 13031 / TMC 1543 / L948) OX=561007 GN=pgk PE=3 SV=1	1	23	23	23	20	15	20	15	17	9	12	18	20	20	15	20	15	17	9	12	18	20	20	15	20	15	17	9	12	18	20	84.2	84.2	84.2	42.264	412	412	0	323.31	77.4	69.4	77.7	74.3	74
B1MC87	B1MC87	20	20	20	tr|B1MC87|B1MC87_MYCA9 Glyceraldehyde-3-phosphate dehydrogenase OS=Mycobacteroides abscessus (strain ATCC 19977 / DSM 44196 / CCUG 20993 / CIP 104536 / JCM 13569 / NCTC 13031 / TMC 1543 / L948) OX=561007 GN=MAB_2779c PE=3 SV=1	1	20	20	20	20	18	19	15	18	8	16	20	20	20	18	19	15	18	8	16	20	20	20	18	19	15	18	8	16	20	20	85.6	85.6	85.6	36.03	340	340	0	323.31	85.6	79.7	82.6	71.8	79.7
B1MC88	B1MC88	1	1	1	tr|B1MC88|B1MC88_MYCA9 Putative transporter OS=Mycobacteroides abscessus (strain ATCC 19977 / DSM 44196 / CCUG 20993 / CIP 104536 / JCM 13569 / NCTC 13031 / TMC 1543 / L948) OX=561007 GN=MAB_2780c PE=4 SV=1	1	1	1	1	1	1	1	0	1	0	0	1	1	1	1	1	0	1	0	0	1	1	1	1	1	0	1	0	0	1	1	4.3	4.3	4.3	46.874	445	445	0.0017422	2.8582	4.3	4.3	4.3	0	4.3
B1MC89	B1MC89	14	14	14	sp|B1MC89|WHIA_MYCA9 Probable cell division protein WhiA OS=Mycobacteroides abscessus (strain ATCC 19977 / DSM 44196 / CCUG 20993 / CIP 104536 / JCM 13569 / NCTC 13031 / TMC 1543 / L948) OX=561007 GN=whiA PE=3 SV=2	1	14	14	14	9	9	12	8	7	4	8	12	12	9	9	12	8	7	4	8	12	12	9	9	12	8	7	4	8	12	12	51.1	51.1	51.1	35.097	327	327	0	69.82	35.5	38.2	48.6	38.2	33.9
B1MC90	B1MC90	11	10	10	tr|B1MC90|B1MC90_MYCA9 Putative gluconeogenesis factor OS=Mycobacteroides abscessus (strain ATCC 19977 / DSM 44196 / CCUG 20993 / CIP 104536 / JCM 13569 / NCTC 13031 / TMC 1543 / L948) OX=561007 GN=MAB_2782c PE=3 SV=1	1	11	10	10	9	8	9	6	7	2	5	9	9	8	8	8	5	6	2	4	8	8	8	8	8	5	6	2	4	8	8	43.7	41.8	41.8	37.943	364	364	0	36.226	35.7	33.8	35.4	27.7	29.7
B1MC91	B1MC91	10	10	10	sp|B1MC91|Y2783_MYCA9 Nucleotide-binding protein MAB_2783c OS=Mycobacteroides abscessus (strain ATCC 19977 / DSM 44196 / CCUG 20993 / CIP 104536 / JCM 13569 / NCTC 13031 / TMC 1543 / L948) OX=561007 GN=MAB_2783c PE=3 SV=1	1	10	10	10	8	6	7	7	5	1	4	7	9	8	6	7	7	5	1	4	7	9	8	6	7	7	5	1	4	7	9	47.2	47.2	47.2	32.689	301	301	0	46.106	37.5	29.6	30.9	31.2	20.6
B1MC92	B1MC92	15	15	15	sp|B1MC92|UVRC_MYCA9 UvrABC system protein C OS=Mycobacteroides abscessus (strain ATCC 19977 / DSM 44196 / CCUG 20993 / CIP 104536 / JCM 13569 / NCTC 13031 / TMC 1543 / L948) OX=561007 GN=uvrC PE=3 SV=1	1	15	15	15	15	9	13	0	1	0	6	10	7	15	9	13	0	1	0	6	10	7	15	9	13	0	1	0	6	10	7	30.1	30.1	30.1	74.2	671	671	0	33.659	30.1	18.8	27	0	2.1
B1MC93	B1MC93	3	3	3	tr|B1MC93|B1MC93_MYCA9 PASTA domain-containing protein OS=Mycobacteroides abscessus (strain ATCC 19977 / DSM 44196 / CCUG 20993 / CIP 104536 / JCM 13569 / NCTC 13031 / TMC 1543 / L948) OX=561007 GN=MAB_2785 PE=4 SV=1	1	3	3	3	1	2	2	1	1	0	1	1	2	1	2	2	1	1	0	1	1	2	1	2	2	1	1	0	1	1	2	45.1	45.1	45.1	10.581	102	102	0	87.499	26.5	37.3	34.3	26.5	26.5
B1MC94	B1MC94	8	8	8	tr|B1MC94|B1MC94_MYCA9 Secreted protein OS=Mycobacteroides abscessus (strain ATCC 19977 / DSM 44196 / CCUG 20993 / CIP 104536 / JCM 13569 / NCTC 13031 / TMC 1543 / L948) OX=561007 GN=MAB_2786 PE=4 SV=1	1	8	8	8	5	4	7	4	3	0	3	6	6	5	4	7	4	3	0	3	6	6	5	4	7	4	3	0	3	6	6	65.2	65.2	65.2	21.983	210	210	0	49.972	45.2	40	52.4	42.4	25.2
B1MC96	B1MC96	5	5	5	tr|B1MC96|B1MC96_MYCA9 Probable gamma-glutamyltranspeptidase (GgtB) OS=Mycobacteroides abscessus (strain ATCC 19977 / DSM 44196 / CCUG 20993 / CIP 104536 / JCM 13569 / NCTC 13031 / TMC 1543 / L948) OX=561007 GN=MAB_2788 PE=4 SV=1	1	5	5	5	1	4	0	0	0	0	0	2	5	1	4	0	0	0	0	0	2	5	1	4	0	0	0	0	0	2	5	13.3	13.3	13.3	66.535	647	647	0	7.0908	2.9	10.5	0	0	0
B1MCA1	B1MCA1	15	15	15	tr|B1MCA1|B1MCA1_MYCA9 Putative transcriptional regulator OS=Mycobacteroides abscessus (strain ATCC 19977 / DSM 44196 / CCUG 20993 / CIP 104536 / JCM 13569 / NCTC 13031 / TMC 1543 / L948) OX=561007 GN=MAB_2793c PE=4 SV=1	1	15	15	15	14	7	6	3	4	0	9	8	13	14	7	6	3	4	0	9	8	13	14	7	6	3	4	0	9	8	13	45.2	45.2	45.2	45.577	427	427	0	42.418	41.7	22.5	17.6	8.7	11.5
B1MCA2	B1MCA2	3	3	3	tr|B1MCA2|B1MCA2_MYCA9 DUF2581 domain-containing protein OS=Mycobacteroides abscessus (strain ATCC 19977 / DSM 44196 / CCUG 20993 / CIP 104536 / JCM 13569 / NCTC 13031 / TMC 1543 / L948) OX=561007 GN=MAB_2794c PE=4 SV=1	1	3	3	3	3	2	2	0	0	0	1	3	2	3	2	2	0	0	0	1	3	2	3	2	2	0	0	0	1	3	2	18	18	18	16.331	150	150	0	4.5882	18	12	12	0	0
B1MCA3	B1MCA3	5	5	5	sp|B1MCA3|RISB_MYCA9 6,7-dimethyl-8-ribityllumazine synthase OS=Mycobacteroides abscessus (strain ATCC 19977 / DSM 44196 / CCUG 20993 / CIP 104536 / JCM 13569 / NCTC 13031 / TMC 1543 / L948) OX=561007 GN=ribH PE=3 SV=1	1	5	5	5	4	2	5	2	2	2	3	4	4	4	2	5	2	2	2	3	4	4	4	2	5	2	2	2	3	4	4	50.6	50.6	50.6	16.359	160	160	0	46.932	44.4	25.6	50.6	20	20
B1MCA4	B1MCA4	26	26	26	sp|B1MCA4|RIBBA_MYCA9 Riboflavin biosynthesis protein RibBA OS=Mycobacteroides abscessus (strain ATCC 19977 / DSM 44196 / CCUG 20993 / CIP 104536 / JCM 13569 / NCTC 13031 / TMC 1543 / L948) OX=561007 GN=ribBA PE=3 SV=1	1	26	26	26	23	16	18	17	20	7	17	22	20	23	16	18	17	20	7	17	22	20	23	16	18	17	20	7	17	22	20	76.7	76.7	76.7	45.14	417	417	0	257.4	70.3	52.5	62.8	60	63.8
B1MCA5	B1MCA5	8	8	8	tr|B1MCA5|B1MCA5_MYCA9 Putative riboflavin synthase alpha chain OS=Mycobacteroides abscessus (strain ATCC 19977 / DSM 44196 / CCUG 20993 / CIP 104536 / JCM 13569 / NCTC 13031 / TMC 1543 / L948) OX=561007 GN=MAB_2797c PE=4 SV=1	1	8	8	8	7	4	7	6	7	2	4	8	7	7	4	7	6	7	2	4	8	7	7	4	7	6	7	2	4	8	7	54.8	54.8	54.8	20.701	197	197	0	135.45	50.8	26.9	50.8	41.6	50.8
B1MCB2	B1MCB2	1	1	1	tr|B1MCB2|B1MCB2_MYCA9 Putative ABC-type transporter, periplasmic component OS=Mycobacteroides abscessus (strain ATCC 19977 / DSM 44196 / CCUG 20993 / CIP 104536 / JCM 13569 / NCTC 13031 / TMC 1543 / L948) OX=561007 GN=MAB_2804c PE=3 SV=1	1	1	1	1	1	1	0	0	0	0	0	1	0	1	1	0	0	0	0	0	1	0	1	1	0	0	0	0	0	1	0	5.6	5.6	5.6	30.556	288	288	0.0031142	2.6657	5.6	5.6	0	0	0
B1MCB4	B1MCB4	14	14	14	tr|B1MCB4|B1MCB4_MYCA9 Lipoprotein LprG (27 kDa lipoprotein) OS=Mycobacteroides abscessus (strain ATCC 19977 / DSM 44196 / CCUG 20993 / CIP 104536 / JCM 13569 / NCTC 13031 / TMC 1543 / L948) OX=561007 GN=MAB_2806 PE=3 SV=1	1	14	14	14	10	8	10	9	9	5	8	12	9	10	8	10	9	9	5	8	12	9	10	8	10	9	9	5	8	12	9	82.7	82.7	82.7	23.243	225	225	0	323.31	60.4	65.8	70.2	61.8	65.8
B1MCB5	B1MCB5	6	6	6	tr|B1MCB5|B1MCB5_MYCA9 Major facilitator superfamily MFS_1 OS=Mycobacteroides abscessus (strain ATCC 19977 / DSM 44196 / CCUG 20993 / CIP 104536 / JCM 13569 / NCTC 13031 / TMC 1543 / L948) OX=561007 GN=MAB_2807 PE=4 SV=1	1	6	6	6	4	4	3	3	1	0	2	4	4	4	4	3	3	1	0	2	4	4	4	4	3	3	1	0	2	4	4	12.3	12.3	12.3	53.77	514	514	0	46.364	11.7	12.3	8.2	8.4	2.7
B1MCB6	B1MCB6	15	15	15	tr|B1MCB6|B1MCB6_MYCA9 Riboflavin biosynthesis protein RibD OS=Mycobacteroides abscessus (strain ATCC 19977 / DSM 44196 / CCUG 20993 / CIP 104536 / JCM 13569 / NCTC 13031 / TMC 1543 / L948) OX=561007 GN=MAB_2808c PE=3 SV=1	1	15	15	15	13	9	13	7	10	1	9	15	15	13	9	13	7	10	1	9	15	15	13	9	13	7	10	1	9	15	15	73.2	73.2	73.2	35.537	340	340	0	85.353	54.7	40.6	52.6	34.1	40.6
B1MCB7	B1MCB7	4	4	4	tr|B1MCB7|B1MCB7_MYCA9 Ribulose-phosphate 3-epimerase OS=Mycobacteroides abscessus (strain ATCC 19977 / DSM 44196 / CCUG 20993 / CIP 104536 / JCM 13569 / NCTC 13031 / TMC 1543 / L948) OX=561007 GN=rpe PE=3 SV=1	1	4	4	4	4	1	4	3	3	0	0	4	4	4	1	4	3	3	0	0	4	4	4	1	4	3	3	0	0	4	4	27.3	27.3	27.3	23.832	227	227	0	52.117	27.3	6.6	27.3	20.7	20.7
B1MCB8	B1MCB8	22	22	22	tr|B1MCB8|B1MCB8_MYCA9 Probable Fmu protein (SUN protein) OS=Mycobacteroides abscessus (strain ATCC 19977 / DSM 44196 / CCUG 20993 / CIP 104536 / JCM 13569 / NCTC 13031 / TMC 1543 / L948) OX=561007 GN=MAB_2810c PE=3 SV=1	1	22	22	22	20	15	16	5	11	2	14	19	16	20	15	16	5	11	2	14	19	16	20	15	16	5	11	2	14	19	16	69.4	69.4	69.4	50.21	471	471	0	105.26	62.4	45.2	50.5	18.7	31
B1MCB9	B1MCB9	10	10	10	sp|B1MCB9|FMT_MYCA9 Methionyl-tRNA formyltransferase OS=Mycobacteroides abscessus (strain ATCC 19977 / DSM 44196 / CCUG 20993 / CIP 104536 / JCM 13569 / NCTC 13031 / TMC 1543 / L948) OX=561007 GN=fmt PE=3 SV=1	1	10	10	10	5	7	6	3	4	2	6	6	6	5	7	6	3	4	2	6	6	6	5	7	6	3	4	2	6	6	6	48.2	48.2	48.2	32.007	307	307	0	29.19	25.1	35.5	33.2	12.7	22.8
B1MCC1	B1MCC1	5	5	5	tr|B1MCC1|B1MCC1_MYCA9 Probable primosomal protein N OS=Mycobacteroides abscessus (strain ATCC 19977 / DSM 44196 / CCUG 20993 / CIP 104536 / JCM 13569 / NCTC 13031 / TMC 1543 / L948) OX=561007 GN=priA PE=3 SV=1	1	5	5	5	2	1	1	0	0	0	2	1	1	2	1	1	0	0	0	2	1	1	2	1	1	0	0	0	2	1	1	10.4	10.4	10.4	71.415	671	671	0	6.144	3.3	1.6	1.6	0	0
B1MCC2	B1MCC2	14	14	14	tr|B1MCC2|B1MCC2_MYCA9 Probable lipase LipH OS=Mycobacteroides abscessus (strain ATCC 19977 / DSM 44196 / CCUG 20993 / CIP 104536 / JCM 13569 / NCTC 13031 / TMC 1543 / L948) OX=561007 GN=MAB_2814 PE=4 SV=1	1	14	14	14	13	11	13	9	10	4	6	14	12	13	11	13	9	10	4	6	14	12	13	11	13	9	10	4	6	14	12	80.7	80.7	80.7	32.725	311	311	0	275.22	73	63.7	73	54.7	65.9
B1MCC5	B1MCC5	4	4	4	tr|B1MCC5|B1MCC5_MYCA9 Putative dihydropyrimidinase OS=Mycobacteroides abscessus (strain ATCC 19977 / DSM 44196 / CCUG 20993 / CIP 104536 / JCM 13569 / NCTC 13031 / TMC 1543 / L948) OX=561007 GN=MAB_2817c PE=3 SV=1	1	4	4	4	4	0	0	0	0	0	1	0	1	4	0	0	0	0	0	1	0	1	4	0	0	0	0	0	1	0	1	13.1	13.1	13.1	51.073	473	473	0	4.6798	13.1	0	0	0	0
B1MCC6	B1MCC6	8	8	8	tr|B1MCC6|B1MCC6_MYCA9 Putative hydrolase OS=Mycobacteroides abscessus (strain ATCC 19977 / DSM 44196 / CCUG 20993 / CIP 104536 / JCM 13569 / NCTC 13031 / TMC 1543 / L948) OX=561007 GN=MAB_2818c PE=4 SV=1	1	8	8	8	6	4	3	2	1	0	7	5	5	6	4	3	2	1	0	7	5	5	6	4	3	2	1	0	7	5	5	50.4	50.4	50.4	31.963	282	282	0	26.145	36.2	26.2	16.3	8.2	9.9
B1MCC8	B1MCC8	22	22	22	tr|B1MCC8|B1MCC8_MYCA9 S-adenosylmethionine synthase OS=Mycobacteroides abscessus (strain ATCC 19977 / DSM 44196 / CCUG 20993 / CIP 104536 / JCM 13569 / NCTC 13031 / TMC 1543 / L948) OX=561007 GN=metK PE=3 SV=1	1	22	22	22	19	16	21	16	19	10	17	22	20	19	16	21	16	19	10	17	22	20	19	16	21	16	19	10	17	22	20	86.1	86.1	86.1	41.522	388	388	0	323.31	75.8	76.3	83.2	69.3	83
B1MCC9	B1MCC9	23	23	23	tr|B1MCC9|B1MCC9_MYCA9 Coenzyme A biosynthesis bifunctional protein CoaBC OS=Mycobacteroides abscessus (strain ATCC 19977 / DSM 44196 / CCUG 20993 / CIP 104536 / JCM 13569 / NCTC 13031 / TMC 1543 / L948) OX=561007 GN=coaBC PE=3 SV=1	1	23	23	23	21	11	19	12	12	5	12	20	20	21	11	19	12	12	5	12	20	20	21	11	19	12	12	5	12	20	20	86.5	86.5	86.5	42.825	415	415	0	238.2	75.2	45.5	68.4	62.7	57.1
B1MCD0	B1MCD0	1	1	1	tr|B1MCD0|B1MCD0_MYCA9 DNA-directed RNA polymerase subunit omega OS=Mycobacteroides abscessus (strain ATCC 19977 / DSM 44196 / CCUG 20993 / CIP 104536 / JCM 13569 / NCTC 13031 / TMC 1543 / L948) OX=561007 GN=rpoZ PE=3 SV=1	1	1	1	1	1	0	0	0	0	0	1	0	1	1	0	0	0	0	0	1	0	1	1	0	0	0	0	0	1	0	1	12.7	12.7	12.7	11.126	102	102	0.00072202	3.7444	12.7	0	0	0	0
B1MCD1	B1MCD1	5	5	5	tr|B1MCD1|B1MCD1_MYCA9 Guanylate kinase OS=Mycobacteroides abscessus (strain ATCC 19977 / DSM 44196 / CCUG 20993 / CIP 104536 / JCM 13569 / NCTC 13031 / TMC 1543 / L948) OX=561007 GN=MAB_2823c PE=3 SV=1	1	5	5	5	1	2	3	0	1	0	2	4	4	1	2	3	0	1	0	2	4	4	1	2	3	0	1	0	2	4	4	53.6	53.6	53.6	17.998	166	166	0	12.821	13.3	18.7	28.9	0	13.3
B1MCD2	B1MCD2	5	5	5	tr|B1MCD2|B1MCD2_MYCA9 Putative integration host factor (MihF) OS=Mycobacteroides abscessus (strain ATCC 19977 / DSM 44196 / CCUG 20993 / CIP 104536 / JCM 13569 / NCTC 13031 / TMC 1543 / L948) OX=561007 GN=MAB_2824c PE=4 SV=1	1	5	5	5	5	4	5	4	4	1	3	5	5	5	4	5	4	4	1	3	5	5	5	4	5	4	4	1	3	5	5	46.7	46.7	46.7	11.582	105	105	0	138.15	46.7	37.1	46.7	37.1	37.1
B1MCD4	B1MCD4	4	4	4	tr|B1MCD4|B1MCD4_MYCA9 Orotidine 5-phosphate decarboxylase OS=Mycobacteroides abscessus (strain ATCC 19977 / DSM 44196 / CCUG 20993 / CIP 104536 / JCM 13569 / NCTC 13031 / TMC 1543 / L948) OX=561007 GN=pyrF PE=3 SV=1	1	4	4	4	4	1	3	0	2	0	1	4	4	4	1	3	0	2	0	1	4	4	4	1	3	0	2	0	1	4	4	21.6	21.6	21.6	27.845	273	273	0	15.366	21.6	6.6	16.1	0	11
B1MCD5	B1MCD5	61	61	61	tr|B1MCD5|B1MCD5_MYCA9 Carbamoyl-phosphate synthase large chain OS=Mycobacteroides abscessus (strain ATCC 19977 / DSM 44196 / CCUG 20993 / CIP 104536 / JCM 13569 / NCTC 13031 / TMC 1543 / L948) OX=561007 GN=carB PE=3 SV=1	1	61	61	61	54	46	55	39	40	14	37	58	55	54	46	55	39	40	14	37	58	55	54	46	55	39	40	14	37	58	55	79.7	79.7	79.7	118.89	1112	1112	0	323.31	68.6	65.4	71.7	54.2	55.2
B1MCD6	B1MCD6	16	16	16	tr|B1MCD6|B1MCD6_MYCA9 Carbamoyl-phosphate synthase small chain OS=Mycobacteroides abscessus (strain ATCC 19977 / DSM 44196 / CCUG 20993 / CIP 104536 / JCM 13569 / NCTC 13031 / TMC 1543 / L948) OX=561007 GN=carA PE=3 SV=1	1	16	16	16	16	13	16	11	13	7	13	16	16	16	13	16	11	13	7	13	16	16	16	13	16	11	13	7	13	16	16	80.3	80.3	80.3	41.674	391	391	0	296.67	80.3	72.4	80.3	67	73.1
B1MCD7	B1MCD7	2	2	2	tr|B1MCD7|B1MCD7_MYCA9 Export or membrane protein OS=Mycobacteroides abscessus (strain ATCC 19977 / DSM 44196 / CCUG 20993 / CIP 104536 / JCM 13569 / NCTC 13031 / TMC 1543 / L948) OX=561007 GN=MAB_2829c PE=4 SV=1	1	2	2	2	2	1	1	0	0	0	1	1	1	2	1	1	0	0	0	1	1	1	2	1	1	0	0	0	1	1	1	14.5	14.5	14.5	18.147	165	165	0.0041181	2.4799	14.5	5.5	9.1	0	0
B1MCD8	B1MCD8	21	21	21	tr|B1MCD8|B1MCD8_MYCA9 Dihydroorotase OS=Mycobacteroides abscessus (strain ATCC 19977 / DSM 44196 / CCUG 20993 / CIP 104536 / JCM 13569 / NCTC 13031 / TMC 1543 / L948) OX=561007 GN=pyrC PE=3 SV=1	1	21	21	21	17	9	16	12	13	4	9	14	19	17	9	16	12	13	4	9	14	19	17	9	16	12	13	4	9	14	19	75	75	75	46.805	444	444	0	92.86	68.5	37.4	57.4	48.4	51.1
B1MCD9	B1MCD9	16	16	16	sp|B1MCD9|PYRB_MYCA9 Aspartate carbamoyltransferase OS=Mycobacteroides abscessus (strain ATCC 19977 / DSM 44196 / CCUG 20993 / CIP 104536 / JCM 13569 / NCTC 13031 / TMC 1543 / L948) OX=561007 GN=pyrB PE=3 SV=1	1	16	16	16	13	5	13	10	9	2	11	13	12	13	5	13	10	9	2	11	13	12	13	5	13	10	9	2	11	13	12	71.6	71.6	71.6	33.65	317	317	0	85.801	45.4	19.6	57.7	45.1	39.4
B1MCE0	B1MCE0	6	6	6	tr|B1MCE0|B1MCE0_MYCA9 Bifunctional protein PyrR OS=Mycobacteroides abscessus (strain ATCC 19977 / DSM 44196 / CCUG 20993 / CIP 104536 / JCM 13569 / NCTC 13031 / TMC 1543 / L948) OX=561007 GN=pyrR PE=3 SV=1	1	6	6	6	4	2	3	3	5	0	2	4	4	4	2	3	3	5	0	2	4	4	4	2	3	3	5	0	2	4	4	45.6	45.6	45.6	19.508	182	182	0	16.666	19.2	8.8	13.7	22.5	40.7
B1MCE1	B1MCE1	12	12	12	tr|B1MCE1|B1MCE1_MYCA9 Probable beta-lactamase OS=Mycobacteroides abscessus (strain ATCC 19977 / DSM 44196 / CCUG 20993 / CIP 104536 / JCM 13569 / NCTC 13031 / TMC 1543 / L948) OX=561007 GN=MAB_2833 PE=4 SV=1	1	12	12	12	10	9	9	3	4	1	5	10	9	10	9	9	3	4	1	5	10	9	10	9	9	3	4	1	5	10	9	43.3	43.3	43.3	43.851	406	406	0	48.26	36.7	31	31	9.4	12.6
B1MCE2	B1MCE2	13	13	13	sp|B1MCE2|HTM_MYCA9 2-heptyl-1-hydroxyquinolin-4(1H)-one methyltransferase OS=Mycobacteroides abscessus (strain ATCC 19977 / DSM 44196 / CCUG 20993 / CIP 104536 / JCM 13569 / NCTC 13031 / TMC 1543 / L948) OX=561007 GN=htm PE=1 SV=1	1	13	13	13	12	9	13	10	10	5	8	12	12	12	9	13	10	10	5	8	12	12	12	9	13	10	10	5	8	12	12	89.9	89.9	89.9	24.73	227	227	0	188.6	85.9	72.7	89.9	77.5	77.5
B1MCE3	B1MCE3	10	10	10	tr|B1MCE3|B1MCE3_MYCA9 Deazaflavin-dependent nitroreductase family protein OS=Mycobacteroides abscessus (strain ATCC 19977 / DSM 44196 / CCUG 20993 / CIP 104536 / JCM 13569 / NCTC 13031 / TMC 1543 / L948) OX=561007 GN=MAB_2835 PE=3 SV=1	1	10	10	10	8	4	9	1	1	0	2	7	9	8	4	9	1	1	0	2	7	9	8	4	9	1	1	0	2	7	9	84.5	84.5	84.5	15.218	142	142	0	55.906	75.4	38	76.8	9.2	9.2
B1MCE4	B1MCE4	4	4	4	tr|B1MCE4|B1MCE4_MYCA9 Transcription antitermination protein NusB OS=Mycobacteroides abscessus (strain ATCC 19977 / DSM 44196 / CCUG 20993 / CIP 104536 / JCM 13569 / NCTC 13031 / TMC 1543 / L948) OX=561007 GN=nusB PE=3 SV=1	1	4	4	4	3	2	2	2	3	2	1	3	2	3	2	2	2	3	2	1	3	2	3	2	2	2	3	2	1	3	2	28.3	28.3	28.3	18.376	173	173	0	14.837	22	21.4	21.4	21.4	27.7
B1MCE5	B1MCE5	11	11	11	sp|B1MCE5|EFP_MYCA9 Elongation factor P OS=Mycobacteroides abscessus (strain ATCC 19977 / DSM 44196 / CCUG 20993 / CIP 104536 / JCM 13569 / NCTC 13031 / TMC 1543 / L948) OX=561007 GN=efp PE=3 SV=1	1	11	11	11	7	7	9	7	8	3	4	6	9	7	7	9	7	8	3	4	6	9	7	7	9	7	8	3	4	6	9	62	62	62	20.543	187	187	0	181.26	45.5	44.9	49.2	54	57.8
B1MCE6	B1MCE6	11	11	11	tr|B1MCE6|B1MCE6_MYCA9 Putative cytoplasmic peptidase PepQ OS=Mycobacteroides abscessus (strain ATCC 19977 / DSM 44196 / CCUG 20993 / CIP 104536 / JCM 13569 / NCTC 13031 / TMC 1543 / L948) OX=561007 GN=MAB_2838c PE=4 SV=1	1	11	11	11	9	4	8	6	6	1	5	8	11	9	4	8	6	6	1	5	8	11	9	4	8	6	6	1	5	8	11	49.7	49.7	49.7	36.576	350	350	0	42.831	39.7	20.6	33.4	26.9	28
B1MCE7	B1MCE7	2	2	2	tr|B1MCE7|B1MCE7_MYCA9 Transmembrane protein OS=Mycobacteroides abscessus (strain ATCC 19977 / DSM 44196 / CCUG 20993 / CIP 104536 / JCM 13569 / NCTC 13031 / TMC 1543 / L948) OX=561007 GN=MAB_2839 PE=4 SV=1	1	2	2	2	2	1	2	0	0	0	0	2	1	2	1	2	0	0	0	0	2	1	2	1	2	0	0	0	0	2	1	17.8	17.8	17.8	19.798	185	185	0	8.3769	17.8	13	17.8	0	0
B1MCE8	B1MCE8	4	4	4	sp|B1MCE8|AROQ_MYCA9 3-dehydroquinate dehydratase OS=Mycobacteroides abscessus (strain ATCC 19977 / DSM 44196 / CCUG 20993 / CIP 104536 / JCM 13569 / NCTC 13031 / TMC 1543 / L948) OX=561007 GN=aroQ PE=3 SV=1	1	4	4	4	1	2	3	1	1	0	2	2	3	1	2	3	1	1	0	2	2	3	1	2	3	1	1	0	2	2	3	34	34	34	15.213	144	144	0	17.516	12.5	34	34	8.3	12.5
B1MCE9	B1MCE9	16	16	16	tr|B1MCE9|B1MCE9_MYCA9 3-dehydroquinate synthase OS=Mycobacteroides abscessus (strain ATCC 19977 / DSM 44196 / CCUG 20993 / CIP 104536 / JCM 13569 / NCTC 13031 / TMC 1543 / L948) OX=561007 GN=aroB PE=3 SV=1	1	16	16	16	14	7	14	7	10	3	9	12	12	14	7	14	7	10	3	9	12	12	14	7	14	7	10	3	9	12	12	62.6	62.6	62.6	38.982	372	372	0	109.62	55.4	37.1	55.4	30.4	44.9
B1MCF0	B1MCF0	9	9	9	tr|B1MCF0|B1MCF0_MYCA9 Shikimate kinase OS=Mycobacteroides abscessus (strain ATCC 19977 / DSM 44196 / CCUG 20993 / CIP 104536 / JCM 13569 / NCTC 13031 / TMC 1543 / L948) OX=561007 GN=aroK PE=3 SV=1	1	9	9	9	5	4	6	1	1	0	8	5	7	5	4	6	1	1	0	8	5	7	5	4	6	1	1	0	8	5	7	60.2	60.2	60.2	23.194	216	216	0	54.045	35.6	24.1	43.5	8.3	8.3
B1MCF1	B1MCF1	22	22	22	sp|B1MCF1|AROC_MYCA9 Chorismate synthase OS=Mycobacteroides abscessus (strain ATCC 19977 / DSM 44196 / CCUG 20993 / CIP 104536 / JCM 13569 / NCTC 13031 / TMC 1543 / L948) OX=561007 GN=aroC PE=3 SV=1	1	22	22	22	18	13	20	17	16	6	11	19	21	18	13	20	17	16	6	11	19	21	18	13	20	17	16	6	11	19	21	83.3	83.3	83.3	42.955	412	412	0	251.23	70.1	47.8	76	75	62.1
B1MCF3	B1MCF3	11	11	11	tr|B1MCF3|B1MCF3_MYCA9 Probable trans-aconitate methyltransferase OS=Mycobacteroides abscessus (strain ATCC 19977 / DSM 44196 / CCUG 20993 / CIP 104536 / JCM 13569 / NCTC 13031 / TMC 1543 / L948) OX=561007 GN=MAB_2845 PE=4 SV=1	1	11	11	11	9	3	7	5	5	2	5	7	7	9	3	7	5	5	2	5	7	7	9	3	7	5	5	2	5	7	7	60.4	60.4	60.4	28.963	265	265	0	54.772	46	15.5	35.5	38.1	27.9
B1MCF4	B1MCF4	3	3	3	tr|B1MCF4|B1MCF4_MYCA9 Probable transcriptional regulator, TetR family OS=Mycobacteroides abscessus (strain ATCC 19977 / DSM 44196 / CCUG 20993 / CIP 104536 / JCM 13569 / NCTC 13031 / TMC 1543 / L948) OX=561007 GN=MAB_2846 PE=4 SV=1	1	3	3	3	3	2	3	2	2	0	3	3	3	3	2	3	2	2	0	3	3	3	3	2	3	2	2	0	3	3	3	22.6	22.6	22.6	26.7	239	239	0	16.532	22.6	17.6	22.6	17.6	17.6
B1MCF5	B1MCF5	21	21	21	tr|B1MCF5|B1MCF5_MYCA9 p-aminobenzoate N-oxygenase AurF OS=Mycobacteroides abscessus (strain ATCC 19977 / DSM 44196 / CCUG 20993 / CIP 104536 / JCM 13569 / NCTC 13031 / TMC 1543 / L948) OX=561007 GN=MAB_2847c PE=4 SV=1	1	21	21	21	17	8	13	7	9	3	7	15	18	17	8	13	7	9	3	7	15	18	17	8	13	7	9	3	7	15	18	71.5	71.5	71.5	39.155	337	337	0	150.18	62.6	32.6	46	29.1	35.6
B1MCF6	B1MCF6	7	7	7	tr|B1MCF6|B1MCF6_MYCA9 shikimate dehydrogenase (NADP(+)) OS=Mycobacteroides abscessus (strain ATCC 19977 / DSM 44196 / CCUG 20993 / CIP 104536 / JCM 13569 / NCTC 13031 / TMC 1543 / L948) OX=561007 GN=MAB_2848c PE=4 SV=1	1	7	7	7	5	1	4	1	0	1	4	4	3	5	1	4	1	0	1	4	4	3	5	1	4	1	0	1	4	4	3	44.3	44.3	44.3	27.495	271	271	0	12.194	36.5	15.1	32.8	4.1	0
B1MCF8	B1MCF8	3	3	3	sp|B1MCF8|YQGF_MYCA9 Putative pre-16S rRNA nuclease OS=Mycobacteroides abscessus (strain ATCC 19977 / DSM 44196 / CCUG 20993 / CIP 104536 / JCM 13569 / NCTC 13031 / TMC 1543 / L948) OX=561007 GN=MAB_2850c PE=3 SV=1	1	3	3	3	3	2	2	1	2	1	1	1	2	3	2	2	1	2	1	1	1	2	3	2	2	1	2	1	1	1	2	21.1	21.1	21.1	17.928	166	166	0	7.3418	21.1	15.7	16.3	5.4	16.3
B1MCF9	B1MCF9	37	37	37	tr|B1MCF9|B1MCF9_MYCA9 Alanine--tRNA ligase OS=Mycobacteroides abscessus (strain ATCC 19977 / DSM 44196 / CCUG 20993 / CIP 104536 / JCM 13569 / NCTC 13031 / TMC 1543 / L948) OX=561007 GN=alaS PE=3 SV=1	1	37	37	37	27	20	26	17	20	11	18	28	28	27	20	26	17	20	11	18	28	28	27	20	26	17	20	11	18	28	28	60.8	60.8	60.8	95.837	891	891	0	218.24	42.1	36.7	39.3	29.4	35
B1MCG1	B1MCG1	14	14	14	tr|B1MCG1|B1MCG1_MYCA9 AAA+ ATPase domain-containing protein OS=Mycobacteroides abscessus (strain ATCC 19977 / DSM 44196 / CCUG 20993 / CIP 104536 / JCM 13569 / NCTC 13031 / TMC 1543 / L948) OX=561007 GN=MAB_2853c PE=3 SV=1	1	14	14	14	11	7	9	5	6	2	7	10	7	11	7	9	5	6	2	7	10	7	11	7	9	5	6	2	7	10	7	49	49	49	47.42	451	451	0	73.511	38.1	26.4	28.4	18.6	20
B1MCG2	B1MCG2	10	10	10	tr|B1MCG2|B1MCG2_MYCA9 DUF3097 domain-containing protein OS=Mycobacteroides abscessus (strain ATCC 19977 / DSM 44196 / CCUG 20993 / CIP 104536 / JCM 13569 / NCTC 13031 / TMC 1543 / L948) OX=561007 GN=MAB_2854c PE=4 SV=1	1	10	10	10	8	3	9	8	7	3	7	6	8	8	3	9	8	7	3	7	6	8	8	3	9	8	7	3	7	6	8	52.1	52.1	52.1	30.766	280	280	0	32.965	43.9	22.5	46.8	42.9	38.2
B1MCG3	B1MCG3	15	15	15	tr|B1MCG3|B1MCG3_MYCA9 Kae1-associated kinase OS=Mycobacteroides abscessus (strain ATCC 19977 / DSM 44196 / CCUG 20993 / CIP 104536 / JCM 13569 / NCTC 13031 / TMC 1543 / L948) OX=561007 GN=MAB_2855c PE=4 SV=1	1	15	15	15	13	4	13	7	7	5	9	12	12	13	4	13	7	7	5	9	12	12	13	4	13	7	7	5	9	12	12	58.5	58.5	58.5	41.83	390	390	0	143.85	53.8	16.4	52.3	29.7	31
B1MCG4	B1MCG4	7	7	7	tr|B1MCG4|B1MCG4_MYCA9 Zinc-ribbon domain-containing protein OS=Mycobacteroides abscessus (strain ATCC 19977 / DSM 44196 / CCUG 20993 / CIP 104536 / JCM 13569 / NCTC 13031 / TMC 1543 / L948) OX=561007 GN=MAB_2856c PE=4 SV=1	1	7	7	7	5	1	4	1	0	0	1	2	4	5	1	4	1	0	0	1	2	4	5	1	4	1	0	0	1	2	4	31.4	31.4	31.4	37.61	341	341	0	15.313	21.7	5.6	19.1	5.6	0
B1MCG5	B1MCG5	10	10	10	tr|B1MCG5|B1MCG5_MYCA9 Transglutaminase-like domain-containing protein OS=Mycobacteroides abscessus (strain ATCC 19977 / DSM 44196 / CCUG 20993 / CIP 104536 / JCM 13569 / NCTC 13031 / TMC 1543 / L948) OX=561007 GN=MAB_2857c PE=4 SV=1	1	10	10	10	9	5	7	1	1	1	6	6	5	9	5	7	1	1	1	6	6	5	9	5	7	1	1	1	6	6	5	55.6	55.6	55.6	33.3	304	304	0	21.856	48.7	30.3	42.8	3.6	7.6
B1MCG6	B1MCG6	20	20	20	tr|B1MCG6|B1MCG6_MYCA9 DUF403 domain-containing protein OS=Mycobacteroides abscessus (strain ATCC 19977 / DSM 44196 / CCUG 20993 / CIP 104536 / JCM 13569 / NCTC 13031 / TMC 1543 / L948) OX=561007 GN=MAB_2858c PE=4 SV=1	1	20	20	20	12	10	16	2	3	2	7	10	13	12	10	16	2	3	2	7	10	13	12	10	16	2	3	2	7	10	13	31.5	31.5	31.5	95.595	887	887	0	46.891	17.5	15.1	25.1	2.7	3.8
B1MCG8	B1MCG8	8	8	8	tr|B1MCG8|B1MCG8_MYCA9 Deazaflavin-dependent nitroreductase OS=Mycobacteroides abscessus (strain ATCC 19977 / DSM 44196 / CCUG 20993 / CIP 104536 / JCM 13569 / NCTC 13031 / TMC 1543 / L948) OX=561007 GN=MAB_2860c PE=3 SV=1	1	8	8	8	5	4	7	0	0	0	4	5	4	5	4	7	0	0	0	4	5	4	5	4	7	0	0	0	4	5	4	88.5	88.5	88.5	16.34	148	148	0	52.295	50	50	74.3	0	0
B1MCH2	B1MCH2	2	2	2	tr|B1MCH2|B1MCH2_MYCA9 DUF389 domain-containing protein OS=Mycobacteroides abscessus (strain ATCC 19977 / DSM 44196 / CCUG 20993 / CIP 104536 / JCM 13569 / NCTC 13031 / TMC 1543 / L948) OX=561007 GN=MAB_2864c PE=4 SV=1	1	2	2	2	2	1	2	0	0	0	2	2	1	2	1	2	0	0	0	2	2	1	2	1	2	0	0	0	2	2	1	14.9	14.9	14.9	31.372	302	302	0	5.4887	14.9	8.6	14.9	0	0
B1MCH3	B1MCH3	27	27	27	sp|B1MCH3|SYDND_MYCA9 Aspartate--tRNA(Asp/Asn) ligase OS=Mycobacteroides abscessus (strain ATCC 19977 / DSM 44196 / CCUG 20993 / CIP 104536 / JCM 13569 / NCTC 13031 / TMC 1543 / L948) OX=561007 GN=aspS PE=3 SV=1	1	27	27	27	21	17	21	14	18	3	19	22	23	21	17	21	14	18	3	19	22	23	21	17	21	14	18	3	19	22	23	57.1	57.1	57.1	64.819	597	597	0	241.76	41.7	37.7	40.7	30.5	41
B1MCH4	B1MCH4	7	7	7	tr|B1MCH4|B1MCH4_MYCA9 Carboxylic ester hydrolase OS=Mycobacteroides abscessus (strain ATCC 19977 / DSM 44196 / CCUG 20993 / CIP 104536 / JCM 13569 / NCTC 13031 / TMC 1543 / L948) OX=561007 GN=MAB_2866c PE=3 SV=1	1	7	7	7	2	2	2	1	0	0	3	4	5	2	2	2	1	0	0	3	4	5	2	2	2	1	0	0	3	4	5	19.9	19.9	19.9	56.53	523	523	0	9.6133	4.6	4.6	4.6	2.5	0
B1MCH5	B1MCH5	8	8	8	tr|B1MCH5|B1MCH5_MYCA9 Zinc metallopeptidase OS=Mycobacteroides abscessus (strain ATCC 19977 / DSM 44196 / CCUG 20993 / CIP 104536 / JCM 13569 / NCTC 13031 / TMC 1543 / L948) OX=561007 GN=MAB_2867 PE=4 SV=1	1	8	8	8	6	3	7	5	4	4	5	7	8	6	3	7	5	4	4	5	7	8	6	3	7	5	4	4	5	7	8	43.7	43.7	43.7	31.388	295	295	0	40.284	35.9	13.9	40	31.9	23.1
B1MCH7	B1MCH7	2	2	2	tr|B1MCH7|B1MCH7_MYCA9 Putative glyoxalase/bleomycin resistance protein OS=Mycobacteroides abscessus (strain ATCC 19977 / DSM 44196 / CCUG 20993 / CIP 104536 / JCM 13569 / NCTC 13031 / TMC 1543 / L948) OX=561007 GN=MAB_2869 PE=4 SV=1	1	2	2	2	2	1	2	2	1	1	0	2	2	2	1	2	2	1	1	0	2	2	2	1	2	2	1	1	0	2	2	30.8	30.8	30.8	15.285	143	143	0	46.163	30.8	11.9	30.8	30.8	18.9
B1MCH9	B1MCH9	6	6	6	tr|B1MCH9|B1MCH9_MYCA9 Secreted protein OS=Mycobacteroides abscessus (strain ATCC 19977 / DSM 44196 / CCUG 20993 / CIP 104536 / JCM 13569 / NCTC 13031 / TMC 1543 / L948) OX=561007 GN=MAB_2871c PE=4 SV=1	1	6	6	6	4	4	5	4	5	3	4	5	6	4	4	5	4	5	3	4	5	6	4	4	5	4	5	3	4	5	6	67.1	67.1	67.1	14.764	140	140	0	154.18	67.1	60.7	67.1	60.7	60.7
B1MCI0	B1MCI0	20	20	20	tr|B1MCI0|B1MCI0_MYCA9 Histidine--tRNA ligase OS=Mycobacteroides abscessus (strain ATCC 19977 / DSM 44196 / CCUG 20993 / CIP 104536 / JCM 13569 / NCTC 13031 / TMC 1543 / L948) OX=561007 GN=hisS PE=3 SV=1	1	20	20	20	13	9	13	9	10	2	9	15	16	13	9	13	9	10	2	9	15	16	13	9	13	9	10	2	9	15	16	64.6	64.6	64.6	45.545	424	424	0	205.06	47.4	30	45.8	29.5	31.1
B1MCI1	B1MCI1	7	7	7	tr|B1MCI1|B1MCI1_MYCA9 Metallo-beta-lactamase domain-containing protein OS=Mycobacteroides abscessus (strain ATCC 19977 / DSM 44196 / CCUG 20993 / CIP 104536 / JCM 13569 / NCTC 13031 / TMC 1543 / L948) OX=561007 GN=MAB_2873c PE=4 SV=1	1	7	7	7	6	3	5	1	2	1	2	4	4	6	3	5	1	2	1	2	4	4	6	3	5	1	2	1	2	4	4	46.2	46.2	46.2	23.555	223	223	0	49.834	34.1	28.3	33.6	9	16.1
B1MCI2	B1MCI2	10	10	10	tr|B1MCI2|B1MCI2_MYCA9 Probable peptidyl-prolyl cis-trans isomerase OS=Mycobacteroides abscessus (strain ATCC 19977 / DSM 44196 / CCUG 20993 / CIP 104536 / JCM 13569 / NCTC 13031 / TMC 1543 / L948) OX=561007 GN=MAB_2874 PE=4 SV=1	1	10	10	10	10	5	8	4	6	1	6	10	10	10	5	8	4	6	1	6	10	10	10	5	8	4	6	1	6	10	10	47.2	47.2	47.2	32.284	307	307	0	149.03	47.2	30.3	40.7	22.1	32.9
B1MCI3	B1MCI3	9	9	9	tr|B1MCI3|B1MCI3_MYCA9 Beta-lactamase (Penicillinase) OS=Mycobacteroides abscessus (strain ATCC 19977 / DSM 44196 / CCUG 20993 / CIP 104536 / JCM 13569 / NCTC 13031 / TMC 1543 / L948) OX=561007 GN=MAB_2875 PE=1 SV=1	1	9	9	9	7	4	7	0	1	0	5	8	5	7	4	7	0	1	0	5	8	5	7	4	7	0	1	0	5	8	5	43.9	43.9	43.9	31.028	289	289	0	25.396	31.8	27	31.8	0	5.9
B1MCI4	B1MCI4	25	25	25	tr|B1MCI4|B1MCI4_MYCA9 Probable GTP pyrophosphokinase OS=Mycobacteroides abscessus (strain ATCC 19977 / DSM 44196 / CCUG 20993 / CIP 104536 / JCM 13569 / NCTC 13031 / TMC 1543 / L948) OX=561007 GN=MAB_2876c PE=3 SV=1	1	25	25	25	18	12	18	10	10	2	9	16	18	18	12	18	10	10	2	9	16	18	18	12	18	10	10	2	9	16	18	42.1	42.1	42.1	87.292	788	788	0	87.733	33.2	22.7	32.6	17.8	18.3
B1MCI5	B1MCI5	7	7	7	sp|B1MCI5|APT_MYCA9 Adenine phosphoribosyltransferase OS=Mycobacteroides abscessus (strain ATCC 19977 / DSM 44196 / CCUG 20993 / CIP 104536 / JCM 13569 / NCTC 13031 / TMC 1543 / L948) OX=561007 GN=apt PE=3 SV=1	1	7	7	7	4	3	5	3	4	1	3	6	5	4	3	5	3	4	1	3	6	5	4	3	5	3	4	1	3	6	5	63.8	63.8	63.8	17.786	177	177	0	16.577	42.9	33.3	47.5	33.3	44.6
B1MCI6	B1MCI6	21	21	21	tr|B1MCI6|B1MCI6_MYCA9 Solute-binding protein family 5 domain-containing protein OS=Mycobacteroides abscessus (strain ATCC 19977 / DSM 44196 / CCUG 20993 / CIP 104536 / JCM 13569 / NCTC 13031 / TMC 1543 / L948) OX=561007 GN=MAB_2878c PE=4 SV=1	1	21	21	21	20	13	18	12	14	5	16	19	19	20	13	18	12	14	5	16	19	19	20	13	18	12	14	5	16	19	19	71.9	71.9	71.9	58.955	558	558	0	274.94	66.3	50	61.6	45.3	53.6
B1MCI7	B1MCI7	11	11	11	tr|B1MCI7|B1MCI7_MYCA9 Protein-export membrane protein SecF OS=Mycobacteroides abscessus (strain ATCC 19977 / DSM 44196 / CCUG 20993 / CIP 104536 / JCM 13569 / NCTC 13031 / TMC 1543 / L948) OX=561007 GN=secF PE=3 SV=1	1	11	11	11	11	7	10	4	5	2	5	9	10	11	7	10	4	5	2	5	9	10	11	7	10	4	5	2	5	9	10	44.1	44.1	44.1	45.009	424	424	0	76.95	44.1	34	37.7	14.2	16.3
B1MCI8	B1MCI8	19	19	19	tr|B1MCI8|B1MCI8_MYCA9 Protein translocase subunit SecD OS=Mycobacteroides abscessus (strain ATCC 19977 / DSM 44196 / CCUG 20993 / CIP 104536 / JCM 13569 / NCTC 13031 / TMC 1543 / L948) OX=561007 GN=secD PE=3 SV=1	1	19	19	19	13	8	13	4	6	1	5	14	14	13	8	13	4	6	1	5	14	14	13	8	13	4	6	1	5	14	14	46.4	46.4	46.4	61.476	586	586	0	156.76	29	21.8	34.1	9.6	12.3
B1MCI9	B1MCI9	4	4	4	tr|B1MCI9|B1MCI9_MYCA9 Preprotein translocase subunit YajC OS=Mycobacteroides abscessus (strain ATCC 19977 / DSM 44196 / CCUG 20993 / CIP 104536 / JCM 13569 / NCTC 13031 / TMC 1543 / L948) OX=561007 GN=MAB_2881c PE=3 SV=1	1	4	4	4	4	4	3	3	3	2	3	3	4	4	4	3	3	3	2	3	3	4	4	4	3	3	3	2	3	3	4	52.7	52.7	52.7	12.155	112	112	0	32.769	52.7	52.7	52.7	52.7	52.7
B1MCJ0	B1MCJ0	13	13	13	tr|B1MCJ0|B1MCJ0_MYCA9 Holliday junction branch migration complex subunit RuvB OS=Mycobacteroides abscessus (strain ATCC 19977 / DSM 44196 / CCUG 20993 / CIP 104536 / JCM 13569 / NCTC 13031 / TMC 1543 / L948) OX=561007 GN=ruvB PE=3 SV=1	1	13	13	13	9	5	7	4	3	0	6	9	8	9	5	7	4	3	0	6	9	8	9	5	7	4	3	0	6	9	8	48.9	48.9	48.9	38.194	358	358	0	77.098	27.9	25.1	33	11.5	9.8
B1MCJ1	B1MCJ1	11	11	11	sp|B1MCJ1|RUVA_MYCA9 Holliday junction branch migration complex subunit RuvA OS=Mycobacteroides abscessus (strain ATCC 19977 / DSM 44196 / CCUG 20993 / CIP 104536 / JCM 13569 / NCTC 13031 / TMC 1543 / L948) OX=561007 GN=ruvA PE=3 SV=1	1	11	11	11	8	6	8	6	7	3	5	8	6	8	6	8	6	7	3	5	8	6	8	6	8	6	7	3	5	8	6	79.2	79.2	79.2	20.883	202	202	0	85.54	62.4	42.6	52.5	42.1	42.1
B1MCJ2	B1MCJ2	2	2	2	tr|B1MCJ2|B1MCJ2_MYCA9 Crossover junction endodeoxyribonuclease RuvC OS=Mycobacteroides abscessus (strain ATCC 19977 / DSM 44196 / CCUG 20993 / CIP 104536 / JCM 13569 / NCTC 13031 / TMC 1543 / L948) OX=561007 GN=ruvC PE=3 SV=1	1	2	2	2	2	0	1	0	0	0	0	0	0	2	0	1	0	0	0	0	0	0	2	0	1	0	0	0	0	0	0	11.8	11.8	11.8	18.107	169	169	0.0010672	3.4263	11.8	0	5.9	0	0
B1MCJ3	B1MCJ3	2	2	2	tr|B1MCJ3|B1MCJ3_MYCA9 Putative transcriptional regulator, TetR-family OS=Mycobacteroides abscessus (strain ATCC 19977 / DSM 44196 / CCUG 20993 / CIP 104536 / JCM 13569 / NCTC 13031 / TMC 1543 / L948) OX=561007 GN=MAB_2885 PE=4 SV=1	1	2	2	2	1	2	2	2	2	1	1	2	2	1	2	2	2	2	1	1	2	2	1	2	2	2	2	1	1	2	2	17.8	17.8	17.8	20.454	185	185	0	8.6972	8.1	17.8	17.8	17.8	17.8
B1MCJ4	B1MCJ4	2	2	2	tr|B1MCJ4|B1MCJ4_MYCA9 Uncharacterized protein OS=Mycobacteroides abscessus (strain ATCC 19977 / DSM 44196 / CCUG 20993 / CIP 104536 / JCM 13569 / NCTC 13031 / TMC 1543 / L948) OX=561007 GN=MAB_2886c PE=4 SV=1	1	2	2	2	2	2	2	0	0	0	0	2	1	2	2	2	0	0	0	0	2	1	2	2	2	0	0	0	0	2	1	18	18	18	14.679	139	139	0	5.2224	18	18	18	0	0
B1MCJ6	B1MCJ6	9	9	9	sp|B1MCJ6|Y2888_MYCA9 Probable transcriptional regulatory protein MAB_2888c OS=Mycobacteroides abscessus (strain ATCC 19977 / DSM 44196 / CCUG 20993 / CIP 104536 / JCM 13569 / NCTC 13031 / TMC 1543 / L948) OX=561007 GN=MAB_2888c PE=3 SV=1	1	9	9	9	6	6	7	7	8	2	7	8	6	6	6	7	7	8	2	7	8	6	6	6	7	7	8	2	7	8	6	62.5	62.5	62.5	26.954	251	251	0	128.72	45.8	45.4	48.6	36.3	48.6
B1MCJ7	B1MCJ7	1	1	1	tr|B1MCJ7|B1MCJ7_MYCA9 Phosphohydrolase OS=Mycobacteroides abscessus (strain ATCC 19977 / DSM 44196 / CCUG 20993 / CIP 104536 / JCM 13569 / NCTC 13031 / TMC 1543 / L948) OX=561007 GN=MAB_2889 PE=4 SV=1	1	1	1	1	0	0	0	1	1	0	0	0	0	0	0	0	1	1	0	0	0	0	0	0	0	1	1	0	0	0	0	6.3	6.3	6.3	20.035	175	175	0.0010676	3.4296	0	0	0	6.3	6.3
B1MCJ8	B1MCJ8	10	10	10	sp|B1MCJ8|PDXT_MYCA9 Pyridoxal 5-phosphate synthase subunit PdxT OS=Mycobacteroides abscessus (strain ATCC 19977 / DSM 44196 / CCUG 20993 / CIP 104536 / JCM 13569 / NCTC 13031 / TMC 1543 / L948) OX=561007 GN=pdxT PE=3 SV=1	1	10	10	10	8	4	8	4	5	2	5	9	7	8	4	8	4	5	2	5	9	7	8	4	8	4	5	2	5	9	7	68.9	68.9	68.9	20.536	193	193	0	76.41	64.8	32.1	58.5	33.2	42.5
B1MCJ9	B1MCJ9	11	11	11	tr|B1MCJ9|B1MCJ9_MYCA9 Probable acyl-CoA thioesterase II (TesB2) OS=Mycobacteroides abscessus (strain ATCC 19977 / DSM 44196 / CCUG 20993 / CIP 104536 / JCM 13569 / NCTC 13031 / TMC 1543 / L948) OX=561007 GN=MAB_2891c PE=3 SV=1	1	11	11	11	10	7	9	5	5	3	5	9	11	10	7	9	5	5	3	5	9	11	10	7	9	5	5	3	5	9	11	42.8	42.8	42.8	32.12	283	283	0	190.04	41.7	36.7	38.5	24	23.7
B1MCK0	B1MCK0	16	16	16	tr|B1MCK0|B1MCK0_MYCA9 Pyridoxal 5-phosphate synthase subunit PdxS OS=Mycobacteroides abscessus (strain ATCC 19977 / DSM 44196 / CCUG 20993 / CIP 104536 / JCM 13569 / NCTC 13031 / TMC 1543 / L948) OX=561007 GN=pdxS PE=3 SV=1	1	16	16	16	15	10	13	12	12	4	8	13	13	15	10	13	12	12	4	8	13	13	15	10	13	12	12	4	8	13	13	72.4	72.4	72.4	36.145	340	340	0	323.31	72.4	45	67.6	65	61.5
B1MCK1	B1MCK1	2	2	2	tr|B1MCK1|B1MCK1_MYCA9 Nudix hydrolase domain-containing protein OS=Mycobacteroides abscessus (strain ATCC 19977 / DSM 44196 / CCUG 20993 / CIP 104536 / JCM 13569 / NCTC 13031 / TMC 1543 / L948) OX=561007 GN=MAB_2893c PE=4 SV=1	1	2	2	2	1	0	0	0	0	0	0	0	1	1	0	0	0	0	0	0	0	1	1	0	0	0	0	0	0	0	1	6.5	6.5	6.5	37.343	340	340	0.0017397	2.8154	4.4	0	0	0	0
B1MCK2	B1MCK2	4	4	4	tr|B1MCK2|B1MCK2_MYCA9 Probable phosphatidylinositol alpha-mannosyltransferase OS=Mycobacteroides abscessus (strain ATCC 19977 / DSM 44196 / CCUG 20993 / CIP 104536 / JCM 13569 / NCTC 13031 / TMC 1543 / L948) OX=561007 GN=MAB_2894c PE=4 SV=1	1	4	4	4	4	1	2	1	0	0	0	2	2	4	1	2	1	0	0	0	2	2	4	1	2	1	0	0	0	2	2	14.9	14.9	14.9	40.118	375	375	0	5.1208	14.9	1.9	5.3	3.5	0
B1MCK3	B1MCK3	9	9	9	tr|B1MCK3|B1MCK3_MYCA9 Putative acyltransferase OS=Mycobacteroides abscessus (strain ATCC 19977 / DSM 44196 / CCUG 20993 / CIP 104536 / JCM 13569 / NCTC 13031 / TMC 1543 / L948) OX=561007 GN=MAB_2895c PE=4 SV=1	1	9	9	9	6	6	4	2	3	0	1	3	5	6	6	4	2	3	0	1	3	5	6	6	4	2	3	0	1	3	5	30.8	30.8	30.8	35.782	321	321	0	12.16	21.2	21.2	12.8	6.2	14.6
B1MCK4	B1MCK4	2	2	2	sp|B1MCK4|PIPS_MYCA9 Phosphatidylinositol phosphate synthase OS=Mycobacteroides abscessus (strain ATCC 19977 / DSM 44196 / CCUG 20993 / CIP 104536 / JCM 13569 / NCTC 13031 / TMC 1543 / L948) OX=561007 GN=MAB_2896c PE=1 SV=1	1	2	2	2	2	2	2	1	1	0	1	2	1	2	2	2	1	1	0	1	2	1	2	2	2	1	1	0	1	2	1	10	10	10	23.031	220	220	0	6.5313	10	10	10	5	5
B1MCK5	B1MCK5	10	10	10	tr|B1MCK5|B1MCK5_MYCA9 HIT domain-containing protein OS=Mycobacteroides abscessus (strain ATCC 19977 / DSM 44196 / CCUG 20993 / CIP 104536 / JCM 13569 / NCTC 13031 / TMC 1543 / L948) OX=561007 GN=MAB_2897c PE=4 SV=1	1	10	10	10	6	7	8	7	7	2	5	8	9	6	7	8	7	7	2	5	8	9	6	7	8	7	7	2	5	8	9	73.1	73.1	73.1	20.142	182	182	0	55.468	39.6	50.5	52.2	56	54.9
B1MCK6	B1MCK6	33	33	33	sp|B1MCK6|SYT_MYCA9 Threonine--tRNA ligase OS=Mycobacteroides abscessus (strain ATCC 19977 / DSM 44196 / CCUG 20993 / CIP 104536 / JCM 13569 / NCTC 13031 / TMC 1543 / L948) OX=561007 GN=thrS PE=3 SV=1	1	33	33	33	29	16	29	19	18	6	16	27	29	29	16	29	19	18	6	16	27	29	29	16	29	19	18	6	16	27	29	61.8	61.8	61.8	76.411	684	684	0	265.68	56.3	36.5	55.6	41.8	42.4
B1MCK9	B1MCK9	6	6	6	tr|B1MCK9|B1MCK9_MYCA9 Thioesterase domain-containing protein OS=Mycobacteroides abscessus (strain ATCC 19977 / DSM 44196 / CCUG 20993 / CIP 104536 / JCM 13569 / NCTC 13031 / TMC 1543 / L948) OX=561007 GN=MAB_2901c PE=4 SV=1	1	6	6	6	3	4	4	1	2	2	4	3	3	3	4	4	1	2	2	4	3	3	3	4	4	1	2	2	4	3	3	44	44	44	22.86	209	209	0	21.286	15.8	30.6	26.3	8.1	15.8
B1MCL0	B1MCL0	7	7	7	tr|B1MCL0|B1MCL0_MYCA9 DUF1990 domain-containing protein OS=Mycobacteroides abscessus (strain ATCC 19977 / DSM 44196 / CCUG 20993 / CIP 104536 / JCM 13569 / NCTC 13031 / TMC 1543 / L948) OX=561007 GN=MAB_2902 PE=4 SV=1	1	7	7	7	7	3	4	2	3	0	6	5	5	7	3	4	2	3	0	6	5	5	7	3	4	2	3	0	6	5	5	55.6	55.6	55.6	18.064	160	160	0	19.781	55.6	30	36.9	23.8	30
B1MCL2	B1MCL2	7	7	7	tr|B1MCL2|B1MCL2_MYCA9 Probable pyridoxamine 5-phosphate oxidase OS=Mycobacteroides abscessus (strain ATCC 19977 / DSM 44196 / CCUG 20993 / CIP 104536 / JCM 13569 / NCTC 13031 / TMC 1543 / L948) OX=561007 GN=MAB_2904 PE=4 SV=1	1	7	7	7	7	4	6	2	3	1	4	6	5	7	4	6	2	3	1	4	6	5	7	4	6	2	3	1	4	6	5	61.4	61.4	61.4	14.677	140	140	0	31.769	61.4	53.6	61.4	13.6	19.3
B1MCL6	B1MCL6	2	2	2	tr|B1MCL6|B1MCL6_MYCA9 2-dehydropantoate 2-reductase OS=Mycobacteroides abscessus (strain ATCC 19977 / DSM 44196 / CCUG 20993 / CIP 104536 / JCM 13569 / NCTC 13031 / TMC 1543 / L948) OX=561007 GN=MAB_2908c PE=3 SV=1	1	2	2	2	2	0	0	0	0	0	0	0	0	2	0	0	0	0	0	0	0	0	2	0	0	0	0	0	0	0	0	10.6	10.6	10.6	36.002	341	341	0.0014184	3.3057	10.6	0	0	0	0
B1MCL7	B1MCL7	2	2	2	tr|B1MCL7|B1MCL7_MYCA9 Endoribonuclease OS=Mycobacteroides abscessus (strain ATCC 19977 / DSM 44196 / CCUG 20993 / CIP 104536 / JCM 13569 / NCTC 13031 / TMC 1543 / L948) OX=561007 GN=MAB_2910c PE=3 SV=1	1	2	2	2	2	2	2	1	1	0	2	2	2	2	2	2	1	1	0	2	2	2	2	2	2	1	1	0	2	2	2	36.4	36.4	36.4	13.682	129	129	0	35.987	36.4	36.4	36.4	20.9	20.9
B1MCL9	B1MCL9	5	5	5	tr|B1MCL9|B1MCL9_MYCA9 Probable aldolase OS=Mycobacteroides abscessus (strain ATCC 19977 / DSM 44196 / CCUG 20993 / CIP 104536 / JCM 13569 / NCTC 13031 / TMC 1543 / L948) OX=561007 GN=MAB_2912c PE=4 SV=1	1	5	5	5	3	1	1	2	3	0	1	2	5	3	1	1	2	3	0	1	2	5	3	1	1	2	3	0	1	2	5	25.1	25.1	25.1	29.314	271	271	0	6.0301	15.5	3.7	3.7	12.9	15.5
B1MCM0	B1MCM0	4	4	4	tr|B1MCM0|B1MCM0_MYCA9 Putative TetR-family regulatory protein OS=Mycobacteroides abscessus (strain ATCC 19977 / DSM 44196 / CCUG 20993 / CIP 104536 / JCM 13569 / NCTC 13031 / TMC 1543 / L948) OX=561007 GN=MAB_2913 PE=4 SV=1	1	4	4	4	1	2	3	0	0	1	2	2	2	1	2	3	0	0	1	2	2	2	1	2	3	0	0	1	2	2	2	24.1	24.1	24.1	24.888	220	220	0	8.2055	3.6	11.4	16.4	0	0
B1MCM3	B1MCM3	11	11	11	tr|B1MCM3|B1MCM3_MYCA9 Peptidase M28 domain-containing protein OS=Mycobacteroides abscessus (strain ATCC 19977 / DSM 44196 / CCUG 20993 / CIP 104536 / JCM 13569 / NCTC 13031 / TMC 1543 / L948) OX=561007 GN=MAB_2916 PE=4 SV=1	1	11	11	11	8	1	2	1	0	0	2	8	3	8	1	2	1	0	0	2	8	3	8	1	2	1	0	0	2	8	3	26.5	26.5	26.5	60.87	562	562	0	17.018	23	1.6	4.8	2.1	0
B1MCM9	B1MCM9	6	6	6	tr|B1MCM9|B1MCM9_MYCA9 Carbon-nitrogen hydrolase family protein/ nitrilase/cyanide hydratase OS=Mycobacteroides abscessus (strain ATCC 19977 / DSM 44196 / CCUG 20993 / CIP 104536 / JCM 13569 / NCTC 13031 / TMC 1543 / L948) OX=561007 GN=MAB_2922c PE=3 SV=1	1	6	6	6	1	2	4	1	1	1	2	3	5	1	2	4	1	1	1	2	3	5	1	2	4	1	1	1	2	3	5	36.2	36.2	36.2	29.562	276	276	0	16.214	5.1	10.5	23.2	4.7	4.7
B1MCN1	B1MCN1	1	1	1	tr|B1MCN1|B1MCN1_MYCA9 Xanthine dehydrogenase OS=Mycobacteroides abscessus (strain ATCC 19977 / DSM 44196 / CCUG 20993 / CIP 104536 / JCM 13569 / NCTC 13031 / TMC 1543 / L948) OX=561007 GN=MAB_2924c PE=4 SV=1	1	1	1	1	1	1	0	0	0	0	0	0	1	1	1	0	0	0	0	0	0	1	1	1	0	0	0	0	0	0	1	4.5	4.5	4.5	37.427	357	357	0	4.4746	4.5	4.5	0	0	0
B1MCN2	B1MCN2	13	13	13	tr|B1MCN2|B1MCN2_MYCA9 Xanthine dehydrogenase family protein OS=Mycobacteroides abscessus (strain ATCC 19977 / DSM 44196 / CCUG 20993 / CIP 104536 / JCM 13569 / NCTC 13031 / TMC 1543 / L948) OX=561007 GN=MAB_2925c PE=3 SV=1	1	13	13	13	7	8	6	1	1	0	6	11	8	7	8	6	1	1	0	6	11	8	7	8	6	1	1	0	6	11	8	24.5	24.5	24.5	95.772	902	902	0	65.04	15	14.7	12.6	1.1	1.1
B1MCN3	B1MCN3	6	6	6	tr|B1MCN3|B1MCN3_MYCA9 Putative oxidoreductase (Molybdopterin dehydrogenase) OS=Mycobacteroides abscessus (strain ATCC 19977 / DSM 44196 / CCUG 20993 / CIP 104536 / JCM 13569 / NCTC 13031 / TMC 1543 / L948) OX=561007 GN=MAB_2926c PE=4 SV=1	1	6	6	6	3	4	2	0	0	0	2	2	6	3	4	2	0	0	0	2	2	6	3	4	2	0	0	0	2	2	6	29.3	29.3	29.3	28.469	270	270	0	11.011	10.7	18.9	7.8	0	0
B1MCN4	B1MCN4	6	6	6	tr|B1MCN4|B1MCN4_MYCA9 Putative hydrolase OS=Mycobacteroides abscessus (strain ATCC 19977 / DSM 44196 / CCUG 20993 / CIP 104536 / JCM 13569 / NCTC 13031 / TMC 1543 / L948) OX=561007 GN=MAB_2927c PE=4 SV=1	1	6	6	6	5	2	4	0	2	0	4	4	5	5	2	4	0	2	0	4	4	5	5	2	4	0	2	0	4	4	5	23.5	23.5	23.5	48.372	456	456	0	12.725	17.5	7.5	16.4	0	5.3
B1MCN5	B1MCN5	6	6	6	tr|B1MCN5|B1MCN5_MYCA9 Probable amidohydrolase OS=Mycobacteroides abscessus (strain ATCC 19977 / DSM 44196 / CCUG 20993 / CIP 104536 / JCM 13569 / NCTC 13031 / TMC 1543 / L948) OX=561007 GN=MAB_2928 PE=4 SV=1	1	6	6	6	3	2	3	1	0	0	1	1	2	3	2	3	1	0	0	1	1	2	3	2	3	1	0	0	1	1	2	23.3	23.3	23.3	50.396	468	468	0	13.186	14.1	3.8	13	4.9	0
B1MCN6	B1MCN6	18	18	18	tr|B1MCN6|B1MCN6_MYCA9 Uricase OS=Mycobacteroides abscessus (strain ATCC 19977 / DSM 44196 / CCUG 20993 / CIP 104536 / JCM 13569 / NCTC 13031 / TMC 1543 / L948) OX=561007 GN=MAB_2929c PE=3 SV=1	1	18	18	18	15	9	14	12	12	5	7	14	16	15	9	14	12	12	5	7	14	16	15	9	14	12	12	5	7	14	16	78.1	78.1	78.1	34.083	302	302	0	249.86	61.3	34.1	53	61.6	55.6
B1MCN7	B1MCN7	5	5	5	tr|B1MCN7|B1MCN7_MYCA9 5-hydroxyisourate hydrolase OS=Mycobacteroides abscessus (strain ATCC 19977 / DSM 44196 / CCUG 20993 / CIP 104536 / JCM 13569 / NCTC 13031 / TMC 1543 / L948) OX=561007 GN=MAB_2930c PE=3 SV=1	1	5	5	5	3	2	5	0	0	0	0	3	5	3	2	5	0	0	0	0	3	5	3	2	5	0	0	0	0	3	5	73.1	73.1	73.1	11.338	108	108	0	16.598	53.7	38	73.1	0	0
B1MCN8	B1MCN8	3	3	3	tr|B1MCN8|B1MCN8_MYCA9 Oxo-4-hydroxy-4-carboxy-5-ureidoimidazoline decarboxylase domain-containing protein OS=Mycobacteroides abscessus (strain ATCC 19977 / DSM 44196 / CCUG 20993 / CIP 104536 / JCM 13569 / NCTC 13031 / TMC 1543 / L948) OX=561007 GN=MAB_29	1	3	3	3	3	2	2	1	1	0	3	3	3	3	2	2	1	1	0	3	3	3	3	2	2	1	1	0	3	3	3	33.9	33.9	33.9	20.763	180	180	0	19.908	33.9	20.6	20.6	12.2	12.2
B1MCP2	B1MCP2	5	5	5	tr|B1MCP2|B1MCP2_MYCA9 Polysaccharide deacetylase family protein OS=Mycobacteroides abscessus (strain ATCC 19977 / DSM 44196 / CCUG 20993 / CIP 104536 / JCM 13569 / NCTC 13031 / TMC 1543 / L948) OX=561007 GN=MAB_2935c PE=4 SV=1	1	5	5	5	5	3	1	0	0	0	1	3	4	5	3	1	0	0	0	1	3	4	5	3	1	0	0	0	1	3	4	25.5	25.5	25.5	36.178	325	325	0	9.8605	25.5	16.6	5.5	0	0
B1MCP6	B1MCP6	12	12	12	tr|B1MCP6|B1MCP6_MYCA9 HpcH/HpaI aldolase/citrate lyase domain-containing protein OS=Mycobacteroides abscessus (strain ATCC 19977 / DSM 44196 / CCUG 20993 / CIP 104536 / JCM 13569 / NCTC 13031 / TMC 1543 / L948) OX=561007 GN=MAB_2939 PE=4 SV=1	1	12	12	12	5	5	4	1	0	0	5	7	5	5	5	4	1	0	0	5	7	5	5	5	4	1	0	0	5	7	5	37.8	37.8	37.8	44.02	413	413	0	16.809	14.8	14.3	9.4	1.7	0
B1MCP7	B1MCP7	16	16	16	tr|B1MCP7|B1MCP7_MYCA9 Probable allantoicase OS=Mycobacteroides abscessus (strain ATCC 19977 / DSM 44196 / CCUG 20993 / CIP 104536 / JCM 13569 / NCTC 13031 / TMC 1543 / L948) OX=561007 GN=alc PE=3 SV=1	1	16	16	16	13	11	11	3	8	3	5	9	13	13	11	11	3	8	3	5	9	13	13	11	11	3	8	3	5	9	13	69.2	69.2	69.2	36.854	338	338	0	54.548	54.1	40.5	41.1	10.9	38.5
B1MCP9	B1MCP9	9	9	9	tr|B1MCP9|B1MCP9_MYCA9 AB hydrolase-1 domain-containing protein OS=Mycobacteroides abscessus (strain ATCC 19977 / DSM 44196 / CCUG 20993 / CIP 104536 / JCM 13569 / NCTC 13031 / TMC 1543 / L948) OX=561007 GN=MAB_2942 PE=4 SV=1	1	9	9	9	7	5	6	3	6	1	2	6	8	7	5	6	3	6	1	2	6	8	7	5	6	3	6	1	2	6	8	51.6	51.6	51.6	33.562	312	312	0	55.263	39.1	33	34	18.9	38.5
B1MCQ5	B1MCQ5	4	3	3	tr|B1MCQ5|B1MCQ5_MYCA9 Probable short-chain dehydrogenase/reductase OS=Mycobacteroides abscessus (strain ATCC 19977 / DSM 44196 / CCUG 20993 / CIP 104536 / JCM 13569 / NCTC 13031 / TMC 1543 / L948) OX=561007 GN=MAB_2948c PE=3 SV=1	1	4	3	3	3	0	3	1	2	0	2	3	3	2	0	2	0	1	0	1	2	2	2	0	2	0	1	0	1	2	2	24.9	21.8	21.8	29.334	285	285	0	22.864	21.8	0	21.8	3.2	6.3
B1MCQ6	B1MCQ6	5	5	5	tr|B1MCQ6|B1MCQ6_MYCA9 Dehydratase OS=Mycobacteroides abscessus (strain ATCC 19977 / DSM 44196 / CCUG 20993 / CIP 104536 / JCM 13569 / NCTC 13031 / TMC 1543 / L948) OX=561007 GN=MAB_2949c PE=4 SV=1	1	5	5	5	1	2	1	0	0	0	3	1	1	1	2	1	0	0	0	3	1	1	1	2	1	0	0	0	3	1	1	29.6	29.6	29.6	32.202	291	291	0	10.074	4.1	8.6	5.8	0	0
B1MCQ7	B1MCQ7	6	6	6	tr|B1MCQ7|B1MCQ7_MYCA9 Toxin OS=Mycobacteroides abscessus (strain ATCC 19977 / DSM 44196 / CCUG 20993 / CIP 104536 / JCM 13569 / NCTC 13031 / TMC 1543 / L948) OX=561007 GN=MAB_2950c PE=4 SV=1	1	6	6	6	1	3	4	2	3	2	2	3	4	1	3	4	2	3	2	2	3	4	1	3	4	2	3	2	2	3	4	58.9	58.9	58.9	15.507	146	146	0	16.368	8.9	33.6	37.7	21.2	30.1
B1MCQ8	B1MCQ8	3	1	1	tr|B1MCQ8|B1MCQ8_MYCA9 Probable lipid-transfer protein Ltp1 OS=Mycobacteroides abscessus (strain ATCC 19977 / DSM 44196 / CCUG 20993 / CIP 104536 / JCM 13569 / NCTC 13031 / TMC 1543 / L948) OX=561007 GN=MAB_2951c PE=3 SV=1	1	3	1	1	2	2	2	1	2	1	2	2	2	0	1	0	0	0	0	0	0	0	0	1	0	0	0	0	0	0	0	11	3	3	43.018	401	401	1	-2	8	6	8	5	8
B1MCQ9	B1MCQ9	6	6	6	tr|B1MCQ9|B1MCQ9_MYCA9 Putative TetR-family transcriptional regulator OS=Mycobacteroides abscessus (strain ATCC 19977 / DSM 44196 / CCUG 20993 / CIP 104536 / JCM 13569 / NCTC 13031 / TMC 1543 / L948) OX=561007 GN=MAB_2952c PE=4 SV=1	1	6	6	6	4	4	4	0	2	0	0	2	3	4	4	4	0	2	0	0	2	3	4	4	4	0	2	0	0	2	3	33.8	33.8	33.8	24.946	228	228	0	12.036	23.7	20.6	20.6	0	10.1
B1MCR3	B1MCR3	3	3	3	tr|B1MCR3|B1MCR3_MYCA9 Response regulator receiver protein OS=Mycobacteroides abscessus (strain ATCC 19977 / DSM 44196 / CCUG 20993 / CIP 104536 / JCM 13569 / NCTC 13031 / TMC 1543 / L948) OX=561007 GN=MAB_2956 PE=4 SV=1	1	3	3	3	1	0	0	1	1	0	1	0	0	1	0	0	1	1	0	1	0	0	1	0	0	1	1	0	1	0	0	26.2	26.2	26.2	12.618	122	122	0	4.3733	9.8	0	0	11.5	11.5
B1MCR4	B1MCR4	7	7	7	tr|B1MCR4|B1MCR4_MYCA9 Putative transcriptional regulator, TetR family OS=Mycobacteroides abscessus (strain ATCC 19977 / DSM 44196 / CCUG 20993 / CIP 104536 / JCM 13569 / NCTC 13031 / TMC 1543 / L948) OX=561007 GN=MAB_2957c PE=4 SV=1	1	7	7	7	5	5	4	1	2	0	4	6	6	5	5	4	1	2	0	4	6	6	5	5	4	1	2	0	4	6	6	45.9	45.9	45.9	24.019	222	222	0	21.346	30.2	29.3	24.3	7.7	11.7
B1MCR6	B1MCR6	5	5	5	tr|B1MCR6|B1MCR6_MYCA9 Putative acetyltransferase OS=Mycobacteroides abscessus (strain ATCC 19977 / DSM 44196 / CCUG 20993 / CIP 104536 / JCM 13569 / NCTC 13031 / TMC 1543 / L948) OX=561007 GN=MAB_2959 PE=4 SV=1	1	5	5	5	4	2	4	3	4	0	2	4	4	4	2	4	3	4	0	2	4	4	4	2	4	3	4	0	2	4	4	37.6	37.6	37.6	20.64	189	189	0	22.539	28	15.9	28	22.8	32.3
B1MCR7	B1MCR7	4	4	4	tr|B1MCR7|B1MCR7_MYCA9 Uncharacterized protein OS=Mycobacteroides abscessus (strain ATCC 19977 / DSM 44196 / CCUG 20993 / CIP 104536 / JCM 13569 / NCTC 13031 / TMC 1543 / L948) OX=561007 GN=MAB_2960 PE=4 SV=1	1	4	4	4	1	0	2	2	2	0	0	2	0	1	0	2	2	2	0	0	2	0	1	0	2	2	2	0	0	2	0	8.7	8.7	8.7	73.554	682	682	0	5.6883	1.5	0	5.7	5.3	5.3
B1MCR9	B1MCR9	24	23	14	tr|B1MCR9|B1MCR9_MYCA9 Carboxylic acid reductase OS=Mycobacteroides abscessus (strain ATCC 19977 / DSM 44196 / CCUG 20993 / CIP 104536 / JCM 13569 / NCTC 13031 / TMC 1543 / L948) OX=561007 GN=car PE=3 SV=1	1	24	23	14	15	11	13	3	2	0	3	13	12	14	10	12	3	1	0	3	12	11	8	8	5	2	1	0	3	7	7	27.3	26.6	17.2	127.9	1184	1184	0	52.213	16.6	11.3	16.3	4.4	2.1
B1MCS1	B1MCS1	4	4	4	tr|B1MCS1|B1MCS1_MYCA9 SnoaL-like domain-containing protein OS=Mycobacteroides abscessus (strain ATCC 19977 / DSM 44196 / CCUG 20993 / CIP 104536 / JCM 13569 / NCTC 13031 / TMC 1543 / L948) OX=561007 GN=MAB_2964 PE=4 SV=1	1	4	4	4	3	2	4	1	1	0	1	2	1	3	2	4	1	1	0	1	2	1	3	2	4	1	1	0	1	2	1	41.6	41.6	41.6	19.127	166	166	0	10.947	30.1	22.9	41.6	9.6	9.6
B1MCS2	B1MCS2	21	21	21	tr|B1MCS2|B1MCS2_MYCA9 Amidohydrolase 3 domain-containing protein OS=Mycobacteroides abscessus (strain ATCC 19977 / DSM 44196 / CCUG 20993 / CIP 104536 / JCM 13569 / NCTC 13031 / TMC 1543 / L948) OX=561007 GN=MAB_2965c PE=4 SV=1	1	21	21	21	18	10	13	7	9	0	3	17	17	18	10	13	7	9	0	3	17	17	18	10	13	7	9	0	3	17	17	49	49	49	63.57	580	580	0	81.939	43.1	27.8	32.1	22.1	25.7
B1MCS4;B1MHL8;B1MK13;B1MKB2;B1MN74	B1MCS4;B1MHL8;B1MK13;B1MKB2;B1MN74	2;1;1;1;1	2;1;1;1;1	2;1;1;1;1	tr|B1MCS4|B1MCS4_MYCA9 Metal-dependent hydrolase OS=Mycobacteroides abscessus (strain ATCC 19977 / DSM 44196 / CCUG 20993 / CIP 104536 / JCM 13569 / NCTC 13031 / TMC 1543 / L948) OX=561007 GN=MAB_2967c PE=4 SV=1;tr|B1MHL8|B1MHL8_MYCA9 Metal-dependent hydro	5	2	2	2	1	1	1	0	0	0	2	1	1	1	1	1	0	0	0	2	1	1	1	1	1	0	0	0	2	1	1	5	5	5	34.023	302	302;228;296;297;298	0.004449	2.3977	2.6	2.6	2.6	0	0
B1MCS5	B1MCS5	5	5	5	tr|B1MCS5|B1MCS5_MYCA9 Putative transcriptional regulator, TetR family OS=Mycobacteroides abscessus (strain ATCC 19977 / DSM 44196 / CCUG 20993 / CIP 104536 / JCM 13569 / NCTC 13031 / TMC 1543 / L948) OX=561007 GN=MAB_2968 PE=4 SV=1	1	5	5	5	4	1	4	1	2	1	3	4	4	4	1	4	1	2	1	3	4	4	4	1	4	1	2	1	3	4	4	27.6	27.6	27.6	25.968	239	239	0	37.321	23.8	9.2	20.9	9.2	15.9
B1MCS6	B1MCS6	3	3	3	tr|B1MCS6|B1MCS6_MYCA9 Putative ATP-binding protein OS=Mycobacteroides abscessus (strain ATCC 19977 / DSM 44196 / CCUG 20993 / CIP 104536 / JCM 13569 / NCTC 13031 / TMC 1543 / L948) OX=561007 GN=MAB_2969 PE=4 SV=1	1	3	3	3	3	2	2	0	1	0	2	2	2	3	2	2	0	1	0	2	2	2	3	2	2	0	1	0	2	2	2	7	7	7	51.109	456	456	0	4.5392	7	5.5	5.3	0	1.8
B1MCS7	B1MCS7	8	8	8	tr|B1MCS7|B1MCS7_MYCA9 Polyketide cyclase / dehydrase and lipid transport OS=Mycobacteroides abscessus (strain ATCC 19977 / DSM 44196 / CCUG 20993 / CIP 104536 / JCM 13569 / NCTC 13031 / TMC 1543 / L948) OX=561007 GN=MAB_2970c PE=4 SV=1	1	8	8	8	5	3	6	4	3	0	2	8	7	5	3	6	4	3	0	2	8	7	5	3	6	4	3	0	2	8	7	65.1	65.1	65.1	15.813	146	146	0	28.932	45.9	18.5	52.7	39.7	30.8
B1MCS8	B1MCS8	3	3	3	tr|B1MCS8|B1MCS8_MYCA9 Putative oxidoreductase OS=Mycobacteroides abscessus (strain ATCC 19977 / DSM 44196 / CCUG 20993 / CIP 104536 / JCM 13569 / NCTC 13031 / TMC 1543 / L948) OX=561007 GN=MAB_2971c PE=4 SV=1	1	3	3	3	3	1	1	1	0	0	1	1	1	3	1	1	1	0	0	1	1	1	3	1	1	1	0	0	1	1	1	10.3	10.3	10.3	36.072	340	340	0.0003659	4.1807	10.3	3.2	3.2	3.2	0
B1MCS9	B1MCS9	4	4	4	tr|B1MCS9|B1MCS9_MYCA9 MPT63-like domain-containing protein OS=Mycobacteroides abscessus (strain ATCC 19977 / DSM 44196 / CCUG 20993 / CIP 104536 / JCM 13569 / NCTC 13031 / TMC 1543 / L948) OX=561007 GN=MAB_2972 PE=4 SV=1	1	4	4	4	1	2	2	0	1	0	3	4	1	1	2	2	0	1	0	3	4	1	1	2	2	0	1	0	3	4	1	25	25	25	17.617	164	164	0	15.052	7.3	17.1	17.1	0	9.8
B1MCT0	B1MCT0	14	14	14	tr|B1MCT0|B1MCT0_MYCA9 Putative methyltransferase OS=Mycobacteroides abscessus (strain ATCC 19977 / DSM 44196 / CCUG 20993 / CIP 104536 / JCM 13569 / NCTC 13031 / TMC 1543 / L948) OX=561007 GN=MAB_2973c PE=4 SV=1	1	14	14	14	12	7	11	10	9	2	7	12	12	12	7	11	10	9	2	7	12	12	12	7	11	10	9	2	7	12	12	70.9	70.9	70.9	27.783	251	251	0	141.16	62.2	39.4	59.8	52.6	47.4
B1MCT2	B1MCT2	7	7	7	tr|B1MCT2|B1MCT2_MYCA9 AFG1-like ATPase OS=Mycobacteroides abscessus (strain ATCC 19977 / DSM 44196 / CCUG 20993 / CIP 104536 / JCM 13569 / NCTC 13031 / TMC 1543 / L948) OX=561007 GN=MAB_2975c PE=4 SV=1	1	7	7	7	4	2	3	1	5	0	3	6	6	4	2	3	1	5	0	3	6	6	4	2	3	1	5	0	3	6	6	24.4	24.4	24.4	37.604	348	348	0	18.258	15.8	6	8.6	2.3	18.4
B1MCT3	B1MCT3	8	8	8	tr|B1MCT3|B1MCT3_MYCA9 Bacterial bifunctional deaminase-reductase C-terminal domain-containing protein OS=Mycobacteroides abscessus (strain ATCC 19977 / DSM 44196 / CCUG 20993 / CIP 104536 / JCM 13569 / NCTC 13031 / TMC 1543 / L948) OX=561007 GN=MAB_2976 P	1	8	8	8	7	5	6	3	4	3	4	6	5	7	5	6	3	4	3	4	6	5	7	5	6	3	4	3	4	6	5	69.2	69.2	69.2	26.685	260	260	0	68.559	63.8	47.3	52.7	19.6	31.2
B1MCT4	B1MCT4	15	15	15	tr|B1MCT4|B1MCT4_MYCA9 Peptidase S33 tripeptidyl aminopeptidase-like C-terminal domain-containing protein OS=Mycobacteroides abscessus (strain ATCC 19977 / DSM 44196 / CCUG 20993 / CIP 104536 / JCM 13569 / NCTC 13031 / TMC 1543 / L948) OX=561007 GN=MAB_297	1	15	15	15	8	11	12	6	8	3	12	13	13	8	11	12	6	8	3	12	13	13	8	11	12	6	8	3	12	13	13	53.4	53.4	53.4	53.378	517	517	0	139.04	33.5	44.5	46.6	23	35
B1MCT5	B1MCT5	8	8	8	tr|B1MCT5|B1MCT5_MYCA9 Arabinosyltransferase AftC OS=Mycobacteroides abscessus (strain ATCC 19977 / DSM 44196 / CCUG 20993 / CIP 104536 / JCM 13569 / NCTC 13031 / TMC 1543 / L948) OX=561007 GN=MAB_2978 PE=3 SV=1	1	8	8	8	7	4	7	0	0	0	3	8	5	7	4	7	0	0	0	3	8	5	7	4	7	0	0	0	3	8	5	19.2	19.2	19.2	50.942	454	454	0	26.006	15	10.1	16.1	0	0
B1MCT6	B1MCT6	7	7	7	tr|B1MCT6|B1MCT6_MYCA9 peptide-methionine (R)-S-oxide reductase OS=Mycobacteroides abscessus (strain ATCC 19977 / DSM 44196 / CCUG 20993 / CIP 104536 / JCM 13569 / NCTC 13031 / TMC 1543 / L948) OX=561007 GN=MAB_2979 PE=4 SV=1	1	7	7	7	6	3	5	0	2	1	2	5	4	6	3	5	0	2	1	2	5	4	6	3	5	0	2	1	2	5	4	59.1	59.1	59.1	15.532	137	137	0	31.277	53.3	35.8	49.6	0	27.7
B1MCU1	B1MCU1	18	18	18	tr|B1MCU1|B1MCU1_MYCA9 Coproheme decarboxylase OS=Mycobacteroides abscessus (strain ATCC 19977 / DSM 44196 / CCUG 20993 / CIP 104536 / JCM 13569 / NCTC 13031 / TMC 1543 / L948) OX=561007 GN=chdC PE=3 SV=1	1	18	18	18	15	14	15	11	14	5	11	13	16	15	14	15	11	14	5	11	13	16	15	14	15	11	14	5	11	13	16	74.5	74.5	74.5	26.231	231	231	0	211.43	71.4	67.5	74	61.5	70.1
B1MCU2	B1MCU2	22	22	22	tr|B1MCU2|B1MCU2_MYCA9 Coproporphyrinogen III oxidase OS=Mycobacteroides abscessus (strain ATCC 19977 / DSM 44196 / CCUG 20993 / CIP 104536 / JCM 13569 / NCTC 13031 / TMC 1543 / L948) OX=561007 GN=MAB_2985c PE=3 SV=1	1	22	22	22	13	14	13	8	10	4	15	17	13	13	14	13	8	10	4	15	17	13	13	14	13	8	10	4	15	17	13	74.7	74.7	74.7	46.692	458	458	0	98.366	54.6	52.6	53.5	36.9	37.6
B1MCU3	B1MCU3	11	11	11	tr|B1MCU3|B1MCU3_MYCA9 Uroporphyrinogen decarboxylase OS=Mycobacteroides abscessus (strain ATCC 19977 / DSM 44196 / CCUG 20993 / CIP 104536 / JCM 13569 / NCTC 13031 / TMC 1543 / L948) OX=561007 GN=hemE PE=3 SV=1	1	11	11	11	8	5	6	7	8	2	4	10	7	8	5	6	7	8	2	4	10	7	8	5	6	7	8	2	4	10	7	54.5	54.5	54.5	40.495	389	389	0	112.03	39.3	27.2	30.8	28.3	37.8
B1MCU4	B1MCU4	7	7	7	tr|B1MCU4|B1MCU4_MYCA9 Outer membrane receptor protein OS=Mycobacteroides abscessus (strain ATCC 19977 / DSM 44196 / CCUG 20993 / CIP 104536 / JCM 13569 / NCTC 13031 / TMC 1543 / L948) OX=561007 GN=MAB_2987 PE=4 SV=1	1	7	7	7	7	5	7	5	5	3	6	6	7	7	5	7	5	5	3	6	6	7	7	5	7	5	5	3	6	6	7	61.7	61.7	61.7	18.748	175	175	0	94.82	61.7	50.3	61.7	55.4	56.6
B1MCU5	B1MCU5	14	14	14	tr|B1MCU5|B1MCU5_MYCA9 HRDC domain-containing protein OS=Mycobacteroides abscessus (strain ATCC 19977 / DSM 44196 / CCUG 20993 / CIP 104536 / JCM 13569 / NCTC 13031 / TMC 1543 / L948) OX=561007 GN=MAB_2988 PE=4 SV=1	1	14	14	14	11	6	9	6	6	1	8	8	9	11	6	9	6	6	1	8	8	9	11	6	9	6	6	1	8	8	9	43.2	43.2	43.2	43.679	400	400	0	33.392	35	17.8	31.2	16.8	19.2
B1MCU6	B1MCU6	1	1	1	tr|B1MCU6|B1MCU6_MYCA9 Chloramphenicol acetyltransferase OS=Mycobacteroides abscessus (strain ATCC 19977 / DSM 44196 / CCUG 20993 / CIP 104536 / JCM 13569 / NCTC 13031 / TMC 1543 / L948) OX=561007 GN=MAB_2989 PE=3 SV=1	1	1	1	1	0	0	0	0	0	0	1	0	0	0	0	0	0	0	0	1	0	0	0	0	0	0	0	0	1	0	0	8.7	8.7	8.7	26.17	229	229	0.0014025	3.0184	0	0	0	0	0
B1MCU7	B1MCU7	25	25	25	sp|B1MCU7|DXS_MYCA9 1-deoxy-D-xylulose-5-phosphate synthase OS=Mycobacteroides abscessus (strain ATCC 19977 / DSM 44196 / CCUG 20993 / CIP 104536 / JCM 13569 / NCTC 13031 / TMC 1543 / L948) OX=561007 GN=dxs PE=3 SV=1	1	25	25	25	18	11	16	6	5	0	10	17	18	18	11	16	6	5	0	10	17	18	18	11	16	6	5	0	10	17	18	56.9	56.9	56.9	68.266	641	641	0	69.349	41.5	26.2	33.7	14.7	14
B1MCU8	B1MCU8	3	3	3	tr|B1MCU8|B1MCU8_MYCA9 Na(+)/H(+) antiporter NhaA OS=Mycobacteroides abscessus (strain ATCC 19977 / DSM 44196 / CCUG 20993 / CIP 104536 / JCM 13569 / NCTC 13031 / TMC 1543 / L948) OX=561007 GN=nhaA PE=3 SV=1	1	3	3	3	2	2	3	1	1	0	1	1	1	2	2	3	1	1	0	1	1	1	2	2	3	1	1	0	1	1	1	12.2	12.2	12.2	46.244	441	441	0	16.381	12.2	12.2	12.2	5	5
B1MCU9	B1MCU9	4	4	4	tr|B1MCU9|B1MCU9_MYCA9 TRAM domain-containing protein OS=Mycobacteroides abscessus (strain ATCC 19977 / DSM 44196 / CCUG 20993 / CIP 104536 / JCM 13569 / NCTC 13031 / TMC 1543 / L948) OX=561007 GN=MAB_2992c PE=3 SV=1	1	4	4	4	2	2	0	0	0	0	0	1	0	2	2	0	0	0	0	0	1	0	2	2	0	0	0	0	0	1	0	13.1	13.1	13.1	41.82	388	388	0	6.2636	7	6.7	0	0	0
B1MCV0	B1MCV0	8	8	8	tr|B1MCV0|B1MCV0_MYCA9 Amino acid permease OS=Mycobacteroides abscessus (strain ATCC 19977 / DSM 44196 / CCUG 20993 / CIP 104536 / JCM 13569 / NCTC 13031 / TMC 1543 / L948) OX=561007 GN=MAB_2993c PE=4 SV=1	1	8	8	8	4	2	6	0	0	0	2	4	4	4	2	6	0	0	0	2	4	4	4	2	6	0	0	0	2	4	4	13.8	13.8	13.8	72.748	668	668	0	18.261	8.5	3.4	9.1	0	0
B1MCV1	B1MCV1	15	15	15	tr|B1MCV1|B1MCV1_MYCA9 Trk system potassium uptake protein CeoB OS=Mycobacteroides abscessus (strain ATCC 19977 / DSM 44196 / CCUG 20993 / CIP 104536 / JCM 13569 / NCTC 13031 / TMC 1543 / L948) OX=561007 GN=MAB_2994 PE=4 SV=1	1	15	15	15	13	8	12	7	8	2	10	14	11	13	8	12	7	8	2	10	14	11	13	8	12	7	8	2	10	14	11	69.9	69.9	69.9	24.24	229	229	0	105.42	65.9	37.6	65.5	45	47.2
B1MCV2	B1MCV2	9	9	9	tr|B1MCV2|B1MCV2_MYCA9 Trk system potassium uptake protein TrkA OS=Mycobacteroides abscessus (strain ATCC 19977 / DSM 44196 / CCUG 20993 / CIP 104536 / JCM 13569 / NCTC 13031 / TMC 1543 / L948) OX=561007 GN=MAB_2995 PE=4 SV=1	1	9	9	9	9	5	9	5	6	2	5	9	8	9	5	9	5	6	2	5	9	8	9	5	9	5	6	2	5	9	8	59.4	59.4	59.4	23.798	219	219	0	88.19	59.4	37	59.4	43.8	41.1
B1MCV4	B1MCV4	8	8	8	tr|B1MCV4|B1MCV4_MYCA9 RecG wedge domain-containing protein OS=Mycobacteroides abscessus (strain ATCC 19977 / DSM 44196 / CCUG 20993 / CIP 104536 / JCM 13569 / NCTC 13031 / TMC 1543 / L948) OX=561007 GN=MAB_2997c PE=4 SV=1	1	8	8	8	4	6	6	2	4	1	3	2	6	4	6	6	2	4	1	3	2	6	4	6	6	2	4	1	3	2	6	57.7	57.7	57.7	13.522	123	123	0	33.442	35	44.7	48	18.7	37.4
B1MCV9	B1MCV9	11	11	11	tr|B1MCV9|B1MCV9_MYCA9 DUF3710 domain-containing protein OS=Mycobacteroides abscessus (strain ATCC 19977 / DSM 44196 / CCUG 20993 / CIP 104536 / JCM 13569 / NCTC 13031 / TMC 1543 / L948) OX=561007 GN=MAB_3002c PE=4 SV=1	1	11	11	11	9	4	8	6	9	4	4	8	11	9	4	8	6	9	4	4	8	11	9	4	8	6	9	4	4	8	11	57.1	57.1	57.1	25.708	245	245	0	82.714	53.9	31.8	46.5	36.3	49.4
B1MCW0	B1MCW0	8	8	8	tr|B1MCW0|B1MCW0_MYCA9 Deoxyuridine 5-triphosphate nucleotidohydrolase OS=Mycobacteroides abscessus (strain ATCC 19977 / DSM 44196 / CCUG 20993 / CIP 104536 / JCM 13569 / NCTC 13031 / TMC 1543 / L948) OX=561007 GN=dut PE=1 SV=1	1	8	8	8	6	4	7	5	5	1	3	6	6	6	4	7	5	5	1	3	6	6	6	4	7	5	5	1	3	6	6	68.7	68.7	68.7	15.501	150	150	0	90.46	64	52	64	60.7	60.7
B1MCW1	B1MCW1	3	3	3	tr|B1MCW1|B1MCW1_MYCA9 Alanine rich transmembrane protein OS=Mycobacteroides abscessus (strain ATCC 19977 / DSM 44196 / CCUG 20993 / CIP 104536 / JCM 13569 / NCTC 13031 / TMC 1543 / L948) OX=561007 GN=MAB_3004 PE=4 SV=1	1	3	3	3	0	1	1	1	1	0	1	2	2	0	1	1	1	1	0	1	2	2	0	1	1	1	1	0	1	2	2	22.6	22.6	22.6	17.296	159	159	0.0017349	2.7345	0	8.2	8.2	8.8	8.8
B1MCW2	B1MCW2	6	6	6	tr|B1MCW2|B1MCW2_MYCA9 dUTPase OS=Mycobacteroides abscessus (strain ATCC 19977 / DSM 44196 / CCUG 20993 / CIP 104536 / JCM 13569 / NCTC 13031 / TMC 1543 / L948) OX=561007 GN=MAB_3005c PE=4 SV=1	1	6	6	6	6	4	6	4	4	1	4	5	6	6	4	6	4	4	1	4	5	6	6	4	6	4	4	1	4	5	6	75	75	75	10.921	100	100	0	58.497	75	59	75	58	59
B1MCW3	B1MCW3	5	5	5	tr|B1MCW3|B1MCW3_MYCA9 LytR/CpsA/Psr regulator C-terminal domain-containing protein OS=Mycobacteroides abscessus (strain ATCC 19977 / DSM 44196 / CCUG 20993 / CIP 104536 / JCM 13569 / NCTC 13031 / TMC 1543 / L948) OX=561007 GN=MAB_3006 PE=4 SV=1	1	5	5	5	3	1	3	1	1	0	0	4	3	3	1	3	1	1	0	0	4	3	3	1	3	1	1	0	0	4	3	42.3	42.3	42.3	22.304	215	215	0	18.825	27.4	7	24.2	7	7
B1MCW4	B1MCW4	12	12	12	tr|B1MCW4|B1MCW4_MYCA9 Inositol-1-monophosphatase OS=Mycobacteroides abscessus (strain ATCC 19977 / DSM 44196 / CCUG 20993 / CIP 104536 / JCM 13569 / NCTC 13031 / TMC 1543 / L948) OX=561007 GN=MAB_3007c PE=3 SV=1	1	12	12	12	9	9	8	5	5	0	5	8	8	9	9	8	5	5	0	5	8	8	9	9	8	5	5	0	5	8	8	64	64	64	29.52	286	286	0	42.164	47.2	53.5	50.3	27.3	28
B1MCW5	B1MCW5	9	9	9	tr|B1MCW5|B1MCW5_MYCA9 Probable polyphosphate glucokinase PpgK OS=Mycobacteroides abscessus (strain ATCC 19977 / DSM 44196 / CCUG 20993 / CIP 104536 / JCM 13569 / NCTC 13031 / TMC 1543 / L948) OX=561007 GN=MAB_3008 PE=4 SV=1	1	9	9	9	6	7	7	5	6	2	4	8	7	6	7	7	5	6	2	4	8	7	6	7	7	5	6	2	4	8	7	60.3	60.3	60.3	27.63	267	267	0	75.976	48.7	47.2	50.9	35.6	38.6
B1MCW6	B1MCW6	19	19	17	tr|B1MCW6|B1MCW6_MYCA9 RNA polymerase sigma factor SigA OS=Mycobacteroides abscessus (strain ATCC 19977 / DSM 44196 / CCUG 20993 / CIP 104536 / JCM 13569 / NCTC 13031 / TMC 1543 / L948) OX=561007 GN=sigA PE=3 SV=1	1	19	19	17	18	12	18	12	14	5	13	18	18	18	12	18	12	14	5	13	18	18	16	12	16	10	12	5	11	16	16	42.2	42.2	38.5	51.039	467	467	0	204.89	42.2	28.5	42.2	28.3	34
B1MCW9	B1MCW9	6	6	6	tr|B1MCW9|B1MCW9_MYCA9 Probable methylated-DNA--protein-cysteine methyltransferase OS=Mycobacteroides abscessus (strain ATCC 19977 / DSM 44196 / CCUG 20993 / CIP 104536 / JCM 13569 / NCTC 13031 / TMC 1543 / L948) OX=561007 GN=MAB_3012 PE=4 SV=1	1	6	6	6	5	1	2	1	2	0	3	3	2	5	1	2	1	2	0	3	3	2	5	1	2	1	2	0	3	3	2	62.7	62.7	62.7	18.912	177	177	0	16.435	50.3	11.9	19.2	7.3	22
B1MCX0	B1MCX0	1	1	1	tr|B1MCX0|B1MCX0_MYCA9 Transmembrane protein OS=Mycobacteroides abscessus (strain ATCC 19977 / DSM 44196 / CCUG 20993 / CIP 104536 / JCM 13569 / NCTC 13031 / TMC 1543 / L948) OX=561007 GN=MAB_3013 PE=4 SV=1	1	1	1	1	0	1	1	1	0	0	0	0	1	0	1	1	1	0	0	0	0	1	0	1	1	1	0	0	0	0	1	5.6	5.6	5.6	15.896	160	160	0.0094467	2.1343	0	5.6	5.6	5.6	0
B1MCX1	B1MCX1	15	15	15	tr|B1MCX1|B1MCX1_MYCA9 Putative FAD-dependent pyridine nucleotide-disulphide oxidoreductase, similar to mercuric reductases protein OS=Mycobacteroides abscessus (strain ATCC 19977 / DSM 44196 / CCUG 20993 / CIP 104536 / JCM 13569 / NCTC 13031 / TMC 1543 /	1	15	15	15	10	8	10	4	8	0	5	9	10	10	8	10	4	8	0	5	9	10	10	8	10	4	8	0	5	9	10	47.6	47.6	47.6	49.087	458	458	0	58.313	37.3	25.1	34.7	16.6	28.4
B1MCX2	B1MCX2	4	4	4	tr|B1MCX2|B1MCX2_MYCA9 VOC domain-containing protein OS=Mycobacteroides abscessus (strain ATCC 19977 / DSM 44196 / CCUG 20993 / CIP 104536 / JCM 13569 / NCTC 13031 / TMC 1543 / L948) OX=561007 GN=MAB_3015 PE=4 SV=1	1	4	4	4	3	1	3	0	0	0	0	2	2	3	1	3	0	0	0	0	2	2	3	1	3	0	0	0	0	2	2	20	20	20	24.538	225	225	0	7.5156	16.4	6.2	16	0	0
B1MCX3	B1MCX3	10	10	10	tr|B1MCX3|B1MCX3_MYCA9 Luciferase-like domain-containing protein OS=Mycobacteroides abscessus (strain ATCC 19977 / DSM 44196 / CCUG 20993 / CIP 104536 / JCM 13569 / NCTC 13031 / TMC 1543 / L948) OX=561007 GN=MAB_3016c PE=4 SV=1	1	10	10	10	8	5	7	5	5	1	1	8	9	8	5	7	5	5	1	1	8	9	8	5	7	5	5	1	1	8	9	46	46	46	30.639	276	276	0	61.908	37	26.4	30.8	26.4	26.4
B1MCX4	B1MCX4	3	3	3	tr|B1MCX4|B1MCX4_MYCA9 Enamine/imine deaminase OS=Mycobacteroides abscessus (strain ATCC 19977 / DSM 44196 / CCUG 20993 / CIP 104536 / JCM 13569 / NCTC 13031 / TMC 1543 / L948) OX=561007 GN=MAB_3017 PE=4 SV=1	1	3	3	3	2	2	1	0	1	0	2	1	0	2	2	1	0	1	0	2	1	0	2	2	1	0	1	0	2	1	0	46.1	46.1	46.1	13.667	128	128	0	31.246	19.5	19.5	13.3	0	13.3
B1MCX5	B1MCX5	11	11	11	tr|B1MCX5|B1MCX5_MYCA9 Putative transcriptional regulator, GntR family OS=Mycobacteroides abscessus (strain ATCC 19977 / DSM 44196 / CCUG 20993 / CIP 104536 / JCM 13569 / NCTC 13031 / TMC 1543 / L948) OX=561007 GN=MAB_3018 PE=4 SV=1	1	11	11	11	6	7	7	3	5	0	5	8	9	6	7	7	3	5	0	5	8	9	6	7	7	3	5	0	5	8	9	58.7	58.7	58.7	26.249	242	242	0	38.291	32.6	38	44.6	14.9	27.3
B1MCX8	B1MCX8	3	3	3	tr|B1MCX8|B1MCX8_MYCA9 Uncharacterized protein OS=Mycobacteroides abscessus (strain ATCC 19977 / DSM 44196 / CCUG 20993 / CIP 104536 / JCM 13569 / NCTC 13031 / TMC 1543 / L948) OX=561007 GN=MAB_3021c PE=4 SV=1	1	3	3	3	3	2	2	2	2	1	2	2	2	3	2	2	2	2	1	2	2	2	3	2	2	2	2	1	2	2	2	18.3	18.3	18.3	16.644	142	142	0	4.4474	18.3	10.6	13.4	13.4	13.4
B1MCX9	B1MCX9	3	3	3	tr|B1MCX9|B1MCX9_MYCA9 Endonuclease OS=Mycobacteroides abscessus (strain ATCC 19977 / DSM 44196 / CCUG 20993 / CIP 104536 / JCM 13569 / NCTC 13031 / TMC 1543 / L948) OX=561007 GN=MAB_3022c PE=4 SV=1	1	3	3	3	3	0	3	1	1	0	0	0	2	3	0	3	1	1	0	0	0	2	3	0	3	1	1	0	0	0	2	17.8	17.8	17.8	31.964	298	298	0	6.3463	17.8	0	17.8	8.1	8.1
B1MCY1	B1MCY1	1	1	1	tr|B1MCY1|B1MCY1_MYCA9 Uncharacterized protein OS=Mycobacteroides abscessus (strain ATCC 19977 / DSM 44196 / CCUG 20993 / CIP 104536 / JCM 13569 / NCTC 13031 / TMC 1543 / L948) OX=561007 GN=MAB_3024 PE=4 SV=1	1	1	1	1	0	0	1	0	0	0	0	0	0	0	0	1	0	0	0	0	0	0	0	0	1	0	0	0	0	0	0	34.4	34.4	34.4	6.7767	64	64	0.0071307	2.2527	0	0	34.4	0	0
B1MCY3	B1MCY3	3	3	3	tr|B1MCY3|B1MCY3_MYCA9 DUF3039 domain-containing protein OS=Mycobacteroides abscessus (strain ATCC 19977 / DSM 44196 / CCUG 20993 / CIP 104536 / JCM 13569 / NCTC 13031 / TMC 1543 / L948) OX=561007 GN=MAB_3026c PE=4 SV=1	1	3	3	3	3	2	2	2	1	0	2	3	3	3	2	2	2	1	0	2	3	3	3	2	2	2	1	0	2	3	3	72.7	72.7	72.7	8.6038	77	77	0	96.553	72.7	59.7	59.7	59.7	29.9
B1MCY4	B1MCY4	3	3	3	tr|B1MCY4|B1MCY4_MYCA9 Transmembrane protein OS=Mycobacteroides abscessus (strain ATCC 19977 / DSM 44196 / CCUG 20993 / CIP 104536 / JCM 13569 / NCTC 13031 / TMC 1543 / L948) OX=561007 GN=MAB_3027 PE=4 SV=1	1	3	3	3	3	2	3	0	0	0	2	1	2	3	2	3	0	0	0	2	1	2	3	2	3	0	0	0	2	1	2	47.7	47.7	47.7	14.546	130	130	0	14.453	47.7	28.5	47.7	0	0
B1MCY5	B1MCY5	14	12	12	tr|B1MCY5|B1MCY5_MYCA9 RNA polymerase sigma factor OS=Mycobacteroides abscessus (strain ATCC 19977 / DSM 44196 / CCUG 20993 / CIP 104536 / JCM 13569 / NCTC 13031 / TMC 1543 / L948) OX=561007 GN=MAB_3028 PE=3 SV=1	1	14	12	12	12	7	12	6	7	2	12	12	11	10	7	10	4	5	2	10	10	9	10	7	10	4	5	2	10	10	9	43.7	38.4	38.4	36.286	323	323	0	109.75	38.7	26.3	38.7	23.8	23.8
B1MCY6	B1MCY6	15	15	15	tr|B1MCY6|B1MCY6_MYCA9 Iron-dependent repressor IdeR OS=Mycobacteroides abscessus (strain ATCC 19977 / DSM 44196 / CCUG 20993 / CIP 104536 / JCM 13569 / NCTC 13031 / TMC 1543 / L948) OX=561007 GN=MAB_3029 PE=3 SV=1	1	15	15	15	14	11	14	12	13	3	8	12	13	14	11	14	12	13	3	8	12	13	14	11	14	12	13	3	8	12	13	88.6	88.6	88.6	25.053	228	228	0	275.42	88.6	59.2	78.5	79.4	84.2
B1MCY9	B1MCY9	19	19	19	tr|B1MCY9|B1MCY9_MYCA9 Probable soluble pyridine nucleotide transhydrogenase OS=Mycobacteroides abscessus (strain ATCC 19977 / DSM 44196 / CCUG 20993 / CIP 104536 / JCM 13569 / NCTC 13031 / TMC 1543 / L948) OX=561007 GN=MAB_3032 PE=3 SV=1	1	19	19	19	14	15	14	2	5	2	9	12	10	14	15	14	2	5	2	9	12	10	14	15	14	2	5	2	9	12	10	55.7	55.7	55.7	52.101	483	483	0	44.319	39.5	41.2	37.1	7.5	10.1
B1MCZ0	B1MCZ0	9	9	9	tr|B1MCZ0|B1MCZ0_MYCA9 Proteasome assembly chaperones 2 OS=Mycobacteroides abscessus (strain ATCC 19977 / DSM 44196 / CCUG 20993 / CIP 104536 / JCM 13569 / NCTC 13031 / TMC 1543 / L948) OX=561007 GN=MAB_3033 PE=4 SV=1	1	9	9	9	7	6	7	4	3	2	7	5	6	7	6	7	4	3	2	7	5	6	7	6	7	4	3	2	7	5	6	46.4	46.4	46.4	36.302	330	330	0	46.823	37	33.9	36.1	21.2	20
B1MCZ1	B1MCZ1	1	1	1	tr|B1MCZ1|B1MCZ1_MYCA9 Probable hydrolase OS=Mycobacteroides abscessus (strain ATCC 19977 / DSM 44196 / CCUG 20993 / CIP 104536 / JCM 13569 / NCTC 13031 / TMC 1543 / L948) OX=561007 GN=MAB_3034 PE=4 SV=1	1	1	1	1	0	0	1	0	0	0	0	0	0	0	0	1	0	0	0	0	0	0	0	0	1	0	0	0	0	0	0	2.8	2.8	2.8	38.849	359	359	0.0068097	2.2878	0	0	2.8	0	0
B1MCZ2	B1MCZ2	10	10	10	tr|B1MCZ2|B1MCZ2_MYCA9 Trans-2,3-dihydro-3-hydroxyanthranilate isomerase OS=Mycobacteroides abscessus (strain ATCC 19977 / DSM 44196 / CCUG 20993 / CIP 104536 / JCM 13569 / NCTC 13031 / TMC 1543 / L948) OX=561007 GN=MAB_3035 PE=4 SV=1	1	10	10	10	9	9	10	9	9	6	9	10	10	9	9	10	9	9	6	9	10	10	9	9	10	9	9	6	9	10	10	72.2	72.2	72.2	24.681	227	227	0	323.31	68.7	67.8	72.2	67.8	67.8
B1MCZ3	B1MCZ3	4	4	4	sp|B1MCZ3|NRDR_MYCA9 Transcriptional repressor NrdR OS=Mycobacteroides abscessus (strain ATCC 19977 / DSM 44196 / CCUG 20993 / CIP 104536 / JCM 13569 / NCTC 13031 / TMC 1543 / L948) OX=561007 GN=nrdR PE=3 SV=1	1	4	4	4	3	3	3	2	2	1	2	4	4	3	3	3	2	2	1	2	4	4	3	3	3	2	2	1	2	4	4	40.3	40.3	40.3	17.039	154	154	0	101.99	34.4	34.4	27.9	22.1	22.1
B1MCZ5	B1MCZ5	9	9	9	sp|B1MCZ5|LEXA_MYCA9 LexA repressor OS=Mycobacteroides abscessus (strain ATCC 19977 / DSM 44196 / CCUG 20993 / CIP 104536 / JCM 13569 / NCTC 13031 / TMC 1543 / L948) OX=561007 GN=lexA PE=3 SV=1	1	9	9	9	9	6	9	8	8	4	7	8	9	9	6	9	8	8	4	7	8	9	9	6	9	8	8	4	7	8	9	75.4	75.4	75.4	23.828	224	224	0	122.3	75.4	56.7	75.4	71	65.6
B1MCZ7	B1MCZ7	18	18	18	tr|B1MCZ7|B1MCZ7_MYCA9 Probable acyl-CoA dehydrogenase OS=Mycobacteroides abscessus (strain ATCC 19977 / DSM 44196 / CCUG 20993 / CIP 104536 / JCM 13569 / NCTC 13031 / TMC 1543 / L948) OX=561007 GN=MAB_3040c PE=3 SV=1	1	18	18	18	14	10	16	11	15	5	8	14	16	14	10	16	11	15	5	8	14	16	14	10	16	11	15	5	8	14	16	56.8	56.8	56.8	42.898	384	384	0	171.15	48.4	35.7	51.6	40.9	52.6
B1MCZ8	B1MCZ8	12	12	12	tr|B1MCZ8|B1MCZ8_MYCA9 Putative biotin sulfoxide reductase BisC OS=Mycobacteroides abscessus (strain ATCC 19977 / DSM 44196 / CCUG 20993 / CIP 104536 / JCM 13569 / NCTC 13031 / TMC 1543 / L948) OX=561007 GN=MAB_3041 PE=4 SV=1	1	12	12	12	6	2	3	3	0	0	3	5	7	6	2	3	3	0	0	3	5	7	6	2	3	3	0	0	3	5	7	21.1	21.1	21.1	84.339	774	774	0	20.92	9.6	4.3	5.7	4.8	0
B1MCZ9	B1MCZ9	14	14	14	tr|B1MCZ9|B1MCZ9_MYCA9 GTPase HflX OS=Mycobacteroides abscessus (strain ATCC 19977 / DSM 44196 / CCUG 20993 / CIP 104536 / JCM 13569 / NCTC 13031 / TMC 1543 / L948) OX=561007 GN=hflX PE=3 SV=1	1	14	14	14	14	6	11	3	2	2	9	11	9	14	6	11	3	2	2	9	11	9	14	6	11	3	2	2	9	11	9	47	47	47	49.836	464	464	0	78.426	47	18.1	37.5	11.4	8.4
B1MD00	B1MD00	17	17	17	sp|B1MD00|DAPF_MYCA9 Diaminopimelate epimerase OS=Mycobacteroides abscessus (strain ATCC 19977 / DSM 44196 / CCUG 20993 / CIP 104536 / JCM 13569 / NCTC 13031 / TMC 1543 / L948) OX=561007 GN=dapF PE=3 SV=1	1	17	17	17	12	14	16	11	10	4	7	13	12	12	14	16	11	10	4	7	13	12	12	14	16	11	10	4	7	13	12	82	82	82	31.029	295	295	0	164.05	62.7	76.9	81	59	54.9
B1MD01	B1MD01	4	4	4	sp|B1MD01|MIAA_MYCA9 tRNA dimethylallyltransferase OS=Mycobacteroides abscessus (strain ATCC 19977 / DSM 44196 / CCUG 20993 / CIP 104536 / JCM 13569 / NCTC 13031 / TMC 1543 / L948) OX=561007 GN=miaA PE=3 SV=1	1	4	4	4	2	0	3	0	1	0	0	1	1	2	0	3	0	1	0	0	1	1	2	0	3	0	1	0	0	1	1	18.8	18.8	18.8	33.92	313	313	0	7.6965	12.8	0	16	0	2.9
B1MD02	B1MD02	4	4	4	tr|B1MD02|B1MD02_MYCA9 Conserved alanine rich protein OS=Mycobacteroides abscessus (strain ATCC 19977 / DSM 44196 / CCUG 20993 / CIP 104536 / JCM 13569 / NCTC 13031 / TMC 1543 / L948) OX=561007 GN=MAB_3045c PE=4 SV=1	1	4	4	4	2	2	1	0	1	1	4	1	1	2	2	1	0	1	1	4	1	1	2	2	1	0	1	1	4	1	1	24.3	24.3	24.3	23.143	222	222	0	7.3236	14	14	5.9	0	5.9
B1MD03	B1MD03	28	28	28	tr|B1MD03|B1MD03_MYCA9 DNA repair ATPase OS=Mycobacteroides abscessus (strain ATCC 19977 / DSM 44196 / CCUG 20993 / CIP 104536 / JCM 13569 / NCTC 13031 / TMC 1543 / L948) OX=561007 GN=MAB_3046 PE=4 SV=1	1	28	28	28	26	17	25	15	19	4	13	25	26	26	17	25	15	19	4	13	25	26	26	17	25	15	19	4	13	25	26	64.6	64.6	64.6	49.142	446	446	0	323.31	60.8	48.9	62.3	44.6	54.5
B1MD04	B1MD04	4	4	4	tr|B1MD04|B1MD04_MYCA9 Transmembrane protein OS=Mycobacteroides abscessus (strain ATCC 19977 / DSM 44196 / CCUG 20993 / CIP 104536 / JCM 13569 / NCTC 13031 / TMC 1543 / L948) OX=561007 GN=MAB_3047c PE=4 SV=1	1	4	4	4	4	3	4	2	2	1	0	3	3	4	3	4	2	2	1	0	3	3	4	3	4	2	2	1	0	3	3	28.4	28.4	28.4	22.096	201	201	0	16.053	28.4	23.4	28.4	12.9	12.9
B1MD05	B1MD05	5	5	5	sp|B1MD05|MIAB_MYCA9 tRNA-2-methylthio-N(6)-dimethylallyladenosine synthase OS=Mycobacteroides abscessus (strain ATCC 19977 / DSM 44196 / CCUG 20993 / CIP 104536 / JCM 13569 / NCTC 13031 / TMC 1543 / L948) OX=561007 GN=miaB PE=3 SV=1	1	5	5	5	4	2	1	2	2	0	0	2	3	4	2	1	2	2	0	0	2	3	4	2	1	2	2	0	0	2	3	16.6	16.6	16.6	55.042	507	507	0	5.0263	14.2	3.7	2.2	3.7	4.5
B1MD07	B1MD07	12	12	12	tr|B1MD07|B1MD07_MYCA9 Putative glutamate ABC transporter, ATP-binding protein OS=Mycobacteroides abscessus (strain ATCC 19977 / DSM 44196 / CCUG 20993 / CIP 104536 / JCM 13569 / NCTC 13031 / TMC 1543 / L948) OX=561007 GN=MAB_3050 PE=4 SV=1	1	12	12	12	10	6	9	3	3	1	7	10	8	10	6	9	3	3	1	7	10	8	10	6	9	3	3	1	7	10	8	70.6	70.6	70.6	28.442	262	262	0	37.667	55.3	38.5	54.6	14.9	19.5
B1MD08	B1MD08	8	8	8	tr|B1MD08|B1MD08_MYCA9 Putative glutamate ABC transporter, periplasmic protein OS=Mycobacteroides abscessus (strain ATCC 19977 / DSM 44196 / CCUG 20993 / CIP 104536 / JCM 13569 / NCTC 13031 / TMC 1543 / L948) OX=561007 GN=MAB_3051 PE=4 SV=1	1	8	8	8	1	6	3	0	0	0	1	6	5	1	6	3	0	0	0	1	6	5	1	6	3	0	0	0	1	6	5	33.8	33.8	33.8	36.933	340	340	0	12.029	2.6	23.5	9.7	0	0
B1MD14	B1MD14	3	3	3	tr|B1MD14|B1MD14_MYCA9 Zinc finger CGNR domain-containing protein OS=Mycobacteroides abscessus (strain ATCC 19977 / DSM 44196 / CCUG 20993 / CIP 104536 / JCM 13569 / NCTC 13031 / TMC 1543 / L948) OX=561007 GN=MAB_3057 PE=4 SV=1	1	3	3	3	2	2	3	1	1	1	0	3	2	2	2	3	1	1	1	0	3	2	2	2	3	1	1	1	0	3	2	26.7	26.7	26.7	19.076	172	172	0	10.899	15.7	15.7	26.7	9.9	5.8
B1MD17	B1MD17	17	17	17	sp|B1MD17|RECA_MYCA9 Protein RecA OS=Mycobacteroides abscessus (strain ATCC 19977 / DSM 44196 / CCUG 20993 / CIP 104536 / JCM 13569 / NCTC 13031 / TMC 1543 / L948) OX=561007 GN=recA PE=3 SV=1	1	17	17	17	16	10	14	14	14	3	9	12	12	16	10	14	14	14	3	9	12	12	16	10	14	14	14	3	9	12	12	70.8	70.8	70.8	37.003	346	346	0	220.75	68.8	44.5	55.2	56.6	56.9
B1MD18	B1MD18	3	3	3	tr|B1MD18|B1MD18_MYCA9 DUF3046 domain-containing protein OS=Mycobacteroides abscessus (strain ATCC 19977 / DSM 44196 / CCUG 20993 / CIP 104536 / JCM 13569 / NCTC 13031 / TMC 1543 / L948) OX=561007 GN=MAB_3061c PE=4 SV=1	1	3	3	3	2	2	2	0	0	0	0	2	2	2	2	2	0	0	0	0	2	2	2	2	2	0	0	0	0	2	2	70.3	70.3	70.3	7.0758	64	64	0	9.6845	53.1	53.1	50	0	0
B1MD20	B1MD20	6	6	6	tr|B1MD20|B1MD20_MYCA9 Limonene-1,2-epoxide hydrolase domain-containing protein OS=Mycobacteroides abscessus (strain ATCC 19977 / DSM 44196 / CCUG 20993 / CIP 104536 / JCM 13569 / NCTC 13031 / TMC 1543 / L948) OX=561007 GN=MAB_3063 PE=4 SV=1	1	6	6	6	5	5	5	3	4	2	4	6	5	5	5	5	3	4	2	4	6	5	5	5	5	3	4	2	4	6	5	50.3	50.3	50.3	16.726	147	147	0	79.748	45.6	43.5	43.5	31.3	38.8
B1MD21	B1MD21	4	4	4	tr|B1MD21|B1MD21_MYCA9 Limonene-1,2-epoxide hydrolase domain-containing protein OS=Mycobacteroides abscessus (strain ATCC 19977 / DSM 44196 / CCUG 20993 / CIP 104536 / JCM 13569 / NCTC 13031 / TMC 1543 / L948) OX=561007 GN=MAB_3064 PE=4 SV=1	1	4	4	4	2	2	0	1	1	0	2	3	4	2	2	0	1	1	0	2	3	4	2	2	0	1	1	0	2	3	4	34	34	34	15.79	144	144	0	22.646	25	25	0	10.4	10.4
B1MD23	B1MD23	6	6	6	tr|B1MD23|B1MD23_MYCA9 Alanine rich transmembrane protein OS=Mycobacteroides abscessus (strain ATCC 19977 / DSM 44196 / CCUG 20993 / CIP 104536 / JCM 13569 / NCTC 13031 / TMC 1543 / L948) OX=561007 GN=MAB_3066c PE=4 SV=1	1	6	6	6	3	2	5	1	2	1	2	6	3	3	2	5	1	2	1	2	6	3	3	2	5	1	2	1	2	6	3	28	28	28	29.631	275	275	0	27.45	13.1	9.5	22.2	4	8.7
B1MD24	B1MD24	17	17	17	tr|B1MD24|B1MD24_MYCA9 35 kDa protein OS=Mycobacteroides abscessus (strain ATCC 19977 / DSM 44196 / CCUG 20993 / CIP 104536 / JCM 13569 / NCTC 13031 / TMC 1543 / L948) OX=561007 GN=MAB_3067c PE=3 SV=1	1	17	17	17	15	12	15	14	14	6	12	17	17	15	12	15	14	14	6	12	17	17	15	12	15	14	14	6	12	17	17	86.2	86.2	86.2	29.222	269	269	0	323.31	72.5	71.4	76.6	77	77
B1MD26	B1MD26	3	3	3	tr|B1MD26|B1MD26_MYCA9 Putative DNA-binding protein OS=Mycobacteroides abscessus (strain ATCC 19977 / DSM 44196 / CCUG 20993 / CIP 104536 / JCM 13569 / NCTC 13031 / TMC 1543 / L948) OX=561007 GN=MAB_3069c PE=4 SV=1	1	3	3	3	1	3	1	0	0	0	1	0	0	1	3	1	0	0	0	1	0	0	1	3	1	0	0	0	1	0	0	17.3	17.3	17.3	32.685	294	294	0.0014085	3.1141	6.8	17.3	6.8	0	0
B1MD29	B1MD29	7	7	7	tr|B1MD29|B1MD29_MYCA9 Putative acetyltransferase OS=Mycobacteroides abscessus (strain ATCC 19977 / DSM 44196 / CCUG 20993 / CIP 104536 / JCM 13569 / NCTC 13031 / TMC 1543 / L948) OX=561007 GN=MAB_3072 PE=4 SV=1	1	7	7	7	4	4	5	2	1	0	4	6	5	4	4	5	2	1	0	4	6	5	4	4	5	2	1	0	4	6	5	54.8	54.8	54.8	20.294	186	186	0	97.542	39.8	24.2	45.7	17.7	11.8
B1MD30	B1MD30	3	3	3	tr|B1MD30|B1MD30_MYCA9 Carboxymuconolactone decarboxylase-like domain-containing protein OS=Mycobacteroides abscessus (strain ATCC 19977 / DSM 44196 / CCUG 20993 / CIP 104536 / JCM 13569 / NCTC 13031 / TMC 1543 / L948) OX=561007 GN=MAB_3073 PE=4 SV=1	1	3	3	3	2	1	1	1	1	0	3	1	1	2	1	1	1	1	0	3	1	1	2	1	1	1	1	0	3	1	1	23.4	23.4	23.4	24.502	218	218	0	7.8219	11.5	6.9	6.9	6.9	6.9
B1MD31	B1MD31	24	24	24	tr|B1MD31|B1MD31_MYCA9 Probable cell division protein FtsK OS=Mycobacteroides abscessus (strain ATCC 19977 / DSM 44196 / CCUG 20993 / CIP 104536 / JCM 13569 / NCTC 13031 / TMC 1543 / L948) OX=561007 GN=MAB_3074c PE=3 SV=1	1	24	24	24	15	14	14	6	6	1	10	15	15	15	14	14	6	6	1	10	15	15	15	14	14	6	6	1	10	15	15	40.6	40.6	40.6	89.293	831	831	0	65.508	23	25.9	22.6	10.8	10.8
B1MD32	B1MD32	3	3	3	tr|B1MD32|B1MD32_MYCA9 Secreted protein OS=Mycobacteroides abscessus (strain ATCC 19977 / DSM 44196 / CCUG 20993 / CIP 104536 / JCM 13569 / NCTC 13031 / TMC 1543 / L948) OX=561007 GN=MAB_3075c PE=4 SV=1	1	3	3	3	3	2	3	2	1	1	0	3	3	3	2	3	2	1	1	0	3	3	3	2	3	2	1	1	0	3	3	24.7	24.7	24.7	20.26	186	186	0	17.679	24.7	20.4	24.7	20.4	4.3
B1MD34	B1MD34	4	4	4	tr|B1MD34|B1MD34_MYCA9 Secreted protein OS=Mycobacteroides abscessus (strain ATCC 19977 / DSM 44196 / CCUG 20993 / CIP 104536 / JCM 13569 / NCTC 13031 / TMC 1543 / L948) OX=561007 GN=MAB_3077c PE=4 SV=1	1	4	4	4	4	0	4	3	2	0	3	3	4	4	0	4	3	2	0	3	3	4	4	0	4	3	2	0	3	3	4	25.7	25.7	25.7	17.572	167	167	0	11.043	25.7	0	25.7	17.4	12.6
B1MD35	B1MD35	7	7	7	tr|B1MD35|B1MD35_MYCA9 Putative transcriptional regulator, TetR family OS=Mycobacteroides abscessus (strain ATCC 19977 / DSM 44196 / CCUG 20993 / CIP 104536 / JCM 13569 / NCTC 13031 / TMC 1543 / L948) OX=561007 GN=MAB_3078 PE=4 SV=1	1	7	7	7	5	3	4	2	3	2	5	4	5	5	3	4	2	3	2	5	4	5	5	3	4	2	3	2	5	4	5	42.6	42.6	42.6	20.933	188	188	0	23.452	34.6	18.6	22.9	12.2	17
B1MD37	B1MD37	4	4	4	tr|B1MD37|B1MD37_MYCA9 Putative antibiotic biosynthesis monooxygenase OS=Mycobacteroides abscessus (strain ATCC 19977 / DSM 44196 / CCUG 20993 / CIP 104536 / JCM 13569 / NCTC 13031 / TMC 1543 / L948) OX=561007 GN=MAB_3080 PE=4 SV=1	1	4	4	4	2	2	3	0	0	0	1	2	4	2	2	3	0	0	0	1	2	4	2	2	3	0	0	0	1	2	4	71.8	71.8	71.8	11.056	103	103	0	16.734	49.5	49.5	59.2	0	0
B1MD38	B1MD38	10	10	10	tr|B1MD38|B1MD38_MYCA9 Short-chain dehydrogenase/reductase OS=Mycobacteroides abscessus (strain ATCC 19977 / DSM 44196 / CCUG 20993 / CIP 104536 / JCM 13569 / NCTC 13031 / TMC 1543 / L948) OX=561007 GN=MAB_3081 PE=3 SV=1	1	10	10	10	9	3	10	8	9	5	9	10	8	9	3	10	8	9	5	9	10	8	9	3	10	8	9	5	9	10	8	63.6	63.6	63.6	28.369	272	272	0	91.396	61	22.1	63.6	44.5	59.2
B1MD39	B1MD39	11	11	11	tr|B1MD39|B1MD39_MYCA9 S-adenosyl-L-methionine-dependent methyltransferase OS=Mycobacteroides abscessus (strain ATCC 19977 / DSM 44196 / CCUG 20993 / CIP 104536 / JCM 13569 / NCTC 13031 / TMC 1543 / L948) OX=561007 GN=MAB_3082 PE=3 SV=1	1	11	11	11	8	6	8	2	2	2	6	9	6	8	6	8	2	2	2	6	9	6	8	6	8	2	2	2	6	9	6	47.1	47.1	47.1	32.06	289	289	0	59.565	37	32.5	37	8.7	11.1
B1MD40	B1MD40	24	24	24	tr|B1MD40|B1MD40_MYCA9 Ribonuclease J OS=Mycobacteroides abscessus (strain ATCC 19977 / DSM 44196 / CCUG 20993 / CIP 104536 / JCM 13569 / NCTC 13031 / TMC 1543 / L948) OX=561007 GN=rnj PE=3 SV=1	1	24	24	24	16	12	22	10	14	7	11	21	21	16	12	22	10	14	7	11	21	21	16	12	22	10	14	7	11	21	21	67.1	67.1	67.1	60.703	563	563	0	254.77	45.3	36.2	56.3	37.8	52.9
B1MD41	B1MD41	13	13	13	tr|B1MD41|B1MD41_MYCA9 4-hydroxy-tetrahydrodipicolinate synthase OS=Mycobacteroides abscessus (strain ATCC 19977 / DSM 44196 / CCUG 20993 / CIP 104536 / JCM 13569 / NCTC 13031 / TMC 1543 / L948) OX=561007 GN=dapA PE=3 SV=1	1	13	13	13	13	10	12	12	11	4	11	13	13	13	10	12	12	11	4	11	13	13	13	10	12	12	11	4	11	13	13	73.9	73.9	73.9	30.139	291	291	0	211.72	73.9	63.2	70.4	70.4	63.9
B1MD42	B1MD42	10	10	10	sp|B1MD42|THYX_MYCA9 Flavin-dependent thymidylate synthase OS=Mycobacteroides abscessus (strain ATCC 19977 / DSM 44196 / CCUG 20993 / CIP 104536 / JCM 13569 / NCTC 13031 / TMC 1543 / L948) OX=561007 GN=thyX PE=3 SV=1	1	10	10	10	9	4	7	5	5	1	5	9	8	9	4	7	5	5	1	5	9	8	9	4	7	5	5	1	5	9	8	46	46	46	27.687	250	250	0	27.693	42	21.2	33.2	26	26
B1MD43	B1MD43	6	6	6	tr|B1MD43|B1MD43_MYCA9 Lipid/polyisoprenoid-binding YceI-like domain-containing protein OS=Mycobacteroides abscessus (strain ATCC 19977 / DSM 44196 / CCUG 20993 / CIP 104536 / JCM 13569 / NCTC 13031 / TMC 1543 / L948) OX=561007 GN=MAB_3086 PE=4 SV=1	1	6	6	6	5	3	4	4	4	1	3	5	5	5	3	4	4	4	1	3	5	5	5	3	4	4	4	1	3	5	5	46.9	46.9	46.9	18.45	177	177	0	64.671	41.2	29.4	36.7	33.9	33.9
B1MD44	B1MD44	7	7	7	tr|B1MD44|B1MD44_MYCA9 Winged helix-turn-helix domain-containing protein OS=Mycobacteroides abscessus (strain ATCC 19977 / DSM 44196 / CCUG 20993 / CIP 104536 / JCM 13569 / NCTC 13031 / TMC 1543 / L948) OX=561007 GN=MAB_3087c PE=4 SV=1	1	7	7	7	4	3	5	3	0	1	4	5	5	4	3	5	3	0	1	4	5	5	4	3	5	3	0	1	4	5	5	25.1	25.1	25.1	45.229	407	407	0	18.376	14.7	9.6	17.7	9.8	0
B1MD46	B1MD46	9	9	9	tr|B1MD46|B1MD46_MYCA9 Dihydrofolate reductase OS=Mycobacteroides abscessus (strain ATCC 19977 / DSM 44196 / CCUG 20993 / CIP 104536 / JCM 13569 / NCTC 13031 / TMC 1543 / L948) OX=561007 GN=MAB_3090c PE=1 SV=1	1	9	9	9	6	4	7	3	4	0	5	8	6	6	4	7	3	4	0	5	8	6	6	4	7	3	4	0	5	8	6	65.6	65.6	65.6	17.647	163	163	0	38.926	35.6	23.9	41.7	22.1	27
B1MD47	B1MD47	7	7	7	tr|B1MD47|B1MD47_MYCA9 Thymidylate synthase OS=Mycobacteroides abscessus (strain ATCC 19977 / DSM 44196 / CCUG 20993 / CIP 104536 / JCM 13569 / NCTC 13031 / TMC 1543 / L948) OX=561007 GN=thyA PE=3 SV=1	1	7	7	7	5	1	4	3	4	0	2	4	6	5	1	4	3	4	0	2	4	6	5	1	4	3	4	0	2	4	6	28.2	28.2	28.2	30.184	266	266	0	14.476	21.1	4.9	14.7	11.7	17.7
B1MD49	B1MD49	5	5	5	tr|B1MD49|B1MD49_MYCA9 Transmembrane protein OS=Mycobacteroides abscessus (strain ATCC 19977 / DSM 44196 / CCUG 20993 / CIP 104536 / JCM 13569 / NCTC 13031 / TMC 1543 / L948) OX=561007 GN=MAB_3093c PE=4 SV=1	1	5	5	5	4	3	4	1	0	0	1	3	5	4	3	4	1	0	0	1	3	5	4	3	4	1	0	0	1	3	5	21.2	21.2	21.2	17.055	156	156	0	14.939	14.7	14.7	14.7	6.4	0
B1MD50	B1MD50	6	6	6	tr|B1MD50|B1MD50_MYCA9 Multimeric flavodoxin WrbA OS=Mycobacteroides abscessus (strain ATCC 19977 / DSM 44196 / CCUG 20993 / CIP 104536 / JCM 13569 / NCTC 13031 / TMC 1543 / L948) OX=561007 GN=MAB_3094c PE=4 SV=1	1	6	6	6	5	3	4	3	2	0	1	5	6	5	3	4	3	2	0	1	5	6	5	3	4	3	2	0	1	5	6	61.3	61.3	61.3	15.878	150	150	0	18.097	47.3	27.3	36	32.7	16.7
B1MD51	B1MD51	4	4	4	tr|B1MD51|B1MD51_MYCA9 TPR repeat-containing protein OS=Mycobacteroides abscessus (strain ATCC 19977 / DSM 44196 / CCUG 20993 / CIP 104536 / JCM 13569 / NCTC 13031 / TMC 1543 / L948) OX=561007 GN=MAB_3095c PE=4 SV=1	1	4	4	4	4	3	4	0	0	0	2	3	4	4	3	4	0	0	0	2	3	4	4	3	4	0	0	0	2	3	4	28.8	28.8	28.8	16.559	153	153	0	10.209	28.8	22.2	28.8	0	0
B1MD52	B1MD52	11	11	11	tr|B1MD52|B1MD52_MYCA9 4-hydroxy-tetrahydrodipicolinate reductase OS=Mycobacteroides abscessus (strain ATCC 19977 / DSM 44196 / CCUG 20993 / CIP 104536 / JCM 13569 / NCTC 13031 / TMC 1543 / L948) OX=561007 GN=dapB PE=3 SV=1	1	11	11	11	9	6	9	6	7	3	5	9	9	9	6	9	6	7	3	5	9	9	9	6	9	6	7	3	5	9	9	71.4	71.4	71.4	25.604	245	245	0	126.8	51	38.4	51	39.6	44.9
B1MD54	B1MD54	3	3	3	tr|B1MD54|B1MD54_MYCA9 Probable transmembrane carbonic anhydrase OS=Mycobacteroides abscessus (strain ATCC 19977 / DSM 44196 / CCUG 20993 / CIP 104536 / JCM 13569 / NCTC 13031 / TMC 1543 / L948) OX=561007 GN=MAB_3098 PE=3 SV=1	1	3	3	3	1	0	2	1	1	0	2	0	0	1	0	2	1	1	0	2	0	0	1	0	2	1	1	0	2	0	0	4.7	4.7	4.7	78.275	749	749	0	7.3111	1.7	0	3.9	2.9	2.9
B1MD55	B1MD55	8	8	8	tr|B1MD55|B1MD55_MYCA9 Putative transcriptional regulator, AsnC family OS=Mycobacteroides abscessus (strain ATCC 19977 / DSM 44196 / CCUG 20993 / CIP 104536 / JCM 13569 / NCTC 13031 / TMC 1543 / L948) OX=561007 GN=MAB_3099c PE=4 SV=1	1	8	8	8	5	5	5	3	5	0	5	6	3	5	5	5	3	5	0	5	6	3	5	5	5	3	5	0	5	6	3	53.8	53.8	53.8	18.879	171	171	0	33.924	39.8	39.8	39.8	29.2	41.5
B1MD56	B1MD56	24	24	24	tr|B1MD56|B1MD56_MYCA9 Alanine dehydrogenase OS=Mycobacteroides abscessus (strain ATCC 19977 / DSM 44196 / CCUG 20993 / CIP 104536 / JCM 13569 / NCTC 13031 / TMC 1543 / L948) OX=561007 GN=MAB_3100 PE=3 SV=1	1	24	24	24	23	18	22	19	21	12	16	23	22	23	18	22	19	21	12	16	23	22	23	18	22	19	21	12	16	23	22	97	97	97	38.705	371	371	0	323.31	96	87.1	94.6	85.7	89.2
B1MD59	B1MD59	5	5	5	tr|B1MD59|B1MD59_MYCA9 Putative short chain dehydrogenase/reductase OS=Mycobacteroides abscessus (strain ATCC 19977 / DSM 44196 / CCUG 20993 / CIP 104536 / JCM 13569 / NCTC 13031 / TMC 1543 / L948) OX=561007 GN=MAB_3103c PE=4 SV=1	1	5	5	5	4	2	4	3	3	0	1	5	2	4	2	4	3	3	0	1	5	2	4	2	4	3	3	0	1	5	2	29.7	29.7	29.7	27.747	269	269	0	52.861	19.7	11.2	19.7	15.2	15.2
B1MD61	B1MD61	8	8	8	tr|B1MD61|B1MD61_MYCA9 Hypothetical protease OS=Mycobacteroides abscessus (strain ATCC 19977 / DSM 44196 / CCUG 20993 / CIP 104536 / JCM 13569 / NCTC 13031 / TMC 1543 / L948) OX=561007 GN=MAB_3105c PE=3 SV=1	1	8	8	8	5	5	5	3	2	1	5	4	3	5	5	5	3	2	1	5	4	3	5	5	5	3	2	1	5	4	3	29.2	29.2	29.2	44.346	411	411	0	31.099	15.8	17.8	15.8	9.2	8.5
B1MD62	B1MD62	37	37	37	sp|B1MD62|PNP_MYCA9 Polyribonucleotide nucleotidyltransferase OS=Mycobacteroides abscessus (strain ATCC 19977 / DSM 44196 / CCUG 20993 / CIP 104536 / JCM 13569 / NCTC 13031 / TMC 1543 / L948) OX=561007 GN=pnp PE=3 SV=1	1	37	37	37	30	19	29	25	25	13	23	32	33	30	19	29	25	25	13	23	32	33	30	19	29	25	25	13	23	32	33	76.4	76.4	76.4	79.792	755	755	0	323.31	59.7	47.7	57	59.2	51.5
B1MD64	B1MD64	6	6	6	sp|B1MD64|RS15_MYCA9 30S ribosomal protein S15 OS=Mycobacteroides abscessus (strain ATCC 19977 / DSM 44196 / CCUG 20993 / CIP 104536 / JCM 13569 / NCTC 13031 / TMC 1543 / L948) OX=561007 GN=rpsO PE=3 SV=1	1	6	6	6	5	4	6	5	4	0	5	5	5	5	4	6	5	4	0	5	5	5	5	4	6	5	4	0	5	5	5	57.3	57.3	57.3	10.409	89	89	0	128.7	49.4	48.3	57.3	49.4	40.4
B1MD65	B1MD65	12	12	12	tr|B1MD65|B1MD65_MYCA9 Riboflavin biosynthesis protein OS=Mycobacteroides abscessus (strain ATCC 19977 / DSM 44196 / CCUG 20993 / CIP 104536 / JCM 13569 / NCTC 13031 / TMC 1543 / L948) OX=561007 GN=MAB_3109c PE=3 SV=1	1	12	12	12	11	8	12	7	8	2	7	9	11	11	8	12	7	8	2	7	9	11	11	8	12	7	8	2	7	9	11	49.1	49.1	49.1	34.919	320	320	0	79.806	40.3	36.6	49.1	33.8	34.1
B1MD66	B1MD66	10	10	10	tr|B1MD66|B1MD66_MYCA9 Probable iron dependent transcriptional repressor FeoA OS=Mycobacteroides abscessus (strain ATCC 19977 / DSM 44196 / CCUG 20993 / CIP 104536 / JCM 13569 / NCTC 13031 / TMC 1543 / L948) OX=561007 GN=MAB_3110 PE=3 SV=1	1	10	10	10	9	3	9	6	5	3	5	8	9	9	3	9	6	5	3	5	8	9	9	3	9	6	5	3	5	8	9	55	55	55	26.275	240	240	0	88.856	50.8	15.4	52.1	37.9	31.7
B1MD67	B1MD67	1	1	1	tr|B1MD67|B1MD67_MYCA9 DUF4262 domain-containing protein OS=Mycobacteroides abscessus (strain ATCC 19977 / DSM 44196 / CCUG 20993 / CIP 104536 / JCM 13569 / NCTC 13031 / TMC 1543 / L948) OX=561007 GN=MAB_3111 PE=4 SV=1	1	1	1	1	0	0	1	0	0	0	0	1	0	0	0	1	0	0	0	0	1	0	0	0	1	0	0	0	0	1	0	3.7	3.7	3.7	21.658	190	190	1	-2	0	0	3.7	0	0
B1MD70	B1MD70	5	5	5	tr|B1MD70|B1MD70_MYCA9 Bacterial toxin 37 domain-containing protein OS=Mycobacteroides abscessus (strain ATCC 19977 / DSM 44196 / CCUG 20993 / CIP 104536 / JCM 13569 / NCTC 13031 / TMC 1543 / L948) OX=561007 GN=MAB_3114 PE=4 SV=1	1	5	5	5	2	0	2	1	0	0	2	2	1	2	0	2	1	0	0	2	2	1	2	0	2	1	0	0	2	2	1	20.3	20.3	20.3	44.714	433	433	0	4.9147	6.2	0	9.9	3	0
B1MD71	B1MD71	6	6	6	tr|B1MD71|B1MD71_MYCA9 Uncharacterized protein OS=Mycobacteroides abscessus (strain ATCC 19977 / DSM 44196 / CCUG 20993 / CIP 104536 / JCM 13569 / NCTC 13031 / TMC 1543 / L948) OX=561007 GN=MAB_3115 PE=4 SV=1	1	6	6	6	4	3	2	1	2	1	2	5	3	4	3	2	1	2	1	2	5	3	4	3	2	1	2	1	2	5	3	34	34	34	27.746	241	241	0	18.596	23.7	17.4	10	7.5	10.4
B1MD72	B1MD72	8	8	8	sp|B1MD72|TRUB_MYCA9 tRNA pseudouridine synthase B OS=Mycobacteroides abscessus (strain ATCC 19977 / DSM 44196 / CCUG 20993 / CIP 104536 / JCM 13569 / NCTC 13031 / TMC 1543 / L948) OX=561007 GN=truB PE=3 SV=1	1	8	8	8	6	2	5	0	0	0	5	6	4	6	2	5	0	0	0	5	6	4	6	2	5	0	0	0	5	6	4	34.9	34.9	34.9	31.361	298	298	0	9.6499	26.8	6.7	18.8	0	0
B1MD73	B1MD73	11	11	11	tr|B1MD73|B1MD73_MYCA9 Possible 4-phosphopantetheinyl transferase OS=Mycobacteroides abscessus (strain ATCC 19977 / DSM 44196 / CCUG 20993 / CIP 104536 / JCM 13569 / NCTC 13031 / TMC 1543 / L948) OX=561007 GN=MAB_3117c PE=1 SV=1	1	11	11	11	9	4	8	2	3	1	5	8	7	9	4	8	2	3	1	5	8	7	9	4	8	2	3	1	5	8	7	60.7	60.7	60.7	23.88	219	219	0	59.169	56.2	27.4	53.4	15.1	21.9
B1MD74	B1MD74	6	6	6	tr|B1MD74|B1MD74_MYCA9 Calcineurin-like phosphoesterase domain-containing protein OS=Mycobacteroides abscessus (strain ATCC 19977 / DSM 44196 / CCUG 20993 / CIP 104536 / JCM 13569 / NCTC 13031 / TMC 1543 / L948) OX=561007 GN=MAB_3118c PE=4 SV=1	1	6	6	6	3	1	4	2	2	1	4	4	1	3	1	4	2	2	1	4	4	1	3	1	4	2	2	1	4	4	1	29.7	29.7	29.7	36.954	317	317	0	18.845	16.1	2.2	20.8	10.7	10.7
B1MD76	B1MD76	2	2	2	tr|B1MD76|B1MD76_MYCA9 DUF3558 domain-containing protein OS=Mycobacteroides abscessus (strain ATCC 19977 / DSM 44196 / CCUG 20993 / CIP 104536 / JCM 13569 / NCTC 13031 / TMC 1543 / L948) OX=561007 GN=MAB_3120 PE=4 SV=1	1	2	2	2	0	1	0	0	0	0	0	0	1	0	1	0	0	0	0	0	0	1	0	1	0	0	0	0	0	0	1	15.5	15.5	15.5	22.552	206	206	0.0044521	2.4175	0	9.2	0	0	0
B1MD77	B1MD77	3	3	3	tr|B1MD77|B1MD77_MYCA9 DUF2277 domain-containing protein OS=Mycobacteroides abscessus (strain ATCC 19977 / DSM 44196 / CCUG 20993 / CIP 104536 / JCM 13569 / NCTC 13031 / TMC 1543 / L948) OX=561007 GN=MAB_3121c PE=4 SV=1	1	3	3	3	3	2	3	1	2	0	2	3	3	3	2	3	1	2	0	2	3	3	3	2	3	1	2	0	2	3	3	44.9	44.9	44.9	9.8102	89	89	0	8.1573	44.9	27	44.9	9	27
B1MD78	B1MD78	19	19	19	tr|B1MD78|B1MD78_MYCA9 Putative acyl-CoA dehydrogenase OS=Mycobacteroides abscessus (strain ATCC 19977 / DSM 44196 / CCUG 20993 / CIP 104536 / JCM 13569 / NCTC 13031 / TMC 1543 / L948) OX=561007 GN=MAB_3122 PE=3 SV=1	1	19	19	19	17	10	13	11	11	2	6	15	15	17	10	13	11	11	2	6	15	15	17	10	13	11	11	2	6	15	15	58.1	58.1	58.1	44.635	413	413	0	93.319	55.4	35.8	43.1	38.7	40.7
B1MD79	B1MD79	13	13	13	tr|B1MD79|B1MD79_MYCA9 Putative acyl-CoA dehydrogenase OS=Mycobacteroides abscessus (strain ATCC 19977 / DSM 44196 / CCUG 20993 / CIP 104536 / JCM 13569 / NCTC 13031 / TMC 1543 / L948) OX=561007 GN=MAB_3123 PE=3 SV=1	1	13	13	13	10	6	11	4	4	2	4	9	11	10	6	11	4	4	2	4	9	11	10	6	11	4	4	2	4	9	11	52.2	52.2	52.2	41.885	400	400	0	89.446	31.8	26.5	39	14.5	13.2
B1MD80	B1MD80	12	12	12	tr|B1MD80|B1MD80_MYCA9 Probable enoyl-CoA hydratase OS=Mycobacteroides abscessus (strain ATCC 19977 / DSM 44196 / CCUG 20993 / CIP 104536 / JCM 13569 / NCTC 13031 / TMC 1543 / L948) OX=561007 GN=MAB_3124 PE=4 SV=1	1	12	12	12	11	6	12	6	9	2	7	11	10	11	6	12	6	9	2	7	11	10	11	6	12	6	9	2	7	11	10	55.6	55.6	55.6	26.859	252	252	0	158.97	52.8	33.7	55.6	31.7	52.4
B1MD81	B1MD81	1	1	1	tr|B1MD81|B1MD81_MYCA9 Lysine N-acyltransferase MbtK OS=Mycobacteroides abscessus (strain ATCC 19977 / DSM 44196 / CCUG 20993 / CIP 104536 / JCM 13569 / NCTC 13031 / TMC 1543 / L948) OX=561007 GN=MAB_3125c PE=4 SV=1	1	1	1	1	0	0	0	0	0	0	1	0	0	0	0	0	0	0	0	1	0	0	0	0	0	0	0	0	1	0	0	8.4	8.4	8.4	23.01	202	202	0.0013942	2.8641	0	0	0	0	0
B1MD85	B1MD85	9	9	9	tr|B1MD85|B1MD85_MYCA9 Bifunctional oligoribonuclease and PAP phosphatase nrnA OS=Mycobacteroides abscessus (strain ATCC 19977 / DSM 44196 / CCUG 20993 / CIP 104536 / JCM 13569 / NCTC 13031 / TMC 1543 / L948) OX=561007 GN=MAB_3129c PE=4 SV=1	1	9	9	9	4	4	3	2	3	0	1	6	6	4	4	3	2	3	0	1	6	6	4	4	3	2	3	0	1	6	6	46.2	46.2	46.2	34.831	331	331	0	19.519	19.9	19.6	13	12.1	13.6
B1MD86	B1MD86	9	9	9	sp|B1MD86|RBFA_MYCA9 Ribosome-binding factor A OS=Mycobacteroides abscessus (strain ATCC 19977 / DSM 44196 / CCUG 20993 / CIP 104536 / JCM 13569 / NCTC 13031 / TMC 1543 / L948) OX=561007 GN=rbfA PE=3 SV=1	1	9	9	9	7	5	9	4	5	3	4	7	8	7	5	9	4	5	3	4	7	8	7	5	9	4	5	3	4	7	8	79.1	79.1	79.1	17.052	158	158	0	57.129	74.1	54.4	79.1	54.4	60.8
B1MD87	B1MD87	40	40	40	sp|B1MD87|IF2_MYCA9 Translation initiation factor IF-2 OS=Mycobacteroides abscessus (strain ATCC 19977 / DSM 44196 / CCUG 20993 / CIP 104536 / JCM 13569 / NCTC 13031 / TMC 1543 / L948) OX=561007 GN=infB PE=3 SV=1	1	40	40	40	35	25	35	24	24	7	20	33	35	35	25	35	24	24	7	20	33	35	35	25	35	24	24	7	20	33	35	57.8	57.8	57.8	94.772	912	912	0	323.31	56.7	43.4	55.5	42.3	41.4
B1MD89	B1MD89	14	14	14	tr|B1MD89|B1MD89_MYCA9 nitric oxide dioxygenase OS=Mycobacteroides abscessus (strain ATCC 19977 / DSM 44196 / CCUG 20993 / CIP 104536 / JCM 13569 / NCTC 13031 / TMC 1543 / L948) OX=561007 GN=MAB_3133c PE=3 SV=1	1	14	14	14	8	5	9	5	7	2	7	12	13	8	5	9	5	7	2	7	12	13	8	5	9	5	7	2	7	12	13	46	46	46	44.371	413	413	0	141.8	26.2	18.4	29.5	21.5	29.8
B1MD90	B1MD90	2	2	2	tr|B1MD90|B1MD90_MYCA9 HTH-type transcriptional repressor nsrR OS=Mycobacteroides abscessus (strain ATCC 19977 / DSM 44196 / CCUG 20993 / CIP 104536 / JCM 13569 / NCTC 13031 / TMC 1543 / L948) OX=561007 GN=MAB_3134c PE=4 SV=1	1	2	2	2	1	1	0	0	0	0	0	1	2	1	1	0	0	0	0	0	1	2	1	1	0	0	0	0	0	1	2	26.3	26.3	26.3	15.296	137	137	0	8.3721	14.6	14.6	0	0	0
B1MD91	B1MD91	16	16	16	tr|B1MD91|B1MD91_MYCA9 Transcription termination/antitermination protein NusA OS=Mycobacteroides abscessus (strain ATCC 19977 / DSM 44196 / CCUG 20993 / CIP 104536 / JCM 13569 / NCTC 13031 / TMC 1543 / L948) OX=561007 GN=nusA PE=3 SV=1	1	16	16	16	14	8	14	10	10	2	7	13	14	14	8	14	10	10	2	7	13	14	14	8	14	10	10	2	7	13	14	57.4	57.4	57.4	35.7	331	331	0	78.522	48.9	34.4	52.3	42.3	41.7
B1MD92	B1MD92	6	6	6	sp|B1MD92|RIMP_MYCA9 Ribosome maturation factor RimP OS=Mycobacteroides abscessus (strain ATCC 19977 / DSM 44196 / CCUG 20993 / CIP 104536 / JCM 13569 / NCTC 13031 / TMC 1543 / L948) OX=561007 GN=rimP PE=3 SV=1	1	6	6	6	6	2	6	3	3	2	3	5	6	6	2	6	3	3	2	3	5	6	6	2	6	3	3	2	3	5	6	57.7	57.7	57.7	19.919	189	189	0	62.295	57.7	30.2	57.7	41.3	41.3
B1MD95	B1MD95	7	7	7	tr|B1MD95|B1MD95_MYCA9 Polyketide cyclase / dehydrase and lipid transport OS=Mycobacteroides abscessus (strain ATCC 19977 / DSM 44196 / CCUG 20993 / CIP 104536 / JCM 13569 / NCTC 13031 / TMC 1543 / L948) OX=561007 GN=MAB_3139c PE=4 SV=1	1	7	7	7	7	5	7	5	6	3	2	7	7	7	5	7	5	6	3	2	7	7	7	5	7	5	6	3	2	7	7	63	63	63	18.104	162	162	0	103.98	63	45.1	63	49.4	56.2
B1MD96	B1MD96	27	27	27	sp|B1MD96|SYP_MYCA9 Proline--tRNA ligase OS=Mycobacteroides abscessus (strain ATCC 19977 / DSM 44196 / CCUG 20993 / CIP 104536 / JCM 13569 / NCTC 13031 / TMC 1543 / L948) OX=561007 GN=proS PE=3 SV=1	1	27	27	27	23	16	24	21	22	9	14	22	23	23	16	24	21	22	9	14	22	23	23	16	24	21	22	9	14	22	23	61.9	61.9	61.9	62.997	580	580	0	185.94	55	37.4	57.1	52.6	55
B1MD98	B1MD98	2	2	2	tr|B1MD98|B1MD98_MYCA9 Putative transmembrane efflux protein OS=Mycobacteroides abscessus (strain ATCC 19977 / DSM 44196 / CCUG 20993 / CIP 104536 / JCM 13569 / NCTC 13031 / TMC 1543 / L948) OX=561007 GN=MAB_3142c PE=4 SV=1	1	2	2	2	2	2	2	2	1	0	2	2	1	2	2	2	2	1	0	2	2	1	2	2	2	2	1	0	2	2	1	7.7	7.7	7.7	52.915	505	505	0	12.532	7.7	7.7	7.7	7.7	3
B1MD99	B1MD99	12	12	12	tr|B1MD99|B1MD99_MYCA9 uroporphyrinogen-III C-methyltransferase OS=Mycobacteroides abscessus (strain ATCC 19977 / DSM 44196 / CCUG 20993 / CIP 104536 / JCM 13569 / NCTC 13031 / TMC 1543 / L948) OX=561007 GN=MAB_3143c PE=3 SV=1	1	12	12	12	11	6	10	5	6	4	5	9	11	11	6	10	5	6	4	5	9	11	11	6	10	5	6	4	5	9	11	43.2	43.2	43.2	41.698	398	398	0	74.295	40.2	28.1	33.7	20.6	25.9
B1MDA0	B1MDA0	5	5	5	tr|B1MDA0|B1MDA0_MYCA9 Putative ABC transporter, ATP-binding protein OS=Mycobacteroides abscessus (strain ATCC 19977 / DSM 44196 / CCUG 20993 / CIP 104536 / JCM 13569 / NCTC 13031 / TMC 1543 / L948) OX=561007 GN=MAB_3144 PE=4 SV=1	1	5	5	5	2	3	2	1	2	0	2	2	1	2	3	2	1	2	0	2	2	1	2	3	2	1	2	0	2	2	1	11	11	11	67.352	652	652	0	7.2567	4.3	7.2	4.3	1.4	2.5
B1MDA4	B1MDA4	5	5	5	tr|B1MDA4|B1MDA4_MYCA9 Probable polyketide synthase Pks5 OS=Mycobacteroides abscessus (strain ATCC 19977 / DSM 44196 / CCUG 20993 / CIP 104536 / JCM 13569 / NCTC 13031 / TMC 1543 / L948) OX=561007 GN=MAB_3148c PE=4 SV=1	1	5	5	5	2	1	1	1	0	0	1	1	1	2	1	1	1	0	0	1	1	1	2	1	1	1	0	0	1	1	1	2.2	2.2	2.2	221.8	2080	2080	0.005802	2.3464	0.8	0.5	0.3	0.4	0
B1MDB1	B1MDB1	14	14	14	tr|B1MDB1|B1MDB1_MYCA9 Hydrogenobyrinate a,c-diamide synthase OS=Mycobacteroides abscessus (strain ATCC 19977 / DSM 44196 / CCUG 20993 / CIP 104536 / JCM 13569 / NCTC 13031 / TMC 1543 / L948) OX=561007 GN=cobB PE=3 SV=1	1	14	14	14	12	7	6	1	3	1	6	10	11	12	7	6	1	3	1	6	10	11	12	7	6	1	3	1	6	10	11	37.3	37.3	37.3	46.802	453	453	0	43.513	33.3	18.3	16.6	3.8	9.3
B1MDB2	B1MDB2	7	7	7	tr|B1MDB2|B1MDB2_MYCA9 Probable Cob(I)alamin adenosyltransferase (CobO) OS=Mycobacteroides abscessus (strain ATCC 19977 / DSM 44196 / CCUG 20993 / CIP 104536 / JCM 13569 / NCTC 13031 / TMC 1543 / L948) OX=561007 GN=MAB_3156c PE=4 SV=1	1	7	7	7	7	6	6	5	5	2	5	7	7	7	6	6	5	5	2	5	7	7	7	6	6	5	5	2	5	7	7	50	50	50	22.42	204	204	0	38.155	50	45.1	45.1	35.8	35.8
B1MDB3	B1MDB3	24	24	24	tr|B1MDB3|B1MDB3_MYCA9 Possible magnesium-chelatase OS=Mycobacteroides abscessus (strain ATCC 19977 / DSM 44196 / CCUG 20993 / CIP 104536 / JCM 13569 / NCTC 13031 / TMC 1543 / L948) OX=561007 GN=MAB_3157c PE=3 SV=1	1	24	24	24	19	15	15	6	7	2	10	15	18	19	15	15	6	7	2	10	15	18	19	15	15	6	7	2	10	15	18	46.5	46.5	46.5	65.97	622	622	0	87.8	34.6	29.9	33.3	15	17.7
B1MDB5	B1MDB5	24	24	24	tr|B1MDB5|B1MDB5_MYCA9 Probable malate:quinone oxidoreductase OS=Mycobacteroides abscessus (strain ATCC 19977 / DSM 44196 / CCUG 20993 / CIP 104536 / JCM 13569 / NCTC 13031 / TMC 1543 / L948) OX=561007 GN=mqo PE=3 SV=1	1	24	24	24	22	18	24	17	18	6	18	21	22	22	18	24	17	18	6	18	21	22	22	18	24	17	18	6	18	21	22	74.6	74.6	74.6	51.433	476	476	0	323.31	63	51.7	74.6	56.9	56.9
B1MDB6	B1MDB6	6	6	6	tr|B1MDB6|B1MDB6_MYCA9 Serine aminopeptidase S33 domain-containing protein OS=Mycobacteroides abscessus (strain ATCC 19977 / DSM 44196 / CCUG 20993 / CIP 104536 / JCM 13569 / NCTC 13031 / TMC 1543 / L948) OX=561007 GN=MAB_3160 PE=4 SV=1	1	6	6	6	4	3	2	1	1	0	3	3	3	4	3	2	1	1	0	3	3	3	4	3	2	1	1	0	3	3	3	18.3	18.3	18.3	36.287	327	327	0	10.849	15	12.2	7.6	4	4
B1MDB7	B1MDB7	12	12	12	tr|B1MDB7|B1MDB7_MYCA9 Alpha/beta hydrolase OS=Mycobacteroides abscessus (strain ATCC 19977 / DSM 44196 / CCUG 20993 / CIP 104536 / JCM 13569 / NCTC 13031 / TMC 1543 / L948) OX=561007 GN=MAB_3161c PE=4 SV=1	1	12	12	12	7	7	10	4	2	2	4	10	6	7	7	10	4	2	2	4	10	6	7	7	10	4	2	2	4	10	6	63.5	63.5	63.5	22.392	208	208	0	24.632	39.4	39.4	53.4	21.2	10.1
B1MDB8	B1MDB8	3	3	3	tr|B1MDB8|B1MDB8_MYCA9 DUF5642 domain-containing protein OS=Mycobacteroides abscessus (strain ATCC 19977 / DSM 44196 / CCUG 20993 / CIP 104536 / JCM 13569 / NCTC 13031 / TMC 1543 / L948) OX=561007 GN=MAB_3162c PE=4 SV=1	1	3	3	3	2	2	2	1	1	1	0	2	2	2	2	2	1	1	1	0	2	2	2	2	2	1	1	1	0	2	2	30.6	30.6	30.6	22.208	209	209	0	21.771	13.4	24.9	13.4	5.7	7.7
B1MDB9	B1MDB9	9	9	9	tr|B1MDB9|B1MDB9_MYCA9 Cobyric acid synthase OS=Mycobacteroides abscessus (strain ATCC 19977 / DSM 44196 / CCUG 20993 / CIP 104536 / JCM 13569 / NCTC 13031 / TMC 1543 / L948) OX=561007 GN=cobQ PE=3 SV=1	1	9	9	9	5	5	7	2	4	0	4	8	6	5	5	7	2	4	0	4	8	6	5	5	7	2	4	0	4	8	6	30.4	30.4	30.4	53.331	507	507	0	14.152	15.2	18.9	20.9	5.1	16
B1MDC0	B1MDC0	6	6	6	tr|B1MDC0|B1MDC0_MYCA9 Methionine aminopeptidase OS=Mycobacteroides abscessus (strain ATCC 19977 / DSM 44196 / CCUG 20993 / CIP 104536 / JCM 13569 / NCTC 13031 / TMC 1543 / L948) OX=561007 GN=map PE=3 SV=1	1	6	6	6	6	4	6	4	4	2	4	5	5	6	4	6	4	4	2	4	5	5	6	4	6	4	4	2	4	5	5	29.2	29.2	29.2	29.093	267	267	0	58.185	29.2	19.5	29.2	19.9	19.9
B1MDC1	B1MDC1	5	5	5	tr|B1MDC1|B1MDC1_MYCA9 L,D-transpeptidase OS=Mycobacteroides abscessus (strain ATCC 19977 / DSM 44196 / CCUG 20993 / CIP 104536 / JCM 13569 / NCTC 13031 / TMC 1543 / L948) OX=561007 GN=MAB_3165c PE=4 SV=1	1	5	5	5	3	2	3	2	3	1	3	3	4	3	2	3	2	3	1	3	3	4	3	2	3	2	3	1	3	3	4	20.2	20.2	20.2	25.962	248	248	0	15.312	13.7	10.5	13.7	10.5	13.3
B1MDC4	B1MDC4	4	4	4	tr|B1MDC4|B1MDC4_MYCA9 N-acetyltransferase domain-containing protein OS=Mycobacteroides abscessus (strain ATCC 19977 / DSM 44196 / CCUG 20993 / CIP 104536 / JCM 13569 / NCTC 13031 / TMC 1543 / L948) OX=561007 GN=MAB_3168c PE=4 SV=1	1	4	4	4	2	3	2	0	0	0	2	1	2	2	3	2	0	0	0	2	1	2	2	3	2	0	0	0	2	1	2	22.6	22.6	22.6	28.792	270	270	0	17.639	9.3	19.3	9.3	0	0
B1MDC5	B1MDC5	19	19	19	tr|B1MDC5|B1MDC5_MYCA9 4-hydroxy-3-methylbut-2-en-1-yl diphosphate synthase (flavodoxin) OS=Mycobacteroides abscessus (strain ATCC 19977 / DSM 44196 / CCUG 20993 / CIP 104536 / JCM 13569 / NCTC 13031 / TMC 1543 / L948) OX=561007 GN=ispG PE=3 SV=1	1	19	19	19	14	9	9	9	9	3	5	13	16	14	9	9	9	9	3	5	13	16	14	9	9	9	9	3	5	13	16	74.4	74.4	74.4	40.944	395	395	0	97.235	50.9	33.4	33.9	42.3	40.5
B1MDC6	B1MDC6	9	9	9	tr|B1MDC6|B1MDC6_MYCA9 Zinc metalloprotease Rip1 OS=Mycobacteroides abscessus (strain ATCC 19977 / DSM 44196 / CCUG 20993 / CIP 104536 / JCM 13569 / NCTC 13031 / TMC 1543 / L948) OX=561007 GN=MAB_3170c PE=3 SV=1	1	9	9	9	6	6	5	0	0	0	5	4	4	6	6	5	0	0	0	5	4	4	6	6	5	0	0	0	5	4	4	38.3	38.3	38.3	44.456	415	415	0	29.277	25.8	27.5	20.2	0	0
B1MDC7	B1MDC7	11	11	11	tr|B1MDC7|B1MDC7_MYCA9 1-deoxy-D-xylulose 5-phosphate reductoisomerase OS=Mycobacteroides abscessus (strain ATCC 19977 / DSM 44196 / CCUG 20993 / CIP 104536 / JCM 13569 / NCTC 13031 / TMC 1543 / L948) OX=561007 GN=dxr PE=3 SV=1	1	11	11	11	8	9	9	5	5	3	9	10	8	8	9	9	5	5	3	9	10	8	8	9	9	5	5	3	9	10	8	53.5	53.5	53.5	40.305	389	389	0	100.07	36.2	45.8	38.6	20.3	23.9
B1MDC8	B1MDC8	8	8	8	tr|B1MDC8|B1MDC8_MYCA9 Putative adhesin domain-containing protein OS=Mycobacteroides abscessus (strain ATCC 19977 / DSM 44196 / CCUG 20993 / CIP 104536 / JCM 13569 / NCTC 13031 / TMC 1543 / L948) OX=561007 GN=MAB_3172c PE=4 SV=1	1	8	8	8	5	1	4	2	1	0	2	3	8	5	1	4	2	1	0	2	3	8	5	1	4	2	1	0	2	3	8	50.8	50.8	50.8	25.633	250	250	0	18.824	32.4	12.8	19.6	18.4	5.6
B1MDC9	B1MDC9	5	5	5	tr|B1MDC9|B1MDC9_MYCA9 Histidine kinase OS=Mycobacteroides abscessus (strain ATCC 19977 / DSM 44196 / CCUG 20993 / CIP 104536 / JCM 13569 / NCTC 13031 / TMC 1543 / L948) OX=561007 GN=MAB_3173c PE=4 SV=1	1	5	5	5	2	1	3	1	1	1	3	2	3	2	1	3	1	1	1	3	2	3	2	1	3	1	1	1	3	2	3	26.3	26.3	26.3	16.627	156	156	0	10.026	18.6	7.1	18.6	7.7	7.7
B1MDD0	B1MDD0	2	2	2	tr|B1MDD0|B1MDD0_MYCA9 DUF2631 domain-containing protein OS=Mycobacteroides abscessus (strain ATCC 19977 / DSM 44196 / CCUG 20993 / CIP 104536 / JCM 13569 / NCTC 13031 / TMC 1543 / L948) OX=561007 GN=MAB_3174 PE=4 SV=1	1	2	2	2	2	2	2	1	0	1	2	2	2	2	2	2	1	0	1	2	2	2	2	2	2	1	0	1	2	2	2	21.4	21.4	21.4	12.129	112	112	0	39.013	21.4	21.4	21.4	7.1	0
B1MDD1	B1MDD1	19	19	19	tr|B1MDD1|B1MDD1_MYCA9 Probable dual-specificity RNA methyltransferase RlmN OS=Mycobacteroides abscessus (strain ATCC 19977 / DSM 44196 / CCUG 20993 / CIP 104536 / JCM 13569 / NCTC 13031 / TMC 1543 / L948) OX=561007 GN=rlmN PE=3 SV=1	1	19	19	19	13	4	11	2	5	2	7	14	14	13	4	11	2	5	2	7	14	14	13	4	11	2	5	2	7	14	14	69.7	69.7	69.7	40.522	373	373	0	57.436	50.7	11.5	32.2	7	14.7
B1MDD2	B1MDD2	3	3	3	tr|B1MDD2|B1MDD2_MYCA9 HTH cro/C1-type domain-containing protein OS=Mycobacteroides abscessus (strain ATCC 19977 / DSM 44196 / CCUG 20993 / CIP 104536 / JCM 13569 / NCTC 13031 / TMC 1543 / L948) OX=561007 GN=MAB_3176c PE=4 SV=1	1	3	3	3	0	2	2	0	0	1	1	2	1	0	2	2	0	0	1	1	2	1	0	2	2	0	0	1	1	2	1	20.7	20.7	20.7	22.083	198	198	0	5.6271	0	15.7	15.7	0	0
B1MDD3	B1MDD3	9	9	9	tr|B1MDD3|B1MDD3_MYCA9 Putative FAD-dependent pyridine nucleotide-disulphide oxidoreductase OS=Mycobacteroides abscessus (strain ATCC 19977 / DSM 44196 / CCUG 20993 / CIP 104536 / JCM 13569 / NCTC 13031 / TMC 1543 / L948) OX=561007 GN=MAB_3177 PE=4 SV=1	1	9	9	9	1	8	6	1	2	1	0	9	8	1	8	6	1	2	1	0	9	8	1	8	6	1	2	1	0	9	8	40.7	40.7	40.7	33.28	312	312	0	32.577	4.5	36.2	28.8	3.5	9.9
B1MDD4	B1MDD4	7	7	7	tr|B1MDD4|B1MDD4_MYCA9 Methyltransferase domain-containing protein OS=Mycobacteroides abscessus (strain ATCC 19977 / DSM 44196 / CCUG 20993 / CIP 104536 / JCM 13569 / NCTC 13031 / TMC 1543 / L948) OX=561007 GN=MAB_3178 PE=4 SV=1	1	7	7	7	5	6	7	3	4	2	5	7	7	5	6	7	3	4	2	5	7	7	5	6	7	3	4	2	5	7	7	55.8	55.8	55.8	24.061	217	217	0	153.37	45.2	47.9	55.8	30	30
B1MDD5	B1MDD5	9	9	9	tr|B1MDD5|B1MDD5_MYCA9 Putative transcriptional regulator, LysR family OS=Mycobacteroides abscessus (strain ATCC 19977 / DSM 44196 / CCUG 20993 / CIP 104536 / JCM 13569 / NCTC 13031 / TMC 1543 / L948) OX=561007 GN=MAB_3179c PE=3 SV=1	1	9	9	9	7	6	6	4	5	0	4	6	4	7	6	6	4	5	0	4	6	4	7	6	6	4	5	0	4	6	4	53.8	53.8	53.8	30.501	288	288	0	40.349	42	33.3	37.8	23.3	27.1
B1MDD7	B1MDD7	7	7	7	tr|B1MDD7|B1MDD7_MYCA9 Probable lipoprotein LppI OS=Mycobacteroides abscessus (strain ATCC 19977 / DSM 44196 / CCUG 20993 / CIP 104536 / JCM 13569 / NCTC 13031 / TMC 1543 / L948) OX=561007 GN=MAB_3181 PE=4 SV=1	1	7	7	7	7	2	4	3	3	2	2	5	6	7	2	4	3	3	2	2	5	6	7	2	4	3	3	2	2	5	6	50.6	50.6	50.6	24.099	235	235	0	36.28	50.6	21.3	32.8	24.7	24.7
B1MDD9	B1MDD9	8	8	8	tr|B1MDD9|B1MDD9_MYCA9 Probable dienelactone hydrolase OS=Mycobacteroides abscessus (strain ATCC 19977 / DSM 44196 / CCUG 20993 / CIP 104536 / JCM 13569 / NCTC 13031 / TMC 1543 / L948) OX=561007 GN=MAB_3183c PE=4 SV=1	1	8	8	8	7	4	8	3	3	0	6	6	7	7	4	8	3	3	0	6	6	7	7	4	8	3	3	0	6	6	7	53.9	53.9	53.9	26.232	245	245	0	26.898	46.1	31.8	53.9	24.9	24.9
B1MDE0	B1MDE0	2	2	2	tr|B1MDE0|B1MDE0_MYCA9 Integral membrane protein OS=Mycobacteroides abscessus (strain ATCC 19977 / DSM 44196 / CCUG 20993 / CIP 104536 / JCM 13569 / NCTC 13031 / TMC 1543 / L948) OX=561007 GN=MAB_3184 PE=4 SV=1	1	2	2	2	1	1	0	0	0	0	0	0	1	1	1	0	0	0	0	0	0	1	1	1	0	0	0	0	0	0	1	8.4	8.4	8.4	30.166	285	285	0	5.7529	6	2.5	0	0	0
B1MDE1	B1MDE1	3	3	3	tr|B1MDE1|B1MDE1_MYCA9 Transmembrane protein OS=Mycobacteroides abscessus (strain ATCC 19977 / DSM 44196 / CCUG 20993 / CIP 104536 / JCM 13569 / NCTC 13031 / TMC 1543 / L948) OX=561007 GN=MAB_3185 PE=4 SV=1	1	3	3	3	2	2	2	0	1	0	2	2	2	2	2	2	0	1	0	2	2	2	2	2	2	0	1	0	2	2	2	14.1	14.1	14.1	29.104	269	269	0	8.078	11.5	11.5	11.5	0	6.7
B1MDE2	B1MDE2	3	3	3	tr|B1MDE2|B1MDE2_MYCA9 Phosphatidate cytidylyltransferase OS=Mycobacteroides abscessus (strain ATCC 19977 / DSM 44196 / CCUG 20993 / CIP 104536 / JCM 13569 / NCTC 13031 / TMC 1543 / L948) OX=561007 GN=MAB_3186c PE=3 SV=1	1	3	3	3	2	1	2	1	1	0	0	2	2	2	1	2	1	1	0	0	2	2	2	1	2	1	1	0	0	2	2	15.4	15.4	15.4	30.559	292	292	0	6.216	10.3	6.8	12	6.8	6.8
B1MDE3	B1MDE3	14	14	14	sp|B1MDE3|RRF_MYCA9 Ribosome-recycling factor OS=Mycobacteroides abscessus (strain ATCC 19977 / DSM 44196 / CCUG 20993 / CIP 104536 / JCM 13569 / NCTC 13031 / TMC 1543 / L948) OX=561007 GN=frr PE=3 SV=1	1	14	14	14	13	10	12	9	11	2	7	13	13	13	10	12	9	11	2	7	13	13	13	10	12	9	11	2	7	13	13	74.1	74.1	74.1	20.714	185	185	0	179.46	74.1	61.1	66.5	61.1	69.7
B1MDE4	B1MDE4	9	9	9	tr|B1MDE4|B1MDE4_MYCA9 Uridylate kinase OS=Mycobacteroides abscessus (strain ATCC 19977 / DSM 44196 / CCUG 20993 / CIP 104536 / JCM 13569 / NCTC 13031 / TMC 1543 / L948) OX=561007 GN=pyrH PE=3 SV=1	1	9	9	9	8	6	6	5	5	5	6	6	7	8	6	6	5	5	5	6	6	7	8	6	6	5	5	5	6	6	7	58.5	58.5	58.5	26.091	241	241	0	81.262	55.6	41.5	40.2	38.2	38.2
B1MDE5	B1MDE5	8	8	8	tr|B1MDE5|B1MDE5_MYCA9 UvrD-like helicase ATP-binding domain-containing protein OS=Mycobacteroides abscessus (strain ATCC 19977 / DSM 44196 / CCUG 20993 / CIP 104536 / JCM 13569 / NCTC 13031 / TMC 1543 / L948) OX=561007 GN=MAB_3189c PE=4 SV=1	1	8	8	8	4	4	1	0	0	0	1	1	5	4	4	1	0	0	0	1	1	5	4	4	1	0	0	0	1	1	5	15.7	15.7	15.7	82.934	753	753	0	9.9835	8	6.8	1.5	0	0
B1MDE8	B1MDE8	14	14	14	tr|B1MDE8|B1MDE8_MYCA9 Putative glycosyl hydrolase (Beta-glucosidase) OS=Mycobacteroides abscessus (strain ATCC 19977 / DSM 44196 / CCUG 20993 / CIP 104536 / JCM 13569 / NCTC 13031 / TMC 1543 / L948) OX=561007 GN=MAB_3192c PE=3 SV=1	1	14	14	14	8	7	7	4	3	0	5	10	11	8	7	7	4	3	0	5	10	11	8	7	7	4	3	0	5	10	11	51.4	51.4	51.4	50.936	461	461	0	40.507	27.1	26.7	21.9	13.2	9.1
B1MDF1	B1MDF1	21	21	21	sp|B1MDF1|EFTS_MYCA9 Elongation factor Ts OS=Mycobacteroides abscessus (strain ATCC 19977 / DSM 44196 / CCUG 20993 / CIP 104536 / JCM 13569 / NCTC 13031 / TMC 1543 / L948) OX=561007 GN=tsf PE=3 SV=1	1	21	21	21	20	15	19	10	14	8	12	20	20	20	15	19	10	14	8	12	20	20	20	15	19	10	14	8	12	20	20	77.3	77.3	77.3	29.164	277	277	0	323.31	76.9	63.9	73.3	48.7	61
B1MDF2	B1MDF2	17	17	17	sp|B1MDF2|RS2_MYCA9 30S ribosomal protein S2 OS=Mycobacteroides abscessus (strain ATCC 19977 / DSM 44196 / CCUG 20993 / CIP 104536 / JCM 13569 / NCTC 13031 / TMC 1543 / L948) OX=561007 GN=rpsB PE=3 SV=1	1	17	17	17	15	12	15	13	13	5	12	15	16	15	12	15	13	13	5	12	15	16	15	12	15	13	13	5	12	15	16	66.4	66.4	66.4	30.458	277	277	0	272.32	61.7	52.7	66.1	57	57
B1MDF5	B1MDF5	7	7	7	tr|B1MDF5|B1MDF5_MYCA9 Putative transcriptional regulator, TetR family OS=Mycobacteroides abscessus (strain ATCC 19977 / DSM 44196 / CCUG 20993 / CIP 104536 / JCM 13569 / NCTC 13031 / TMC 1543 / L948) OX=561007 GN=MAB_3199c PE=4 SV=1	1	7	7	7	3	4	2	0	0	0	4	4	1	3	4	2	0	0	0	4	4	1	3	4	2	0	0	0	4	4	1	39.6	39.6	39.6	33.483	318	318	0	22.884	15.7	18.9	12.6	0	0
B1MDF7	B1MDF7	2	2	2	tr|B1MDF7|B1MDF7_MYCA9 Putative membrane protein MmpL OS=Mycobacteroides abscessus (strain ATCC 19977 / DSM 44196 / CCUG 20993 / CIP 104536 / JCM 13569 / NCTC 13031 / TMC 1543 / L948) OX=561007 GN=MAB_3201 PE=4 SV=1	1	2	2	2	1	0	0	0	1	0	1	0	1	1	0	0	0	1	0	1	0	1	1	0	0	0	1	0	1	0	1	2.7	2.7	2.7	103.33	976	976	1	-2	0.7	0	0	0	1.9
B1MDF9	B1MDF9	4	4	4	tr|B1MDF9|B1MDF9_MYCA9 Tyrosine recombinase XerC OS=Mycobacteroides abscessus (strain ATCC 19977 / DSM 44196 / CCUG 20993 / CIP 104536 / JCM 13569 / NCTC 13031 / TMC 1543 / L948) OX=561007 GN=xerC PE=3 SV=1	1	4	4	4	0	1	2	0	0	0	2	2	1	0	1	2	0	0	0	2	2	1	0	1	2	0	0	0	2	2	1	16.8	16.8	16.8	32.95	304	304	0	4.4348	0	5.9	10.9	0	0
B1MDG0	B1MDG0	12	12	12	tr|B1MDG0|B1MDG0_MYCA9 FAD-binding FR-type domain-containing protein OS=Mycobacteroides abscessus (strain ATCC 19977 / DSM 44196 / CCUG 20993 / CIP 104536 / JCM 13569 / NCTC 13031 / TMC 1543 / L948) OX=561007 GN=MAB_3205c PE=4 SV=1	1	12	12	12	10	5	9	7	9	2	7	9	11	10	5	9	7	9	2	7	9	11	10	5	9	7	9	2	7	9	11	71.7	71.7	71.7	30.321	276	276	0	75.44	54.3	26.4	46.7	48.9	60.5
B1MDG1	B1MDG1	6	6	6	tr|B1MDG1|B1MDG1_MYCA9 Putative transcriptional regulator, TetR OS=Mycobacteroides abscessus (strain ATCC 19977 / DSM 44196 / CCUG 20993 / CIP 104536 / JCM 13569 / NCTC 13031 / TMC 1543 / L948) OX=561007 GN=MAB_3206c PE=4 SV=1	1	6	6	6	6	3	3	1	2	0	2	4	5	6	3	3	1	2	0	2	4	5	6	3	3	1	2	0	2	4	5	31.3	31.3	31.3	27.859	252	252	0	15.496	31.3	15.9	16.7	5.6	10.3
B1MDH1	B1MDH1	8	8	8	tr|B1MDH1|B1MDH1_MYCA9 Putative transcriptional regulator, TetR family OS=Mycobacteroides abscessus (strain ATCC 19977 / DSM 44196 / CCUG 20993 / CIP 104536 / JCM 13569 / NCTC 13031 / TMC 1543 / L948) OX=561007 GN=MAB_3216c PE=4 SV=1	1	8	8	8	7	3	6	2	4	1	1	5	6	7	3	6	2	4	1	1	5	6	7	3	6	2	4	1	1	5	6	38	38	38	27.758	250	250	0	59.944	38	21.2	26.4	12.4	26.8
B1MDH2	B1MDH2	3	3	2	tr|B1MDH2|B1MDH2_MYCA9 CsbD-like domain-containing protein OS=Mycobacteroides abscessus (strain ATCC 19977 / DSM 44196 / CCUG 20993 / CIP 104536 / JCM 13569 / NCTC 13031 / TMC 1543 / L948) OX=561007 GN=MAB_3217 PE=3 SV=1	1	3	3	2	1	0	1	0	0	0	2	1	3	1	0	1	0	0	0	2	1	3	1	0	1	0	0	0	2	1	2	31.2	31.2	22.5	8.5722	80	80	0	5.6039	11.2	0	11.2	0	0
B1MDH4	B1MDH4	3	3	3	tr|B1MDH4|B1MDH4_MYCA9 Acid stress chaperone HdeA OS=Mycobacteroides abscessus (strain ATCC 19977 / DSM 44196 / CCUG 20993 / CIP 104536 / JCM 13569 / NCTC 13031 / TMC 1543 / L948) OX=561007 GN=MAB_3219 PE=4 SV=1	1	3	3	3	2	2	2	1	2	0	2	3	2	2	2	2	1	2	0	2	3	2	2	2	2	1	2	0	2	3	2	42.1	42.1	42.1	10.108	95	95	0	32.756	33.7	33.7	33.7	16.8	33.7
B1MDH6	B1MDH6	19	19	19	sp|B1MDH6|DNAA_MYCA9 Chromosomal replication initiator protein DnaA OS=Mycobacteroides abscessus (strain ATCC 19977 / DSM 44196 / CCUG 20993 / CIP 104536 / JCM 13569 / NCTC 13031 / TMC 1543 / L948) OX=561007 GN=dnaA PE=3 SV=1	1	19	19	19	15	8	14	8	11	1	6	15	16	15	8	14	8	11	1	6	15	16	15	8	14	8	11	1	6	15	16	44.8	44.8	44.8	55.031	491	491	0	100.55	36	20.8	36.7	21.6	29.7
B1MDH7	B1MDH7	22	22	22	tr|B1MDH7|B1MDH7_MYCA9 Beta sliding clamp OS=Mycobacteroides abscessus (strain ATCC 19977 / DSM 44196 / CCUG 20993 / CIP 104536 / JCM 13569 / NCTC 13031 / TMC 1543 / L948) OX=561007 GN=dnaN PE=3 SV=1	1	22	22	22	22	12	19	15	18	8	12	21	21	22	12	19	15	18	8	12	21	21	22	12	19	15	18	8	12	21	21	83.5	83.5	83.5	41.638	399	399	0	303.08	83.5	56.4	80.7	61.2	67.9
B1MDH8	B1MDH8	8	8	8	tr|B1MDH8|B1MDH8_MYCA9 DUF2469 family protein OS=Mycobacteroides abscessus (strain ATCC 19977 / DSM 44196 / CCUG 20993 / CIP 104536 / JCM 13569 / NCTC 13031 / TMC 1543 / L948) OX=561007 GN=MAB_3221c PE=4 SV=1	1	8	8	8	8	6	6	6	6	0	3	7	7	8	6	6	6	6	0	3	7	7	8	6	6	6	6	0	3	7	7	79.2	79.2	79.2	12.229	101	101	0	106.31	79.2	57.4	71.3	71.3	71.3
B1MDH9	B1MDH9	2	2	2	sp|B1MDH9|RNH2_MYCA9 Ribonuclease HII OS=Mycobacteroides abscessus (strain ATCC 19977 / DSM 44196 / CCUG 20993 / CIP 104536 / JCM 13569 / NCTC 13031 / TMC 1543 / L948) OX=561007 GN=rnhB PE=3 SV=1	1	2	2	2	1	1	0	0	0	1	0	0	1	1	1	0	0	0	1	0	0	1	1	1	0	0	0	1	0	0	1	10.7	10.7	10.7	24.62	234	234	0.004128	2.5174	6	4.7	0	0	0
B1MDI0	B1MDI0	10	10	10	tr|B1MDI0|B1MDI0_MYCA9 Signal peptidase I OS=Mycobacteroides abscessus (strain ATCC 19977 / DSM 44196 / CCUG 20993 / CIP 104536 / JCM 13569 / NCTC 13031 / TMC 1543 / L948) OX=561007 GN=MAB_3223c PE=3 SV=1	1	10	10	10	8	4	4	4	3	0	3	7	8	8	4	4	4	3	0	3	7	8	8	4	4	4	3	0	3	7	8	36.2	36.2	36.2	45.362	414	414	0	29.044	27.3	17.1	15.9	18.8	14
B1MDI1	B1MDI1	8	8	8	sp|B1MDI1|RL19_MYCA9 50S ribosomal protein L19 OS=Mycobacteroides abscessus (strain ATCC 19977 / DSM 44196 / CCUG 20993 / CIP 104536 / JCM 13569 / NCTC 13031 / TMC 1543 / L948) OX=561007 GN=rplS PE=3 SV=1	1	8	8	8	6	4	5	4	4	1	5	6	7	6	4	5	4	4	1	5	6	7	6	4	5	4	4	1	5	6	7	61.1	61.1	61.1	12.836	113	113	0	202.73	60.2	46	60.2	41.6	52.2
B1MDI2	B1MDI2	10	10	10	tr|B1MDI2|B1MDI2_MYCA9 Putative lipoprotein LppW OS=Mycobacteroides abscessus (strain ATCC 19977 / DSM 44196 / CCUG 20993 / CIP 104536 / JCM 13569 / NCTC 13031 / TMC 1543 / L948) OX=561007 GN=MAB_3225 PE=4 SV=1	1	10	10	10	8	8	8	3	6	2	5	8	10	8	8	8	3	6	2	5	8	10	8	8	8	3	6	2	5	8	10	44.5	44.5	44.5	31.593	301	301	0	91.982	36.5	36.5	38.2	14	25.6
B1MDI3	B1MDI3	6	6	6	tr|B1MDI3|B1MDI3_MYCA9 tRNA (guanine-N(1)-)-methyltransferase OS=Mycobacteroides abscessus (strain ATCC 19977 / DSM 44196 / CCUG 20993 / CIP 104536 / JCM 13569 / NCTC 13031 / TMC 1543 / L948) OX=561007 GN=trmD PE=1 SV=1	1	6	6	6	5	1	4	2	2	2	3	6	6	5	1	4	2	2	2	3	6	6	5	1	4	2	2	2	3	6	6	45	45	45	26.262	242	242	0	36.759	29.8	6.2	36	14.5	14.5
B1MDI4	B1MDI4	10	10	10	sp|B1MDI4|RIMM_MYCA9 Ribosome maturation factor RimM OS=Mycobacteroides abscessus (strain ATCC 19977 / DSM 44196 / CCUG 20993 / CIP 104536 / JCM 13569 / NCTC 13031 / TMC 1543 / L948) OX=561007 GN=rimM PE=3 SV=1	1	10	10	10	9	5	8	5	5	1	8	9	7	9	5	8	5	5	1	8	9	7	9	5	8	5	5	1	8	9	7	80.9	80.9	80.9	18.599	173	173	0	40.372	76.9	41	72.8	38.2	48.6
B1MDI5	B1MDI5	6	6	6	tr|B1MDI5|B1MDI5_MYCA9 RNA-binding protein KhpA OS=Mycobacteroides abscessus (strain ATCC 19977 / DSM 44196 / CCUG 20993 / CIP 104536 / JCM 13569 / NCTC 13031 / TMC 1543 / L948) OX=561007 GN=khpA PE=3 SV=1	1	6	6	6	6	2	4	4	4	0	3	5	6	6	2	4	4	4	0	3	5	6	6	2	4	4	4	0	3	5	6	61.8	61.8	61.8	8.1912	76	76	0	16.67	61.8	28.9	50	48.7	48.7
B1MDI6	B1MDI6	8	8	8	sp|B1MDI6|RS16_MYCA9 30S ribosomal protein S16 OS=Mycobacteroides abscessus (strain ATCC 19977 / DSM 44196 / CCUG 20993 / CIP 104536 / JCM 13569 / NCTC 13031 / TMC 1543 / L948) OX=561007 GN=rpsP PE=3 SV=1	1	8	8	8	7	6	8	6	7	4	5	8	8	7	6	8	6	7	4	5	8	8	7	6	8	6	7	4	5	8	8	70.3	70.3	70.3	16.837	155	155	0	109.9	65.8	58.1	70.3	59.4	65.8
B1MDI7	B1MDI7	2	2	2	tr|B1MDI7|B1MDI7_MYCA9 SnoaL-like domain-containing protein OS=Mycobacteroides abscessus (strain ATCC 19977 / DSM 44196 / CCUG 20993 / CIP 104536 / JCM 13569 / NCTC 13031 / TMC 1543 / L948) OX=561007 GN=MAB_3230c PE=4 SV=1	1	2	2	2	2	1	2	1	1	0	1	2	2	2	1	2	1	1	0	1	2	2	2	1	2	1	1	0	1	2	2	24	24	24	14.597	129	129	0	40.86	24	14	24	14	10.1
B1MDI8	B1MDI8	4	4	4	tr|B1MDI8|B1MDI8_MYCA9 Thioesterase domain-containing protein OS=Mycobacteroides abscessus (strain ATCC 19977 / DSM 44196 / CCUG 20993 / CIP 104536 / JCM 13569 / NCTC 13031 / TMC 1543 / L948) OX=561007 GN=MAB_3231 PE=3 SV=1	1	4	4	4	2	3	3	2	2	2	2	3	2	2	3	3	2	2	2	2	3	2	2	3	3	2	2	2	2	3	2	66.7	66.7	66.7	14.031	135	135	0	85.139	34.1	60.7	40	34.1	34.1
B1MDJ1	B1MDJ1	8	8	8	tr|B1MDJ1|B1MDJ1_MYCA9 Probable D-alanyl-D-alanine carboxypeptidase DacB OS=Mycobacteroides abscessus (strain ATCC 19977 / DSM 44196 / CCUG 20993 / CIP 104536 / JCM 13569 / NCTC 13031 / TMC 1543 / L948) OX=561007 GN=MAB_3234 PE=3 SV=1	1	8	8	8	4	0	6	2	2	0	0	2	4	4	0	6	2	2	0	0	2	4	4	0	6	2	2	0	0	2	4	37.3	37.3	37.3	29.932	287	287	0	17.073	17.4	0	30	6.6	6.6
B1MDJ3	B1MDJ3	7	7	7	tr|B1MDJ3|B1MDJ3_MYCA9 Probable amidohydrolase OS=Mycobacteroides abscessus (strain ATCC 19977 / DSM 44196 / CCUG 20993 / CIP 104536 / JCM 13569 / NCTC 13031 / TMC 1543 / L948) OX=561007 GN=MAB_3236c PE=4 SV=1	1	7	7	7	5	5	5	0	1	0	5	6	5	5	5	5	0	1	0	5	6	5	5	5	5	0	1	0	5	6	5	25.1	25.1	25.1	37.83	355	355	0	17.727	18.6	16.6	14.1	0	6.8
B1MDJ4	B1MDJ4	24	24	24	tr|B1MDJ4|B1MDJ4_MYCA9 Signal recognition particle protein OS=Mycobacteroides abscessus (strain ATCC 19977 / DSM 44196 / CCUG 20993 / CIP 104536 / JCM 13569 / NCTC 13031 / TMC 1543 / L948) OX=561007 GN=ffh PE=3 SV=1	1	24	24	24	21	14	20	17	18	6	14	20	18	21	14	20	17	18	6	14	20	18	21	14	20	17	18	6	14	20	18	73	73	73	54.979	523	523	0	321.09	53.9	38.2	52.2	54.1	49.3
B1MDJ5	B1MDJ5	5	5	5	tr|B1MDJ5|B1MDJ5_MYCA9 Bifunctional uridylyltransferase/uridylyl-removing enzyme OS=Mycobacteroides abscessus (strain ATCC 19977 / DSM 44196 / CCUG 20993 / CIP 104536 / JCM 13569 / NCTC 13031 / TMC 1543 / L948) OX=561007 GN=glnD PE=3 SV=1	1	5	5	5	4	0	2	0	0	0	0	4	3	4	0	2	0	0	0	0	4	3	4	0	2	0	0	0	0	4	3	8.3	8.3	8.3	84.867	793	793	0	8.0035	6.9	0	3	0	0
B1MDJ6	B1MDJ6	10	10	10	tr|B1MDJ6|B1MDJ6_MYCA9 Probable nitrogen regulatory protein P-II OS=Mycobacteroides abscessus (strain ATCC 19977 / DSM 44196 / CCUG 20993 / CIP 104536 / JCM 13569 / NCTC 13031 / TMC 1543 / L948) OX=561007 GN=MAB_3239c PE=3 SV=1	1	10	10	10	9	7	9	6	6	4	7	9	9	9	7	9	6	6	4	7	9	9	9	7	9	6	6	4	7	9	9	79.5	79.5	79.5	12.031	112	112	0	120.96	73.2	64.3	73.2	64.3	62.5
B1MDJ8	B1MDJ8	15	15	15	tr|B1MDJ8|B1MDJ8_MYCA9 Signal recognition particle receptor FtsY OS=Mycobacteroides abscessus (strain ATCC 19977 / DSM 44196 / CCUG 20993 / CIP 104536 / JCM 13569 / NCTC 13031 / TMC 1543 / L948) OX=561007 GN=ftsY PE=3 SV=1	1	15	15	15	14	6	12	8	9	2	9	14	12	14	6	12	8	9	2	9	14	12	14	6	12	8	9	2	9	14	12	48.3	48.3	48.3	47.797	458	458	0	161.81	43	23.8	39.3	30.1	29.7
B1MDJ9	B1MDJ9	7	7	7	tr|B1MDJ9|B1MDJ9_MYCA9 Isopentenyl-diphosphate delta-isomerase OS=Mycobacteroides abscessus (strain ATCC 19977 / DSM 44196 / CCUG 20993 / CIP 104536 / JCM 13569 / NCTC 13031 / TMC 1543 / L948) OX=561007 GN=fni PE=3 SV=1	1	7	7	7	6	6	5	2	2	1	2	6	6	6	6	5	2	2	1	2	6	6	6	6	5	2	2	1	2	6	6	38.2	38.2	38.2	33.633	322	322	0	60.687	34.5	33.2	29.8	14.3	9.3
B1MDK0	B1MDK0	4	4	4	tr|B1MDK0|B1MDK0_MYCA9 Soluble secreted antigen MPT53 OS=Mycobacteroides abscessus (strain ATCC 19977 / DSM 44196 / CCUG 20993 / CIP 104536 / JCM 13569 / NCTC 13031 / TMC 1543 / L948) OX=561007 GN=MAB_3243 PE=4 SV=1	1	4	4	4	3	2	3	1	2	1	3	3	3	3	2	3	1	2	1	3	3	3	3	2	3	1	2	1	3	3	3	42.1	42.1	42.1	19.116	178	178	0	18.137	21.3	16.3	21.3	9.6	14.6
B1MDK2	B1MDK2	9	9	9	tr|B1MDK2|B1MDK2_MYCA9 Luciferase-like domain-containing protein OS=Mycobacteroides abscessus (strain ATCC 19977 / DSM 44196 / CCUG 20993 / CIP 104536 / JCM 13569 / NCTC 13031 / TMC 1543 / L948) OX=561007 GN=MAB_3245 PE=4 SV=1	1	9	9	9	8	7	8	5	8	2	7	8	8	8	7	8	5	8	2	7	8	8	8	7	8	5	8	2	7	8	8	60.9	60.9	60.9	30.11	279	279	0	103.8	46.2	40.9	46.2	33	55.6
B1MDK3	B1MDK3	41	41	41	tr|B1MDK3|B1MDK3_MYCA9 Chromosome partition protein Smc OS=Mycobacteroides abscessus (strain ATCC 19977 / DSM 44196 / CCUG 20993 / CIP 104536 / JCM 13569 / NCTC 13031 / TMC 1543 / L948) OX=561007 GN=smc PE=3 SV=1	1	41	41	41	30	14	22	13	12	4	12	26	30	30	14	22	13	12	4	12	26	30	30	14	22	13	12	4	12	26	30	48.4	48.4	48.4	125.86	1159	1159	0	137.87	34.4	16.5	25.8	19.4	14.4
B1MDK5	B1MDK5	9	9	9	tr|B1MDK5|B1MDK5_MYCA9 OsmC family protein OS=Mycobacteroides abscessus (strain ATCC 19977 / DSM 44196 / CCUG 20993 / CIP 104536 / JCM 13569 / NCTC 13031 / TMC 1543 / L948) OX=561007 GN=MAB_3248c PE=4 SV=1	1	9	9	9	6	6	7	4	6	1	3	7	7	6	6	7	4	6	1	3	7	7	6	6	7	4	6	1	3	7	7	67.6	67.6	67.6	12.137	111	111	0	41.473	61.3	59.5	67.6	39.6	57.7
B1MDK6	B1MDK6	6	6	6	tr|B1MDK6|B1MDK6_MYCA9 Secreted protein OS=Mycobacteroides abscessus (strain ATCC 19977 / DSM 44196 / CCUG 20993 / CIP 104536 / JCM 13569 / NCTC 13031 / TMC 1543 / L948) OX=561007 GN=MAB_3249 PE=4 SV=1	1	6	6	6	2	3	3	0	2	0	3	6	4	2	3	3	0	2	0	3	6	4	2	3	3	0	2	0	3	6	4	54.4	54.4	54.4	16.186	147	147	0	17.668	25.2	33.3	33.3	0	19.7
B1MDK7	B1MDK7	9	9	9	tr|B1MDK7|B1MDK7_MYCA9 Probable transcriptional regulatory protein KdpE OS=Mycobacteroides abscessus (strain ATCC 19977 / DSM 44196 / CCUG 20993 / CIP 104536 / JCM 13569 / NCTC 13031 / TMC 1543 / L948) OX=561007 GN=MAB_3250c PE=4 SV=1	1	9	9	9	8	5	9	6	6	1	4	7	7	8	5	9	6	6	1	4	7	7	8	5	9	6	6	1	4	7	7	62.9	62.9	62.9	24.766	224	224	0	62.256	58	38.4	62.9	39.3	40.2
B1MDK8	B1MDK8	3	3	3	tr|B1MDK8|B1MDK8_MYCA9 histidine kinase OS=Mycobacteroides abscessus (strain ATCC 19977 / DSM 44196 / CCUG 20993 / CIP 104536 / JCM 13569 / NCTC 13031 / TMC 1543 / L948) OX=561007 GN=MAB_3251c PE=4 SV=1	1	3	3	3	1	2	0	0	0	0	1	0	0	1	2	0	0	0	0	1	0	0	1	2	0	0	0	0	1	0	0	5.1	5.1	5.1	88.679	835	835	0.0047896	2.3823	1.3	3.8	0	0	0
B1MDL2	B1MDL2	5	5	5	sp|B1MDL2|FPG_MYCA9 Formamidopyrimidine-DNA glycosylase OS=Mycobacteroides abscessus (strain ATCC 19977 / DSM 44196 / CCUG 20993 / CIP 104536 / JCM 13569 / NCTC 13031 / TMC 1543 / L948) OX=561007 GN=mutM PE=3 SV=1	1	5	5	5	3	2	0	0	1	0	0	1	1	3	2	0	0	1	0	0	1	1	3	2	0	0	1	0	0	1	1	31.1	31.1	31.1	31.349	286	286	0	21.52	22	9.8	0	0	5.2
B1MDL3	B1MDL3	12	12	12	tr|B1MDL3|B1MDL3_MYCA9 Ribonuclease 3 OS=Mycobacteroides abscessus (strain ATCC 19977 / DSM 44196 / CCUG 20993 / CIP 104536 / JCM 13569 / NCTC 13031 / TMC 1543 / L948) OX=561007 GN=rnc PE=3 SV=1	1	12	12	12	10	6	11	8	11	2	7	10	12	10	6	11	8	11	2	7	10	12	10	6	11	8	11	2	7	10	12	74.8	74.8	74.8	27.076	258	258	0	129.43	61.6	38.4	65.5	51.9	70.9
B1MDL5	B1MDL5	15	15	15	tr|B1MDL5|B1MDL5_MYCA9 Cell division initiation protein OS=Mycobacteroides abscessus (strain ATCC 19977 / DSM 44196 / CCUG 20993 / CIP 104536 / JCM 13569 / NCTC 13031 / TMC 1543 / L948) OX=561007 GN=MAB_3258c PE=4 SV=1	1	15	15	15	14	13	15	9	9	4	10	14	14	14	13	15	9	9	4	10	14	14	14	13	15	9	9	4	10	14	14	73.1	73.1	73.1	26.905	245	245	0	263.55	66.1	60.8	73.1	50.2	50.2
B1MDL6	B1MDL6	9	9	9	sp|B1MDL6|COAD_MYCA9 Phosphopantetheine adenylyltransferase OS=Mycobacteroides abscessus (strain ATCC 19977 / DSM 44196 / CCUG 20993 / CIP 104536 / JCM 13569 / NCTC 13031 / TMC 1543 / L948) OX=561007 GN=coaD PE=1 SV=1	1	9	9	9	9	8	8	6	7	2	6	8	6	9	8	8	6	7	2	6	8	6	9	8	8	6	7	2	6	8	6	81.4	81.4	81.4	17.373	161	161	0	160.31	81.4	75.8	75.8	61.5	75.2
B1MDL7	B1MDL7	1	1	1	tr|B1MDL7|B1MDL7_MYCA9 HdeD family acid-resistance protein OS=Mycobacteroides abscessus (strain ATCC 19977 / DSM 44196 / CCUG 20993 / CIP 104536 / JCM 13569 / NCTC 13031 / TMC 1543 / L948) OX=561007 GN=MAB_3260c PE=4 SV=1	1	1	1	1	1	0	1	0	0	0	0	1	1	1	0	1	0	0	0	0	1	1	1	0	1	0	0	0	0	1	1	5.4	5.4	5.4	19.335	186	186	0.00072727	3.9717	5.4	0	5.4	0	0
B1MDL8	B1MDL8	5	5	5	tr|B1MDL8|B1MDL8_MYCA9 Probable lipoprotein LpqH OS=Mycobacteroides abscessus (strain ATCC 19977 / DSM 44196 / CCUG 20993 / CIP 104536 / JCM 13569 / NCTC 13031 / TMC 1543 / L948) OX=561007 GN=MAB_3261c PE=4 SV=1	1	5	5	5	4	4	4	4	4	2	5	4	4	4	4	4	4	4	2	5	4	4	4	4	4	4	4	2	5	4	4	59.9	59.9	59.9	15.768	157	157	0	169.73	59.9	59.9	59.9	59.9	59.9
B1MDM3	B1MDM3	1	1	1	tr|B1MDM3|B1MDM3_MYCA9 Uncharacterized protein OS=Mycobacteroides abscessus (strain ATCC 19977 / DSM 44196 / CCUG 20993 / CIP 104536 / JCM 13569 / NCTC 13031 / TMC 1543 / L948) OX=561007 GN=MAB_3266c PE=4 SV=1	1	1	1	1	1	0	0	0	0	0	0	0	0	1	0	0	0	0	0	0	0	0	1	0	0	0	0	0	0	0	0	10.9	10.9	10.9	15.632	147	147	0.0094371	2.127	10.9	0	0	0	0
B1MDM4	B1MDM4	49	49	49	tr|B1MDM4|B1MDM4_MYCA9 Pyruvate carboxylase OS=Mycobacteroides abscessus (strain ATCC 19977 / DSM 44196 / CCUG 20993 / CIP 104536 / JCM 13569 / NCTC 13031 / TMC 1543 / L948) OX=561007 GN=MAB_3267c PE=4 SV=1	1	49	49	49	41	30	39	30	34	6	24	42	41	41	30	39	30	34	6	24	42	41	41	30	39	30	34	6	24	42	41	60.4	60.4	60.4	120.87	1127	1127	0	323.31	52.2	40.9	50.6	43.6	45.3
B1MDM6	B1MDM6	13	13	13	tr|B1MDM6|B1MDM6_MYCA9 Thioredoxin-like fold domain-containing protein OS=Mycobacteroides abscessus (strain ATCC 19977 / DSM 44196 / CCUG 20993 / CIP 104536 / JCM 13569 / NCTC 13031 / TMC 1543 / L948) OX=561007 GN=MAB_3269c PE=4 SV=1	1	13	13	13	12	7	10	7	9	4	7	12	11	12	7	10	7	9	4	7	12	11	12	7	10	7	9	4	7	12	11	57.2	57.2	57.2	27.947	257	257	0	123.86	50.2	32.7	42.8	33.9	42.8
B1MDM7	B1MDM7	16	16	16	tr|B1MDM7|B1MDM7_MYCA9 Probable lipase/esterase LipN OS=Mycobacteroides abscessus (strain ATCC 19977 / DSM 44196 / CCUG 20993 / CIP 104536 / JCM 13569 / NCTC 13031 / TMC 1543 / L948) OX=561007 GN=MAB_3270c PE=4 SV=1	1	16	16	16	12	7	12	11	10	7	6	9	11	12	7	12	11	10	7	6	9	11	12	7	12	11	10	7	6	9	11	78.2	78.2	78.2	37.037	348	348	0	283.28	65.8	35.1	50.3	53.2	50.9
B1MDM8	B1MDM8	11	11	11	tr|B1MDM8|B1MDM8_MYCA9 Luciferase-like domain-containing protein OS=Mycobacteroides abscessus (strain ATCC 19977 / DSM 44196 / CCUG 20993 / CIP 104536 / JCM 13569 / NCTC 13031 / TMC 1543 / L948) OX=561007 GN=MAB_3271 PE=4 SV=1	1	11	11	11	9	7	10	4	3	2	5	9	9	9	7	10	4	3	2	5	9	9	9	7	10	4	3	2	5	9	9	59.5	59.5	59.5	31.397	294	294	0	49.958	41.8	42.2	56.8	25.9	19.4
B1MDM9	B1MDM9	6	6	6	tr|B1MDM9|B1MDM9_MYCA9 Probable cutinase Cut1 OS=Mycobacteroides abscessus (strain ATCC 19977 / DSM 44196 / CCUG 20993 / CIP 104536 / JCM 13569 / NCTC 13031 / TMC 1543 / L948) OX=561007 GN=MAB_3272c PE=4 SV=1	1	6	6	6	3	3	2	2	3	3	2	2	5	3	3	2	2	3	3	2	2	5	3	3	2	2	3	3	2	2	5	63.3	63.3	63.3	20.351	199	199	0	19.564	32.7	42.7	22.6	24.1	32.7
B1MDN0	B1MDN0	8	8	8	tr|B1MDN0|B1MDN0_MYCA9 Putative transcriptional regulator, TetR family OS=Mycobacteroides abscessus (strain ATCC 19977 / DSM 44196 / CCUG 20993 / CIP 104536 / JCM 13569 / NCTC 13031 / TMC 1543 / L948) OX=561007 GN=MAB_3273c PE=4 SV=1	1	8	8	8	6	4	5	3	2	1	3	5	7	6	4	5	3	2	1	3	5	7	6	4	5	3	2	1	3	5	7	46.2	46.2	46.2	23.103	210	210	0	27.523	35.7	26.7	30.5	22.4	10
B1MDN2	B1MDN2	2	2	2	tr|B1MDN2|B1MDN2_MYCA9 Probable cytochrome P450 OS=Mycobacteroides abscessus (strain ATCC 19977 / DSM 44196 / CCUG 20993 / CIP 104536 / JCM 13569 / NCTC 13031 / TMC 1543 / L948) OX=561007 GN=MAB_3275 PE=3 SV=1	1	2	2	2	0	0	0	0	1	0	0	0	1	0	0	0	0	1	0	0	0	1	0	0	0	0	1	0	0	0	1	6.2	6.2	6.2	54.191	480	480	1	-2	0	0	0	0	2.1
B1MDN5	B1MDN5	11	11	11	tr|B1MDN5|B1MDN5_MYCA9 ATP-dependent DNA helicase RecG OS=Mycobacteroides abscessus (strain ATCC 19977 / DSM 44196 / CCUG 20993 / CIP 104536 / JCM 13569 / NCTC 13031 / TMC 1543 / L948) OX=561007 GN=recG PE=3 SV=1	1	11	11	11	6	5	6	3	1	1	4	6	5	6	5	6	3	1	1	4	6	5	6	5	6	3	1	1	4	6	5	21.8	21.8	21.8	80.785	746	746	0	15.742	9.5	7.9	10.7	5.6	2.1
B1MDN6	B1MDN6	16	16	16	tr|B1MDN6|B1MDN6_MYCA9 Putative phosphatase/kinase OS=Mycobacteroides abscessus (strain ATCC 19977 / DSM 44196 / CCUG 20993 / CIP 104536 / JCM 13569 / NCTC 13031 / TMC 1543 / L948) OX=561007 GN=MAB_3279c PE=4 SV=1	1	16	16	16	12	11	11	11	8	4	13	11	11	12	11	11	11	8	4	13	11	11	12	11	11	11	8	4	13	11	11	46.8	46.8	46.8	56.811	551	551	0	178.2	39.2	34.8	34.3	34.7	26.7
B1MDN7	B1MDN7	3	3	3	tr|B1MDN7|B1MDN7_MYCA9 50S ribosomal protein L28 OS=Mycobacteroides abscessus (strain ATCC 19977 / DSM 44196 / CCUG 20993 / CIP 104536 / JCM 13569 / NCTC 13031 / TMC 1543 / L948) OX=561007 GN=rpmB PE=3 SV=1	1	3	3	3	3	1	3	1	1	1	1	3	3	3	1	3	1	1	1	1	3	3	3	1	3	1	1	1	1	3	3	55.4	55.4	55.4	6.8598	65	65	0	20.962	55.4	27.7	55.4	27.7	27.7
B1MDN8	B1MDN8	6	6	6	tr|B1MDN8|B1MDN8_MYCA9 Putative enoyl-CoA hydratase/isomerase OS=Mycobacteroides abscessus (strain ATCC 19977 / DSM 44196 / CCUG 20993 / CIP 104536 / JCM 13569 / NCTC 13031 / TMC 1543 / L948) OX=561007 GN=MAB_3281 PE=3 SV=1	1	6	6	6	6	4	6	5	5	1	5	6	6	6	4	6	5	5	1	5	6	6	6	4	6	5	5	1	5	6	6	39.2	39.2	39.2	26.281	255	255	0	110.48	39.2	32.5	39.2	35.7	35.7
B1MDN9	B1MDN9	4	4	4	tr|B1MDN9|B1MDN9_MYCA9 Probable lipase OS=Mycobacteroides abscessus (strain ATCC 19977 / DSM 44196 / CCUG 20993 / CIP 104536 / JCM 13569 / NCTC 13031 / TMC 1543 / L948) OX=561007 GN=MAB_3282c PE=3 SV=1	1	4	4	4	2	3	2	1	0	0	1	2	1	2	3	2	1	0	0	1	2	1	2	3	2	1	0	0	1	2	1	18	18	18	44.709	416	416	0	8.0067	8.7	12.5	8.7	6	0
B1MDP0	B1MDP0	7	7	7	sp|B1MDP0|UNG_MYCA9 Uracil-DNA glycosylase OS=Mycobacteroides abscessus (strain ATCC 19977 / DSM 44196 / CCUG 20993 / CIP 104536 / JCM 13569 / NCTC 13031 / TMC 1543 / L948) OX=561007 GN=ung PE=3 SV=1	1	7	7	7	4	3	6	5	2	3	3	6	4	4	3	6	5	2	3	3	6	4	4	3	6	5	2	3	3	6	4	45.6	45.6	45.6	24.181	226	226	0	22.93	26.1	23.5	40.7	28.3	11.9
B1MDP1	B1MDP1	10	10	10	tr|B1MDP1|B1MDP1_MYCA9 Thiamine-monophosphate kinase OS=Mycobacteroides abscessus (strain ATCC 19977 / DSM 44196 / CCUG 20993 / CIP 104536 / JCM 13569 / NCTC 13031 / TMC 1543 / L948) OX=561007 GN=thiL PE=3 SV=1	1	10	10	10	5	4	5	3	5	1	3	4	3	5	4	5	3	5	1	3	4	3	5	4	5	3	5	1	3	4	3	45.1	45.1	45.1	32.434	315	315	0	24.916	27.3	19.4	21.3	16.5	26
B1MDP2	B1MDP2	4	4	4	tr|B1MDP2|B1MDP2_MYCA9 Thiamine-monophosphate kinase OS=Mycobacteroides abscessus (strain ATCC 19977 / DSM 44196 / CCUG 20993 / CIP 104536 / JCM 13569 / NCTC 13031 / TMC 1543 / L948) OX=561007 GN=MAB_3285 PE=4 SV=1	1	4	4	4	0	1	1	1	2	0	2	2	1	0	1	1	1	2	0	2	2	1	0	1	1	1	2	0	2	2	1	35.6	35.6	35.6	18.998	180	180	0	8.5125	0	8.9	8.9	4.4	13.3
B1MDP3	B1MDP3	18	18	18	tr|B1MDP3|B1MDP3_MYCA9 D-alanine--D-alanine ligase OS=Mycobacteroides abscessus (strain ATCC 19977 / DSM 44196 / CCUG 20993 / CIP 104536 / JCM 13569 / NCTC 13031 / TMC 1543 / L948) OX=561007 GN=ddl PE=3 SV=1	1	18	18	18	15	6	13	6	8	3	6	13	13	15	6	13	6	8	3	6	13	13	15	6	13	6	8	3	6	13	13	50.4	50.4	50.4	40.548	381	381	0	70.741	48	18.4	41.2	21.5	27.6
B1MDP4	B1MDP4	14	14	14	tr|B1MDP4|B1MDP4_MYCA9 Putative cystathionine/methionine gamma-synthase/ lyase OS=Mycobacteroides abscessus (strain ATCC 19977 / DSM 44196 / CCUG 20993 / CIP 104536 / JCM 13569 / NCTC 13031 / TMC 1543 / L948) OX=561007 GN=MAB_3287c PE=3 SV=1	1	14	14	14	12	9	9	6	5	0	6	9	11	12	9	9	6	5	0	6	9	11	12	9	9	6	5	0	6	9	11	49.2	49.2	49.2	38.352	370	370	0	54.291	45.1	35.9	41.6	31.4	18.9
B1MDP5	B1MDP5	14	14	14	tr|B1MDP5|B1MDP5_MYCA9 Glycerol-3-phosphate dehydrogenase [NAD(P)+] OS=Mycobacteroides abscessus (strain ATCC 19977 / DSM 44196 / CCUG 20993 / CIP 104536 / JCM 13569 / NCTC 13031 / TMC 1543 / L948) OX=561007 GN=gpsA PE=3 SV=1	1	14	14	14	12	8	12	7	9	2	8	12	13	12	8	12	7	9	2	8	12	13	12	8	12	7	9	2	8	12	13	79.9	79.9	79.9	35.224	343	343	0	171.94	65	48.4	69.1	45.8	51.9
B1MDP6	B1MDP6	5	5	5	sp|B1MDP6|FBID_MYCA9 Phosphoenolpyruvate guanylyltransferase OS=Mycobacteroides abscessus (strain ATCC 19977 / DSM 44196 / CCUG 20993 / CIP 104536 / JCM 13569 / NCTC 13031 / TMC 1543 / L948) OX=561007 GN=fbiD PE=3 SV=1	1	5	5	5	3	2	1	1	0	0	1	3	1	3	2	1	1	0	0	1	3	1	3	2	1	1	0	0	1	3	1	37.7	37.7	37.7	20.961	204	204	0	10.464	21.1	22.1	4.9	9.3	0
B1MDP7	B1MDP7	30	30	30	tr|B1MDP7|B1MDP7_MYCA9 Polyphosphate kinase OS=Mycobacteroides abscessus (strain ATCC 19977 / DSM 44196 / CCUG 20993 / CIP 104536 / JCM 13569 / NCTC 13031 / TMC 1543 / L948) OX=561007 GN=ppk PE=3 SV=1	1	30	30	30	27	14	23	11	15	7	15	26	23	27	14	23	11	15	7	15	26	23	27	14	23	11	15	7	15	26	23	55	55	55	79.457	711	711	0	301.19	48.5	25.9	38	24.5	32.3
B1MDP8	B1MDP8	10	10	10	tr|B1MDP8|B1MDP8_MYCA9 Possible hydrolase MutT/NUDIX OS=Mycobacteroides abscessus (strain ATCC 19977 / DSM 44196 / CCUG 20993 / CIP 104536 / JCM 13569 / NCTC 13031 / TMC 1543 / L948) OX=561007 GN=MAB_3291 PE=3 SV=1	1	10	10	10	8	4	7	4	5	2	5	9	9	8	4	7	4	5	2	5	9	9	8	4	7	4	5	2	5	9	9	45	45	45	34.626	311	311	0	55.389	37.6	18.6	35.4	15.8	23.2
B1MDP9	B1MDP9	8	8	8	tr|B1MDP9|B1MDP9_MYCA9 DNA-binding protein HU homolog OS=Mycobacteroides abscessus (strain ATCC 19977 / DSM 44196 / CCUG 20993 / CIP 104536 / JCM 13569 / NCTC 13031 / TMC 1543 / L948) OX=561007 GN=MAB_3292c PE=3 SV=1	1	8	8	8	8	8	7	4	7	0	7	8	7	8	8	7	4	7	0	7	8	7	8	8	7	4	7	0	7	8	7	34.3	34.3	34.3	21.449	207	207	0	323.31	34.3	34.3	32.9	19.3	32.9
B1MDQ0	B1MDQ0	11	11	11	sp|B1MDQ0|LEUD_MYCA9 3-isopropylmalate dehydratase small subunit OS=Mycobacteroides abscessus (strain ATCC 19977 / DSM 44196 / CCUG 20993 / CIP 104536 / JCM 13569 / NCTC 13031 / TMC 1543 / L948) OX=561007 GN=leuD PE=3 SV=1	1	11	11	11	10	6	8	7	8	2	5	10	10	10	6	8	7	8	2	5	10	10	10	6	8	7	8	2	5	10	10	75.9	75.9	75.9	22.04	199	199	0	204.56	67.8	47.2	60.3	52.8	61.3
B1MDQ1	B1MDQ1	17	17	17	sp|B1MDQ1|LEUC_MYCA9 3-isopropylmalate dehydratase large subunit OS=Mycobacteroides abscessus (strain ATCC 19977 / DSM 44196 / CCUG 20993 / CIP 104536 / JCM 13569 / NCTC 13031 / TMC 1543 / L948) OX=561007 GN=leuC PE=3 SV=1	1	17	17	17	13	7	12	9	8	2	5	15	12	13	7	12	9	8	2	5	15	12	13	7	12	9	8	2	5	15	12	47.3	47.3	47.3	51.215	480	480	0	75.735	33.8	20.8	33.8	28.1	23.3
B1MDQ2	B1MDQ2	8	8	8	tr|B1MDQ2|B1MDQ2_MYCA9 Putative transcriptional regulator, IclR family OS=Mycobacteroides abscessus (strain ATCC 19977 / DSM 44196 / CCUG 20993 / CIP 104536 / JCM 13569 / NCTC 13031 / TMC 1543 / L948) OX=561007 GN=MAB_3295 PE=4 SV=1	1	8	8	8	7	4	4	1	1	0	1	4	6	7	4	4	1	1	0	1	4	6	7	4	4	1	1	0	1	4	6	49.4	49.4	49.4	24.254	233	233	0	30.564	49.4	29.6	25.3	5.6	9
B1MDQ3	B1MDQ3	6	6	6	tr|B1MDQ3|B1MDQ3_MYCA9 Pyridoxamine 5-phosphate oxidase putative domain-containing protein OS=Mycobacteroides abscessus (strain ATCC 19977 / DSM 44196 / CCUG 20993 / CIP 104536 / JCM 13569 / NCTC 13031 / TMC 1543 / L948) OX=561007 GN=MAB_3296 PE=4 SV=1	1	6	6	6	6	4	5	4	4	2	3	5	5	6	4	5	4	4	2	3	5	5	6	4	5	4	4	2	3	5	5	55.8	55.8	55.8	18.601	165	165	0	130.55	55.8	33.9	43.6	43	43
B1MDQ5	B1MDQ5	25	25	25	sp|B1MDQ5|SYE_MYCA9 Glutamate--tRNA ligase OS=Mycobacteroides abscessus (strain ATCC 19977 / DSM 44196 / CCUG 20993 / CIP 104536 / JCM 13569 / NCTC 13031 / TMC 1543 / L948) OX=561007 GN=gltX PE=3 SV=1	1	25	25	25	23	16	16	14	18	4	15	23	21	23	16	16	14	18	4	15	23	21	23	16	16	14	18	4	15	23	21	64.9	64.9	64.9	54.71	496	496	0	277.77	60.3	42.3	51.8	46.2	48
B1MDQ6	B1MDQ6	8	8	8	tr|B1MDQ6|B1MDQ6_MYCA9 2-hydroxyhepta-2,4-diene-1,7-dioate isomerase OS=Mycobacteroides abscessus (strain ATCC 19977 / DSM 44196 / CCUG 20993 / CIP 104536 / JCM 13569 / NCTC 13031 / TMC 1543 / L948) OX=561007 GN=MAB_3299c PE=1 SV=1	1	8	8	8	7	6	7	3	7	1	7	7	7	7	6	7	3	7	1	7	7	7	7	6	7	3	7	1	7	7	7	43.3	43.3	43.3	27.683	261	261	0	62.623	37.5	34.5	37.5	21.8	40.2
B1MDQ7	B1MDQ7	3	3	3	tr|B1MDQ7|B1MDQ7_MYCA9 Putative transcriptional regulator, TetR family OS=Mycobacteroides abscessus (strain ATCC 19977 / DSM 44196 / CCUG 20993 / CIP 104536 / JCM 13569 / NCTC 13031 / TMC 1543 / L948) OX=561007 GN=MAB_3300c PE=4 SV=1	1	3	3	3	3	0	1	1	0	0	2	2	0	3	0	1	1	0	0	2	2	0	3	0	1	1	0	0	2	2	0	18.7	18.7	18.7	23.647	219	219	0.0014104	3.1571	18.7	0	6.4	6.4	0
B1MDQ8	B1MDQ8	2	2	2	tr|B1MDQ8|B1MDQ8_MYCA9 ER-bound oxygenase mpaB/mpaB/Rubber oxygenase catalytic domain-containing protein OS=Mycobacteroides abscessus (strain ATCC 19977 / DSM 44196 / CCUG 20993 / CIP 104536 / JCM 13569 / NCTC 13031 / TMC 1543 / L948) OX=561007 GN=MAB_330	1	2	2	2	1	1	1	0	0	0	1	0	1	1	1	1	0	0	0	1	0	1	1	1	1	0	0	0	1	0	1	10.1	10.1	10.1	45.624	407	407	0	5.674	4.4	4.4	4.4	0	0
B1MDR0	B1MDR0	20	20	20	tr|B1MDR0|B1MDR0_MYCA9 3-isopropylmalate dehydrogenase OS=Mycobacteroides abscessus (strain ATCC 19977 / DSM 44196 / CCUG 20993 / CIP 104536 / JCM 13569 / NCTC 13031 / TMC 1543 / L948) OX=561007 GN=leuB PE=3 SV=1	1	20	20	20	12	11	15	9	13	4	13	16	16	12	11	15	9	13	4	13	16	16	12	11	15	9	13	4	13	16	16	88.4	88.4	88.4	35.483	337	337	0	252.45	58.8	63.5	70.3	50.7	65.6
B1MDR1	B1MDR1	25	25	25	tr|B1MDR1|B1MDR1_MYCA9 D-3-phosphoglycerate dehydrogenase OS=Mycobacteroides abscessus (strain ATCC 19977 / DSM 44196 / CCUG 20993 / CIP 104536 / JCM 13569 / NCTC 13031 / TMC 1543 / L948) OX=561007 GN=MAB_3304c PE=3 SV=1	1	25	25	25	25	21	24	21	22	9	19	25	25	25	21	24	21	22	9	19	25	25	25	21	24	21	22	9	19	25	25	76.9	76.9	76.9	53.801	523	523	0	323.31	76.9	70.2	74.8	71.3	72.8
B1MDR8	B1MDR8	3	3	3	tr|B1MDR8|B1MDR8_MYCA9 Carboxymuconolactone decarboxylase-like domain-containing protein OS=Mycobacteroides abscessus (strain ATCC 19977 / DSM 44196 / CCUG 20993 / CIP 104536 / JCM 13569 / NCTC 13031 / TMC 1543 / L948) OX=561007 GN=MAB_3311c PE=4 SV=1	1	3	3	3	1	1	2	0	2	0	0	2	2	1	1	2	0	2	0	0	2	2	1	1	2	0	2	0	0	2	2	19	19	19	18.546	179	179	0.00072176	3.7191	12.3	12.3	17.9	0	19
B1MDR9	B1MDR9	10	10	10	tr|B1MDR9|B1MDR9_MYCA9 Putative transcriptional regulator, TetR family OS=Mycobacteroides abscessus (strain ATCC 19977 / DSM 44196 / CCUG 20993 / CIP 104536 / JCM 13569 / NCTC 13031 / TMC 1543 / L948) OX=561007 GN=MAB_3312 PE=4 SV=1	1	10	10	10	8	4	8	5	6	3	5	9	8	8	4	8	5	6	3	5	9	8	8	4	8	5	6	3	5	9	8	67.6	67.6	67.6	23.32	207	207	0	55.493	60.4	26.6	59.4	31.4	39.1
B1MDS0	B1MDS0	1	1	1	tr|B1MDS0|B1MDS0_MYCA9 Putative transcriptional regulator, TetR family OS=Mycobacteroides abscessus (strain ATCC 19977 / DSM 44196 / CCUG 20993 / CIP 104536 / JCM 13569 / NCTC 13031 / TMC 1543 / L948) OX=561007 GN=MAB_3313c PE=4 SV=1	1	1	1	1	1	0	0	0	1	0	1	1	1	1	0	0	0	1	0	1	1	1	1	0	0	0	1	0	1	1	1	5.1	5.1	5.1	21.684	198	198	0.0091371	2.1825	5.1	0	0	0	5.1
B1MDS4;REV__B1MG60	B1MDS4	7;1	6;1	5;1	tr|B1MDS4|B1MDS4_MYCA9 Phenyloxazoline synthase MbtB OS=Mycobacteroides abscessus (strain ATCC 19977 / DSM 44196 / CCUG 20993 / CIP 104536 / JCM 13569 / NCTC 13031 / TMC 1543 / L948) OX=561007 GN=MAB_3317c PE=3 SV=1	2	7	6	5	4	3	1	0	0	1	1	0	1	3	2	0	0	0	1	1	0	0	3	2	0	0	0	1	1	0	0	3.7	2.9	2.4	274.3	2557	2557;539	0.0013996	2.9893	2.2	1.6	0.8	0	0
B1MDS5	B1MDS5	4	4	4	tr|B1MDS5|B1MDS5_MYCA9 Putative regulatory protein OS=Mycobacteroides abscessus (strain ATCC 19977 / DSM 44196 / CCUG 20993 / CIP 104536 / JCM 13569 / NCTC 13031 / TMC 1543 / L948) OX=561007 GN=MAB_3318 PE=4 SV=1	1	4	4	4	4	1	2	0	0	0	0	3	1	4	1	2	0	0	0	0	3	1	4	1	2	0	0	0	0	3	1	16.5	16.5	16.5	35.13	321	321	0	10.287	16.5	5.3	9	0	0
B1MDS8	B1MDS8	25	25	25	tr|B1MDS8|B1MDS8_MYCA9 Ketol-acid reductoisomerase (NADP(+)) OS=Mycobacteroides abscessus (strain ATCC 19977 / DSM 44196 / CCUG 20993 / CIP 104536 / JCM 13569 / NCTC 13031 / TMC 1543 / L948) OX=561007 GN=ilvC PE=3 SV=1	1	25	25	25	20	12	23	16	17	7	17	22	22	20	12	23	16	17	7	17	22	22	20	12	23	16	17	7	17	22	22	85.6	85.6	85.6	36.26	333	333	0	323.31	73	47.4	77.5	72.4	64.6
B1MDS9	B1MDS9	10	10	10	tr|B1MDS9|B1MDS9_MYCA9 Acetolactate synthase small subunit OS=Mycobacteroides abscessus (strain ATCC 19977 / DSM 44196 / CCUG 20993 / CIP 104536 / JCM 13569 / NCTC 13031 / TMC 1543 / L948) OX=561007 GN=MAB_3322c PE=3 SV=1	1	10	10	10	9	6	8	6	7	2	5	10	8	9	6	8	6	7	2	5	10	8	9	6	8	6	7	2	5	10	8	72.5	72.5	72.5	18.178	167	167	0	56.524	65.3	44.3	64.7	45.5	56.9
B1MDT0	B1MDT0	26	26	26	tr|B1MDT0|B1MDT0_MYCA9 Acetolactate synthase OS=Mycobacteroides abscessus (strain ATCC 19977 / DSM 44196 / CCUG 20993 / CIP 104536 / JCM 13569 / NCTC 13031 / TMC 1543 / L948) OX=561007 GN=MAB_3323c PE=3 SV=1	1	26	26	26	21	14	21	14	18	6	15	21	24	21	14	21	14	18	6	15	21	24	21	14	21	14	18	6	15	21	24	71.7	71.7	71.7	65.49	614	614	0	190.73	60.9	41.2	55	37.5	48.9
B1MDT1	B1MDT1	4	4	4	tr|B1MDT1|B1MDT1_MYCA9 DUF2581 domain-containing protein OS=Mycobacteroides abscessus (strain ATCC 19977 / DSM 44196 / CCUG 20993 / CIP 104536 / JCM 13569 / NCTC 13031 / TMC 1543 / L948) OX=561007 GN=MAB_3324 PE=4 SV=1	1	4	4	4	3	3	3	2	1	0	2	4	3	3	3	3	2	1	0	2	4	3	3	3	3	2	1	0	2	4	3	40	40	40	14.099	130	130	0	21.254	29.2	33.8	33.8	23.1	8.5
B1MDT2	B1MDT2	6	6	6	tr|B1MDT2|B1MDT2_MYCA9 Probable saccharopine dehydrogenase OS=Mycobacteroides abscessus (strain ATCC 19977 / DSM 44196 / CCUG 20993 / CIP 104536 / JCM 13569 / NCTC 13031 / TMC 1543 / L948) OX=561007 GN=MAB_3325c PE=3 SV=1	1	6	6	6	1	6	2	0	0	1	4	3	1	1	6	2	0	0	1	4	3	1	1	6	2	0	0	1	4	3	1	21.3	21.3	21.3	44.156	409	409	0	16.533	3.9	21.3	7.3	0	0
B1MDT3	B1MDT3	23	23	23	tr|B1MDT3|B1MDT3_MYCA9 Probable aminotransferase, class III OS=Mycobacteroides abscessus (strain ATCC 19977 / DSM 44196 / CCUG 20993 / CIP 104536 / JCM 13569 / NCTC 13031 / TMC 1543 / L948) OX=561007 GN=MAB_3326c PE=3 SV=1	1	23	23	23	18	13	18	14	15	3	9	19	21	18	13	18	14	15	3	9	19	21	18	13	18	14	15	3	9	19	21	64.2	64.2	64.2	50.238	461	461	0	109.12	46.2	38.8	49.2	41	45.1
B1MDT4	B1MDT4	4	4	4	tr|B1MDT4|B1MDT4_MYCA9 Putative transcriptional regulator, AsnC family OS=Mycobacteroides abscessus (strain ATCC 19977 / DSM 44196 / CCUG 20993 / CIP 104536 / JCM 13569 / NCTC 13031 / TMC 1543 / L948) OX=561007 GN=MAB_3327c PE=4 SV=1	1	4	4	4	4	3	2	2	2	1	3	2	2	4	3	2	2	2	1	3	2	2	4	3	2	2	2	1	3	2	2	31	31	31	18.486	168	168	0	13.005	31	26.2	15.5	15.5	15.5
B1MDT5	B1MDT5	13	13	13	tr|B1MDT5|B1MDT5_MYCA9 Putative aldehyde dehydrogenase OS=Mycobacteroides abscessus (strain ATCC 19977 / DSM 44196 / CCUG 20993 / CIP 104536 / JCM 13569 / NCTC 13031 / TMC 1543 / L948) OX=561007 GN=MAB_3328 PE=3 SV=1	1	13	13	13	9	9	9	5	6	3	9	11	9	9	9	9	5	6	3	9	11	9	9	9	9	5	6	3	9	11	9	47.5	47.5	47.5	51.347	491	491	0	75.325	33	35.8	35.8	20	24.4
B1MDT6	B1MDT6	2	2	2	tr|B1MDT6|B1MDT6_MYCA9 Putative transcriptional regulator, MarR family OS=Mycobacteroides abscessus (strain ATCC 19977 / DSM 44196 / CCUG 20993 / CIP 104536 / JCM 13569 / NCTC 13031 / TMC 1543 / L948) OX=561007 GN=MAB_3329c PE=4 SV=1	1	2	2	2	2	1	1	0	0	0	0	2	2	2	1	1	0	0	0	0	2	2	2	1	1	0	0	0	0	2	2	16	16	16	16.793	156	156	0.003797	2.6092	16	9	7.1	0	0
B1MDT7	B1MDT7	14	14	14	tr|B1MDT7|B1MDT7_MYCA9 Putative salicylate hydroxylase OS=Mycobacteroides abscessus (strain ATCC 19977 / DSM 44196 / CCUG 20993 / CIP 104536 / JCM 13569 / NCTC 13031 / TMC 1543 / L948) OX=561007 GN=MAB_3330 PE=4 SV=1	1	14	14	14	11	9	10	4	6	2	6	13	12	11	9	10	4	6	2	6	13	12	11	9	10	4	6	2	6	13	12	46.2	46.2	46.2	41.944	390	390	0	77.128	39.7	33.3	36.9	15.4	20
B1MDT9	B1MDT9	9	9	9	tr|B1MDT9|B1MDT9_MYCA9 DoxX family protein OS=Mycobacteroides abscessus (strain ATCC 19977 / DSM 44196 / CCUG 20993 / CIP 104536 / JCM 13569 / NCTC 13031 / TMC 1543 / L948) OX=561007 GN=MAB_3332c PE=4 SV=1	1	9	9	9	7	6	6	6	4	2	5	9	6	7	6	6	6	4	2	5	9	6	7	6	6	6	4	2	5	9	6	51.9	51.9	51.9	28.378	268	268	0	119.09	44.4	42.2	42.2	43.7	35.4
B1MDU0	B1MDU0	12	12	12	tr|B1MDU0|B1MDU0_MYCA9 Probable conserved lipoprotein LppZ OS=Mycobacteroides abscessus (strain ATCC 19977 / DSM 44196 / CCUG 20993 / CIP 104536 / JCM 13569 / NCTC 13031 / TMC 1543 / L948) OX=561007 GN=MAB_3333 PE=4 SV=1	1	12	12	12	9	8	10	4	5	4	7	10	8	9	8	10	4	5	4	7	10	8	9	8	10	4	5	4	7	10	8	57.4	57.4	57.4	39.941	387	387	0	79.115	49.4	47.5	45.5	20.9	23
B1MDU1	B1MDU1	25	25	25	tr|B1MDU1|B1MDU1_MYCA9 Aspartyl/glutamyl-tRNA(Asn/Gln) amidotransferase subunit B OS=Mycobacteroides abscessus (strain ATCC 19977 / DSM 44196 / CCUG 20993 / CIP 104536 / JCM 13569 / NCTC 13031 / TMC 1543 / L948) OX=561007 GN=gatB PE=3 SV=1	1	25	25	25	23	15	23	17	20	9	16	22	23	23	15	23	17	20	9	16	22	23	23	15	23	17	20	9	16	22	23	76.2	76.2	76.2	54.356	499	499	0	314.08	72.9	51.5	67.9	48.9	59.7
B1MDU2	B1MDU2	13	13	13	tr|B1MDU2|B1MDU2_MYCA9 ATP-dependent 6-phosphofructokinase OS=Mycobacteroides abscessus (strain ATCC 19977 / DSM 44196 / CCUG 20993 / CIP 104536 / JCM 13569 / NCTC 13031 / TMC 1543 / L948) OX=561007 GN=pfkA PE=3 SV=1	1	13	13	13	10	6	10	5	3	2	8	9	11	10	6	10	5	3	2	8	9	11	10	6	10	5	3	2	8	9	11	41.7	41.7	41.7	37.097	343	343	0	97.037	36.2	19	36.2	20.7	10.8
B1MDU6	B1MDU6	6	6	6	tr|B1MDU6|B1MDU6_MYCA9 Putative sensory transduction protein OS=Mycobacteroides abscessus (strain ATCC 19977 / DSM 44196 / CCUG 20993 / CIP 104536 / JCM 13569 / NCTC 13031 / TMC 1543 / L948) OX=561007 GN=MAB_3339 PE=4 SV=1	1	6	6	6	2	0	1	0	1	0	2	3	3	2	0	1	0	1	0	2	3	3	2	0	1	0	1	0	2	3	3	24.9	24.9	24.9	27.228	249	249	0	6.1683	8.4	0	3.6	0	3.6
B1MDU8	B1MDU8	21	21	21	sp|B1MDU8|GATA_MYCA9 Glutamyl-tRNA(Gln) amidotransferase subunit A OS=Mycobacteroides abscessus (strain ATCC 19977 / DSM 44196 / CCUG 20993 / CIP 104536 / JCM 13569 / NCTC 13031 / TMC 1543 / L948) OX=561007 GN=gatA PE=3 SV=1	1	21	21	21	19	16	18	16	17	6	16	15	18	19	16	18	16	17	6	16	15	18	19	16	18	16	17	6	16	15	18	66.7	66.7	66.7	51.322	492	492	0	246.88	58.7	51.2	56.9	54.1	55.9
B1MDV0	B1MDV0	8	8	8	tr|B1MDV0|B1MDV0_MYCA9 ACT domain-containing protein OS=Mycobacteroides abscessus (strain ATCC 19977 / DSM 44196 / CCUG 20993 / CIP 104536 / JCM 13569 / NCTC 13031 / TMC 1543 / L948) OX=561007 GN=MAB_3343 PE=4 SV=1	1	8	8	8	6	5	4	5	3	0	6	8	6	6	5	4	5	3	0	6	8	6	6	5	4	5	3	0	6	8	6	52.3	52.3	52.3	22.812	218	218	0	21.683	38.5	28.9	21.1	32.6	23.4
B1MDV2	B1MDV2	27	27	27	sp|B1MDV2|DNLJ_MYCA9 DNA ligase OS=Mycobacteroides abscessus (strain ATCC 19977 / DSM 44196 / CCUG 20993 / CIP 104536 / JCM 13569 / NCTC 13031 / TMC 1543 / L948) OX=561007 GN=ligA PE=3 SV=1	1	27	27	27	24	14	21	11	13	2	14	19	21	24	14	21	11	13	2	14	19	21	24	14	21	11	13	2	14	19	21	52.3	52.3	52.3	74.082	681	681	0	116.96	48.3	26.9	41.6	23.9	25.3
B1MDV3	B1MDV3	1	1	1	tr|B1MDV3|B1MDV3_MYCA9 Phosphoribosylglycinamide formyltransferase OS=Mycobacteroides abscessus (strain ATCC 19977 / DSM 44196 / CCUG 20993 / CIP 104536 / JCM 13569 / NCTC 13031 / TMC 1543 / L948) OX=561007 GN=MAB_3346 PE=4 SV=1	1	1	1	1	1	0	1	0	0	0	0	1	0	1	0	1	0	0	0	0	1	0	1	0	1	0	0	0	0	1	0	14.2	14.2	14.2	15.656	141	141	0.0093991	2.0668	14.2	0	14.2	0	0
B1MDV7	B1MDV7	17	17	17	tr|B1MDV7|B1MDV7_MYCA9 Putative enoyl-CoA hydratase/isomerase OS=Mycobacteroides abscessus (strain ATCC 19977 / DSM 44196 / CCUG 20993 / CIP 104536 / JCM 13569 / NCTC 13031 / TMC 1543 / L948) OX=561007 GN=MAB_3350 PE=3 SV=1	1	17	17	17	16	11	16	14	13	3	13	17	17	16	11	16	14	13	3	13	17	17	16	11	16	14	13	3	13	17	17	77.8	77.8	77.8	32.242	306	306	0	244.82	69.6	59.2	69.6	69.6	63.7
B1MDV9	B1MDV9	11	11	11	tr|B1MDV9|B1MDV9_MYCA9 Putative methionine synthase, vitamin-B12 independent OS=Mycobacteroides abscessus (strain ATCC 19977 / DSM 44196 / CCUG 20993 / CIP 104536 / JCM 13569 / NCTC 13031 / TMC 1543 / L948) OX=561007 GN=MAB_3352c PE=4 SV=1	1	11	11	11	9	10	7	8	8	5	7	7	7	9	10	7	8	8	5	7	7	7	9	10	7	8	8	5	7	7	7	55.4	55.4	55.4	35.648	343	343	0	61.33	49.3	50.1	41.4	46.1	44.9
B1MDW1;B1MJW6	B1MDW1	20;2	20;2	14;0	tr|B1MDW1|B1MDW1_MYCA9 Probable acyl-[acyl-carrier protein] desaturase DesA1 OS=Mycobacteroides abscessus (strain ATCC 19977 / DSM 44196 / CCUG 20993 / CIP 104536 / JCM 13569 / NCTC 13031 / TMC 1543 / L948) OX=561007 GN=MAB_3354 PE=3 SV=1	2	20	20	14	19	12	16	16	17	6	10	18	19	19	12	16	16	17	6	10	18	19	13	7	10	11	12	4	5	13	13	72.9	72.9	53	37.827	328	328;322	0	323.31	70.7	57.6	65.2	58.8	65.2
B1MDW2	B1MDW2	7	7	7	tr|B1MDW2|B1MDW2_MYCA9 Putative secreted hydrolase OS=Mycobacteroides abscessus (strain ATCC 19977 / DSM 44196 / CCUG 20993 / CIP 104536 / JCM 13569 / NCTC 13031 / TMC 1543 / L948) OX=561007 GN=MAB_3355 PE=4 SV=1	1	7	7	7	6	2	2	4	2	0	0	3	6	6	2	2	4	2	0	0	3	6	6	2	2	4	2	0	0	3	6	40.6	40.6	40.6	28.927	286	286	0	20.921	32.5	12.2	9.4	25.5	9.4
B1MDW3	B1MDW3	13	13	13	sp|B1MDW3|MNMA_MYCA9 tRNA-specific 2-thiouridylase MnmA OS=Mycobacteroides abscessus (strain ATCC 19977 / DSM 44196 / CCUG 20993 / CIP 104536 / JCM 13569 / NCTC 13031 / TMC 1543 / L948) OX=561007 GN=mnmA PE=3 SV=1	1	13	13	13	10	6	8	4	3	0	4	6	5	10	6	8	4	3	0	4	6	5	10	6	8	4	3	0	4	6	5	57.3	57.3	57.3	37.959	356	356	0	34.91	44.7	23.9	35.4	22.2	9.8
B1MDW4	B1MDW4	9	9	9	tr|B1MDW4|B1MDW4_MYCA9 Putative aminotransferase/cysteine desulfurase OS=Mycobacteroides abscessus (strain ATCC 19977 / DSM 44196 / CCUG 20993 / CIP 104536 / JCM 13569 / NCTC 13031 / TMC 1543 / L948) OX=561007 GN=MAB_3357c PE=4 SV=1	1	9	9	9	5	2	3	1	1	1	2	7	7	5	2	3	1	1	1	2	7	7	5	2	3	1	1	1	2	7	7	38.1	38.1	38.1	40.849	396	396	0	13.593	14.4	5.3	8.8	2.8	2.8
B1MDW7	B1MDW7	6	6	6	tr|B1MDW7|B1MDW7_MYCA9 NAD(P)-binding domain-containing protein OS=Mycobacteroides abscessus (strain ATCC 19977 / DSM 44196 / CCUG 20993 / CIP 104536 / JCM 13569 / NCTC 13031 / TMC 1543 / L948) OX=561007 GN=MAB_3360c PE=4 SV=1	1	6	6	6	5	4	6	4	4	1	2	6	6	5	4	6	4	4	1	2	6	6	5	4	6	4	4	1	2	6	6	49.8	49.8	49.8	25.451	247	247	0	37.417	39.7	30.8	49.8	25.1	25.1
B1MDW9	B1MDW9	14	14	14	tr|B1MDW9|B1MDW9_MYCA9 Electron transfer flavoprotein alpha-subunit FixB OS=Mycobacteroides abscessus (strain ATCC 19977 / DSM 44196 / CCUG 20993 / CIP 104536 / JCM 13569 / NCTC 13031 / TMC 1543 / L948) OX=561007 GN=MAB_3362c PE=3 SV=1	1	14	14	14	14	10	14	12	12	7	10	14	14	14	10	14	12	12	7	10	14	14	14	10	14	12	12	7	10	14	14	78.6	78.6	78.6	31.823	318	318	0	323.31	78.6	62.3	78.6	73.3	73.3
B1MDX0	B1MDX0	19	19	19	tr|B1MDX0|B1MDX0_MYCA9 Electron transfer flavoprotein beta-subunit FixA OS=Mycobacteroides abscessus (strain ATCC 19977 / DSM 44196 / CCUG 20993 / CIP 104536 / JCM 13569 / NCTC 13031 / TMC 1543 / L948) OX=561007 GN=MAB_3363c PE=3 SV=1	1	19	19	19	17	13	19	12	12	7	15	19	18	17	13	19	12	12	7	15	19	18	17	13	19	12	12	7	15	19	18	85.6	85.6	85.6	27.586	263	263	0	323.31	85.2	71.1	85.6	64.3	64.3
B1MDX1	B1MDX1	8	8	8	tr|B1MDX1|B1MDX1_MYCA9 Methyltransferase type 11 domain-containing protein OS=Mycobacteroides abscessus (strain ATCC 19977 / DSM 44196 / CCUG 20993 / CIP 104536 / JCM 13569 / NCTC 13031 / TMC 1543 / L948) OX=561007 GN=MAB_3364 PE=4 SV=1	1	8	8	8	8	4	8	3	3	1	5	6	6	8	4	8	3	3	1	5	6	6	8	4	8	3	3	1	5	6	6	41	41	41	29.745	273	273	0	54.936	41	27.5	41	24.5	23.1
B1MDX2	B1MDX2	14	14	14	tr|B1MDX2|B1MDX2_MYCA9 1,4-alpha-glucan-branching protein OS=Mycobacteroides abscessus (strain ATCC 19977 / DSM 44196 / CCUG 20993 / CIP 104536 / JCM 13569 / NCTC 13031 / TMC 1543 / L948) OX=561007 GN=MAB_3365 PE=3 SV=1	1	14	14	14	10	5	6	5	4	2	5	11	8	10	5	6	5	4	2	5	11	8	10	5	6	5	4	2	5	11	8	35.4	35.4	35.4	57.325	520	520	0	47.613	25	12.9	18.8	14.4	11.3
B1MDX3	B1MDX3	5	5	5	tr|B1MDX3|B1MDX3_MYCA9 Possible glycosyl transferase OS=Mycobacteroides abscessus (strain ATCC 19977 / DSM 44196 / CCUG 20993 / CIP 104536 / JCM 13569 / NCTC 13031 / TMC 1543 / L948) OX=561007 GN=MAB_3366 PE=4 SV=1	1	5	5	5	3	1	3	0	0	0	2	2	4	3	1	3	0	0	0	2	2	4	3	1	3	0	0	0	2	2	4	18.1	18.1	18.1	44.786	414	414	0	14.257	13.5	5.8	10.4	0	0
B1MDX4	B1MDX4	9	7	7	tr|B1MDX4|B1MDX4_MYCA9 Carboxylic acid reductase OS=Mycobacteroides abscessus (strain ATCC 19977 / DSM 44196 / CCUG 20993 / CIP 104536 / JCM 13569 / NCTC 13031 / TMC 1543 / L948) OX=561007 GN=car PE=3 SV=1	1	9	7	7	5	4	2	1	3	1	2	4	3	3	2	0	0	1	0	2	2	1	3	2	0	0	1	0	2	2	1	10.8	9.3	9.3	127.55	1163	1163	0	5.1184	4.9	4	1.5	0.9	2.5
B1MDX5	B1MDX5	8	8	8	tr|B1MDX5|B1MDX5_MYCA9 Putative transcriptional regulator, AsnC family OS=Mycobacteroides abscessus (strain ATCC 19977 / DSM 44196 / CCUG 20993 / CIP 104536 / JCM 13569 / NCTC 13031 / TMC 1543 / L948) OX=561007 GN=MAB_3368c PE=4 SV=1	1	8	8	8	7	5	3	3	3	1	4	5	4	7	5	3	3	3	1	4	5	4	7	5	3	3	3	1	4	5	4	54.1	54.1	54.1	16.474	146	146	0	20.307	43.2	33.6	20.5	25.3	25.3
B1MDX8	B1MDX8	8	8	8	tr|B1MDX8|B1MDX8_MYCA9 Polyketide cyclase / dehydrase and lipid transport OS=Mycobacteroides abscessus (strain ATCC 19977 / DSM 44196 / CCUG 20993 / CIP 104536 / JCM 13569 / NCTC 13031 / TMC 1543 / L948) OX=561007 GN=MAB_3371c PE=4 SV=1	1	8	8	8	3	3	3	5	5	1	2	6	7	3	3	3	5	5	1	2	6	7	3	3	3	5	5	1	2	6	7	67.1	67.1	67.1	17.865	158	158	0	49.872	27.8	22.8	22.8	41.8	44.9
B1MDX9	B1MDX9	9	9	9	tr|B1MDX9|B1MDX9_MYCA9 Putative transcriptional regulator, TetR family OS=Mycobacteroides abscessus (strain ATCC 19977 / DSM 44196 / CCUG 20993 / CIP 104536 / JCM 13569 / NCTC 13031 / TMC 1543 / L948) OX=561007 GN=MAB_3372 PE=4 SV=1	1	9	9	9	8	6	7	3	4	0	4	7	6	8	6	7	3	4	0	4	7	6	8	6	7	3	4	0	4	7	6	58.1	58.1	58.1	23.867	215	215	0	50.007	56.3	33	46	21.9	27
B1MDY1	B1MDY1	5	5	5	tr|B1MDY1|B1MDY1_MYCA9 Metal-dependent hydrolase OS=Mycobacteroides abscessus (strain ATCC 19977 / DSM 44196 / CCUG 20993 / CIP 104536 / JCM 13569 / NCTC 13031 / TMC 1543 / L948) OX=561007 GN=MAB_3374c PE=4 SV=1	1	5	5	5	1	1	2	0	0	0	2	1	0	1	1	2	0	0	0	2	1	0	1	1	2	0	0	0	2	1	0	23	23	23	32.572	278	278	0.0014154	3.2605	7.9	4.7	12.9	0	0
B1MDY3	B1MDY3	5	5	5	tr|B1MDY3|B1MDY3_MYCA9 Activator of Hsp90 ATPase homologue 1-like C-terminal domain-containing protein OS=Mycobacteroides abscessus (strain ATCC 19977 / DSM 44196 / CCUG 20993 / CIP 104536 / JCM 13569 / NCTC 13031 / TMC 1543 / L948) OX=561007 GN=MAB_3376 P	1	5	5	5	5	2	2	0	1	0	1	4	3	5	2	2	0	1	0	1	4	3	5	2	2	0	1	0	1	4	3	53.7	53.7	53.7	18.555	164	164	0	27.754	53.7	17.7	17.7	0	6.7
B1MDY4	B1MDY4	7	7	7	tr|B1MDY4|B1MDY4_MYCA9 Nitroreductase OS=Mycobacteroides abscessus (strain ATCC 19977 / DSM 44196 / CCUG 20993 / CIP 104536 / JCM 13569 / NCTC 13031 / TMC 1543 / L948) OX=561007 GN=MAB_3377 PE=3 SV=1	1	7	7	7	5	4	7	3	4	2	3	5	6	5	4	7	3	4	2	3	5	6	5	4	7	3	4	2	3	5	6	50.3	50.3	50.3	17.273	157	157	0	32.418	39.5	30.6	50.3	26.1	30.6
B1MDY5	B1MDY5	4	4	4	tr|B1MDY5|B1MDY5_MYCA9 Acetyltransferase OS=Mycobacteroides abscessus (strain ATCC 19977 / DSM 44196 / CCUG 20993 / CIP 104536 / JCM 13569 / NCTC 13031 / TMC 1543 / L948) OX=561007 GN=MAB_3378c PE=4 SV=1	1	4	4	4	1	1	2	0	1	0	0	2	1	1	1	2	0	1	0	0	2	1	1	1	2	0	1	0	0	2	1	19.3	19.3	19.3	28	249	249	0.0003655	4.1755	4.8	4.8	8.8	0	6
B1MDY6	B1MDY6	9	9	9	tr|B1MDY6|B1MDY6_MYCA9 Pyrrolo-quinoline quinone OS=Mycobacteroides abscessus (strain ATCC 19977 / DSM 44196 / CCUG 20993 / CIP 104536 / JCM 13569 / NCTC 13031 / TMC 1543 / L948) OX=561007 GN=MAB_3379 PE=4 SV=1	1	9	9	9	2	5	5	3	0	1	3	4	6	2	5	5	3	0	1	3	4	6	2	5	5	3	0	1	3	4	6	36.7	36.7	36.7	45.755	430	430	0	39.13	12.1	26	24.2	10.2	0
B1MDY7	B1MDY7	2	2	2	tr|B1MDY7|B1MDY7_MYCA9 THUMP-like domain-containing protein OS=Mycobacteroides abscessus (strain ATCC 19977 / DSM 44196 / CCUG 20993 / CIP 104536 / JCM 13569 / NCTC 13031 / TMC 1543 / L948) OX=561007 GN=MAB_3380c PE=4 SV=1	1	2	2	2	1	0	1	0	0	0	1	0	0	1	0	1	0	0	0	1	0	0	1	0	1	0	0	0	1	0	0	7.8	7.8	7.8	41.704	397	397	0.0037983	2.6092	2.5	0	2.5	0	0
B1MDY8	B1MDY8	11	11	11	tr|B1MDY8|B1MDY8_MYCA9 Methyltransferase type 11 domain-containing protein OS=Mycobacteroides abscessus (strain ATCC 19977 / DSM 44196 / CCUG 20993 / CIP 104536 / JCM 13569 / NCTC 13031 / TMC 1543 / L948) OX=561007 GN=MAB_3381c PE=4 SV=1	1	11	11	11	7	6	10	3	5	0	6	7	7	7	6	10	3	5	0	6	7	7	7	6	10	3	5	0	6	7	7	43.1	43.1	43.1	36.186	325	325	0	47.459	28.9	24.6	39.7	14.5	21.8
B1MDY9	B1MDY9	12	12	12	tr|B1MDY9|B1MDY9_MYCA9 Probable enoyl-CoA hydratase/isomerase OS=Mycobacteroides abscessus (strain ATCC 19977 / DSM 44196 / CCUG 20993 / CIP 104536 / JCM 13569 / NCTC 13031 / TMC 1543 / L948) OX=561007 GN=MAB_3382c PE=3 SV=1	1	12	12	12	11	10	11	8	9	1	7	11	10	11	10	11	8	9	1	7	11	10	11	10	11	8	9	1	7	11	10	65.2	65.2	65.2	27.646	264	264	0	44.164	62.5	58.7	62.5	45.5	51.9
B1MDZ0	B1MDZ0	5	5	5	tr|B1MDZ0|B1MDZ0_MYCA9 Nudix hydrolase domain-containing protein OS=Mycobacteroides abscessus (strain ATCC 19977 / DSM 44196 / CCUG 20993 / CIP 104536 / JCM 13569 / NCTC 13031 / TMC 1543 / L948) OX=561007 GN=MAB_3383c PE=4 SV=1	1	5	5	5	4	4	3	2	4	1	1	4	3	4	4	3	2	4	1	1	4	3	4	4	3	2	4	1	1	4	3	27.3	27.3	27.3	29.66	275	275	0	15.231	21.8	21.8	11.3	14.9	21.8
B1MDZ1	B1MDZ1	13	13	13	tr|B1MDZ1|B1MDZ1_MYCA9 Putative ABC transporter, ATP-binding protein OS=Mycobacteroides abscessus (strain ATCC 19977 / DSM 44196 / CCUG 20993 / CIP 104536 / JCM 13569 / NCTC 13031 / TMC 1543 / L948) OX=561007 GN=MAB_3384c PE=4 SV=1	1	13	13	13	12	6	10	6	4	3	5	12	11	12	6	10	6	4	3	5	12	11	12	6	10	6	4	3	5	12	11	55.6	55.6	55.6	32.481	297	297	0	114.51	55.6	27.3	43.4	33.7	20.9
B1MDZ2	B1MDZ2	10	10	10	tr|B1MDZ2|B1MDZ2_MYCA9 HTH cro/C1-type domain-containing protein OS=Mycobacteroides abscessus (strain ATCC 19977 / DSM 44196 / CCUG 20993 / CIP 104536 / JCM 13569 / NCTC 13031 / TMC 1543 / L948) OX=561007 GN=MAB_3385 PE=4 SV=1	1	10	10	10	9	3	5	2	2	1	2	5	5	9	3	5	2	2	1	2	5	5	9	3	5	2	2	1	2	5	5	60.5	60.5	60.5	27.95	248	248	0	26.609	55.6	26.6	29.8	17.7	21.8
B1MDZ3	B1MDZ3	1	1	1	tr|B1MDZ3|B1MDZ3_MYCA9 Integral membrane protein OS=Mycobacteroides abscessus (strain ATCC 19977 / DSM 44196 / CCUG 20993 / CIP 104536 / JCM 13569 / NCTC 13031 / TMC 1543 / L948) OX=561007 GN=MAB_3386c PE=4 SV=1	1	1	1	1	1	1	1	0	1	0	1	1	1	1	1	1	0	1	0	1	1	1	1	1	1	0	1	0	1	1	1	6.6	6.6	6.6	23.918	229	229	0.00072333	3.847	6.6	6.6	6.6	0	6.6
B1MDZ4	B1MDZ4	9	9	9	tr|B1MDZ4|B1MDZ4_MYCA9 Putative GntR-family regulatory protein OS=Mycobacteroides abscessus (strain ATCC 19977 / DSM 44196 / CCUG 20993 / CIP 104536 / JCM 13569 / NCTC 13031 / TMC 1543 / L948) OX=561007 GN=MAB_3387 PE=3 SV=1	1	9	9	9	6	3	5	1	0	0	7	6	2	6	3	5	1	0	0	7	6	2	6	3	5	1	0	0	7	6	2	24.3	24.3	24.3	51.757	482	482	0	18.226	18.7	12.9	16.4	1.5	0
B1MDZ5	B1MDZ5	9	9	9	tr|B1MDZ5|B1MDZ5_MYCA9 phosphoserine phosphatase OS=Mycobacteroides abscessus (strain ATCC 19977 / DSM 44196 / CCUG 20993 / CIP 104536 / JCM 13569 / NCTC 13031 / TMC 1543 / L948) OX=561007 GN=MAB_3388c PE=3 SV=1	1	9	9	9	5	5	6	3	5	2	6	6	6	5	5	6	3	5	2	6	6	6	5	5	6	3	5	2	6	6	6	34.3	34.3	34.3	43.518	411	411	0	19.114	14.1	17.3	20.4	8.5	14.1
B1MDZ6;B1MBS7	B1MDZ6;B1MBS7	7;5	7;5	5;3	tr|B1MDZ6|B1MDZ6_MYCA9 Cytochrome c oxidase subunit 1 OS=Mycobacteroides abscessus (strain ATCC 19977 / DSM 44196 / CCUG 20993 / CIP 104536 / JCM 13569 / NCTC 13031 / TMC 1543 / L948) OX=561007 GN=MAB_3389c PE=3 SV=1;tr|B1MBS7|B1MBS7_MYCA9 Cytochrome c oxi	2	7	7	5	6	3	7	1	1	1	4	6	6	6	3	7	1	1	1	4	6	6	4	1	5	0	0	0	3	4	4	14.7	14.7	8.2	62.644	564	564;564	0	39.882	14.7	8	14.7	4.8	4.8
B1MDZ7	B1MDZ7	10	10	10	tr|B1MDZ7|B1MDZ7_MYCA9 Probable FeIII-dicitrate-binding periplasmic lipoprotein OS=Mycobacteroides abscessus (strain ATCC 19977 / DSM 44196 / CCUG 20993 / CIP 104536 / JCM 13569 / NCTC 13031 / TMC 1543 / L948) OX=561007 GN=MAB_3390 PE=4 SV=1	1	10	10	10	7	5	6	2	4	0	2	8	10	7	5	6	2	4	0	2	8	10	7	5	6	2	4	0	2	8	10	55.2	55.2	55.2	36.235	346	346	0	58.521	28.6	36.1	29.2	11.3	32.4
B1MDZ8	B1MDZ8	2	2	2	tr|B1MDZ8|B1MDZ8_MYCA9 YCII-related domain-containing protein OS=Mycobacteroides abscessus (strain ATCC 19977 / DSM 44196 / CCUG 20993 / CIP 104536 / JCM 13569 / NCTC 13031 / TMC 1543 / L948) OX=561007 GN=MAB_3391 PE=3 SV=1	1	2	2	2	1	1	1	1	0	0	1	2	1	1	1	1	1	0	0	1	2	1	1	1	1	1	0	0	1	2	1	48.9	48.9	48.9	9.6517	92	92	0.0014099	3.1416	41.3	41.3	41.3	41.3	0
B1MDZ9	B1MDZ9	7	7	7	tr|B1MDZ9|B1MDZ9_MYCA9 Deazaflavin-dependent nitroreductase OS=Mycobacteroides abscessus (strain ATCC 19977 / DSM 44196 / CCUG 20993 / CIP 104536 / JCM 13569 / NCTC 13031 / TMC 1543 / L948) OX=561007 GN=MAB_3392 PE=3 SV=1	1	7	7	7	4	3	3	0	2	1	3	4	3	4	3	3	0	2	1	3	4	3	4	3	3	0	2	1	3	4	3	48.8	48.8	48.8	19.076	170	170	0	11.471	33.5	25.9	25.9	0	18.8
B1ME05	B1ME05	3	3	3	tr|B1ME05|B1ME05_MYCA9 Deazaflavin-dependent nitroreductase family protein OS=Mycobacteroides abscessus (strain ATCC 19977 / DSM 44196 / CCUG 20993 / CIP 104536 / JCM 13569 / NCTC 13031 / TMC 1543 / L948) OX=561007 GN=MAB_3398 PE=3 SV=1	1	3	3	3	1	2	1	0	0	0	2	2	2	1	2	1	0	0	0	2	2	2	1	2	1	0	0	0	2	2	2	20.9	20.9	20.9	17.635	158	158	0	5.5842	7.6	12	4.4	0	0
B1ME06	B1ME06	10	10	10	tr|B1ME06|B1ME06_MYCA9 Probable ABC transporter, ATP-binding OS=Mycobacteroides abscessus (strain ATCC 19977 / DSM 44196 / CCUG 20993 / CIP 104536 / JCM 13569 / NCTC 13031 / TMC 1543 / L948) OX=561007 GN=MAB_3399 PE=4 SV=1	1	10	10	10	6	4	7	1	1	1	6	7	9	6	4	7	1	1	1	6	7	9	6	4	7	1	1	1	6	7	9	23	23	23	70.425	623	623	0	29.652	12.4	10.8	16.1	1.9	1.9
B1ME07	B1ME07	23	23	23	tr|B1ME07|B1ME07_MYCA9 alcohol dehydrogenase (NADP(+)) OS=Mycobacteroides abscessus (strain ATCC 19977 / DSM 44196 / CCUG 20993 / CIP 104536 / JCM 13569 / NCTC 13031 / TMC 1543 / L948) OX=561007 GN=MAB_3400 PE=3 SV=1	1	23	23	23	21	18	20	17	19	7	15	20	22	21	18	20	17	19	7	15	20	22	21	18	20	17	19	7	15	20	22	93.4	93.4	93.4	37.087	346	346	0	323.31	83.8	78	83.8	77.2	72.5
B1ME09	B1ME09	1	1	1	tr|B1ME09|B1ME09_MYCA9 Secreted protein OS=Mycobacteroides abscessus (strain ATCC 19977 / DSM 44196 / CCUG 20993 / CIP 104536 / JCM 13569 / NCTC 13031 / TMC 1543 / L948) OX=561007 GN=MAB_3402 PE=4 SV=1	1	1	1	1	1	0	1	0	0	0	0	0	1	1	0	1	0	0	0	0	0	1	1	0	1	0	0	0	0	0	1	6.4	6.4	6.4	18.025	173	173	0.0061371	2.3419	6.4	0	6.4	0	0
B1ME11	B1ME11	14	14	14	tr|B1ME11|B1ME11_MYCA9 Ribonucleoside-diphosphate reductase subunit beta OS=Mycobacteroides abscessus (strain ATCC 19977 / DSM 44196 / CCUG 20993 / CIP 104536 / JCM 13569 / NCTC 13031 / TMC 1543 / L948) OX=561007 GN=MAB_3404c PE=3 SV=1	1	14	14	14	14	9	14	10	12	4	9	13	14	14	9	14	10	12	4	9	13	14	14	9	14	10	12	4	9	13	14	51.2	51.2	51.2	37.442	324	324	0	323.31	51.2	34.9	51.2	41.7	46
B1ME12	B1ME12	11	11	11	tr|B1ME12|B1ME12_MYCA9 Putative short chain dehydrogenase/reductase OS=Mycobacteroides abscessus (strain ATCC 19977 / DSM 44196 / CCUG 20993 / CIP 104536 / JCM 13569 / NCTC 13031 / TMC 1543 / L948) OX=561007 GN=MAB_3405 PE=3 SV=1	1	11	11	11	6	5	7	6	6	1	6	7	7	6	5	7	6	6	1	6	7	7	6	5	7	6	6	1	6	7	7	54.2	54.2	54.2	29.633	284	284	0	38.17	34.9	29.9	37.3	33.8	22.5
B1ME13	B1ME13	23	23	23	tr|B1ME13|B1ME13_MYCA9 Probable geranylgeranyl reductase OS=Mycobacteroides abscessus (strain ATCC 19977 / DSM 44196 / CCUG 20993 / CIP 104536 / JCM 13569 / NCTC 13031 / TMC 1543 / L948) OX=561007 GN=MAB_3406 PE=4 SV=1	1	23	23	23	21	12	19	10	13	3	15	19	18	21	12	19	10	13	3	15	19	18	21	12	19	10	13	3	15	19	18	66.4	66.4	66.4	43.594	399	399	0	219.84	66.4	44.1	61.2	38.8	45.1
B1ME15	B1ME15	11	11	11	tr|B1ME15|B1ME15_MYCA9 Maleylpyruvate isomerase family mycothiol-dependent enzyme OS=Mycobacteroides abscessus (strain ATCC 19977 / DSM 44196 / CCUG 20993 / CIP 104536 / JCM 13569 / NCTC 13031 / TMC 1543 / L948) OX=561007 GN=MAB_3408c PE=4 SV=1	1	11	11	11	9	4	7	5	6	1	3	8	9	9	4	7	5	6	1	3	8	9	9	4	7	5	6	1	3	8	9	69.4	69.4	69.4	26.754	245	245	0	117.16	55.1	24.9	38	29.4	33.9
B1ME17	B1ME17	5	5	5	tr|B1ME17|B1ME17_MYCA9 Transcriptional regulator OS=Mycobacteroides abscessus (strain ATCC 19977 / DSM 44196 / CCUG 20993 / CIP 104536 / JCM 13569 / NCTC 13031 / TMC 1543 / L948) OX=561007 GN=MAB_3410 PE=4 SV=1	1	5	5	5	4	2	4	3	3	3	4	4	4	4	2	4	3	3	3	4	4	4	4	2	4	3	3	3	4	4	4	61.7	61.7	61.7	14.366	128	128	0	103.31	55.5	26.6	55.5	47.7	47.7
B1ME18	B1ME18	1	1	1	tr|B1ME18|B1ME18_MYCA9 DUF2200 domain-containing protein OS=Mycobacteroides abscessus (strain ATCC 19977 / DSM 44196 / CCUG 20993 / CIP 104536 / JCM 13569 / NCTC 13031 / TMC 1543 / L948) OX=561007 GN=MAB_3411 PE=4 SV=1	1	1	1	1	1	0	1	0	0	0	0	1	1	1	0	1	0	0	0	0	1	1	1	0	1	0	0	0	0	1	1	9.2	9.2	9.2	13.617	119	119	0.0017385	2.8047	9.2	0	9.2	0	0
B1ME20	B1ME20	34	34	34	tr|B1ME20|B1ME20_MYCA9 Ribonucleoside-diphosphate reductase OS=Mycobacteroides abscessus (strain ATCC 19977 / DSM 44196 / CCUG 20993 / CIP 104536 / JCM 13569 / NCTC 13031 / TMC 1543 / L948) OX=561007 GN=MAB_3413c PE=3 SV=1	1	34	34	34	34	21	29	18	20	8	16	29	33	34	21	29	18	20	8	16	29	33	34	21	29	18	20	8	16	29	33	68.4	68.4	68.4	81.079	712	712	0	323.31	68.4	49.3	59.1	43.7	47.8
B1ME21	B1ME21	5	5	5	sp|B1ME21|NRDI_MYCA9 Protein NrdI OS=Mycobacteroides abscessus (strain ATCC 19977 / DSM 44196 / CCUG 20993 / CIP 104536 / JCM 13569 / NCTC 13031 / TMC 1543 / L948) OX=561007 GN=nrdI PE=3 SV=1	1	5	5	5	5	4	4	4	5	2	3	4	4	5	4	4	4	5	2	3	4	4	5	4	4	4	5	2	3	4	4	48.7	48.7	48.7	17.358	156	156	0	38.61	48.7	42.9	42.9	42.9	48.7
B1ME22	B1ME22	2	2	2	tr|B1ME22|B1ME22_MYCA9 Glutaredoxin-like protein NrdH OS=Mycobacteroides abscessus (strain ATCC 19977 / DSM 44196 / CCUG 20993 / CIP 104536 / JCM 13569 / NCTC 13031 / TMC 1543 / L948) OX=561007 GN=MAB_3415c PE=3 SV=1	1	2	2	2	1	1	1	2	1	1	1	1	1	1	1	1	2	1	1	1	1	1	1	1	1	2	1	1	1	1	1	56.2	56.2	56.2	8.6328	80	80	0	44.581	21.2	21.2	21.2	56.2	21.2
B1ME24	B1ME24	12	12	12	tr|B1ME24|B1ME24_MYCA9 Probable NADPH-dependent FMN reductase OS=Mycobacteroides abscessus (strain ATCC 19977 / DSM 44196 / CCUG 20993 / CIP 104536 / JCM 13569 / NCTC 13031 / TMC 1543 / L948) OX=561007 GN=MAB_3417c PE=4 SV=1	1	12	12	12	11	8	11	7	8	4	10	10	10	11	8	11	7	8	4	10	10	10	11	8	11	7	8	4	10	10	10	90.7	90.7	90.7	18.77	182	182	0	217.02	84.6	67	84.6	72	74.7
B1ME25	B1ME25	3	3	3	tr|B1ME25|B1ME25_MYCA9 Putative transcriptional regulator, TetR family OS=Mycobacteroides abscessus (strain ATCC 19977 / DSM 44196 / CCUG 20993 / CIP 104536 / JCM 13569 / NCTC 13031 / TMC 1543 / L948) OX=561007 GN=MAB_3418 PE=4 SV=1	1	3	3	3	3	3	3	2	2	0	2	2	3	3	3	3	2	2	0	2	2	3	3	3	3	2	2	0	2	2	3	23.5	23.5	23.5	23.68	217	217	0	25.718	23.5	23.5	23.5	12.4	19.8
B1ME26	B1ME26	15	15	15	sp|B1ME26|NADE_MYCA9 NH(3)-dependent NAD(+) synthetase OS=Mycobacteroides abscessus (strain ATCC 19977 / DSM 44196 / CCUG 20993 / CIP 104536 / JCM 13569 / NCTC 13031 / TMC 1543 / L948) OX=561007 GN=nadE PE=3 SV=1	1	15	15	15	15	11	15	13	14	3	11	15	14	15	11	15	13	14	3	11	15	14	15	11	15	13	14	3	11	15	14	78.8	78.8	78.8	29.586	273	273	0	246.81	78.8	62.6	78.8	71.8	78.4
B1ME27	B1ME27	9	9	9	tr|B1ME27|B1ME27_MYCA9 Putative short-chain dehydrogenase/reductase OS=Mycobacteroides abscessus (strain ATCC 19977 / DSM 44196 / CCUG 20993 / CIP 104536 / JCM 13569 / NCTC 13031 / TMC 1543 / L948) OX=561007 GN=MAB_3420c PE=3 SV=1	1	9	9	9	7	6	7	2	3	1	3	9	9	7	6	7	2	3	1	3	9	9	7	6	7	2	3	1	3	9	9	37.8	37.8	37.8	31.963	294	294	0	29.337	33.7	29.9	33.7	14.3	18
B1ME28	B1ME28	12	12	12	tr|B1ME28|B1ME28_MYCA9 DUF4349 domain-containing protein OS=Mycobacteroides abscessus (strain ATCC 19977 / DSM 44196 / CCUG 20993 / CIP 104536 / JCM 13569 / NCTC 13031 / TMC 1543 / L948) OX=561007 GN=MAB_3421 PE=4 SV=1	1	12	12	12	10	6	10	0	2	0	5	7	7	10	6	10	0	2	0	5	7	7	10	6	10	0	2	0	5	7	7	42.3	42.3	42.3	30.969	291	291	0	24.117	38.5	25.1	39.5	0	8.6
B1ME29	B1ME29	4	4	4	tr|B1ME29|B1ME29_MYCA9 Putative transcriptional regulator, TetR family OS=Mycobacteroides abscessus (strain ATCC 19977 / DSM 44196 / CCUG 20993 / CIP 104536 / JCM 13569 / NCTC 13031 / TMC 1543 / L948) OX=561007 GN=MAB_3422c PE=4 SV=1	1	4	4	4	3	2	3	2	2	2	2	4	3	3	2	3	2	2	2	2	4	3	3	2	3	2	2	2	2	4	3	26.6	26.6	26.6	22.38	207	207	0	13.982	23.2	15	23.2	15	15
B1ME30	B1ME30	10	10	10	tr|B1ME30|B1ME30_MYCA9 Probable cytochrome P450 OS=Mycobacteroides abscessus (strain ATCC 19977 / DSM 44196 / CCUG 20993 / CIP 104536 / JCM 13569 / NCTC 13031 / TMC 1543 / L948) OX=561007 GN=MAB_3423 PE=3 SV=1	1	10	10	10	7	6	5	2	0	0	5	9	8	7	6	5	2	0	0	5	9	8	7	6	5	2	0	0	5	9	8	25.6	25.6	25.6	55.948	492	492	0	29.65	16.7	14.6	14.2	6.9	0
B1ME32	B1ME32	12	12	12	tr|B1ME32|B1ME32_MYCA9 Putative cobalamin synthesis protein OS=Mycobacteroides abscessus (strain ATCC 19977 / DSM 44196 / CCUG 20993 / CIP 104536 / JCM 13569 / NCTC 13031 / TMC 1543 / L948) OX=561007 GN=MAB_3425c PE=3 SV=1	1	12	12	12	10	8	8	2	2	0	3	9	10	10	8	8	2	2	0	3	9	10	10	8	8	2	2	0	3	9	10	50.6	50.6	50.6	35.941	330	330	0	47.511	40.3	37.3	37.9	11.8	7
B1ME34	B1ME34	4	4	4	tr|B1ME34|B1ME34_MYCA9 NAD(P)-binding domain-containing protein OS=Mycobacteroides abscessus (strain ATCC 19977 / DSM 44196 / CCUG 20993 / CIP 104536 / JCM 13569 / NCTC 13031 / TMC 1543 / L948) OX=561007 GN=MAB_3427 PE=4 SV=1	1	4	4	4	4	4	4	2	2	0	3	3	4	4	4	4	2	2	0	3	3	4	4	4	4	2	2	0	3	3	4	27.7	27.7	27.7	22.357	220	220	0	56.435	27.7	27.7	27.7	15	15
B1ME35	B1ME35	6	6	6	tr|B1ME35|B1ME35_MYCA9 RNA polymerase sigma factor OS=Mycobacteroides abscessus (strain ATCC 19977 / DSM 44196 / CCUG 20993 / CIP 104536 / JCM 13569 / NCTC 13031 / TMC 1543 / L948) OX=561007 GN=MAB_3428c PE=3 SV=1	1	6	6	6	2	2	1	2	1	0	0	3	3	2	2	1	2	1	0	0	3	3	2	2	1	2	1	0	0	3	3	35	35	35	20.063	183	183	0	7.8067	15.8	15.8	9.8	14.2	6
B1ME36	B1ME36	9	9	9	tr|B1ME36|B1ME36_MYCA9 Putative integral membrane protein OS=Mycobacteroides abscessus (strain ATCC 19977 / DSM 44196 / CCUG 20993 / CIP 104536 / JCM 13569 / NCTC 13031 / TMC 1543 / L948) OX=561007 GN=MAB_3429 PE=4 SV=1	1	9	9	9	7	4	9	3	3	1	3	7	6	7	4	9	3	3	1	3	7	6	7	4	9	3	3	1	3	7	6	30.8	30.8	30.8	50.708	467	467	0	32.093	27.2	11.1	30.8	9.9	9.9
B1ME42	B1ME42	14	14	14	tr|B1ME42|B1ME42_MYCA9 6-phosphogluconate dehydrogenase Gnd OS=Mycobacteroides abscessus (strain ATCC 19977 / DSM 44196 / CCUG 20993 / CIP 104536 / JCM 13569 / NCTC 13031 / TMC 1543 / L948) OX=561007 GN=gnD PE=3 SV=1	1	14	14	14	14	9	14	9	8	2	6	13	12	14	9	14	9	8	2	6	13	12	14	9	14	9	8	2	6	13	12	63.3	63.3	63.3	31.624	297	297	0	140.9	63.3	44.4	63.3	45.8	40.4
B1ME43	B1ME43	12	12	12	tr|B1ME43|B1ME43_MYCA9 DNA replication and repair protein RecF OS=Mycobacteroides abscessus (strain ATCC 19977 / DSM 44196 / CCUG 20993 / CIP 104536 / JCM 13569 / NCTC 13031 / TMC 1543 / L948) OX=561007 GN=recF PE=3 SV=1	1	12	12	12	8	5	6	3	5	1	3	8	8	8	5	6	3	5	1	3	8	8	8	5	6	3	5	1	3	8	8	35.7	35.7	35.7	43.588	401	401	0	32.659	24.9	11.5	16.7	9.5	13
B1ME44	B1ME44	4	4	4	tr|B1ME44|B1ME44_MYCA9 UPF0232 protein MAB_0005 OS=Mycobacteroides abscessus (strain ATCC 19977 / DSM 44196 / CCUG 20993 / CIP 104536 / JCM 13569 / NCTC 13031 / TMC 1543 / L948) OX=561007 GN=MAB_0005 PE=3 SV=1	1	4	4	4	2	1	2	1	3	0	3	2	3	2	1	2	1	3	0	3	2	3	2	1	2	1	3	0	3	2	3	21.9	21.9	21.9	19.424	183	183	0	6.7726	12.6	7.7	12.6	7.7	16.9
B1ME45	B1ME45	30	30	30	tr|B1ME45|B1ME45_MYCA9 DNA gyrase subunit B OS=Mycobacteroides abscessus (strain ATCC 19977 / DSM 44196 / CCUG 20993 / CIP 104536 / JCM 13569 / NCTC 13031 / TMC 1543 / L948) OX=561007 GN=gyrB PE=3 SV=1	1	30	30	30	29	17	27	19	23	6	20	28	29	29	17	27	19	23	6	20	28	29	29	17	27	19	23	6	20	28	29	59.3	59.3	59.3	74.263	675	675	0	323.31	58.1	40	54.7	41.3	46.4
B1ME48	B1ME48	5	5	5	tr|B1ME48|B1ME48_MYCA9 DUF3558 domain-containing protein OS=Mycobacteroides abscessus (strain ATCC 19977 / DSM 44196 / CCUG 20993 / CIP 104536 / JCM 13569 / NCTC 13031 / TMC 1543 / L948) OX=561007 GN=MAB_0009 PE=4 SV=1	1	5	5	5	5	3	5	4	4	1	3	5	5	5	3	5	4	4	1	3	5	5	5	3	5	4	4	1	3	5	5	37.4	37.4	37.4	20.46	195	195	0	38.427	37.4	29.2	37.4	32.8	20.5
B1ME49	B1ME49	9	9	9	tr|B1ME49|B1ME49_MYCA9 PPE family protein OS=Mycobacteroides abscessus (strain ATCC 19977 / DSM 44196 / CCUG 20993 / CIP 104536 / JCM 13569 / NCTC 13031 / TMC 1543 / L948) OX=561007 GN=MAB_0010c PE=4 SV=1	1	9	9	9	7	3	7	0	1	0	0	2	5	7	3	7	0	1	0	0	2	5	7	3	7	0	1	0	0	2	5	43.8	43.8	43.8	39.529	404	404	0	25.382	35.6	8.7	36.6	0	2.5
B1ME50	B1ME50	7	7	7	tr|B1ME50|B1ME50_MYCA9 DUF3558 domain-containing protein OS=Mycobacteroides abscessus (strain ATCC 19977 / DSM 44196 / CCUG 20993 / CIP 104536 / JCM 13569 / NCTC 13031 / TMC 1543 / L948) OX=561007 GN=MAB_0011c PE=4 SV=1	1	7	7	7	6	4	5	1	0	0	2	6	6	6	4	5	1	0	0	2	6	6	6	4	5	1	0	0	2	6	6	44.8	44.8	44.8	21.089	203	203	0	29.058	44.8	27.6	32	6.4	0
B1ME52	B1ME52	11	11	11	tr|B1ME52|B1ME52_MYCA9 Probable arylamine n-acetyl transferase OS=Mycobacteroides abscessus (strain ATCC 19977 / DSM 44196 / CCUG 20993 / CIP 104536 / JCM 13569 / NCTC 13031 / TMC 1543 / L948) OX=561007 GN=MAB_0013c PE=1 SV=1	1	11	11	11	6	6	5	0	2	2	6	6	8	6	6	5	0	2	2	6	6	8	6	6	5	0	2	2	6	6	8	59.4	59.4	59.4	31.059	278	278	0	26.153	28.4	28.8	24.8	0	11.9
B1ME55	B1ME55	3	3	3	tr|B1ME55|B1ME55_MYCA9 DUF4185 domain-containing protein OS=Mycobacteroides abscessus (strain ATCC 19977 / DSM 44196 / CCUG 20993 / CIP 104536 / JCM 13569 / NCTC 13031 / TMC 1543 / L948) OX=561007 GN=MAB_0016 PE=4 SV=1	1	3	3	3	1	1	2	0	0	0	0	0	3	1	1	2	0	0	0	0	0	3	1	1	2	0	0	0	0	0	3	8.2	8.2	8.2	55.925	515	515	0	4.4526	2.5	1.9	4.5	0	0
B1ME56	B1ME56	2	2	2	tr|B1ME56|B1ME56_MYCA9 Bacteriocin-protection, YdeI/OmpD-Associated family protein OS=Mycobacteroides abscessus (strain ATCC 19977 / DSM 44196 / CCUG 20993 / CIP 104536 / JCM 13569 / NCTC 13031 / TMC 1543 / L948) OX=561007 GN=MAB_0017 PE=4 SV=1	1	2	2	2	1	0	0	0	0	0	0	0	1	1	0	0	0	0	0	0	0	1	1	0	0	0	0	0	0	0	1	13.7	13.7	13.7	21.604	190	190	0.0013991	2.9774	4.7	0	0	0	0
B1ME58	B1ME58	42	42	42	tr|B1ME58|B1ME58_MYCA9 DNA gyrase subunit A OS=Mycobacteroides abscessus (strain ATCC 19977 / DSM 44196 / CCUG 20993 / CIP 104536 / JCM 13569 / NCTC 13031 / TMC 1543 / L948) OX=561007 GN=gyrA PE=3 SV=1	1	42	42	42	36	27	39	23	30	10	30	36	37	36	27	39	23	30	10	30	36	37	36	27	39	23	30	10	30	36	37	72.8	72.8	72.8	92.309	839	839	0	323.31	61.3	55.8	69.8	47	54.9
B1ME59	B1ME59	10	10	10	tr|B1ME59|B1ME59_MYCA9 DUF3566 domain-containing protein OS=Mycobacteroides abscessus (strain ATCC 19977 / DSM 44196 / CCUG 20993 / CIP 104536 / JCM 13569 / NCTC 13031 / TMC 1543 / L948) OX=561007 GN=MAB_0020 PE=4 SV=1	1	10	10	10	7	6	8	4	6	0	4	9	7	7	6	8	4	6	0	4	9	7	7	6	8	4	6	0	4	9	7	47.6	47.6	47.6	32.979	313	313	0	51.163	37.7	37.4	39	25.2	32.6
B1ME61	B1ME61	3	3	3	tr|B1ME61|B1ME61_MYCA9 Transcriptional regulator, LysR family OS=Mycobacteroides abscessus (strain ATCC 19977 / DSM 44196 / CCUG 20993 / CIP 104536 / JCM 13569 / NCTC 13031 / TMC 1543 / L948) OX=561007 GN=MAB_0023 PE=3 SV=1	1	3	3	3	2	0	0	0	1	0	1	1	2	2	0	0	0	1	0	1	1	2	2	0	0	0	1	0	1	1	2	15.7	15.7	15.7	33.632	305	305	0.0007171	3.5789	7.5	0	0	0	8.2
B1ME62	B1ME62	6	6	6	tr|B1ME62|B1ME62_MYCA9 Cell wall synthesis protein CwsA OS=Mycobacteroides abscessus (strain ATCC 19977 / DSM 44196 / CCUG 20993 / CIP 104536 / JCM 13569 / NCTC 13031 / TMC 1543 / L948) OX=561007 GN=cwsA PE=3 SV=1	1	6	6	6	6	4	5	3	5	4	3	5	6	6	4	5	3	5	4	3	5	6	6	4	5	3	5	4	3	5	6	55.2	55.2	55.2	13.645	134	134	0	80.213	55.2	38.8	50	33.6	47
B1ME63	B1ME63	10	10	10	tr|B1ME63|B1ME63_MYCA9 Peptidyl-prolyl cis-trans isomerase OS=Mycobacteroides abscessus (strain ATCC 19977 / DSM 44196 / CCUG 20993 / CIP 104536 / JCM 13569 / NCTC 13031 / TMC 1543 / L948) OX=561007 GN=MAB_0025 PE=3 SV=1	1	10	10	10	10	8	10	10	10	3	8	10	10	10	8	10	10	10	3	8	10	10	10	8	10	10	10	3	8	10	10	78.1	78.1	78.1	18.821	178	178	0	300.27	78.1	60.1	78.1	78.1	78.1
B1ME65	B1ME65	13	13	13	sp|B1ME65|Y027_MYCA9 Putative S-adenosyl-L-methionine-dependent methyltransferase MAB_0027c OS=Mycobacteroides abscessus (strain ATCC 19977 / DSM 44196 / CCUG 20993 / CIP 104536 / JCM 13569 / NCTC 13031 / TMC 1543 / L948) OX=561007 GN=MAB_0027c PE=3 SV=1	1	13	13	13	10	7	11	4	6	3	6	9	10	10	7	11	4	6	3	6	9	10	10	7	11	4	6	3	6	9	10	53.8	53.8	53.8	33.446	299	299	0	105.62	49.8	35.8	49.5	28.4	36.5
B1ME66	B1ME66	3	3	3	tr|B1ME66|B1ME66_MYCA9 DUF2581 domain-containing protein OS=Mycobacteroides abscessus (strain ATCC 19977 / DSM 44196 / CCUG 20993 / CIP 104536 / JCM 13569 / NCTC 13031 / TMC 1543 / L948) OX=561007 GN=MAB_0028c PE=4 SV=1	1	3	3	3	2	2	2	0	1	0	0	2	3	2	2	2	0	1	0	0	2	3	2	2	2	0	1	0	0	2	3	19.9	19.9	19.9	15.337	141	141	0	5.6854	14.9	10.6	14.9	0	9.2
B1ME70	B1ME70	9	9	9	tr|B1ME70|B1ME70_MYCA9 Glutamine amidotransferase of anthranilate synthase component II (PabA) OS=Mycobacteroides abscessus (strain ATCC 19977 / DSM 44196 / CCUG 20993 / CIP 104536 / JCM 13569 / NCTC 13031 / TMC 1543 / L948) OX=561007 GN=MAB_0032 PE=4 SV=1	1	9	9	9	6	8	7	6	5	2	6	7	9	6	8	7	6	5	2	6	7	9	6	8	7	6	5	2	6	7	9	79.5	79.5	79.5	23.503	224	224	0	94.553	51.8	64.7	60.3	50.9	42.4
B1ME71	B1ME71	25	25	25	tr|B1ME71|B1ME71_MYCA9 Serine/threonine-protein kinase PknB OS=Mycobacteroides abscessus (strain ATCC 19977 / DSM 44196 / CCUG 20993 / CIP 104536 / JCM 13569 / NCTC 13031 / TMC 1543 / L948) OX=561007 GN=MAB_0033c PE=4 SV=1	1	25	25	25	19	15	20	9	8	4	13	20	15	19	15	20	9	8	4	13	20	15	19	15	20	9	8	4	13	20	15	58.3	58.3	58.3	67.012	628	628	0	112.08	45.2	40.8	47.6	26.1	25.5
B1ME72	B1ME72	16	16	16	tr|B1ME72|B1ME72_MYCA9 non-specific serine/threonine protein kinase OS=Mycobacteroides abscessus (strain ATCC 19977 / DSM 44196 / CCUG 20993 / CIP 104536 / JCM 13569 / NCTC 13031 / TMC 1543 / L948) OX=561007 GN=MAB_0034c PE=4 SV=1	1	16	16	16	12	8	11	9	7	2	7	12	13	12	8	11	9	7	2	7	12	13	12	8	11	9	7	2	7	12	13	47.1	47.1	47.1	44.209	420	420	0	94.545	39	27.9	38.3	31	27.1
B1ME73	B1ME73	11	11	11	tr|B1ME73|B1ME73_MYCA9 Probable penicillin-binding protein PbpA OS=Mycobacteroides abscessus (strain ATCC 19977 / DSM 44196 / CCUG 20993 / CIP 104536 / JCM 13569 / NCTC 13031 / TMC 1543 / L948) OX=561007 GN=MAB_0035c PE=4 SV=1	1	11	11	11	4	5	5	1	0	0	1	5	6	4	5	5	1	0	0	1	5	6	4	5	5	1	0	0	1	5	6	28.4	28.4	28.4	52.847	504	504	0	17.867	8.3	10.7	13.3	2.4	0
B1ME75	B1ME75	17	17	17	tr|B1ME75|B1ME75_MYCA9 Possible serine/threonine phosphatase Ppp OS=Mycobacteroides abscessus (strain ATCC 19977 / DSM 44196 / CCUG 20993 / CIP 104536 / JCM 13569 / NCTC 13031 / TMC 1543 / L948) OX=561007 GN=MAB_0037c PE=4 SV=1	1	17	17	17	13	8	13	8	8	4	7	10	11	13	8	13	8	8	4	7	10	11	13	8	13	8	8	4	7	10	11	58.5	58.5	58.5	52.32	501	501	0	224.86	37.7	30.5	41.7	28.5	28.1
B1ME76	B1ME76	5	5	5	tr|B1ME76|B1ME76_MYCA9 Possible forkhead-associated protein OS=Mycobacteroides abscessus (strain ATCC 19977 / DSM 44196 / CCUG 20993 / CIP 104536 / JCM 13569 / NCTC 13031 / TMC 1543 / L948) OX=561007 GN=MAB_0038c PE=4 SV=1	1	5	5	5	5	5	5	1	1	1	3	5	4	5	5	5	1	1	1	3	5	4	5	5	5	1	1	1	3	5	4	40.6	40.6	40.6	19.642	175	175	0	30.612	40.6	40.6	40.6	9.1	9.1
B1ME77	B1ME77	20	20	19	tr|B1ME77|B1ME77_MYCA9 FHA domain-containing protein OS=Mycobacteroides abscessus (strain ATCC 19977 / DSM 44196 / CCUG 20993 / CIP 104536 / JCM 13569 / NCTC 13031 / TMC 1543 / L948) OX=561007 GN=MAB_0039c PE=4 SV=1	1	20	20	19	18	9	17	15	15	2	8	15	17	18	9	17	15	15	2	8	15	17	18	9	17	15	15	2	8	15	17	53.1	53.1	52.9	48.268	452	452	0	266.42	51.1	28.1	47.6	42.3	39.2
B1ME91	B1ME91	9	9	9	tr|B1ME91|B1ME91_MYCA9 Transcription regulator LysR family OS=Mycobacteroides abscessus (strain ATCC 19977 / DSM 44196 / CCUG 20993 / CIP 104536 / JCM 13569 / NCTC 13031 / TMC 1543 / L948) OX=561007 GN=MAB_0055c PE=3 SV=1	1	9	9	9	9	2	8	1	1	0	3	6	5	9	2	8	1	1	0	3	6	5	9	2	8	1	1	0	3	6	5	41.5	41.5	41.5	32.205	294	294	0	18.413	41.5	8.8	37.1	5.8	4.4
B1ME92	B1ME92	21	21	21	tr|B1ME92|B1ME92_MYCA9 ATP-dependent helicase HrpA OS=Mycobacteroides abscessus (strain ATCC 19977 / DSM 44196 / CCUG 20993 / CIP 104536 / JCM 13569 / NCTC 13031 / TMC 1543 / L948) OX=561007 GN=MAB_0056c PE=4 SV=1	1	21	21	21	12	5	8	1	1	1	4	11	8	12	5	8	1	1	1	4	11	8	12	5	8	1	1	1	4	11	8	17.4	17.4	17.4	144.58	1301	1301	0	29.091	9.2	3.8	6.9	0.8	0.8
B1ME94	B1ME94	12	12	12	tr|B1ME94|B1ME94_MYCA9 CobQ/CobB/MinD/ParA nucleotide binding domain-containing protein OS=Mycobacteroides abscessus (strain ATCC 19977 / DSM 44196 / CCUG 20993 / CIP 104536 / JCM 13569 / NCTC 13031 / TMC 1543 / L948) OX=561007 GN=MAB_0058c PE=4 SV=1	1	12	12	12	5	5	6	6	2	1	4	8	10	5	5	6	6	2	1	4	8	10	5	5	6	6	2	1	4	8	10	45.4	45.4	45.4	43.589	403	403	0	27	18.1	18.1	21.6	23.6	11.7
B1ME96	B1ME96	5	5	5	tr|B1ME96|B1ME96_MYCA9 Possible nitrate/nitrite response transcriptional regulatory protein NarL (LuxR family) OS=Mycobacteroides abscessus (strain ATCC 19977 / DSM 44196 / CCUG 20993 / CIP 104536 / JCM 13569 / NCTC 13031 / TMC 1543 / L948) OX=561007 GN=MA	1	5	5	5	4	2	3	0	0	1	2	2	2	4	2	3	0	0	1	2	2	2	4	2	3	0	0	1	2	2	2	27.4	27.4	27.4	22.907	215	215	0	11.138	20.9	11.6	16.3	0	0
B1ME98	B1ME98	25	25	25	tr|B1ME98|B1ME98_MYCA9 Pyridine nucleotide-disulphide oxidoreductase family OS=Mycobacteroides abscessus (strain ATCC 19977 / DSM 44196 / CCUG 20993 / CIP 104536 / JCM 13569 / NCTC 13031 / TMC 1543 / L948) OX=561007 GN=MAB_0062 PE=3 SV=1	1	25	25	25	20	13	18	11	16	4	14	18	19	20	13	18	11	16	4	14	18	19	20	13	18	11	16	4	14	18	19	65.3	65.3	65.3	49.877	467	467	0	160.39	57.2	34.9	52	35.1	48.4
B1MEA0	B1MEA0	15	15	15	tr|B1MEA0|B1MEA0_MYCA9 Probable lipase LipE OS=Mycobacteroides abscessus (strain ATCC 19977 / DSM 44196 / CCUG 20993 / CIP 104536 / JCM 13569 / NCTC 13031 / TMC 1543 / L948) OX=561007 GN=MAB_0064c PE=4 SV=1	1	15	15	15	10	2	8	2	1	0	9	10	8	10	2	8	2	1	0	9	10	8	10	2	8	2	1	0	9	10	8	59	59	59	44.872	415	415	0	43.386	37.3	7.5	28.7	5.1	1.7
B1MEA1	B1MEA1	22	22	21	tr|B1MEA1|B1MEA1_MYCA9 Probable acyl-CoA dehydrogenase (FadE) OS=Mycobacteroides abscessus (strain ATCC 19977 / DSM 44196 / CCUG 20993 / CIP 104536 / JCM 13569 / NCTC 13031 / TMC 1543 / L948) OX=561007 GN=MAB_0065c PE=3 SV=1	1	22	22	21	18	14	19	13	18	10	15	16	18	18	14	19	13	18	10	15	16	18	17	13	18	12	17	9	15	15	17	81.4	81.4	81.4	42.277	381	381	0	323.31	72.4	58.5	75.6	57.2	74.5
B1MEA4	B1MEA4	9	9	9	tr|B1MEA4|B1MEA4_MYCA9 Putative transcriptional regulator, GntR family OS=Mycobacteroides abscessus (strain ATCC 19977 / DSM 44196 / CCUG 20993 / CIP 104536 / JCM 13569 / NCTC 13031 / TMC 1543 / L948) OX=561007 GN=MAB_0068 PE=4 SV=1	1	9	9	9	6	4	6	4	5	0	4	7	8	6	4	6	4	5	0	4	7	8	6	4	6	4	5	0	4	7	8	56.1	56.1	56.1	22.848	212	212	0	40.121	37.3	27.8	35.8	31.1	35.4
B1MEA7	B1MEA7	7	7	7	tr|B1MEA7|B1MEA7_MYCA9 Sulfurtransferase OS=Mycobacteroides abscessus (strain ATCC 19977 / DSM 44196 / CCUG 20993 / CIP 104536 / JCM 13569 / NCTC 13031 / TMC 1543 / L948) OX=561007 GN=MAB_0071c PE=4 SV=1	1	7	7	7	3	1	5	4	2	1	1	3	4	3	1	5	4	2	1	1	3	4	3	1	5	4	2	1	1	3	4	41.4	41.4	41.4	29.141	278	278	0	27.976	18.7	4	27.3	28.4	8.6
B1MEA8	B1MEA8	1	1	1	tr|B1MEA8|B1MEA8_MYCA9 Putative short chain dehydrogenase/reductase OS=Mycobacteroides abscessus (strain ATCC 19977 / DSM 44196 / CCUG 20993 / CIP 104536 / JCM 13569 / NCTC 13031 / TMC 1543 / L948) OX=561007 GN=MAB_0072c PE=3 SV=1	1	1	1	1	1	1	1	1	1	0	1	1	1	1	1	1	1	1	0	1	1	1	1	1	1	1	1	0	1	1	1	3.3	3.3	3.3	29.578	276	276	0	4.4002	3.3	3.3	3.3	3.3	3.3
B1MEB8	B1MEB8	3	3	3	tr|B1MEB8|B1MEB8_MYCA9 Transcription regulator PadR N-terminal domain-containing protein OS=Mycobacteroides abscessus (strain ATCC 19977 / DSM 44196 / CCUG 20993 / CIP 104536 / JCM 13569 / NCTC 13031 / TMC 1543 / L948) OX=561007 GN=MAB_0082c PE=4 SV=1	1	3	3	3	2	2	1	0	0	0	3	2	2	2	2	1	0	0	0	3	2	2	2	2	1	0	0	0	3	2	2	22.7	22.7	22.7	25.854	229	229	0	9.5916	12.2	12.2	7.9	0	0
B1MEB9	B1MEB9	3	3	3	tr|B1MEB9|B1MEB9_MYCA9 Putative transcriptional regulator, MarR family OS=Mycobacteroides abscessus (strain ATCC 19977 / DSM 44196 / CCUG 20993 / CIP 104536 / JCM 13569 / NCTC 13031 / TMC 1543 / L948) OX=561007 GN=MAB_0083 PE=4 SV=1	1	3	3	3	3	2	2	1	1	1	2	2	2	3	2	2	1	1	1	2	2	2	3	2	2	1	1	1	2	2	2	35.4	35.4	35.4	15.699	144	144	0	18.908	35.4	29.9	27.8	22.2	22.2
B1MEC1	B1MEC1	8	8	8	tr|B1MEC1|B1MEC1_MYCA9 Putative transcriptional regulator OS=Mycobacteroides abscessus (strain ATCC 19977 / DSM 44196 / CCUG 20993 / CIP 104536 / JCM 13569 / NCTC 13031 / TMC 1543 / L948) OX=561007 GN=MAB_0085c PE=4 SV=1	1	8	8	8	5	4	6	4	3	3	5	4	6	5	4	6	4	3	3	5	4	6	5	4	6	4	3	3	5	4	6	59.1	59.1	59.1	19.986	186	186	0	37.541	39.8	36.6	51.1	33.9	26.3
B1MEC4	B1MEC4	5	5	5	tr|B1MEC4|B1MEC4_MYCA9 Putative oxidoreductase OS=Mycobacteroides abscessus (strain ATCC 19977 / DSM 44196 / CCUG 20993 / CIP 104536 / JCM 13569 / NCTC 13031 / TMC 1543 / L948) OX=561007 GN=MAB_0088c PE=4 SV=1	1	5	5	5	4	3	3	0	0	0	3	3	2	4	3	3	0	0	0	3	3	2	4	3	3	0	0	0	3	3	2	15.6	15.6	15.6	41.248	379	379	0	9.0857	12.7	9.2	9.2	0	0
B1MEC5	B1MEC5	5	5	5	tr|B1MEC5|B1MEC5_MYCA9 Metal-dependent hydrolase OS=Mycobacteroides abscessus (strain ATCC 19977 / DSM 44196 / CCUG 20993 / CIP 104536 / JCM 13569 / NCTC 13031 / TMC 1543 / L948) OX=561007 GN=MAB_0089c PE=4 SV=1	1	5	5	5	4	3	3	1	1	0	3	3	3	4	3	3	1	1	0	3	3	3	4	3	3	1	1	0	3	3	3	19	19	19	34.759	305	305	0	10.042	15.1	14.1	14.1	7.5	7.5
B1MEC6	B1MEC6	7	7	7	tr|B1MEC6|B1MEC6_MYCA9 Probable oxidoreductase EphD OS=Mycobacteroides abscessus (strain ATCC 19977 / DSM 44196 / CCUG 20993 / CIP 104536 / JCM 13569 / NCTC 13031 / TMC 1543 / L948) OX=561007 GN=MAB_0090c PE=3 SV=1	1	7	7	7	3	1	4	0	1	0	1	3	5	3	1	4	0	1	0	1	3	5	3	1	4	0	1	0	1	3	5	44.8	44.8	44.8	29.323	277	277	0	19.456	17.3	9.4	23.8	0	6.5
B1MEC7	B1MEC7	60	60	60	tr|B1MEC7|B1MEC7_MYCA9 Putative ferredoxin-dependent glutamate synthase OS=Mycobacteroides abscessus (strain ATCC 19977 / DSM 44196 / CCUG 20993 / CIP 104536 / JCM 13569 / NCTC 13031 / TMC 1543 / L948) OX=561007 GN=MAB_0091 PE=3 SV=1	1	60	60	60	47	33	48	21	32	13	32	51	51	47	33	48	21	32	13	32	51	51	47	33	48	21	32	13	32	51	51	58.3	58.3	58.3	165.97	1531	1531	0	323.31	48.5	36.5	49.4	25.2	33.1
B1MEC8	B1MEC8	26	26	26	tr|B1MEC8|B1MEC8_MYCA9 Probable NADH-dependent glutamate synthase (Small subunit) GltD OS=Mycobacteroides abscessus (strain ATCC 19977 / DSM 44196 / CCUG 20993 / CIP 104536 / JCM 13569 / NCTC 13031 / TMC 1543 / L948) OX=561007 GN=MAB_0092 PE=4 SV=1	1	26	26	26	23	17	23	13	18	5	16	23	23	23	17	23	13	18	5	16	23	23	23	17	23	13	18	5	16	23	23	70.5	70.5	70.5	53.259	488	488	0	202.54	64.5	52.5	68.6	43.2	51.8
B1MED0	B1MED0	8	8	8	tr|B1MED0|B1MED0_MYCA9 Methionine aminopeptidase OS=Mycobacteroides abscessus (strain ATCC 19977 / DSM 44196 / CCUG 20993 / CIP 104536 / JCM 13569 / NCTC 13031 / TMC 1543 / L948) OX=561007 GN=map PE=3 SV=1	1	8	8	8	7	6	8	6	6	3	6	7	7	7	6	8	6	6	3	6	7	7	7	6	8	6	6	3	6	7	7	45.1	45.1	45.1	26.886	255	255	0	61.313	36.5	33.7	45.1	37.6	37.6
B1MED3	B1MED3	9	9	9	tr|B1MED3|B1MED3_MYCA9 Polymerase/histidinol phosphatase N-terminal domain-containing protein OS=Mycobacteroides abscessus (strain ATCC 19977 / DSM 44196 / CCUG 20993 / CIP 104536 / JCM 13569 / NCTC 13031 / TMC 1543 / L948) OX=561007 GN=MAB_0097 PE=4 SV=1	1	9	9	9	7	0	3	0	0	0	2	1	6	7	0	3	0	0	0	2	1	6	7	0	3	0	0	0	2	1	6	28	28	28	36.86	336	336	0	7.1356	23.2	0	8	0	0
B1MED9	B1MED9	22	22	22	tr|B1MED9|B1MED9_MYCA9 Probable monooxygenase EthA OS=Mycobacteroides abscessus (strain ATCC 19977 / DSM 44196 / CCUG 20993 / CIP 104536 / JCM 13569 / NCTC 13031 / TMC 1543 / L948) OX=561007 GN=MAB_0103 PE=3 SV=1	1	22	22	22	17	11	13	6	7	0	8	15	19	17	11	13	6	7	0	8	15	19	17	11	13	6	7	0	8	15	19	64.5	64.5	64.5	55.422	496	496	0	78.652	49.4	35.9	39.7	14.3	17.9
B1MEE1	B1MEE1	16	16	16	tr|B1MEE1|B1MEE1_MYCA9 Probable oxidoreductase OS=Mycobacteroides abscessus (strain ATCC 19977 / DSM 44196 / CCUG 20993 / CIP 104536 / JCM 13569 / NCTC 13031 / TMC 1543 / L948) OX=561007 GN=MAB_0105c PE=4 SV=1	1	16	16	16	12	8	11	7	8	3	9	13	12	12	8	11	7	8	3	9	13	12	12	8	11	7	8	3	9	13	12	53.2	53.2	53.2	45.317	412	412	0	71.504	40	31.6	35	27.9	23.5
B1MEE2	B1MEE2	10	10	10	tr|B1MEE2|B1MEE2_MYCA9 Alanine racemase N-terminal domain-containing protein OS=Mycobacteroides abscessus (strain ATCC 19977 / DSM 44196 / CCUG 20993 / CIP 104536 / JCM 13569 / NCTC 13031 / TMC 1543 / L948) OX=561007 GN=MAB_0106c PE=4 SV=1	1	10	10	10	5	4	6	4	6	1	5	8	7	5	4	6	4	6	1	5	8	7	5	4	6	4	6	1	5	8	7	42.8	42.8	42.8	40.984	395	395	0	50.959	20.5	15.9	23.5	15.9	24.6
B1MEE3	B1MEE3	8	8	8	tr|B1MEE3|B1MEE3_MYCA9 4-hydroxy-4-methyl-2-oxoglutarate aldolase OS=Mycobacteroides abscessus (strain ATCC 19977 / DSM 44196 / CCUG 20993 / CIP 104536 / JCM 13569 / NCTC 13031 / TMC 1543 / L948) OX=561007 GN=MAB_0107c PE=3 SV=1	1	8	8	8	6	3	7	4	5	2	4	6	6	6	3	7	4	5	2	4	6	6	6	3	7	4	5	2	4	6	6	45.7	45.7	45.7	16.418	162	162	0	129.06	40.1	27.8	45.7	33.3	40.1
B1MEE4	B1MEE4	15	15	15	tr|B1MEE4|B1MEE4_MYCA9 Uncharacterized protein OS=Mycobacteroides abscessus (strain ATCC 19977 / DSM 44196 / CCUG 20993 / CIP 104536 / JCM 13569 / NCTC 13031 / TMC 1543 / L948) OX=561007 GN=MAB_0108c PE=4 SV=1	1	15	15	15	12	6	13	7	6	2	6	14	12	12	6	13	7	6	2	6	14	12	12	6	13	7	6	2	6	14	12	73.1	73.1	73.1	19.871	201	201	0	135.99	69.7	56.7	64.2	51.7	51.7
B1MEE5	B1MEE5	3	3	3	tr|B1MEE5|B1MEE5_MYCA9 Putative copper resistance protein, CopC family OS=Mycobacteroides abscessus (strain ATCC 19977 / DSM 44196 / CCUG 20993 / CIP 104536 / JCM 13569 / NCTC 13031 / TMC 1543 / L948) OX=561007 GN=MAB_0109c PE=4 SV=1	1	3	3	3	2	2	2	3	2	3	2	2	2	2	2	2	3	2	3	2	2	2	2	2	2	3	2	3	2	2	2	32.4	32.4	32.4	19.054	188	188	0	84.621	26.1	26.1	26.1	32.4	26.1
B1MEE6	B1MEE6	6	6	6	tr|B1MEE6|B1MEE6_MYCA9 Conserved hypothetical membrane protein OS=Mycobacteroides abscessus (strain ATCC 19977 / DSM 44196 / CCUG 20993 / CIP 104536 / JCM 13569 / NCTC 13031 / TMC 1543 / L948) OX=561007 GN=MAB_0110c PE=4 SV=1	1	6	6	6	5	3	3	4	4	3	3	5	4	5	3	3	4	4	3	3	5	4	5	3	3	4	4	3	3	5	4	42.8	42.8	42.8	23.337	222	222	0	133.49	35.1	24.3	20.7	26.1	26.1
B1MEE7	B1MEE7	9	9	9	tr|B1MEE7|B1MEE7_MYCA9 Uncharacterized protein OS=Mycobacteroides abscessus (strain ATCC 19977 / DSM 44196 / CCUG 20993 / CIP 104536 / JCM 13569 / NCTC 13031 / TMC 1543 / L948) OX=561007 GN=MAB_0111c PE=4 SV=1	1	9	9	9	7	3	7	5	3	3	5	7	8	7	3	7	5	3	3	5	7	8	7	3	7	5	3	3	5	7	8	46.3	46.3	46.3	23.983	218	218	0	128.25	41.7	21.1	39.9	32.1	18.3
B1MEE8	B1MEE8	4	4	4	tr|B1MEE8|B1MEE8_MYCA9 Uncharacterized protein OS=Mycobacteroides abscessus (strain ATCC 19977 / DSM 44196 / CCUG 20993 / CIP 104536 / JCM 13569 / NCTC 13031 / TMC 1543 / L948) OX=561007 GN=MAB_0112 PE=4 SV=1	1	4	4	4	2	2	4	0	0	0	0	0	0	2	2	4	0	0	0	0	0	0	2	2	4	0	0	0	0	0	0	13.1	13.1	13.1	49.134	513	513	0.001071	3.4878	4.9	4.9	13.1	0	0
B1MEE9	B1MEE9	8	8	8	tr|B1MEE9|B1MEE9_MYCA9 DUF955 domain-containing protein OS=Mycobacteroides abscessus (strain ATCC 19977 / DSM 44196 / CCUG 20993 / CIP 104536 / JCM 13569 / NCTC 13031 / TMC 1543 / L948) OX=561007 GN=MAB_0113 PE=4 SV=1	1	8	8	8	5	3	4	2	3	0	4	5	6	5	3	4	2	3	0	4	5	6	5	3	4	2	3	0	4	5	6	55.2	55.2	55.2	17.924	163	163	0	27.567	42.9	26.4	23.3	16	23.3
B1MEF0	B1MEF0	3	3	3	tr|B1MEF0|B1MEF0_MYCA9 Transmembrane protein OS=Mycobacteroides abscessus (strain ATCC 19977 / DSM 44196 / CCUG 20993 / CIP 104536 / JCM 13569 / NCTC 13031 / TMC 1543 / L948) OX=561007 GN=MAB_0114 PE=4 SV=1	1	3	3	3	3	2	2	0	1	0	1	1	2	3	2	2	0	1	0	1	1	2	3	2	2	0	1	0	1	1	2	8.9	8.9	8.9	39.984	371	371	0	4.7362	8.9	6.2	6.2	0	3.8
B1MEF1	B1MEF1	13	13	13	tr|B1MEF1|B1MEF1_MYCA9 HTH cro/C1-type domain-containing protein OS=Mycobacteroides abscessus (strain ATCC 19977 / DSM 44196 / CCUG 20993 / CIP 104536 / JCM 13569 / NCTC 13031 / TMC 1543 / L948) OX=561007 GN=MAB_0115c PE=4 SV=1	1	13	13	13	13	11	12	9	12	2	8	12	12	13	11	12	9	12	2	8	12	12	13	11	12	9	12	2	8	12	12	85.6	85.6	85.6	14.943	132	132	0	138.43	85.6	75	81.8	62.9	81.8
B1MEF3	B1MEF3	5	5	5	tr|B1MEF3|B1MEF3_MYCA9 Peptidase OS=Mycobacteroides abscessus (strain ATCC 19977 / DSM 44196 / CCUG 20993 / CIP 104536 / JCM 13569 / NCTC 13031 / TMC 1543 / L948) OX=561007 GN=MAB_0117c PE=4 SV=1	1	5	5	5	3	3	3	0	1	0	3	3	2	3	3	3	0	1	0	3	3	2	3	3	3	0	1	0	3	3	2	53.7	53.7	53.7	18.373	177	177	0	14.631	24.9	24.9	24.9	0	9.6
B1MEF4	B1MEF4	10	10	10	tr|B1MEF4|B1MEF4_MYCA9 Superoxide dismutase OS=Mycobacteroides abscessus (strain ATCC 19977 / DSM 44196 / CCUG 20993 / CIP 104536 / JCM 13569 / NCTC 13031 / TMC 1543 / L948) OX=561007 GN=MAB_0118c PE=3 SV=1	1	10	10	10	8	6	8	8	8	4	8	9	8	8	6	8	8	8	4	8	9	8	8	6	8	8	8	4	8	9	8	75.4	75.4	75.4	23.025	207	207	0	220.62	68.6	57	68.1	68.6	68.6
B1MEF5	B1MEF5	1	1	1	tr|B1MEF5|B1MEF5_MYCA9 Transmembrane protein OS=Mycobacteroides abscessus (strain ATCC 19977 / DSM 44196 / CCUG 20993 / CIP 104536 / JCM 13569 / NCTC 13031 / TMC 1543 / L948) OX=561007 GN=MAB_0119c PE=4 SV=1	1	1	1	1	1	1	1	0	0	0	1	1	0	1	1	1	0	0	0	1	1	0	1	1	1	0	0	0	1	1	0	39.2	39.2	39.2	5.4964	51	51	0	5.1455	39.2	39.2	39.2	0	0
B1MEF6	B1MEF6	9	9	9	tr|B1MEF6|B1MEF6_MYCA9 Peptide methionine sulfoxide reductase MsrA OS=Mycobacteroides abscessus (strain ATCC 19977 / DSM 44196 / CCUG 20993 / CIP 104536 / JCM 13569 / NCTC 13031 / TMC 1543 / L948) OX=561007 GN=msrA PE=3 SV=1	1	9	9	9	9	7	9	7	8	4	7	9	9	9	7	9	7	8	4	7	9	9	9	7	9	7	8	4	7	9	9	74.2	74.2	74.2	26.394	248	248	0	222.39	74.2	63.3	74.2	65.3	68.5
B1MEF7	B1MEF7	4	4	4	tr|B1MEF7|B1MEF7_MYCA9 Rhodanese-like protein OS=Mycobacteroides abscessus (strain ATCC 19977 / DSM 44196 / CCUG 20993 / CIP 104536 / JCM 13569 / NCTC 13031 / TMC 1543 / L948) OX=561007 GN=MAB_0121 PE=4 SV=1	1	4	4	4	3	2	3	0	1	0	1	3	3	3	2	3	0	1	0	1	3	3	3	2	3	0	1	0	1	3	3	68.5	68.5	68.5	11.452	108	108	0	16.325	46.3	44.4	46.3	0	22.2
B1MEF8	B1MEF8	7	7	7	tr|B1MEF8|B1MEF8_MYCA9 DUF4328 domain-containing protein OS=Mycobacteroides abscessus (strain ATCC 19977 / DSM 44196 / CCUG 20993 / CIP 104536 / JCM 13569 / NCTC 13031 / TMC 1543 / L948) OX=561007 GN=MAB_0122 PE=4 SV=1	1	7	7	7	5	3	6	0	0	0	5	6	3	5	3	6	0	0	0	5	6	3	5	3	6	0	0	0	5	6	3	19.9	19.9	19.9	42.862	387	387	0	15.142	14.5	8	16.5	0	0
B1MEF9	B1MEF9	9	9	9	tr|B1MEF9|B1MEF9_MYCA9 Putative glycerophosphoryl diester phosphodiesterase OS=Mycobacteroides abscessus (strain ATCC 19977 / DSM 44196 / CCUG 20993 / CIP 104536 / JCM 13569 / NCTC 13031 / TMC 1543 / L948) OX=561007 GN=MAB_0123 PE=4 SV=1	1	9	9	9	9	4	8	4	1	0	6	8	8	9	4	8	4	1	0	6	8	8	9	4	8	4	1	0	6	8	8	45.6	45.6	45.6	30.961	287	287	0	38.89	45.6	19.5	37.6	19.2	5.9
B1MEG1	B1MEG1	9	9	9	tr|B1MEG1|B1MEG1_MYCA9 S-adenosyl-L-methionine-dependent methyltransferase OS=Mycobacteroides abscessus (strain ATCC 19977 / DSM 44196 / CCUG 20993 / CIP 104536 / JCM 13569 / NCTC 13031 / TMC 1543 / L948) OX=561007 GN=MAB_0125c PE=3 SV=1	1	9	9	9	8	7	9	5	9	4	5	8	8	8	7	9	5	9	4	5	8	8	8	7	9	5	9	4	5	8	8	52.8	52.8	52.8	33.126	305	305	0	89.793	43.3	42.6	52.8	36.4	52.8
B1MEG2	B1MEG2	11	10	10	tr|B1MEG2|B1MEG2_MYCA9 Ferritin OS=Mycobacteroides abscessus (strain ATCC 19977 / DSM 44196 / CCUG 20993 / CIP 104536 / JCM 13569 / NCTC 13031 / TMC 1543 / L948) OX=561007 GN=MAB_0126c PE=3 SV=1	1	11	10	10	10	8	8	8	11	6	5	8	10	9	7	7	7	10	5	5	7	9	9	7	7	7	10	5	5	7	9	92.3	82.3	82.3	20.133	181	181	0	323.31	70.2	61.9	64.6	83.4	92.3
B1MEG3	B1MEG3	14	14	13	tr|B1MEG3|B1MEG3_MYCA9 Ferritin OS=Mycobacteroides abscessus (strain ATCC 19977 / DSM 44196 / CCUG 20993 / CIP 104536 / JCM 13569 / NCTC 13031 / TMC 1543 / L948) OX=561007 GN=MAB_0127c PE=3 SV=1	1	14	14	13	11	11	13	9	11	6	11	12	12	11	11	13	9	11	6	11	12	12	10	10	12	8	10	5	11	11	11	76.8	76.8	67	20.687	185	185	0	290.91	72.4	72.4	76.8	61.6	71.4
B1MEG4	B1MEG4	1	1	1	tr|B1MEG4|B1MEG4_MYCA9 Possible transcriptional regulator OS=Mycobacteroides abscessus (strain ATCC 19977 / DSM 44196 / CCUG 20993 / CIP 104536 / JCM 13569 / NCTC 13031 / TMC 1543 / L948) OX=561007 GN=MAB_0128c PE=3 SV=1	1	1	1	1	1	1	1	0	0	0	1	1	0	1	1	1	0	0	0	1	1	0	1	1	1	0	0	0	1	1	0	4.8	4.8	4.8	33.361	313	313	0.0014011	3.0044	4.8	4.8	4.8	0	0
B1MEG6	B1MEG6	10	10	10	tr|B1MEG6|B1MEG6_MYCA9 Putative hydrolase OS=Mycobacteroides abscessus (strain ATCC 19977 / DSM 44196 / CCUG 20993 / CIP 104536 / JCM 13569 / NCTC 13031 / TMC 1543 / L948) OX=561007 GN=MAB_0130 PE=4 SV=1	1	10	10	10	10	6	9	4	8	3	4	9	9	10	6	9	4	8	3	4	9	9	10	6	9	4	8	3	4	9	9	48.2	48.2	48.2	23.97	226	226	0	106.59	48.2	34.5	45.1	26.1	38.5
B1MEG8	B1MEG8	12	12	12	sp|B1MEG8|PHEA_MYCA9 Prephenate dehydratase OS=Mycobacteroides abscessus (strain ATCC 19977 / DSM 44196 / CCUG 20993 / CIP 104536 / JCM 13569 / NCTC 13031 / TMC 1543 / L948) OX=561007 GN=pheA PE=3 SV=1	1	12	12	12	11	8	8	9	7	5	7	12	11	11	8	8	9	7	5	7	12	11	11	8	8	9	7	5	7	12	11	58.8	58.8	58.8	32.178	308	308	0	76.534	56.5	42.2	42.2	50.6	36.7
B1MEG9	B1MEG9	14	14	14	tr|B1MEG9|B1MEG9_MYCA9 Probable phosphoglycerate mutase OS=Mycobacteroides abscessus (strain ATCC 19977 / DSM 44196 / CCUG 20993 / CIP 104536 / JCM 13569 / NCTC 13031 / TMC 1543 / L948) OX=561007 GN=MAB_0133 PE=4 SV=1	1	14	14	14	12	6	11	4	6	1	3	13	13	12	6	11	4	6	1	3	13	13	12	6	11	4	6	1	3	13	13	86.2	86.2	86.2	25.804	239	239	0	136.47	79.1	42.3	79.1	33.9	52.3
B1MEH0	B1MEH0	20	20	20	tr|B1MEH0|B1MEH0_MYCA9 Pyruvate dehydrogenase [ubiquinone] OS=Mycobacteroides abscessus (strain ATCC 19977 / DSM 44196 / CCUG 20993 / CIP 104536 / JCM 13569 / NCTC 13031 / TMC 1543 / L948) OX=561007 GN=poxB PE=3 SV=1	1	20	20	20	16	12	15	9	9	3	13	15	16	16	12	15	9	9	3	13	15	16	16	12	15	9	9	3	13	15	16	53.2	53.2	53.2	62.169	579	579	0	177.38	38.9	38.2	37.3	29	26.6
B1MEH4	B1MEH4	8	8	8	tr|B1MEH4|B1MEH4_MYCA9 Putative transcriptional regulator, TetR family OS=Mycobacteroides abscessus (strain ATCC 19977 / DSM 44196 / CCUG 20993 / CIP 104536 / JCM 13569 / NCTC 13031 / TMC 1543 / L948) OX=561007 GN=MAB_0138 PE=4 SV=1	1	8	8	8	5	2	7	0	5	1	2	5	8	5	2	7	0	5	1	2	5	8	5	2	7	0	5	1	2	5	8	47.1	47.1	47.1	22.403	204	204	0	24.543	27.5	10.3	35.8	0	28.9
B1MEI1	B1MEI1	3	3	3	tr|B1MEI1|B1MEI1_MYCA9 Probable transcriptional regulator, TetR family OS=Mycobacteroides abscessus (strain ATCC 19977 / DSM 44196 / CCUG 20993 / CIP 104536 / JCM 13569 / NCTC 13031 / TMC 1543 / L948) OX=561007 GN=MAB_0145c PE=4 SV=1	1	3	3	3	3	1	2	0	1	0	2	3	3	3	1	2	0	1	0	2	3	3	3	1	2	0	1	0	2	3	3	22.9	22.9	22.9	22.502	210	210	0	16.905	22.9	11.9	11	0	11.9
B1MEI3	B1MEI3	15	15	15	tr|B1MEI3|B1MEI3_MYCA9 ESX secretion-associated protein EspG OS=Mycobacteroides abscessus (strain ATCC 19977 / DSM 44196 / CCUG 20993 / CIP 104536 / JCM 13569 / NCTC 13031 / TMC 1543 / L948) OX=561007 GN=MAB_0147c PE=3 SV=1	1	15	15	15	12	9	12	7	10	4	6	12	13	12	9	12	7	10	4	6	12	13	12	9	12	7	10	4	6	12	13	71.7	71.7	71.7	26.47	247	247	0	78.424	62.3	51	62.3	42.5	55.1
B1MEI4	B1MEI4	13	13	13	tr|B1MEI4|B1MEI4_MYCA9 PPE family protein OS=Mycobacteroides abscessus (strain ATCC 19977 / DSM 44196 / CCUG 20993 / CIP 104536 / JCM 13569 / NCTC 13031 / TMC 1543 / L948) OX=561007 GN=MAB_0148c PE=3 SV=1	1	13	13	13	11	8	10	9	9	7	9	11	11	11	8	10	9	9	7	9	11	11	11	8	10	9	9	7	9	11	11	85.5	85.5	85.5	35.252	346	346	0	323.31	70.2	57.2	62.4	62.4	62.4
B1MEI5	B1MEI5	4	4	4	tr|B1MEI5|B1MEI5_MYCA9 PE domain-containing protein OS=Mycobacteroides abscessus (strain ATCC 19977 / DSM 44196 / CCUG 20993 / CIP 104536 / JCM 13569 / NCTC 13031 / TMC 1543 / L948) OX=561007 GN=MAB_0149c PE=4 SV=1	1	4	4	4	2	0	1	0	0	0	0	0	4	2	0	1	0	0	0	0	0	4	2	0	1	0	0	0	0	0	4	38.2	38.2	38.2	13.546	123	123	0	7.6735	22.8	0	5.7	0	0
B1MEI7	B1MEI7	16	16	16	tr|B1MEI7|B1MEI7_MYCA9 Septum formation-related domain-containing protein OS=Mycobacteroides abscessus (strain ATCC 19977 / DSM 44196 / CCUG 20993 / CIP 104536 / JCM 13569 / NCTC 13031 / TMC 1543 / L948) OX=561007 GN=MAB_0151c PE=4 SV=1	1	16	16	16	14	10	13	6	7	0	9	11	11	14	10	13	6	7	0	9	11	11	14	10	13	6	7	0	9	11	11	46.3	46.3	46.3	58.696	557	557	0	97.844	40.8	31.1	36.1	18.7	17.1
B1MEI9	B1MEI9	17	17	17	sp|B1MEI9|SYS_MYCA9 Serine--tRNA ligase OS=Mycobacteroides abscessus (strain ATCC 19977 / DSM 44196 / CCUG 20993 / CIP 104536 / JCM 13569 / NCTC 13031 / TMC 1543 / L948) OX=561007 GN=serS PE=3 SV=1	1	17	17	17	16	13	15	13	14	5	9	17	16	16	13	15	13	14	5	9	17	16	16	13	15	13	14	5	9	17	16	56.9	56.9	56.9	45.483	418	418	0	192.35	51.9	44	52.6	48.8	53.8
B1MEJ0	B1MEJ0	6	6	6	tr|B1MEJ0|B1MEJ0_MYCA9 Uncharacterized protein OS=Mycobacteroides abscessus (strain ATCC 19977 / DSM 44196 / CCUG 20993 / CIP 104536 / JCM 13569 / NCTC 13031 / TMC 1543 / L948) OX=561007 GN=MAB_0154 PE=4 SV=1	1	6	6	6	6	3	5	3	3	1	3	5	4	6	3	5	3	3	1	3	5	4	6	3	5	3	3	1	3	5	4	48.9	48.9	48.9	29.936	276	276	0	46.016	48.9	25.7	34.8	23.6	22.8
B1MEJ2	B1MEJ2	19	19	19	tr|B1MEJ2|B1MEJ2_MYCA9 Iron-sulfur cluster-binding protein, RIESKE family OS=Mycobacteroides abscessus (strain ATCC 19977 / DSM 44196 / CCUG 20993 / CIP 104536 / JCM 13569 / NCTC 13031 / TMC 1543 / L948) OX=561007 GN=MAB_0156c PE=4 SV=1	1	19	19	19	16	12	16	11	13	3	9	16	17	16	12	16	11	13	3	9	16	17	16	12	16	11	13	3	9	16	17	49.9	49.9	49.9	58.177	517	517	0	126.24	44.9	35.8	41.8	29.4	33.7
B1MEJ3	B1MEJ3	7	7	7	tr|B1MEJ3|B1MEJ3_MYCA9 Hypothetical transcriptional regulator, MarR OS=Mycobacteroides abscessus (strain ATCC 19977 / DSM 44196 / CCUG 20993 / CIP 104536 / JCM 13569 / NCTC 13031 / TMC 1543 / L948) OX=561007 GN=MAB_0157 PE=4 SV=1	1	7	7	7	6	3	3	4	5	2	3	6	5	6	3	3	4	5	2	3	6	5	6	3	3	4	5	2	3	6	5	69.7	69.7	69.7	15.996	145	145	0	34.313	63.4	30.3	33.8	47.6	48.3
B1MEJ7	B1MEJ7	6	6	6	tr|B1MEJ7|B1MEJ7_MYCA9 Probable transcriptional regulator, LysR family OS=Mycobacteroides abscessus (strain ATCC 19977 / DSM 44196 / CCUG 20993 / CIP 104536 / JCM 13569 / NCTC 13031 / TMC 1543 / L948) OX=561007 GN=MAB_0161 PE=3 SV=1	1	6	6	6	4	4	6	0	0	0	4	6	4	4	4	6	0	0	0	4	6	4	4	4	6	0	0	0	4	6	4	32.4	32.4	32.4	31.806	296	296	0	18.512	18.6	25.7	32.4	0	0
B1MEJ9	B1MEJ9	2	2	2	tr|B1MEJ9|B1MEJ9_MYCA9 Probable phosphotransferase OS=Mycobacteroides abscessus (strain ATCC 19977 / DSM 44196 / CCUG 20993 / CIP 104536 / JCM 13569 / NCTC 13031 / TMC 1543 / L948) OX=561007 GN=MAB_0163c PE=3 SV=1	1	2	2	2	1	0	1	0	0	0	1	0	1	1	0	1	0	0	0	1	0	1	1	0	1	0	0	0	1	0	1	12.9	12.9	12.9	26.309	240	240	0.0014149	3.2503	6.7	0	6.2	0	0
B1MEK0	B1MEK0	6	6	5	tr|B1MEK0|B1MEK0_MYCA9 Probable short chain dehydrogenase/reductase OS=Mycobacteroides abscessus (strain ATCC 19977 / DSM 44196 / CCUG 20993 / CIP 104536 / JCM 13569 / NCTC 13031 / TMC 1543 / L948) OX=561007 GN=MAB_0164 PE=4 SV=1	1	6	6	5	5	5	5	4	4	2	6	5	5	5	5	5	4	4	2	6	5	5	4	4	4	3	3	2	5	4	4	37	37	33.5	26.633	257	257	0	55.459	24.1	33.5	24.1	20.6	20.6
B1MEK1	B1MEK1	9	9	9	tr|B1MEK1|B1MEK1_MYCA9 Putative acyltransferase OS=Mycobacteroides abscessus (strain ATCC 19977 / DSM 44196 / CCUG 20993 / CIP 104536 / JCM 13569 / NCTC 13031 / TMC 1543 / L948) OX=561007 GN=MAB_0165 PE=4 SV=1	1	9	9	9	8	4	8	7	5	2	2	6	7	8	4	8	7	5	2	2	6	7	8	4	8	7	5	2	2	6	7	54.1	54.1	54.1	29.107	268	268	0	69.169	44.8	28.4	44.8	47.4	33.2
B1MEK2	B1MEK2	10	10	10	tr|B1MEK2|B1MEK2_MYCA9 Putative acyltransferase OS=Mycobacteroides abscessus (strain ATCC 19977 / DSM 44196 / CCUG 20993 / CIP 104536 / JCM 13569 / NCTC 13031 / TMC 1543 / L948) OX=561007 GN=MAB_0166 PE=4 SV=1	1	10	10	10	9	8	8	2	3	0	8	6	7	9	8	8	2	3	0	8	6	7	9	8	8	2	3	0	8	6	7	57.5	57.5	57.5	27.728	254	254	0	64.53	52	39.8	39.8	14.2	26.8
B1MEK3	B1MEK3	8	8	8	tr|B1MEK3|B1MEK3_MYCA9 Putative hydrolase OS=Mycobacteroides abscessus (strain ATCC 19977 / DSM 44196 / CCUG 20993 / CIP 104536 / JCM 13569 / NCTC 13031 / TMC 1543 / L948) OX=561007 GN=MAB_0167 PE=4 SV=1	1	8	8	8	8	5	7	4	5	2	4	6	6	8	5	7	4	5	2	4	6	6	8	5	7	4	5	2	4	6	6	67.3	67.3	67.3	28.112	272	272	0	91.033	67.3	44.1	64	33.1	41.5
B1MEK6	B1MEK6	18	18	18	tr|B1MEK6|B1MEK6_MYCA9 UDP-galactopyranose mutase (Glf) OS=Mycobacteroides abscessus (strain ATCC 19977 / DSM 44196 / CCUG 20993 / CIP 104536 / JCM 13569 / NCTC 13031 / TMC 1543 / L948) OX=561007 GN=MAB_0170 PE=3 SV=1	1	18	18	18	17	12	12	8	15	6	11	14	15	17	12	12	8	15	6	11	14	15	17	12	12	8	15	6	11	14	15	56.8	56.8	56.8	46.803	412	412	0	124.27	55.1	37.1	37.4	27.7	51.2
B1MEK7	B1MEK7	22	22	22	tr|B1MEK7|B1MEK7_MYCA9 Uncharacterized protein OS=Mycobacteroides abscessus (strain ATCC 19977 / DSM 44196 / CCUG 20993 / CIP 104536 / JCM 13569 / NCTC 13031 / TMC 1543 / L948) OX=561007 GN=MAB_0171 PE=4 SV=1	1	22	22	22	19	8	15	6	10	4	8	16	18	19	8	15	6	10	4	8	16	18	19	8	15	6	10	4	8	16	18	48.1	48.1	48.1	73.122	653	653	0	87.018	41.5	19.3	30.2	13.3	19.8
B1MEK8	B1MEK8	4	4	4	tr|B1MEK8|B1MEK8_MYCA9 Probable phosphoesterase OS=Mycobacteroides abscessus (strain ATCC 19977 / DSM 44196 / CCUG 20993 / CIP 104536 / JCM 13569 / NCTC 13031 / TMC 1543 / L948) OX=561007 GN=MAB_0172 PE=4 SV=1	1	4	4	4	3	3	3	2	1	0	3	3	3	3	3	3	2	1	0	3	3	3	3	3	3	2	1	0	3	3	3	33.2	33.2	33.2	19.256	187	187	0	18.675	28.9	28.9	28.9	18.2	4.3
B1MEK9	B1MEK9	5	5	5	tr|B1MEK9|B1MEK9_MYCA9 UbiA prenyltransferase family protein OS=Mycobacteroides abscessus (strain ATCC 19977 / DSM 44196 / CCUG 20993 / CIP 104536 / JCM 13569 / NCTC 13031 / TMC 1543 / L948) OX=561007 GN=MAB_0173 PE=4 SV=1	1	5	5	5	5	3	3	3	2	0	2	3	4	5	3	3	3	2	0	2	3	4	5	3	3	3	2	0	2	3	4	13.5	13.5	13.5	32.78	304	304	0	13.77	13.5	9.9	10.2	9.9	6.6
B1MEL0	B1MEL0	8	8	8	tr|B1MEL0|B1MEL0_MYCA9 Transmembrane protein OS=Mycobacteroides abscessus (strain ATCC 19977 / DSM 44196 / CCUG 20993 / CIP 104536 / JCM 13569 / NCTC 13031 / TMC 1543 / L948) OX=561007 GN=MAB_0174 PE=4 SV=1	1	8	8	8	3	4	4	0	0	0	2	5	5	3	4	4	0	0	0	2	5	5	3	4	4	0	0	0	2	5	5	18.2	18.2	18.2	72.01	661	661	0	16.348	6.5	10.6	9.8	0	0
B1MEL1	B1MEL1	13	12	12	tr|B1MEL1|B1MEL1_MYCA9 Antigen 85-C OS=Mycobacteroides abscessus (strain ATCC 19977 / DSM 44196 / CCUG 20993 / CIP 104536 / JCM 13569 / NCTC 13031 / TMC 1543 / L948) OX=561007 GN=MAB_0175 PE=4 SV=1	1	13	12	12	11	9	13	11	9	7	12	12	12	10	9	12	11	9	7	11	11	11	10	9	12	11	9	7	11	11	11	70.4	67.6	67.6	34.759	324	324	0	170.22	58	48.8	70.4	64.8	56.5
B1MEL2	B1MEL2	15	15	12	tr|B1MEL2|B1MEL2_MYCA9 Antigen 85-A OS=Mycobacteroides abscessus (strain ATCC 19977 / DSM 44196 / CCUG 20993 / CIP 104536 / JCM 13569 / NCTC 13031 / TMC 1543 / L948) OX=561007 GN=MAB_0176 PE=4 SV=1	1	15	15	12	15	11	14	10	10	4	12	13	15	15	11	14	10	10	4	12	13	15	12	9	11	8	8	3	9	10	12	56.5	56.5	51.7	35.825	333	333	0	323.31	56.5	41.1	53.2	38.1	38.1
B1MEL3	B1MEL3	14	13	13	tr|B1MEL3|B1MEL3_MYCA9 Antigen 85-A/B/C OS=Mycobacteroides abscessus (strain ATCC 19977 / DSM 44196 / CCUG 20993 / CIP 104536 / JCM 13569 / NCTC 13031 / TMC 1543 / L948) OX=561007 GN=MAB_0177 PE=4 SV=1	1	14	13	13	14	12	13	10	11	9	10	13	14	13	11	12	9	10	8	9	12	13	13	11	12	9	10	8	9	12	13	71.7	65.5	65.5	34.909	325	325	0	323.31	71.7	66.2	68.9	60.3	64
B1MEL4	B1MEL4	9	9	9	tr|B1MEL4|B1MEL4_MYCA9 Hypothetical cutinase OS=Mycobacteroides abscessus (strain ATCC 19977 / DSM 44196 / CCUG 20993 / CIP 104536 / JCM 13569 / NCTC 13031 / TMC 1543 / L948) OX=561007 GN=MAB_0178 PE=4 SV=1	1	9	9	9	9	5	5	4	4	2	2	6	7	9	5	5	4	4	2	2	6	7	9	5	5	4	4	2	2	6	7	43.8	43.8	43.8	35.699	336	336	0	39.049	43.8	23.2	31.5	23.2	28
B1MEL5	B1MEL5	31	31	30	tr|B1MEL5|B1MEL5_MYCA9 Probable fatty-acid-CoA ligase FadD OS=Mycobacteroides abscessus (strain ATCC 19977 / DSM 44196 / CCUG 20993 / CIP 104536 / JCM 13569 / NCTC 13031 / TMC 1543 / L948) OX=561007 GN=MAB_0179 PE=4 SV=1	1	31	31	30	26	19	28	24	25	10	21	27	29	26	19	28	24	25	10	21	27	29	25	18	27	23	24	10	21	26	28	76.6	76.6	75	68.983	637	637	0	323.31	62.6	54.8	69.2	66.1	67.5
B1MEL6	B1MEL6	80	80	80	tr|B1MEL6|B1MEL6_MYCA9 Polyketide synthase PKS13 OS=Mycobacteroides abscessus (strain ATCC 19977 / DSM 44196 / CCUG 20993 / CIP 104536 / JCM 13569 / NCTC 13031 / TMC 1543 / L948) OX=561007 GN=MAB_0180 PE=4 SV=1	1	80	80	80	69	59	68	48	53	25	50	72	75	69	59	68	48	53	25	50	72	75	69	59	68	48	53	25	50	72	75	68.4	68.4	68.4	189.79	1782	1782	0	323.31	56.7	52.3	57	46	46.9
B1MEL7	B1MEL7	24	24	24	tr|B1MEL7|B1MEL7_MYCA9 Propionyl-CoA carboxylase, beta subunit (PccB) OS=Mycobacteroides abscessus (strain ATCC 19977 / DSM 44196 / CCUG 20993 / CIP 104536 / JCM 13569 / NCTC 13031 / TMC 1543 / L948) OX=561007 GN=MAB_0181 PE=3 SV=1	1	24	24	24	23	16	22	19	21	9	15	23	23	23	16	22	19	21	9	15	23	23	23	16	22	19	21	9	15	23	23	68.7	68.7	68.7	56.384	517	517	0	323.31	66.3	49.9	61.3	54	60
B1MEM1	B1MEM1	20	20	20	tr|B1MEM1|B1MEM1_MYCA9 Probable arabinosyltransferase B OS=Mycobacteroides abscessus (strain ATCC 19977 / DSM 44196 / CCUG 20993 / CIP 104536 / JCM 13569 / NCTC 13031 / TMC 1543 / L948) OX=561007 GN=MAB_0185c PE=3 SV=1	1	20	20	20	15	12	14	4	5	1	7	17	12	15	12	14	4	5	1	7	17	12	15	12	14	4	5	1	7	17	12	26.1	26.1	26.1	116.28	1071	1071	0	64.853	20.1	15.8	19.4	6.3	6.7
B1MEM2	B1MEM2	22	22	22	tr|B1MEM2|B1MEM2_MYCA9 Probable arabinosyltransferase A OS=Mycobacteroides abscessus (strain ATCC 19977 / DSM 44196 / CCUG 20993 / CIP 104536 / JCM 13569 / NCTC 13031 / TMC 1543 / L948) OX=561007 GN=MAB_0186c PE=3 SV=1	1	22	22	22	15	13	18	3	3	0	11	14	15	15	13	18	3	3	0	11	14	15	15	13	18	3	3	0	11	14	15	30.6	30.6	30.6	116.53	1097	1097	0	85.613	21.5	20.1	24.4	4	3.5
B1MEM3	B1MEM3	3	3	3	tr|B1MEM3|B1MEM3_MYCA9 Orc1-like AAA ATPase domain-containing protein OS=Mycobacteroides abscessus (strain ATCC 19977 / DSM 44196 / CCUG 20993 / CIP 104536 / JCM 13569 / NCTC 13031 / TMC 1543 / L948) OX=561007 GN=MAB_0187 PE=4 SV=1	1	3	3	3	2	2	2	0	2	0	1	1	1	2	2	2	0	2	0	1	1	1	2	2	2	0	2	0	1	1	1	8.5	8.5	8.5	41.341	388	388	0	5.9084	6.4	6.4	4.9	0	5.7
B1MEM5	B1MEM5	28	28	28	tr|B1MEM5|B1MEM5_MYCA9 Probable arabinosyltransferase C OS=Mycobacteroides abscessus (strain ATCC 19977 / DSM 44196 / CCUG 20993 / CIP 104536 / JCM 13569 / NCTC 13031 / TMC 1543 / L948) OX=561007 GN=MAB_0189c PE=3 SV=1	1	28	28	28	22	17	19	4	6	2	18	23	21	22	17	19	4	6	2	18	23	21	22	17	19	4	6	2	18	23	21	33.5	33.5	33.5	116.76	1085	1085	0	139.2	24.9	22.4	22.1	6.2	7
B1MEM6	B1MEM6	6	6	6	tr|B1MEM6|B1MEM6_MYCA9 Galactan 5-O-arabinofuranosyltransferase OS=Mycobacteroides abscessus (strain ATCC 19977 / DSM 44196 / CCUG 20993 / CIP 104536 / JCM 13569 / NCTC 13031 / TMC 1543 / L948) OX=561007 GN=MAB_0190c PE=3 SV=1	1	6	6	6	2	1	4	0	0	0	1	3	3	2	1	4	0	0	0	1	3	3	2	1	4	0	0	0	1	3	3	11	11	11	68.033	630	630	0	11.786	3.3	1.3	8.1	0	0
B1MEM7	B1MEM7	15	15	15	tr|B1MEM7|B1MEM7_MYCA9 Putative short chain dehydrogenase/reductase OS=Mycobacteroides abscessus (strain ATCC 19977 / DSM 44196 / CCUG 20993 / CIP 104536 / JCM 13569 / NCTC 13031 / TMC 1543 / L948) OX=561007 GN=MAB_0191c PE=4 SV=1	1	15	15	15	13	11	13	7	7	2	10	14	14	13	11	13	7	7	2	10	14	14	13	11	13	7	7	2	10	14	14	59.8	59.8	59.8	27.97	259	259	0	95.617	47.5	42.5	47.5	29.7	30.1
B1MEM8	B1MEM8	18	18	18	tr|B1MEM8|B1MEM8_MYCA9 Probable oxidoreductase OS=Mycobacteroides abscessus (strain ATCC 19977 / DSM 44196 / CCUG 20993 / CIP 104536 / JCM 13569 / NCTC 13031 / TMC 1543 / L948) OX=561007 GN=MAB_0192c PE=4 SV=1	1	18	18	18	14	9	14	5	6	2	12	11	13	14	9	14	5	6	2	12	11	13	14	9	14	5	6	2	12	11	13	50.1	50.1	50.1	55.169	507	507	0	146.11	44.2	32.1	44	18.5	22.1
B1MEN0	B1MEN0	6	6	6	tr|B1MEN0|B1MEN0_MYCA9 Dihydroxyacetone kinase family protein OS=Mycobacteroides abscessus (strain ATCC 19977 / DSM 44196 / CCUG 20993 / CIP 104536 / JCM 13569 / NCTC 13031 / TMC 1543 / L948) OX=561007 GN=MAB_0194 PE=4 SV=1	1	6	6	6	3	2	4	0	0	1	3	2	1	3	2	4	0	0	1	3	2	1	3	2	4	0	0	1	3	2	1	14.6	14.6	14.6	56.816	554	554	0	7.8898	8.3	4.3	9.2	0	0
B1MEN3	B1MEN3	6	6	6	tr|B1MEN3|B1MEN3_MYCA9 Putative alkylhydroperoxidase AhpD core OS=Mycobacteroides abscessus (strain ATCC 19977 / DSM 44196 / CCUG 20993 / CIP 104536 / JCM 13569 / NCTC 13031 / TMC 1543 / L948) OX=561007 GN=MAB_0197 PE=4 SV=1	1	6	6	6	5	4	5	4	2	1	3	5	4	5	4	5	4	2	1	3	5	4	5	4	5	4	2	1	3	5	4	63.6	63.6	63.6	17.048	154	154	0	67.3	52.6	40.3	51.3	40.3	18.8
B1MEN5	B1MEN5	20	20	20	tr|B1MEN5|B1MEN5_MYCA9 Probable phosphoesterase, PA-phosphatase related protein OS=Mycobacteroides abscessus (strain ATCC 19977 / DSM 44196 / CCUG 20993 / CIP 104536 / JCM 13569 / NCTC 13031 / TMC 1543 / L948) OX=561007 GN=MAB_0199 PE=4 SV=1	1	20	20	20	15	11	17	3	3	2	9	16	15	15	11	17	3	3	2	9	16	15	15	11	17	3	3	2	9	16	15	56.9	56.9	56.9	52.866	497	497	0	89.725	48.5	33.4	50.1	10.1	5.6
B1MEN7	B1MEN7	2	2	2	tr|B1MEN7|B1MEN7_MYCA9 Probable O-antigen/lipopolysaccharide transport integral membrane protein ABC transporter RfbD OS=Mycobacteroides abscessus (strain ATCC 19977 / DSM 44196 / CCUG 20993 / CIP 104536 / JCM 13569 / NCTC 13031 / TMC 1543 / L948) OX=56100	1	2	2	2	1	1	1	0	0	0	0	1	0	1	1	1	0	0	0	0	1	0	1	1	1	0	0	0	0	1	0	8.1	8.1	8.1	33.81	295	295	0.00072385	3.8591	4.1	4.1	4.1	0	0
B1MEN8	B1MEN8	10	10	10	tr|B1MEN8|B1MEN8_MYCA9 Probable glycosyl transferase OS=Mycobacteroides abscessus (strain ATCC 19977 / DSM 44196 / CCUG 20993 / CIP 104536 / JCM 13569 / NCTC 13031 / TMC 1543 / L948) OX=561007 GN=MAB_0202c PE=4 SV=1	1	10	10	10	9	8	9	1	1	1	8	8	8	9	8	9	1	1	1	8	8	8	9	8	9	1	1	1	8	8	8	50	50	50	34.721	312	312	0	61.961	46.5	37.2	40.7	5.4	5.4
B1MEN9	B1MEN9	9	9	9	tr|B1MEN9|B1MEN9_MYCA9 Probable o-antigen/lipopolysaccharide transport ATP-binding protein ABC transporter RfbE OS=Mycobacteroides abscessus (strain ATCC 19977 / DSM 44196 / CCUG 20993 / CIP 104536 / JCM 13569 / NCTC 13031 / TMC 1543 / L948) OX=561007 GN=M	1	9	9	9	9	5	8	6	8	1	3	9	9	9	5	8	6	8	1	3	9	9	9	5	8	6	8	1	3	9	9	44.1	44.1	44.1	28.729	263	263	0	56.838	44.1	26.2	39.5	30.4	40.3
B1MEP0	B1MEP0	3	3	3	tr|B1MEP0|B1MEP0_MYCA9 Bacterial proteasome activator OS=Mycobacteroides abscessus (strain ATCC 19977 / DSM 44196 / CCUG 20993 / CIP 104536 / JCM 13569 / NCTC 13031 / TMC 1543 / L948) OX=561007 GN=MAB_0204c PE=3 SV=1	1	3	3	3	1	1	2	1	0	1	1	1	1	1	1	2	1	0	1	1	1	1	1	1	2	1	0	1	1	1	1	27.9	27.9	27.9	18.636	172	172	0.0014169	3.2728	6.4	6.4	16.3	6.4	0
B1MEP1	B1MEP1	2	2	2	tr|B1MEP1|B1MEP1_MYCA9 Transmembrane protein alanine and leucine rich OS=Mycobacteroides abscessus (strain ATCC 19977 / DSM 44196 / CCUG 20993 / CIP 104536 / JCM 13569 / NCTC 13031 / TMC 1543 / L948) OX=561007 GN=MAB_0205c PE=4 SV=1	1	2	2	2	2	2	2	0	0	0	2	2	1	2	2	2	0	0	0	2	2	1	2	2	2	0	0	0	2	2	1	4.7	4.7	4.7	71.197	662	662	0	7.9797	4.7	4.7	4.7	0	0
B1MEP2	B1MEP2	17	17	17	tr|B1MEP2|B1MEP2_MYCA9 Possible aminotransferase/cysteine desulfurase OS=Mycobacteroides abscessus (strain ATCC 19977 / DSM 44196 / CCUG 20993 / CIP 104536 / JCM 13569 / NCTC 13031 / TMC 1543 / L948) OX=561007 GN=MAB_0206 PE=4 SV=1	1	17	17	17	16	13	15	13	14	5	11	15	14	16	13	15	13	14	5	11	15	14	16	13	15	13	14	5	11	15	14	69.1	69.1	69.1	41.717	398	398	0	323.31	66.8	59	64.6	59.8	62.1
B1MEP3	B1MEP3	9	9	9	tr|B1MEP3|B1MEP3_MYCA9 Probable quinone oxidoreductase OS=Mycobacteroides abscessus (strain ATCC 19977 / DSM 44196 / CCUG 20993 / CIP 104536 / JCM 13569 / NCTC 13031 / TMC 1543 / L948) OX=561007 GN=MAB_0207c PE=4 SV=1	1	9	9	9	7	4	7	3	6	2	8	7	6	7	4	7	3	6	2	8	7	6	7	4	7	3	6	2	8	7	6	47	47	47	33.691	328	328	0	66.785	31.7	19.8	34.5	19.2	25.9
B1MEP4	B1MEP4	9	9	9	tr|B1MEP4|B1MEP4_MYCA9 Putative MarR-family transcriptional regulator OS=Mycobacteroides abscessus (strain ATCC 19977 / DSM 44196 / CCUG 20993 / CIP 104536 / JCM 13569 / NCTC 13031 / TMC 1543 / L948) OX=561007 GN=MAB_0208 PE=4 SV=1	1	9	9	9	7	2	8	2	3	1	5	9	7	7	2	8	2	3	1	5	9	7	7	2	8	2	3	1	5	9	7	65.3	65.3	65.3	18.784	167	167	0	30.891	52.7	12.6	53.3	12.6	19.2
B1MEP9	B1MEP9	2	2	2	sp|B1MEP9|Y213_MYCA9 Putative S-adenosyl-L-methionine-dependent methyltransferase MAB_0213c OS=Mycobacteroides abscessus (strain ATCC 19977 / DSM 44196 / CCUG 20993 / CIP 104536 / JCM 13569 / NCTC 13031 / TMC 1543 / L948) OX=561007 GN=MAB_0213c PE=3 SV=1	1	2	2	2	1	0	0	0	0	0	2	0	1	1	0	0	0	0	0	2	0	1	1	0	0	0	0	0	2	0	1	11.6	11.6	11.6	33.266	303	303	0	4.4634	8.6	0	0	0	0
B1MEQ0	B1MEQ0	5	5	5	tr|B1MEQ0|B1MEQ0_MYCA9 OsmC-like protein OS=Mycobacteroides abscessus (strain ATCC 19977 / DSM 44196 / CCUG 20993 / CIP 104536 / JCM 13569 / NCTC 13031 / TMC 1543 / L948) OX=561007 GN=MAB_0214c PE=4 SV=1	1	5	5	5	5	2	3	2	1	1	2	3	4	5	2	3	2	1	1	2	3	4	5	2	3	2	1	1	2	3	4	63	63	63	18.401	173	173	0	18.141	63	18.5	37	18.5	8.7
B1MEQ1	B1MEQ1	2	2	2	tr|B1MEQ1|B1MEQ1_MYCA9 Possible transcriptional regulator OS=Mycobacteroides abscessus (strain ATCC 19977 / DSM 44196 / CCUG 20993 / CIP 104536 / JCM 13569 / NCTC 13031 / TMC 1543 / L948) OX=561007 GN=MAB_0215 PE=4 SV=1	1	2	2	2	2	1	2	0	0	0	0	2	1	2	1	2	0	0	0	0	2	1	2	1	2	0	0	0	0	2	1	11.7	11.7	11.7	23.588	222	222	0.0007278	3.9944	11.7	5.4	11.7	0	0
B1MEQ2	B1MEQ2	1	1	1	tr|B1MEQ2|B1MEQ2_MYCA9 Cupin domain-containing protein OS=Mycobacteroides abscessus (strain ATCC 19977 / DSM 44196 / CCUG 20993 / CIP 104536 / JCM 13569 / NCTC 13031 / TMC 1543 / L948) OX=561007 GN=MAB_0216 PE=4 SV=1	1	1	1	1	1	1	1	0	0	0	1	1	1	1	1	1	0	0	0	1	1	1	1	1	1	0	0	0	1	1	1	14.2	14.2	14.2	10.942	106	106	0.0034578	2.6587	14.2	14.2	14.2	0	0
B1MEQ3	B1MEQ3	22	22	22	tr|B1MEQ3|B1MEQ3_MYCA9 cysteine desulfurase OS=Mycobacteroides abscessus (strain ATCC 19977 / DSM 44196 / CCUG 20993 / CIP 104536 / JCM 13569 / NCTC 13031 / TMC 1543 / L948) OX=561007 GN=MAB_0217c PE=3 SV=1	1	22	22	22	18	13	19	12	15	3	14	15	19	18	13	19	12	15	3	14	15	19	18	13	19	12	15	3	14	15	19	61.2	61.2	61.2	64.689	627	627	0	323.31	52	39.4	49.6	40.4	43.2
B1MEQ4	B1MEQ4	15	15	15	tr|B1MEQ4|B1MEQ4_MYCA9 Type 2A encapsulin shell protein SrpI-like domain-containing protein OS=Mycobacteroides abscessus (strain ATCC 19977 / DSM 44196 / CCUG 20993 / CIP 104536 / JCM 13569 / NCTC 13031 / TMC 1543 / L948) OX=561007 GN=MAB_0218c PE=4 SV=1	1	15	15	15	12	13	14	14	15	10	11	15	15	12	13	14	14	15	10	11	15	15	12	13	14	14	15	10	11	15	15	71.3	71.3	71.3	33.77	307	307	0	323.31	59.9	63.5	65.8	67.8	71.3
B1MEQ5	B1MEQ5	5	5	5	tr|B1MEQ5|B1MEQ5_MYCA9 Putative acyl-CoA ligase OS=Mycobacteroides abscessus (strain ATCC 19977 / DSM 44196 / CCUG 20993 / CIP 104536 / JCM 13569 / NCTC 13031 / TMC 1543 / L948) OX=561007 GN=MAB_3435 PE=4 SV=1	1	5	5	5	3	3	1	1	2	0	1	2	3	3	3	1	1	2	0	1	2	3	3	3	1	1	2	0	1	2	3	10.9	10.9	10.9	56.003	512	512	0	9.8698	7.2	6.6	2.5	2.5	4.1
B1MEQ7	B1MEQ7	7	7	7	tr|B1MEQ7|B1MEQ7_MYCA9 Putative transcriptional regulator, TetR family OS=Mycobacteroides abscessus (strain ATCC 19977 / DSM 44196 / CCUG 20993 / CIP 104536 / JCM 13569 / NCTC 13031 / TMC 1543 / L948) OX=561007 GN=MAB_3437c PE=4 SV=1	1	7	7	7	6	6	5	3	2	2	4	4	5	6	6	5	3	2	2	4	4	5	6	6	5	3	2	2	4	4	5	45.4	45.4	45.4	21.317	194	194	0	32.596	33.5	41.8	29.9	21.6	17.5
B1MEQ8	B1MEQ8	5	5	5	tr|B1MEQ8|B1MEQ8_MYCA9 Putative short-chain dehydrogenase/reductase OS=Mycobacteroides abscessus (strain ATCC 19977 / DSM 44196 / CCUG 20993 / CIP 104536 / JCM 13569 / NCTC 13031 / TMC 1543 / L948) OX=561007 GN=MAB_3438 PE=4 SV=1	1	5	5	5	3	2	3	1	2	1	4	4	5	3	2	3	1	2	1	4	4	5	3	2	3	1	2	1	4	4	5	25.4	25.4	25.4	31.98	295	295	0	18.668	18	12.5	15.9	9.5	12.9
B1MEQ9	B1MEQ9	1	1	1	tr|B1MEQ9|B1MEQ9_MYCA9 Putative pyrimidine dimer DNA glycosylase OS=Mycobacteroides abscessus (strain ATCC 19977 / DSM 44196 / CCUG 20993 / CIP 104536 / JCM 13569 / NCTC 13031 / TMC 1543 / L948) OX=561007 GN=MAB_3439 PE=4 SV=1	1	1	1	1	1	1	1	1	0	0	0	1	1	1	1	1	1	0	0	0	1	1	1	1	1	1	0	0	0	1	1	12.1	12.1	12.1	17.242	149	149	0.001073	3.5082	12.1	12.1	12.1	12.1	0
B1MER0	B1MER0	10	10	10	tr|B1MER0|B1MER0_MYCA9 Putative short-chain dehydrogenase/reductase OS=Mycobacteroides abscessus (strain ATCC 19977 / DSM 44196 / CCUG 20993 / CIP 104536 / JCM 13569 / NCTC 13031 / TMC 1543 / L948) OX=561007 GN=MAB_3440c PE=3 SV=1	1	10	10	10	10	3	5	3	3	0	3	8	7	10	3	5	3	3	0	3	8	7	10	3	5	3	3	0	3	8	7	38.4	38.4	38.4	31.479	307	307	0	22.575	38.4	12.1	19.2	13	13.4
B1MER1	B1MER1	7	7	7	tr|B1MER1|B1MER1_MYCA9 NAD-dependent protein deacylase OS=Mycobacteroides abscessus (strain ATCC 19977 / DSM 44196 / CCUG 20993 / CIP 104536 / JCM 13569 / NCTC 13031 / TMC 1543 / L948) OX=561007 GN=cobB PE=3 SV=1	1	7	7	7	5	3	6	1	3	0	2	5	7	5	3	6	1	3	0	2	5	7	5	3	6	1	3	0	2	5	7	41.1	41.1	41.1	26.76	248	248	0	35.792	31.9	19.8	36.3	6.9	17.7
B1MER2	B1MER2	8	8	8	tr|B1MER2|B1MER2_MYCA9 STAS/SEC14 domain-containing protein OS=Mycobacteroides abscessus (strain ATCC 19977 / DSM 44196 / CCUG 20993 / CIP 104536 / JCM 13569 / NCTC 13031 / TMC 1543 / L948) OX=561007 GN=MAB_3442 PE=4 SV=1	1	8	8	8	5	5	6	4	3	1	7	5	5	5	5	6	4	3	1	7	5	5	5	5	6	4	3	1	7	5	5	67.2	67.2	67.2	13.304	122	122	0	38.564	48.4	48.4	61.5	41.8	23.8
B1MER4	B1MER4	3	3	3	tr|B1MER4|B1MER4_MYCA9 Inner membrane protein OS=Mycobacteroides abscessus (strain ATCC 19977 / DSM 44196 / CCUG 20993 / CIP 104536 / JCM 13569 / NCTC 13031 / TMC 1543 / L948) OX=561007 GN=MAB_3444c PE=4 SV=1	1	3	3	3	1	0	1	0	0	0	1	2	1	1	0	1	0	0	0	1	2	1	1	0	1	0	0	0	1	2	1	13.1	13.1	13.1	29.704	275	275	0.0041294	2.5276	5.8	0	5.8	0	0
B1MER7	B1MER7	10	10	10	tr|B1MER7|B1MER7_MYCA9 Putative lipase/esterase OS=Mycobacteroides abscessus (strain ATCC 19977 / DSM 44196 / CCUG 20993 / CIP 104536 / JCM 13569 / NCTC 13031 / TMC 1543 / L948) OX=561007 GN=MAB_3447c PE=4 SV=1	1	10	10	10	8	5	10	5	7	3	6	8	9	8	5	10	5	7	3	6	8	9	8	5	10	5	7	3	6	8	9	68.7	68.7	68.7	26.501	246	246	0	112.92	49.2	35.8	68.7	36.2	55.7
B1MES0	B1MES0	22	22	22	tr|B1MES0|B1MES0_MYCA9 Probable phosphoglucomutase PgmA OS=Mycobacteroides abscessus (strain ATCC 19977 / DSM 44196 / CCUG 20993 / CIP 104536 / JCM 13569 / NCTC 13031 / TMC 1543 / L948) OX=561007 GN=MAB_3450c PE=3 SV=1	1	22	22	22	13	9	13	11	12	6	9	15	16	13	9	13	11	12	6	9	15	16	13	9	13	11	12	6	9	15	16	62.4	62.4	62.4	57.58	543	543	0	101.61	43.3	34.6	45.5	38.1	43.6
B1MES1	B1MES1	7	7	7	sp|B1MES1|Y3451_MYCA9 UPF0145 protein MAB_3451c OS=Mycobacteroides abscessus (strain ATCC 19977 / DSM 44196 / CCUG 20993 / CIP 104536 / JCM 13569 / NCTC 13031 / TMC 1543 / L948) OX=561007 GN=MAB_3451c PE=3 SV=1	1	7	7	7	6	4	6	5	4	0	3	6	6	6	4	6	5	4	0	3	6	6	6	4	6	5	4	0	3	6	6	68.2	68.2	68.2	11.311	107	107	0	25.853	60.7	42.1	60.7	50.5	43
B1MES2	B1MES2	1	1	1	tr|B1MES2|B1MES2_MYCA9 Carboxylic ester hydrolase OS=Mycobacteroides abscessus (strain ATCC 19977 / DSM 44196 / CCUG 20993 / CIP 104536 / JCM 13569 / NCTC 13031 / TMC 1543 / L948) OX=561007 GN=MAB_3452c PE=3 SV=1	1	1	1	1	1	0	0	0	0	0	0	0	1	1	0	0	0	0	0	0	0	1	1	0	0	0	0	0	0	0	1	3	3	3	53.996	501	501	0.0037892	2.5655	3	0	0	0	0
B1MES4	B1MES4	6	6	6	tr|B1MES4|B1MES4_MYCA9 DUF4185 domain-containing protein OS=Mycobacteroides abscessus (strain ATCC 19977 / DSM 44196 / CCUG 20993 / CIP 104536 / JCM 13569 / NCTC 13031 / TMC 1543 / L948) OX=561007 GN=MAB_3454 PE=4 SV=1	1	6	6	6	0	0	0	3	5	1	0	0	2	0	0	0	3	5	1	0	0	2	0	0	0	3	5	1	0	0	2	19.9	19.9	19.9	51.8	488	488	0	9.2106	0	0	0	8.8	17.6
B1MES5	B1MES5	17	17	17	tr|B1MES5|B1MES5_MYCA9 Putative acyl-CoA thiolase OS=Mycobacteroides abscessus (strain ATCC 19977 / DSM 44196 / CCUG 20993 / CIP 104536 / JCM 13569 / NCTC 13031 / TMC 1543 / L948) OX=561007 GN=MAB_3455c PE=3 SV=1	1	17	17	17	7	10	13	4	4	2	7	13	16	7	10	13	4	4	2	7	13	16	7	10	13	4	4	2	7	13	16	70.5	70.5	70.5	41.417	397	397	0	122.81	29	45.1	59.9	22.9	21.4
B1MES6	B1MES6	1	1	1	tr|B1MES6|B1MES6_MYCA9 Putative transcriptional regulator, HxlR family OS=Mycobacteroides abscessus (strain ATCC 19977 / DSM 44196 / CCUG 20993 / CIP 104536 / JCM 13569 / NCTC 13031 / TMC 1543 / L948) OX=561007 GN=MAB_3456 PE=4 SV=1	1	1	1	1	0	0	0	0	1	0	0	0	0	0	0	0	0	1	0	0	0	0	0	0	0	0	1	0	0	0	0	8.2	8.2	8.2	16.75	146	146	1	-2	0	0	0	0	8.2
B1MES8	B1MES8	7	7	7	tr|B1MES8|B1MES8_MYCA9 Putative LysR-family transcriptional regulator OS=Mycobacteroides abscessus (strain ATCC 19977 / DSM 44196 / CCUG 20993 / CIP 104536 / JCM 13569 / NCTC 13031 / TMC 1543 / L948) OX=561007 GN=MAB_3458c PE=3 SV=1	1	7	7	7	4	4	2	0	0	1	4	3	4	4	4	2	0	0	1	4	3	4	4	4	2	0	0	1	4	3	4	42.4	42.4	42.4	31.092	302	302	0	15.364	24.8	25.2	13.6	0	0
B1MET1	B1MET1	8	8	8	tr|B1MET1|B1MET1_MYCA9 Nitroreductase OS=Mycobacteroides abscessus (strain ATCC 19977 / DSM 44196 / CCUG 20993 / CIP 104536 / JCM 13569 / NCTC 13031 / TMC 1543 / L948) OX=561007 GN=MAB_3461c PE=3 SV=1	1	8	8	8	7	3	8	4	5	2	5	8	7	7	3	8	4	5	2	5	8	7	7	3	8	4	5	2	5	8	7	73.9	73.9	73.9	16.094	142	142	0	37.117	57	25.4	73.9	39.4	45.8
B1MET2	B1MET2	2	2	2	tr|B1MET2|B1MET2_MYCA9 Putative transcriptional regulator, TetR family OS=Mycobacteroides abscessus (strain ATCC 19977 / DSM 44196 / CCUG 20993 / CIP 104536 / JCM 13569 / NCTC 13031 / TMC 1543 / L948) OX=561007 GN=MAB_3462c PE=4 SV=1	1	2	2	2	2	0	0	0	0	1	2	0	1	2	0	0	0	0	1	2	0	1	2	0	0	0	0	1	2	0	1	14.6	14.6	14.6	22.499	205	205	0	4.5729	14.6	0	0	0	0
B1MET3	B1MET3	13	13	13	tr|B1MET3|B1MET3_MYCA9 Putative O-methyltransferase, family 3 OS=Mycobacteroides abscessus (strain ATCC 19977 / DSM 44196 / CCUG 20993 / CIP 104536 / JCM 13569 / NCTC 13031 / TMC 1543 / L948) OX=561007 GN=MAB_3463 PE=4 SV=1	1	13	13	13	10	11	10	6	8	2	8	10	9	10	11	10	6	8	2	8	10	9	10	11	10	6	8	2	8	10	9	74.8	74.8	74.8	23.474	214	214	0	98.245	63.1	61.7	57.9	40.2	44.9
B1MET4	B1MET4	4	4	4	tr|B1MET4|B1MET4_MYCA9 Secreted protein OS=Mycobacteroides abscessus (strain ATCC 19977 / DSM 44196 / CCUG 20993 / CIP 104536 / JCM 13569 / NCTC 13031 / TMC 1543 / L948) OX=561007 GN=MAB_3464 PE=4 SV=1	1	4	4	4	3	2	2	0	0	0	1	0	3	3	2	2	0	0	0	1	0	3	3	2	2	0	0	0	1	0	3	55.9	55.9	55.9	11.908	118	118	0	10.033	38.1	33.1	25.4	0	0
B1MET5	B1MET5	5	5	5	tr|B1MET5|B1MET5_MYCA9 Putative sulfate transporter/antisigma-factor OS=Mycobacteroides abscessus (strain ATCC 19977 / DSM 44196 / CCUG 20993 / CIP 104536 / JCM 13569 / NCTC 13031 / TMC 1543 / L948) OX=561007 GN=MAB_3465 PE=4 SV=1	1	5	5	5	4	4	4	4	3	1	4	4	4	4	4	4	4	3	1	4	4	4	4	4	4	4	3	1	4	4	4	48.3	48.3	48.3	16.522	151	151	0	40.649	35.1	39.7	35.1	43	25.8
B1MET7	B1MET7	12	12	12	tr|B1MET7|B1MET7_MYCA9 18 kDa antigen (HSP 16.7) OS=Mycobacteroides abscessus (strain ATCC 19977 / DSM 44196 / CCUG 20993 / CIP 104536 / JCM 13569 / NCTC 13031 / TMC 1543 / L948) OX=561007 GN=MAB_3467c PE=3 SV=1	1	12	12	12	11	9	10	9	9	4	7	11	11	11	9	10	9	9	4	7	11	11	11	9	10	9	9	4	7	11	11	60	60	60	16.668	150	150	0	201.61	58	53.3	58	57.3	57.3
B1MET8	B1MET8	4	4	4	tr|B1MET8|B1MET8_MYCA9 Putative transcriptional regulator, MerR family OS=Mycobacteroides abscessus (strain ATCC 19977 / DSM 44196 / CCUG 20993 / CIP 104536 / JCM 13569 / NCTC 13031 / TMC 1543 / L948) OX=561007 GN=MAB_3468 PE=4 SV=1	1	4	4	4	3	2	3	1	2	0	4	3	2	3	2	3	1	2	0	4	3	2	3	2	3	1	2	0	4	3	2	32.5	32.5	32.5	13.457	123	123	0	5.6542	19.5	13	19.5	6.5	13
B1MET9	B1MET9	8	8	8	tr|B1MET9|B1MET9_MYCA9 MutT/NUDIX family protein OS=Mycobacteroides abscessus (strain ATCC 19977 / DSM 44196 / CCUG 20993 / CIP 104536 / JCM 13569 / NCTC 13031 / TMC 1543 / L948) OX=561007 GN=MAB_3469 PE=4 SV=1	1	8	8	8	6	3	6	2	1	0	3	4	6	6	3	6	2	1	0	3	4	6	6	3	6	2	1	0	3	4	6	92.9	92.9	92.9	15.38	141	141	0	40.818	80.9	51.1	70.2	27	22
B1MEU0	B1MEU0	18	18	18	tr|B1MEU0|B1MEU0_MYCA9 acetolactate synthase OS=Mycobacteroides abscessus (strain ATCC 19977 / DSM 44196 / CCUG 20993 / CIP 104536 / JCM 13569 / NCTC 13031 / TMC 1543 / L948) OX=561007 GN=MAB_3470c PE=3 SV=1	1	18	18	18	12	12	14	8	10	6	12	12	11	12	12	14	8	10	6	12	12	11	12	12	14	8	10	6	12	12	11	55.2	55.2	55.2	56.994	529	529	0	157.11	38.6	35.3	48.6	31.4	34.2
B1MEU1	B1MEU1	20	20	20	tr|B1MEU1|B1MEU1_MYCA9 Succinate-semialdehyde dehydrogenase OS=Mycobacteroides abscessus (strain ATCC 19977 / DSM 44196 / CCUG 20993 / CIP 104536 / JCM 13569 / NCTC 13031 / TMC 1543 / L948) OX=561007 GN=MAB_3471 PE=3 SV=1	1	20	20	20	19	16	18	16	16	8	13	16	19	19	16	18	16	16	8	13	16	19	19	16	18	16	16	8	13	16	19	74.8	74.8	74.8	48.742	457	457	0	323.31	68.7	61.3	70.5	59.1	62.6
B1MEU2	B1MEU2	3	3	3	tr|B1MEU2|B1MEU2_MYCA9 Secreted protein OS=Mycobacteroides abscessus (strain ATCC 19977 / DSM 44196 / CCUG 20993 / CIP 104536 / JCM 13569 / NCTC 13031 / TMC 1543 / L948) OX=561007 GN=MAB_3472 PE=4 SV=1	1	3	3	3	3	0	2	1	3	1	0	2	2	3	0	2	1	3	1	0	2	2	3	0	2	1	3	1	0	2	2	24.9	24.9	24.9	19.448	189	189	0	15.972	24.9	0	19	13.8	24.9
B1MEU3	B1MEU3	4	4	4	sp|B1MEU3|SSRP_MYCA9 SsrA-binding protein OS=Mycobacteroides abscessus (strain ATCC 19977 / DSM 44196 / CCUG 20993 / CIP 104536 / JCM 13569 / NCTC 13031 / TMC 1543 / L948) OX=561007 GN=smpB PE=3 SV=1	1	4	4	4	3	3	4	1	2	1	4	3	3	3	3	4	1	2	1	4	3	3	3	3	4	1	2	1	4	3	3	42.1	42.1	42.1	17.889	159	159	0	90.491	36.5	36.5	42.1	13.2	24.5
B1MEU4	B1MEU4	9	9	9	tr|B1MEU4|B1MEU4_MYCA9 Cell division protein FtsX OS=Mycobacteroides abscessus (strain ATCC 19977 / DSM 44196 / CCUG 20993 / CIP 104536 / JCM 13569 / NCTC 13031 / TMC 1543 / L948) OX=561007 GN=MAB_3474c PE=3 SV=1	1	9	9	9	7	5	4	1	2	0	3	7	7	7	5	4	1	2	0	3	7	7	7	5	4	1	2	0	3	7	7	29.3	29.3	29.3	32.789	300	300	0	49.262	19	20.3	14.3	4.3	7.3
B1MEU5	B1MEU5	13	13	13	tr|B1MEU5|B1MEU5_MYCA9 Cell division ATP-binding protein FtsE OS=Mycobacteroides abscessus (strain ATCC 19977 / DSM 44196 / CCUG 20993 / CIP 104536 / JCM 13569 / NCTC 13031 / TMC 1543 / L948) OX=561007 GN=ftsE PE=3 SV=1	1	13	13	13	11	7	11	10	12	4	8	12	13	11	7	11	10	12	4	8	12	13	11	7	11	10	12	4	8	12	13	72.1	72.1	72.1	25.63	229	229	0	130.5	62.9	42.4	60.7	61.1	69
B1MEU6	B1MEU6	1	1	1	tr|B1MEU6|B1MEU6_MYCA9 Proline rich protein OS=Mycobacteroides abscessus (strain ATCC 19977 / DSM 44196 / CCUG 20993 / CIP 104536 / JCM 13569 / NCTC 13031 / TMC 1543 / L948) OX=561007 GN=MAB_3476c PE=4 SV=1	1	1	1	1	1	1	1	0	0	0	1	1	0	1	1	1	0	0	0	1	1	0	1	1	1	0	0	0	1	1	0	7	7	7	17.197	158	158	0.0061392	2.3426	7	7	7	0	0
B1MEU7	B1MEU7	8	8	8	tr|B1MEU7|B1MEU7_MYCA9 MscS Mechanosensitive ion channel OS=Mycobacteroides abscessus (strain ATCC 19977 / DSM 44196 / CCUG 20993 / CIP 104536 / JCM 13569 / NCTC 13031 / TMC 1543 / L948) OX=561007 GN=MAB_3477c PE=3 SV=1	1	8	8	8	7	5	5	0	0	0	3	7	7	7	5	5	0	0	0	3	7	7	7	5	5	0	0	0	3	7	7	34.6	34.6	34.6	38.001	350	350	0	25.401	28.9	23.1	20	0	0
B1MEU8	B1MEU8	20	20	20	sp|B1MEU8|RF2_MYCA9 Peptide chain release factor 2 OS=Mycobacteroides abscessus (strain ATCC 19977 / DSM 44196 / CCUG 20993 / CIP 104536 / JCM 13569 / NCTC 13031 / TMC 1543 / L948) OX=561007 GN=prfB PE=3 SV=1	1	20	20	20	19	13	20	14	15	6	16	18	18	19	13	20	14	15	6	16	18	18	19	13	20	14	15	6	16	18	18	72.2	72.2	72.2	41.087	367	367	0	323.31	69.2	54.8	72.2	55.6	60.2
B1MEU9	B1MEU9	5	5	5	tr|B1MEU9|B1MEU9_MYCA9 Putative regulatory protein, IclR family OS=Mycobacteroides abscessus (strain ATCC 19977 / DSM 44196 / CCUG 20993 / CIP 104536 / JCM 13569 / NCTC 13031 / TMC 1543 / L948) OX=561007 GN=MAB_3479c PE=4 SV=1	1	5	5	5	4	2	2	0	1	1	1	2	3	4	2	2	0	1	1	1	2	3	4	2	2	0	1	1	1	2	3	23.3	23.3	23.3	31.793	296	296	0	9.8801	19.6	8.4	8.4	0	4.1
B1MEV1	B1MEV1	24	24	24	tr|B1MEV1|B1MEV1_MYCA9 Probable acyl-CoA dehydrogenase FadE OS=Mycobacteroides abscessus (strain ATCC 19977 / DSM 44196 / CCUG 20993 / CIP 104536 / JCM 13569 / NCTC 13031 / TMC 1543 / L948) OX=561007 GN=MAB_3481 PE=4 SV=1	1	24	24	24	22	13	21	17	19	8	13	23	22	22	13	21	17	19	8	13	23	22	22	13	21	17	19	8	13	23	22	59.6	59.6	59.6	64.623	582	582	0	175.66	55.2	33.8	53.6	46.7	50.7
B1MEV2	B1MEV2	19	19	19	tr|B1MEV2|B1MEV2_MYCA9 NADPH-ferredoxin reductase FprA OS=Mycobacteroides abscessus (strain ATCC 19977 / DSM 44196 / CCUG 20993 / CIP 104536 / JCM 13569 / NCTC 13031 / TMC 1543 / L948) OX=561007 GN=MAB_3482 PE=3 SV=1	1	19	19	19	15	8	14	10	11	2	6	13	14	15	8	14	10	11	2	6	13	14	15	8	14	10	11	2	6	13	14	54.7	54.7	54.7	48.986	453	453	0	271.48	45.9	27.4	39.5	33.3	32.2
B1MEV3	B1MEV3	5	5	5	tr|B1MEV3|B1MEV3_MYCA9 Putative oxygenase OS=Mycobacteroides abscessus (strain ATCC 19977 / DSM 44196 / CCUG 20993 / CIP 104536 / JCM 13569 / NCTC 13031 / TMC 1543 / L948) OX=561007 GN=MAB_3483 PE=4 SV=1	1	5	5	5	5	3	1	0	1	0	0	5	5	5	3	1	0	1	0	0	5	5	5	3	1	0	1	0	0	5	5	12	12	12	53.507	493	493	0	11.422	12	8.5	1.6	0	3
B1MEV4	B1MEV4	2	2	2	tr|B1MEV4|B1MEV4_MYCA9 Uncharacterized protein OS=Mycobacteroides abscessus (strain ATCC 19977 / DSM 44196 / CCUG 20993 / CIP 104536 / JCM 13569 / NCTC 13031 / TMC 1543 / L948) OX=561007 GN=MAB_3484c PE=4 SV=1	1	2	2	2	1	0	2	2	2	0	0	2	2	1	0	2	2	2	0	0	2	2	1	0	2	2	2	0	0	2	2	11.4	11.4	11.4	17.973	166	166	0.00072543	3.9261	7.2	0	11.4	11.4	11.4
B1MEV5	B1MEV5	9	9	9	tr|B1MEV5|B1MEV5_MYCA9 histidinol-phosphatase OS=Mycobacteroides abscessus (strain ATCC 19977 / DSM 44196 / CCUG 20993 / CIP 104536 / JCM 13569 / NCTC 13031 / TMC 1543 / L948) OX=561007 GN=MAB_3485 PE=3 SV=1	1	9	9	9	9	6	9	7	7	3	9	9	8	9	6	9	7	7	3	9	9	8	9	6	9	7	7	3	9	9	8	51	51	51	28.304	263	263	0	87.91	51	28.5	51	35.7	35.7
B1MEV6	B1MEV6	19	19	19	tr|B1MEV6|B1MEV6_MYCA9 Probable acyl-CoA dehydrogenase OS=Mycobacteroides abscessus (strain ATCC 19977 / DSM 44196 / CCUG 20993 / CIP 104536 / JCM 13569 / NCTC 13031 / TMC 1543 / L948) OX=561007 GN=MAB_3486 PE=3 SV=1	1	19	19	19	17	8	13	9	13	7	9	17	17	17	8	13	9	13	7	9	17	17	17	8	13	9	13	7	9	17	17	58.1	58.1	58.1	50.011	470	470	0	224.9	50.9	29.4	40.6	37	43.8
B1MEV7	B1MEV7	22	22	22	tr|B1MEV7|B1MEV7_MYCA9 Probable acyl-CoA dehydrogenase OS=Mycobacteroides abscessus (strain ATCC 19977 / DSM 44196 / CCUG 20993 / CIP 104536 / JCM 13569 / NCTC 13031 / TMC 1543 / L948) OX=561007 GN=MAB_3487 PE=3 SV=1	1	22	22	22	20	12	19	17	19	5	10	21	22	20	12	19	17	19	5	10	21	22	20	12	19	17	19	5	10	21	22	64	64	64	43.53	403	403	0	222.81	54.8	37.2	55.8	54.8	61.8
B1MEW0	B1MEW0	3	3	3	tr|B1MEW0|B1MEW0_MYCA9 Lipoprotein OS=Mycobacteroides abscessus (strain ATCC 19977 / DSM 44196 / CCUG 20993 / CIP 104536 / JCM 13569 / NCTC 13031 / TMC 1543 / L948) OX=561007 GN=MAB_3490c PE=4 SV=1	1	3	3	3	2	1	2	2	2	1	0	3	2	2	1	2	2	2	1	0	3	2	2	1	2	2	2	1	0	3	2	30.4	30.4	30.4	9.688	92	92	0	12.083	21.7	12	21.7	21.7	21.7
B1MEW1	B1MEW1	10	10	10	tr|B1MEW1|B1MEW1_MYCA9 Putative ATP-dependent Clp protease OS=Mycobacteroides abscessus (strain ATCC 19977 / DSM 44196 / CCUG 20993 / CIP 104536 / JCM 13569 / NCTC 13031 / TMC 1543 / L948) OX=561007 GN=MAB_3491 PE=4 SV=1	1	10	10	10	6	4	7	6	8	4	6	8	6	6	4	7	6	8	4	6	8	6	6	4	7	6	8	4	6	8	6	88.5	88.5	88.5	16.38	148	148	0	50.31	44.6	32.4	52.7	58.8	70.9
B1MEW2	B1MEW2	8	8	8	tr|B1MEW2|B1MEW2_MYCA9 EcsC family protein OS=Mycobacteroides abscessus (strain ATCC 19977 / DSM 44196 / CCUG 20993 / CIP 104536 / JCM 13569 / NCTC 13031 / TMC 1543 / L948) OX=561007 GN=MAB_3492c PE=4 SV=1	1	8	8	8	6	8	7	3	6	3	7	7	7	6	8	7	3	6	3	7	7	7	6	8	7	3	6	3	7	7	7	41.7	41.7	41.7	29.873	278	278	0	92.447	36	41.7	38.8	19.4	35.3
B1MEW3	B1MEW3	3	3	3	tr|B1MEW3|B1MEW3_MYCA9 Mycobacterium membrane protein OS=Mycobacteroides abscessus (strain ATCC 19977 / DSM 44196 / CCUG 20993 / CIP 104536 / JCM 13569 / NCTC 13031 / TMC 1543 / L948) OX=561007 GN=MAB_3493 PE=3 SV=1	1	3	3	3	3	0	1	0	0	0	1	2	2	3	0	1	0	0	0	1	2	2	3	0	1	0	0	0	1	2	2	26.9	26.9	26.9	12.471	119	119	0	10.976	26.9	0	7.6	0	0
B1MEW4	B1MEW4	7	7	7	tr|B1MEW4|B1MEW4_MYCA9 Cupin OS=Mycobacteroides abscessus (strain ATCC 19977 / DSM 44196 / CCUG 20993 / CIP 104536 / JCM 13569 / NCTC 13031 / TMC 1543 / L948) OX=561007 GN=MAB_3494c PE=4 SV=1	1	7	7	7	6	5	7	5	6	0	5	6	7	6	5	7	5	6	0	5	6	7	6	5	7	5	6	0	5	6	7	83.5	83.5	83.5	11.857	109	109	0	101.54	76.1	57.8	83.5	60.6	76.1
B1MEW5	B1MEW5	3	3	3	tr|B1MEW5|B1MEW5_MYCA9 Haemophore haem-binding domain-containing protein OS=Mycobacteroides abscessus (strain ATCC 19977 / DSM 44196 / CCUG 20993 / CIP 104536 / JCM 13569 / NCTC 13031 / TMC 1543 / L948) OX=561007 GN=MAB_3495 PE=4 SV=1	1	3	3	3	1	1	2	0	0	0	2	2	2	1	1	2	0	0	0	2	2	2	1	1	2	0	0	0	2	2	2	23.9	23.9	23.9	12.145	117	117	0	6.4455	12	12	17.9	0	0
B1MEW7	B1MEW7	5	5	5	tr|B1MEW7|B1MEW7_MYCA9 DUF4241 domain-containing protein OS=Mycobacteroides abscessus (strain ATCC 19977 / DSM 44196 / CCUG 20993 / CIP 104536 / JCM 13569 / NCTC 13031 / TMC 1543 / L948) OX=561007 GN=MAB_3497 PE=4 SV=1	1	5	5	5	1	0	2	0	0	0	0	3	2	1	0	2	0	0	0	0	3	2	1	0	2	0	0	0	0	3	2	27.4	27.4	27.4	26.288	237	237	0	5.2108	5.1	0	11	0	0
B1MEW8	B1MEW8	29	29	29	sp|B1MEW8|Y3498_MYCA9 UPF0182 protein MAB_3498c OS=Mycobacteroides abscessus (strain ATCC 19977 / DSM 44196 / CCUG 20993 / CIP 104536 / JCM 13569 / NCTC 13031 / TMC 1543 / L948) OX=561007 GN=MAB_3498c PE=3 SV=1	1	29	29	29	23	17	21	20	18	3	12	23	22	23	17	21	20	18	3	12	23	22	23	17	21	20	18	3	12	23	22	38.7	38.7	38.7	107.17	988	988	0	301.26	32.3	25.8	30.3	30.2	25.6
B1MEW9	B1MEW9	5	5	5	tr|B1MEW9|B1MEW9_MYCA9 endopeptidase La OS=Mycobacteroides abscessus (strain ATCC 19977 / DSM 44196 / CCUG 20993 / CIP 104536 / JCM 13569 / NCTC 13031 / TMC 1543 / L948) OX=561007 GN=MAB_3499c PE=3 SV=1	1	5	5	5	3	4	0	0	0	0	1	4	4	3	4	0	0	0	0	1	4	4	3	4	0	0	0	0	1	4	4	23.2	23.2	23.2	35.63	340	340	0	9.5035	11.8	20.3	0	0	0
B1MEX0	B1MEX0	4	4	4	tr|B1MEX0|B1MEX0_MYCA9 Thiol-disulfide oxidoreductase DCC OS=Mycobacteroides abscessus (strain ATCC 19977 / DSM 44196 / CCUG 20993 / CIP 104536 / JCM 13569 / NCTC 13031 / TMC 1543 / L948) OX=561007 GN=MAB_3500 PE=4 SV=1	1	4	4	4	2	1	1	0	0	0	3	1	0	2	1	1	0	0	0	3	1	0	2	1	1	0	0	0	3	1	0	49.3	49.3	49.3	15.382	138	138	0	10.012	17.4	10.9	10.9	0	0
B1MEX1	B1MEX1	18	18	18	tr|B1MEX1|B1MEX1_MYCA9 Hydrolase OS=Mycobacteroides abscessus (strain ATCC 19977 / DSM 44196 / CCUG 20993 / CIP 104536 / JCM 13569 / NCTC 13031 / TMC 1543 / L948) OX=561007 GN=MAB_3501 PE=4 SV=1	1	18	18	18	16	10	14	11	13	7	10	16	15	16	10	14	11	13	7	10	16	15	16	10	14	11	13	7	10	16	15	54.3	54.3	54.3	47.606	453	453	0	196.11	48.6	35.3	44.4	38	44.2
B1MEX3	B1MEX3	19	19	13	tr|B1MEX3|B1MEX3_MYCA9 Putative ABC transporter, ATP-binding protein OS=Mycobacteroides abscessus (strain ATCC 19977 / DSM 44196 / CCUG 20993 / CIP 104536 / JCM 13569 / NCTC 13031 / TMC 1543 / L948) OX=561007 GN=MAB_3503 PE=4 SV=1	1	19	19	13	16	9	13	6	8	1	6	14	13	16	9	13	6	8	1	6	14	13	13	6	8	3	5	0	5	8	9	57.2	57.2	43.7	52.337	474	474	0	116.1	50.8	29.7	38	22.6	26.4
B1MEX4	B1MEX4	12	6	6	tr|B1MEX4|B1MEX4_MYCA9 Putative ABC transporter, ATP-binding protein OS=Mycobacteroides abscessus (strain ATCC 19977 / DSM 44196 / CCUG 20993 / CIP 104536 / JCM 13569 / NCTC 13031 / TMC 1543 / L948) OX=561007 GN=MAB_3504 PE=4 SV=1	1	12	6	6	5	4	9	4	3	1	2	10	6	2	1	4	1	0	0	1	4	2	2	1	4	1	0	0	1	4	2	29.6	15.3	15.3	49.733	450	450	0	11.52	13.8	9.3	21.6	12	8
B1MEX5	B1MEX5	3	3	3	tr|B1MEX5|B1MEX5_MYCA9 Heme-binding protein OS=Mycobacteroides abscessus (strain ATCC 19977 / DSM 44196 / CCUG 20993 / CIP 104536 / JCM 13569 / NCTC 13031 / TMC 1543 / L948) OX=561007 GN=MAB_3505c PE=4 SV=1	1	3	3	3	3	2	2	1	1	1	2	3	2	3	2	2	1	1	1	2	3	2	3	2	2	1	1	1	2	3	2	34.8	34.8	34.8	13.278	132	132	0	20.697	34.8	24.2	23.5	12.9	12.9
B1MEX6	B1MEX6	8	8	8	tr|B1MEX6|B1MEX6_MYCA9 Putative short-chain dehydrogenase/reductase OS=Mycobacteroides abscessus (strain ATCC 19977 / DSM 44196 / CCUG 20993 / CIP 104536 / JCM 13569 / NCTC 13031 / TMC 1543 / L948) OX=561007 GN=MAB_3506c PE=4 SV=1	1	8	8	8	7	2	5	4	5	1	1	5	6	7	2	5	4	5	1	1	5	6	7	2	5	4	5	1	1	5	6	42.2	42.2	42.2	27.8	258	258	0	104.45	38	15.9	28.7	24.4	28.7
B1MEX7	B1MEX7	15	14	14	tr|B1MEX7|B1MEX7_MYCA9 Putative ABC transporter, ATP-binding protein OS=Mycobacteroides abscessus (strain ATCC 19977 / DSM 44196 / CCUG 20993 / CIP 104536 / JCM 13569 / NCTC 13031 / TMC 1543 / L948) OX=561007 GN=MAB_3507 PE=4 SV=1	1	15	14	14	14	8	11	6	10	2	6	11	10	13	7	10	6	10	2	6	10	9	13	7	10	6	10	2	6	10	9	41.9	39.9	39.9	49.319	449	449	0	37.729	39.6	25.2	33.9	23.2	32.3
B1MEX9	B1MEX9	2	2	2	tr|B1MEX9|B1MEX9_MYCA9 Uncharacterized protein OS=Mycobacteroides abscessus (strain ATCC 19977 / DSM 44196 / CCUG 20993 / CIP 104536 / JCM 13569 / NCTC 13031 / TMC 1543 / L948) OX=561007 GN=MAB_3509c PE=4 SV=1	1	2	2	2	0	0	1	0	1	0	0	0	0	0	0	1	0	1	0	0	0	0	0	0	1	0	1	0	0	0	0	45.7	45.7	45.7	7.1421	70	70	0.0088046	2.203	0	0	27.1	0	18.6
B1MEY0	B1MEY0	12	12	12	tr|B1MEY0|B1MEY0_MYCA9 Putative dienelactone hydrolase OS=Mycobacteroides abscessus (strain ATCC 19977 / DSM 44196 / CCUG 20993 / CIP 104536 / JCM 13569 / NCTC 13031 / TMC 1543 / L948) OX=561007 GN=MAB_3510c PE=4 SV=1	1	12	12	12	9	6	10	7	8	3	7	12	11	9	6	10	7	8	3	7	12	11	9	6	10	7	8	3	7	12	11	63.1	63.1	63.1	29.674	274	274	0	153.52	51.8	36.1	50.4	45.3	48.5
B1MEY1	B1MEY1	6	6	6	tr|B1MEY1|B1MEY1_MYCA9 DNA 3-5 helicase OS=Mycobacteroides abscessus (strain ATCC 19977 / DSM 44196 / CCUG 20993 / CIP 104536 / JCM 13569 / NCTC 13031 / TMC 1543 / L948) OX=561007 GN=MAB_3511c PE=3 SV=1	1	6	6	6	4	1	2	0	0	0	0	1	2	4	1	2	0	0	0	0	1	2	4	1	2	0	0	0	0	1	2	11.3	11.3	11.3	74.771	689	689	0	10.341	8.6	2.8	4.1	0	0
B1MEY2	B1MEY2	4	4	4	tr|B1MEY2|B1MEY2_MYCA9 Putative glutaredoxin-like protein OS=Mycobacteroides abscessus (strain ATCC 19977 / DSM 44196 / CCUG 20993 / CIP 104536 / JCM 13569 / NCTC 13031 / TMC 1543 / L948) OX=561007 GN=MAB_3512 PE=4 SV=1	1	4	4	4	4	3	4	0	0	0	2	4	3	4	3	4	0	0	0	2	4	3	4	3	4	0	0	0	2	4	3	64.4	64.4	64.4	9.5136	90	90	0	21.499	64.4	56.7	64.4	0	0
B1MEY3	B1MEY3	12	12	12	tr|B1MEY3|B1MEY3_MYCA9 NAD(+) diphosphatase OS=Mycobacteroides abscessus (strain ATCC 19977 / DSM 44196 / CCUG 20993 / CIP 104536 / JCM 13569 / NCTC 13031 / TMC 1543 / L948) OX=561007 GN=MAB_3513c PE=4 SV=1	1	12	12	12	9	6	10	4	4	0	3	7	11	9	6	10	4	4	0	3	7	11	9	6	10	4	4	0	3	7	11	53.9	53.9	53.9	33.682	310	310	0	39.955	36.5	26.5	41	17.4	17.1
B1MEY4	B1MEY4	11	11	11	tr|B1MEY4|B1MEY4_MYCA9 Possible transmembrane cation transporter OS=Mycobacteroides abscessus (strain ATCC 19977 / DSM 44196 / CCUG 20993 / CIP 104536 / JCM 13569 / NCTC 13031 / TMC 1543 / L948) OX=561007 GN=MAB_3514c PE=4 SV=1	1	11	11	11	11	6	11	10	9	2	8	11	11	11	6	11	10	9	2	8	11	11	11	6	11	10	9	2	8	11	11	38.2	38.2	38.2	38.653	361	361	0	94.047	38.2	19.9	38.2	35.5	32.4
B1MEY7	B1MEY7	6	6	6	tr|B1MEY7|B1MEY7_MYCA9 Putative hydrolase, alpha/beta fold LipV OS=Mycobacteroides abscessus (strain ATCC 19977 / DSM 44196 / CCUG 20993 / CIP 104536 / JCM 13569 / NCTC 13031 / TMC 1543 / L948) OX=561007 GN=MAB_3517 PE=4 SV=1	1	6	6	6	3	3	2	1	1	0	1	1	1	3	3	2	1	1	0	1	1	1	3	3	2	1	1	0	1	1	1	23.5	23.5	23.5	28.192	260	260	0	6.1319	10.4	9.6	6.9	6.5	3.8
B1MEY8	B1MEY8	3	3	3	tr|B1MEY8|B1MEY8_MYCA9 Possible DNA-methyltransferase OS=Mycobacteroides abscessus (strain ATCC 19977 / DSM 44196 / CCUG 20993 / CIP 104536 / JCM 13569 / NCTC 13031 / TMC 1543 / L948) OX=561007 GN=MAB_3518 PE=4 SV=1	1	3	3	3	3	3	3	1	2	1	1	3	3	3	3	3	1	2	1	1	3	3	3	3	3	1	2	1	1	3	3	39.8	39.8	39.8	10.522	98	98	0	20.366	39.8	39.8	39.8	17.3	27.6
B1MEZ4	B1MEZ4	15	15	15	tr|B1MEZ4|B1MEZ4_MYCA9 Aminoglycoside phosphotransferase OS=Mycobacteroides abscessus (strain ATCC 19977 / DSM 44196 / CCUG 20993 / CIP 104536 / JCM 13569 / NCTC 13031 / TMC 1543 / L948) OX=561007 GN=MAB_3524c PE=4 SV=1	1	15	15	15	11	8	11	8	10	2	9	10	13	11	8	11	8	10	2	9	10	13	11	8	11	8	10	2	9	10	13	73.9	73.9	73.9	30.942	284	284	0	98.779	63	50.4	52.5	43.7	51.1
B1MEZ5	B1MEZ5	22	22	22	tr|B1MEZ5|B1MEZ5_MYCA9 Possible molybdenum cofactor biosynthesis protein MoeB1 OS=Mycobacteroides abscessus (strain ATCC 19977 / DSM 44196 / CCUG 20993 / CIP 104536 / JCM 13569 / NCTC 13031 / TMC 1543 / L948) OX=561007 GN=MAB_3525c PE=4 SV=1	1	22	22	22	18	11	15	13	14	8	12	18	17	18	11	15	13	14	8	12	18	17	18	11	15	13	14	8	12	18	17	70.1	70.1	70.1	42.397	391	391	0	79.966	61.6	45.3	55.5	48.3	52.4
B1MEZ6	B1MEZ6	16	16	16	tr|B1MEZ6|B1MEZ6_MYCA9 Peptidase metallopeptidase domain-containing protein OS=Mycobacteroides abscessus (strain ATCC 19977 / DSM 44196 / CCUG 20993 / CIP 104536 / JCM 13569 / NCTC 13031 / TMC 1543 / L948) OX=561007 GN=MAB_3526c PE=4 SV=1	1	16	16	16	11	6	10	3	1	0	6	8	10	11	6	10	3	1	0	6	8	10	11	6	10	3	1	0	6	8	10	69.6	69.6	69.6	37.276	336	336	0	37.221	45.2	34.5	39.9	13.1	5.1
B1MEZ7	B1MEZ7	14	14	14	tr|B1MEZ7|B1MEZ7_MYCA9 Putative transcriptional regulator, TetR family OS=Mycobacteroides abscessus (strain ATCC 19977 / DSM 44196 / CCUG 20993 / CIP 104536 / JCM 13569 / NCTC 13031 / TMC 1543 / L948) OX=561007 GN=MAB_3527 PE=4 SV=1	1	14	14	14	12	8	13	9	11	4	7	13	13	12	8	13	9	11	4	7	13	13	12	8	13	9	11	4	7	13	13	78.5	78.5	78.5	24.955	228	228	0	90.645	71.9	59.6	78.1	61.4	65.8
B1MEZ8	B1MEZ8	6	6	6	tr|B1MEZ8|B1MEZ8_MYCA9 ATP-binding protein OS=Mycobacteroides abscessus (strain ATCC 19977 / DSM 44196 / CCUG 20993 / CIP 104536 / JCM 13569 / NCTC 13031 / TMC 1543 / L948) OX=561007 GN=MAB_3528c PE=4 SV=1	1	6	6	6	5	4	4	4	3	2	5	5	6	5	4	4	4	3	2	5	5	6	5	4	4	4	3	2	5	5	6	82.4	82.4	82.4	7.934	74	74	0	111.25	71.6	47.3	56.8	56.8	40.5
B1MF00	B1MF00	11	11	11	tr|B1MF00|B1MF00_MYCA9 Hydroxylase for synthesis of 2-methylthio-cis-ribozeatin in tRNA OS=Mycobacteroides abscessus (strain ATCC 19977 / DSM 44196 / CCUG 20993 / CIP 104536 / JCM 13569 / NCTC 13031 / TMC 1543 / L948) OX=561007 GN=MAB_3530c PE=4 SV=1	1	11	11	11	9	7	9	8	5	5	5	9	9	9	7	9	8	5	5	5	9	9	9	7	9	8	5	5	5	9	9	76.7	76.7	76.7	24.657	227	227	0	88.581	51.1	34.8	61.2	66.5	30.4
B1MF01	B1MF01	25	25	25	tr|B1MF01|B1MF01_MYCA9 Probable ATP-dependent DEAD-box RNA helicase OS=Mycobacteroides abscessus (strain ATCC 19977 / DSM 44196 / CCUG 20993 / CIP 104536 / JCM 13569 / NCTC 13031 / TMC 1543 / L948) OX=561007 GN=MAB_3531 PE=3 SV=1	1	25	25	25	23	13	20	14	14	6	17	21	22	23	13	20	14	14	6	17	21	22	23	13	20	14	14	6	17	21	22	70	70	70	53.315	490	490	0	190.26	67.6	40.2	61.2	44.3	45.9
B1MF02	B1MF02	7	7	7	tr|B1MF02|B1MF02_MYCA9 Conserved alanine and valine rich protein OS=Mycobacteroides abscessus (strain ATCC 19977 / DSM 44196 / CCUG 20993 / CIP 104536 / JCM 13569 / NCTC 13031 / TMC 1543 / L948) OX=561007 GN=MAB_3532 PE=4 SV=1	1	7	7	7	2	2	4	2	2	0	2	5	3	2	2	4	2	2	0	2	5	3	2	2	4	2	2	0	2	5	3	29.1	29.1	29.1	42.827	406	406	0	18.744	4.9	6.2	17.5	12.6	6.7
B1MF03	B1MF03	12	12	12	tr|B1MF03|B1MF03_MYCA9 Putative cobyrinic acid a,c-diamide synthase OS=Mycobacteroides abscessus (strain ATCC 19977 / DSM 44196 / CCUG 20993 / CIP 104536 / JCM 13569 / NCTC 13031 / TMC 1543 / L948) OX=561007 GN=MAB_3533c PE=4 SV=1	1	12	12	12	9	4	9	8	7	0	6	9	9	9	4	9	8	7	0	6	9	9	9	4	9	8	7	0	6	9	9	61.1	61.1	61.1	28.139	265	265	0	63.357	36.2	19.2	40.8	34.7	31.7
B1MF04	B1MF04	10	10	10	tr|B1MF04|B1MF04_MYCA9 Possible phosphoglycerate mutase EntD OS=Mycobacteroides abscessus (strain ATCC 19977 / DSM 44196 / CCUG 20993 / CIP 104536 / JCM 13569 / NCTC 13031 / TMC 1543 / L948) OX=561007 GN=MAB_3534 PE=4 SV=1	1	10	10	10	8	5	7	7	6	1	5	6	6	8	5	7	7	6	1	5	6	6	8	5	7	7	6	1	5	6	6	64	64	64	22.225	203	203	0	103.25	54.2	35	50.7	49.8	45.3
B1MF05	B1MF05	12	12	12	tr|B1MF05|B1MF05_MYCA9 isochorismate synthase OS=Mycobacteroides abscessus (strain ATCC 19977 / DSM 44196 / CCUG 20993 / CIP 104536 / JCM 13569 / NCTC 13031 / TMC 1543 / L948) OX=561007 GN=MAB_3535 PE=3 SV=1	1	12	12	12	12	6	8	1	2	1	5	6	8	12	6	8	1	2	1	5	6	8	12	6	8	1	2	1	5	6	8	52.7	52.7	52.7	39.57	368	368	0	27.376	52.7	27.2	39.1	4.1	7.6
B1MF06	B1MF06	4	4	4	tr|B1MF06|B1MF06_MYCA9 Putative acetyltransferase OS=Mycobacteroides abscessus (strain ATCC 19977 / DSM 44196 / CCUG 20993 / CIP 104536 / JCM 13569 / NCTC 13031 / TMC 1543 / L948) OX=561007 GN=MAB_3536 PE=4 SV=1	1	4	4	4	3	3	4	2	1	0	2	3	3	3	3	4	2	1	0	2	3	3	3	3	4	2	1	0	2	3	3	37.4	37.4	37.4	17.941	163	163	0	36.783	29.4	29.4	37.4	19	8.6
B1MF08	B1MF08	11	11	11	tr|B1MF08|B1MF08_MYCA9 DAGKc domain-containing protein OS=Mycobacteroides abscessus (strain ATCC 19977 / DSM 44196 / CCUG 20993 / CIP 104536 / JCM 13569 / NCTC 13031 / TMC 1543 / L948) OX=561007 GN=MAB_3538 PE=4 SV=1	1	11	11	11	9	6	9	8	7	3	3	9	9	9	6	9	8	7	3	3	9	9	9	6	9	8	7	3	3	9	9	48.6	48.6	48.6	34.722	325	325	0	61.377	40.6	27.1	40.9	38.2	30.8
B1MF09	B1MF09	2	2	2	tr|B1MF09|B1MF09_MYCA9 Transcriptional regulator WhiB OS=Mycobacteroides abscessus (strain ATCC 19977 / DSM 44196 / CCUG 20993 / CIP 104536 / JCM 13569 / NCTC 13031 / TMC 1543 / L948) OX=561007 GN=whiB PE=3 SV=1	1	2	2	2	2	2	2	1	1	0	1	1	2	2	2	2	1	1	0	1	1	2	2	2	2	1	1	0	1	1	2	33.3	33.3	33.3	9.2974	84	84	0	28.575	33.3	33.3	33.3	28.6	28.6
B1MF10	B1MF10	15	15	15	tr|B1MF10|B1MF10_MYCA9 Probable two component sensor kinase OS=Mycobacteroides abscessus (strain ATCC 19977 / DSM 44196 / CCUG 20993 / CIP 104536 / JCM 13569 / NCTC 13031 / TMC 1543 / L948) OX=561007 GN=MAB_3540c PE=4 SV=1	1	15	15	15	11	8	11	6	8	2	10	9	8	11	8	11	6	8	2	10	9	8	11	8	11	6	8	2	10	9	8	40.1	40.1	40.1	53.718	496	496	0	46.117	24.6	23	25.2	14.5	20.8
B1MF11	B1MF11	1	1	1	tr|B1MF11|B1MF11_MYCA9 Biotinylated protein TB7.3 homolog OS=Mycobacteroides abscessus (strain ATCC 19977 / DSM 44196 / CCUG 20993 / CIP 104536 / JCM 13569 / NCTC 13031 / TMC 1543 / L948) OX=561007 GN=MAB_3541c PE=4 SV=1	1	1	1	1	1	0	0	1	1	1	0	1	0	1	0	0	1	1	1	0	1	0	1	0	0	1	1	1	0	1	0	25	25	25	7.4025	72	72	0.0003663	4.2134	25	0	0	25	25
B1MF12	B1MF12	2	2	2	tr|B1MF12|B1MF12_MYCA9 Putative zinc-finger domain-containing protein OS=Mycobacteroides abscessus (strain ATCC 19977 / DSM 44196 / CCUG 20993 / CIP 104536 / JCM 13569 / NCTC 13031 / TMC 1543 / L948) OX=561007 GN=MAB_3542c PE=4 SV=1	1	2	2	2	2	2	2	1	2	1	0	2	1	2	2	2	1	2	1	0	2	1	2	2	2	1	2	1	0	2	1	29.4	29.4	29.4	11.225	102	102	0	13.268	29.4	29.4	29.4	9.8	29.4
B1MF13	B1MF13	10	10	10	tr|B1MF13|B1MF13_MYCA9 RNA polymerase sigma factor OS=Mycobacteroides abscessus (strain ATCC 19977 / DSM 44196 / CCUG 20993 / CIP 104536 / JCM 13569 / NCTC 13031 / TMC 1543 / L948) OX=561007 GN=MAB_3543c PE=3 SV=1	1	10	10	10	8	7	9	5	7	2	7	9	8	8	7	9	5	7	2	7	9	8	8	7	9	5	7	2	7	9	8	59.1	59.1	59.1	26.569	235	235	0	146.44	48.9	41.3	55.7	25.1	42.1
B1MF14	B1MF14	5	5	5	tr|B1MF14|B1MF14_MYCA9 Cys-tRNA(Pro)/Cys-tRNA(Cys) deacylase OS=Mycobacteroides abscessus (strain ATCC 19977 / DSM 44196 / CCUG 20993 / CIP 104536 / JCM 13569 / NCTC 13031 / TMC 1543 / L948) OX=561007 GN=MAB_3544 PE=3 SV=1	1	5	5	5	3	2	2	1	1	0	3	4	2	3	2	2	1	1	0	3	4	2	3	2	2	1	1	0	3	4	2	45.8	45.8	45.8	17.007	168	168	0	12.029	29.8	19	12.5	10.7	10.7
B1MF15	B1MF15	3	3	3	tr|B1MF15|B1MF15_MYCA9 Abasic site processing protein OS=Mycobacteroides abscessus (strain ATCC 19977 / DSM 44196 / CCUG 20993 / CIP 104536 / JCM 13569 / NCTC 13031 / TMC 1543 / L948) OX=561007 GN=MAB_3545c PE=3 SV=1	1	3	3	3	0	0	0	1	1	1	1	0	1	0	0	0	1	1	1	1	0	1	0	0	0	1	1	1	1	0	1	16.7	16.7	16.7	26.971	251	251	0	4.5862	0	0	0	4.4	4.4
B1MF16	B1MF16	15	15	15	tr|B1MF16|B1MF16_MYCA9 3-phosphoshikimate 1-carboxyvinyltransferase OS=Mycobacteroides abscessus (strain ATCC 19977 / DSM 44196 / CCUG 20993 / CIP 104536 / JCM 13569 / NCTC 13031 / TMC 1543 / L948) OX=561007 GN=aroA PE=3 SV=1	1	15	15	15	12	6	12	3	8	2	6	12	11	12	6	12	3	8	2	6	12	11	12	6	12	3	8	2	6	12	11	51	51	51	44.52	431	431	0	50.719	31.3	16.9	37.4	10.2	28.8
B1MF17	B1MF17	5	5	5	tr|B1MF17|B1MF17_MYCA9 Ribosome small subunit-dependent GTPase A OS=Mycobacteroides abscessus (strain ATCC 19977 / DSM 44196 / CCUG 20993 / CIP 104536 / JCM 13569 / NCTC 13031 / TMC 1543 / L948) OX=561007 GN=MAB_3547 PE=4 SV=1	1	5	5	5	4	2	2	1	2	0	5	4	4	4	2	2	1	2	0	5	4	4	4	2	2	1	2	0	5	4	4	29.8	29.8	29.8	34.848	326	326	0	14.969	22.4	11.3	13.2	7.4	11.3
B1MF18	B1MF18	9	9	9	tr|B1MF18|B1MF18_MYCA9 Putative fatty acid desaturase OS=Mycobacteroides abscessus (strain ATCC 19977 / DSM 44196 / CCUG 20993 / CIP 104536 / JCM 13569 / NCTC 13031 / TMC 1543 / L948) OX=561007 GN=MAB_3548c PE=4 SV=1	1	9	9	9	6	4	7	5	5	2	3	8	9	6	4	7	5	5	2	3	8	9	6	4	7	5	5	2	3	8	9	31.4	31.4	31.4	46.251	407	407	0	48.657	22.1	13.3	21.1	16.2	16.2
B1MF19	B1MF19	13	13	13	tr|B1MF19|B1MF19_MYCA9 Putative oxidoreductase OS=Mycobacteroides abscessus (strain ATCC 19977 / DSM 44196 / CCUG 20993 / CIP 104536 / JCM 13569 / NCTC 13031 / TMC 1543 / L948) OX=561007 GN=MAB_3549c PE=4 SV=1	1	13	13	13	10	5	4	4	5	0	4	7	10	10	5	4	4	5	0	4	7	10	10	5	4	4	5	0	4	7	10	61.3	61.3	61.3	41.771	390	390	0	37.239	37.9	23.8	11.5	22.3	24.9
B1MF20	B1MF20	7	7	7	tr|B1MF20|B1MF20_MYCA9 Uncharacterized protein OS=Mycobacteroides abscessus (strain ATCC 19977 / DSM 44196 / CCUG 20993 / CIP 104536 / JCM 13569 / NCTC 13031 / TMC 1543 / L948) OX=561007 GN=MAB_3550c PE=4 SV=1	1	7	7	7	4	3	5	0	0	0	3	6	4	4	3	5	0	0	0	3	6	4	4	3	5	0	0	0	3	6	4	67.3	67.3	67.3	17.785	168	168	0	23.424	44	33.9	54.2	0	0
B1MF21	B1MF21	11	11	11	tr|B1MF21|B1MF21_MYCA9 Diacylglycerol O-acyltransferase OS=Mycobacteroides abscessus (strain ATCC 19977 / DSM 44196 / CCUG 20993 / CIP 104536 / JCM 13569 / NCTC 13031 / TMC 1543 / L948) OX=561007 GN=MAB_3551c PE=3 SV=1	1	11	11	11	9	5	8	3	3	0	5	8	8	9	5	8	3	3	0	5	8	8	9	5	8	3	3	0	5	8	8	34	34	34	51.674	476	476	0	69.188	27.7	16.2	26.3	5.9	10.3
B1MF26	B1MF26	8	8	8	tr|B1MF26|B1MF26_MYCA9 Putative hydrolase, alpha/beta fold OS=Mycobacteroides abscessus (strain ATCC 19977 / DSM 44196 / CCUG 20993 / CIP 104536 / JCM 13569 / NCTC 13031 / TMC 1543 / L948) OX=561007 GN=MAB_3556 PE=4 SV=1	1	8	8	8	4	4	6	5	4	0	3	5	6	4	4	6	5	4	0	3	5	6	4	4	6	5	4	0	3	5	6	36.2	36.2	36.2	33.817	301	301	0	34.107	15	15.9	27.6	24.9	17.6
B1MF27	B1MF27	2	2	2	tr|B1MF27|B1MF27_MYCA9 Regulator component OS=Mycobacteroides abscessus (strain ATCC 19977 / DSM 44196 / CCUG 20993 / CIP 104536 / JCM 13569 / NCTC 13031 / TMC 1543 / L948) OX=561007 GN=MAB_3557 PE=4 SV=1	1	2	2	2	2	0	1	0	1	0	1	2	1	2	0	1	0	1	0	1	2	1	2	0	1	0	1	0	1	2	1	16.7	16.7	16.7	19.233	174	174	0	7.0945	16.7	0	12.1	0	12.1
B1MF29	B1MF29	8	8	8	tr|B1MF29|B1MF29_MYCA9 HTH cro/C1-type domain-containing protein OS=Mycobacteroides abscessus (strain ATCC 19977 / DSM 44196 / CCUG 20993 / CIP 104536 / JCM 13569 / NCTC 13031 / TMC 1543 / L948) OX=561007 GN=MAB_3559c PE=4 SV=1	1	8	8	8	7	6	6	3	1	1	4	5	7	7	6	6	3	1	1	4	5	7	7	6	6	3	1	1	4	5	7	68.8	68.8	68.8	15.689	144	144	0	27.498	61.8	48.6	51.4	27.8	12.5
B1MF34	B1MF34	7	7	7	tr|B1MF34|B1MF34_MYCA9 Putative transcriptional regulator, TetR family OS=Mycobacteroides abscessus (strain ATCC 19977 / DSM 44196 / CCUG 20993 / CIP 104536 / JCM 13569 / NCTC 13031 / TMC 1543 / L948) OX=561007 GN=MAB_3565 PE=4 SV=1	1	7	7	7	6	3	5	3	3	2	6	5	4	6	3	5	3	3	2	6	5	4	6	3	5	3	3	2	6	5	4	50	50	50	21.898	202	202	0	26.152	43.6	24.3	37.6	27.2	25.2
B1MF35	B1MF35	6	6	6	tr|B1MF35|B1MF35_MYCA9 Putative cyclase OS=Mycobacteroides abscessus (strain ATCC 19977 / DSM 44196 / CCUG 20993 / CIP 104536 / JCM 13569 / NCTC 13031 / TMC 1543 / L948) OX=561007 GN=MAB_3566c PE=4 SV=1	1	6	6	6	1	2	3	1	1	0	3	3	4	1	2	3	1	1	0	3	3	4	1	2	3	1	1	0	3	3	4	36.2	36.2	36.2	35.531	326	326	0	12.038	5.2	7.7	17.5	2.5	2.5
B1MF42	B1MF42	1	1	1	tr|B1MF42|B1MF42_MYCA9 HAD-superfamily phosphatase, subfamily IIIC:FkbH OS=Mycobacteroides abscessus (strain ATCC 19977 / DSM 44196 / CCUG 20993 / CIP 104536 / JCM 13569 / NCTC 13031 / TMC 1543 / L948) OX=561007 GN=MAB_3573c PE=4 SV=1	1	1	1	1	0	1	0	0	0	0	1	0	0	0	1	0	0	0	0	1	0	0	0	1	0	0	0	0	1	0	0	1.8	1.8	1.8	65.74	622	622	1	-2	0	1.8	0	0	0
B1MF49	B1MF49	44	44	44	tr|B1MF49|B1MF49_MYCA9 Protein translocase subunit SecA OS=Mycobacteroides abscessus (strain ATCC 19977 / DSM 44196 / CCUG 20993 / CIP 104536 / JCM 13569 / NCTC 13031 / TMC 1543 / L948) OX=561007 GN=secA PE=3 SV=1	1	44	44	44	42	27	41	28	28	8	25	41	43	42	27	41	28	28	8	25	41	43	42	27	41	28	28	8	25	41	43	59.6	59.6	59.6	103.98	929	929	0	323.31	59.6	43.2	56.6	44.7	43.6
B1MF51	B1MF51	2	2	2	tr|B1MF51|B1MF51_MYCA9 Putative transcriptional regulator, GntR family OS=Mycobacteroides abscessus (strain ATCC 19977 / DSM 44196 / CCUG 20993 / CIP 104536 / JCM 13569 / NCTC 13031 / TMC 1543 / L948) OX=561007 GN=MAB_3582 PE=3 SV=1	1	2	2	2	0	1	0	2	0	0	1	0	0	0	1	0	2	0	0	1	0	0	0	1	0	2	0	0	1	0	0	5.2	5.2	5.2	46.986	440	440	0.0067981	2.285	0	3.2	0	5.2	0
B1MF52	B1MF52	5	5	5	tr|B1MF52|B1MF52_MYCA9 Sigma 54 modulation/S30EA ribosomal protein C-terminal domain-containing protein OS=Mycobacteroides abscessus (strain ATCC 19977 / DSM 44196 / CCUG 20993 / CIP 104536 / JCM 13569 / NCTC 13031 / TMC 1543 / L948) OX=561007 GN=MAB_3583c	1	5	5	5	3	2	3	3	4	0	2	3	3	3	2	3	3	4	0	2	3	3	3	2	3	3	4	0	2	3	3	74.5	74.5	74.5	16.298	149	149	0	146.28	48.3	42.3	48.3	64.4	68.5
B1MF55	B1MF55	5	5	5	tr|B1MF55|B1MF55_MYCA9 Putative transcriptional regulator, TetR family OS=Mycobacteroides abscessus (strain ATCC 19977 / DSM 44196 / CCUG 20993 / CIP 104536 / JCM 13569 / NCTC 13031 / TMC 1543 / L948) OX=561007 GN=MAB_3586c PE=4 SV=1	1	5	5	5	3	0	1	1	3	1	1	2	3	3	0	1	1	3	1	1	2	3	3	0	1	1	3	1	1	2	3	26.1	26.1	26.1	25.019	230	230	0	12.404	18.3	0	7.8	7.8	18.3
B1MF56	B1MF56	1	1	1	tr|B1MF56|B1MF56_MYCA9 Integral membrane protein OS=Mycobacteroides abscessus (strain ATCC 19977 / DSM 44196 / CCUG 20993 / CIP 104536 / JCM 13569 / NCTC 13031 / TMC 1543 / L948) OX=561007 GN=MAB_3587c PE=4 SV=1	1	1	1	1	1	1	0	1	0	0	0	1	1	1	1	0	1	0	0	0	1	1	1	1	0	1	0	0	0	1	1	8.6	8.6	8.6	15.296	140	140	0.0094023	2.0691	8.6	8.6	0	8.6	0
B1MF57	B1MF57	29	29	29	tr|B1MF57|B1MF57_MYCA9 Putative acyl-CoA oxidase OS=Mycobacteroides abscessus (strain ATCC 19977 / DSM 44196 / CCUG 20993 / CIP 104536 / JCM 13569 / NCTC 13031 / TMC 1543 / L948) OX=561007 GN=MAB_3588 PE=3 SV=1	1	29	29	29	23	17	25	20	20	7	15	21	28	23	17	25	20	20	7	15	21	28	23	17	25	20	20	7	15	21	28	58.6	58.6	58.6	70.779	649	649	0	320.28	51	42.5	52.2	47	49.2
B1MF58	B1MF58	18	18	18	tr|B1MF58|B1MF58_MYCA9 Lipoprotein LpqB OS=Mycobacteroides abscessus (strain ATCC 19977 / DSM 44196 / CCUG 20993 / CIP 104536 / JCM 13569 / NCTC 13031 / TMC 1543 / L948) OX=561007 GN=lpqB PE=3 SV=1	1	18	18	18	15	9	11	4	5	2	9	11	10	15	9	11	4	5	2	9	11	10	15	9	11	4	5	2	9	11	10	42.8	42.8	42.8	61.709	584	584	0	79.34	38	24	23.8	9.2	12.8
B1MF59	B1MF59	18	18	18	tr|B1MF59|B1MF59_MYCA9 histidine kinase OS=Mycobacteroides abscessus (strain ATCC 19977 / DSM 44196 / CCUG 20993 / CIP 104536 / JCM 13569 / NCTC 13031 / TMC 1543 / L948) OX=561007 GN=MAB_3590c PE=4 SV=1	1	18	18	18	12	7	10	1	3	0	7	10	8	12	7	10	1	3	0	7	10	8	12	7	10	1	3	0	7	10	8	39.4	39.4	39.4	62.618	576	576	0	46.846	25.3	16.3	24	1.2	5.7
B1MF60	B1MF60	12	12	12	tr|B1MF60|B1MF60_MYCA9 DNA-binding response regulator MtrA OS=Mycobacteroides abscessus (strain ATCC 19977 / DSM 44196 / CCUG 20993 / CIP 104536 / JCM 13569 / NCTC 13031 / TMC 1543 / L948) OX=561007 GN=MAB_3591c PE=4 SV=1	1	12	12	12	12	10	12	10	11	7	9	12	12	12	10	12	10	11	7	9	12	12	12	10	12	10	11	7	9	12	12	78.7	78.7	78.7	24.958	225	225	0	306.57	78.7	71.6	78.7	64.9	68.4
B1MF61	B1MF61	17	17	17	tr|B1MF61|B1MF61_MYCA9 Putative medium-chain acyl-CoA ligase OS=Mycobacteroides abscessus (strain ATCC 19977 / DSM 44196 / CCUG 20993 / CIP 104536 / JCM 13569 / NCTC 13031 / TMC 1543 / L948) OX=561007 GN=MAB_3592c PE=4 SV=1	1	17	17	17	14	6	12	5	5	0	6	14	13	14	6	12	5	5	0	6	14	13	14	6	12	5	5	0	6	14	13	37.3	37.3	37.3	55.389	509	509	0	41.046	34.4	14.7	29.7	14.1	10.6
B1MF62	B1MF62	5	5	5	tr|B1MF62|B1MF62_MYCA9 Possible Mg2+ transport P-type ATPase C MgtC OS=Mycobacteroides abscessus (strain ATCC 19977 / DSM 44196 / CCUG 20993 / CIP 104536 / JCM 13569 / NCTC 13031 / TMC 1543 / L948) OX=561007 GN=MAB_3593 PE=3 SV=1	1	5	5	5	5	3	4	4	3	1	3	5	5	5	3	4	4	3	1	3	5	5	5	3	4	4	3	1	3	5	5	29.2	29.2	29.2	25.447	240	240	0	20.412	29.2	18.3	24.6	24.6	21.2
B1MF63	B1MF63	11	11	11	tr|B1MF63|B1MF63_MYCA9 Thymidylate kinase OS=Mycobacteroides abscessus (strain ATCC 19977 / DSM 44196 / CCUG 20993 / CIP 104536 / JCM 13569 / NCTC 13031 / TMC 1543 / L948) OX=561007 GN=tmk PE=3 SV=1	1	11	11	11	9	6	9	6	7	3	6	6	9	9	6	9	6	7	3	6	6	9	9	6	9	6	7	3	6	6	9	66	66	66	23.466	212	212	0	32.629	50.5	33.5	51.9	43.9	45.3
B1MF64	B1MF64	23	23	23	tr|B1MF64|B1MF64_MYCA9 Adenosylhomocysteinase OS=Mycobacteroides abscessus (strain ATCC 19977 / DSM 44196 / CCUG 20993 / CIP 104536 / JCM 13569 / NCTC 13031 / TMC 1543 / L948) OX=561007 GN=ahcY PE=3 SV=1	1	23	23	23	21	16	21	14	17	6	15	21	21	21	16	21	14	17	6	15	21	21	21	16	21	14	17	6	15	21	21	64.6	64.6	64.6	53.217	486	486	0	323.31	64.4	48.6	58	50	50.4
B1MF65	B1MF65	7	7	7	tr|B1MF65|B1MF65_MYCA9 Putative transcriptional regulator, TetR family OS=Mycobacteroides abscessus (strain ATCC 19977 / DSM 44196 / CCUG 20993 / CIP 104536 / JCM 13569 / NCTC 13031 / TMC 1543 / L948) OX=561007 GN=MAB_3596c PE=4 SV=1	1	7	7	7	7	4	4	2	1	0	6	5	6	7	4	4	2	1	0	6	5	6	7	4	4	2	1	0	6	5	6	39.1	39.1	39.1	25.095	235	235	0	17.891	39.1	20.9	20.9	13.2	6.4
B1MF68	B1MF68	2	2	2	tr|B1MF68|B1MF68_MYCA9 Putative amino acid permease OS=Mycobacteroides abscessus (strain ATCC 19977 / DSM 44196 / CCUG 20993 / CIP 104536 / JCM 13569 / NCTC 13031 / TMC 1543 / L948) OX=561007 GN=MAB_3599c PE=4 SV=1	1	2	2	2	1	1	1	0	1	0	0	1	2	1	1	1	0	1	0	0	1	2	1	1	1	0	1	0	0	1	2	4.5	4.5	4.5	52.091	491	491	0.005806	2.3583	3.1	3.1	3.1	0	3.1
B1MF69	B1MF69	6	6	6	tr|B1MF69|B1MF69_MYCA9 Putative cation transporter OS=Mycobacteroides abscessus (strain ATCC 19977 / DSM 44196 / CCUG 20993 / CIP 104536 / JCM 13569 / NCTC 13031 / TMC 1543 / L948) OX=561007 GN=MAB_3600c PE=4 SV=1	1	6	6	6	3	3	3	1	2	2	2	4	4	3	3	3	1	2	2	2	4	4	3	3	3	1	2	2	2	4	4	25.4	25.4	25.4	32.429	307	307	0	37.791	12.1	14	12.1	5.5	10.1
B1MF70	B1MF70	16	16	16	tr|B1MF70|B1MF70_MYCA9 mannose-6-phosphate isomerase OS=Mycobacteroides abscessus (strain ATCC 19977 / DSM 44196 / CCUG 20993 / CIP 104536 / JCM 13569 / NCTC 13031 / TMC 1543 / L948) OX=561007 GN=MAB_3601c PE=3 SV=1	1	16	16	16	14	9	15	6	10	1	7	11	12	14	9	15	6	10	1	7	11	12	14	9	15	6	10	1	7	11	12	56.5	56.5	56.5	43.004	405	405	0	103.41	48.9	28.9	56.5	26.4	38.3
B1MF71	B1MF71	16	16	16	tr|B1MF71|B1MF71_MYCA9 TobH protein OS=Mycobacteroides abscessus (strain ATCC 19977 / DSM 44196 / CCUG 20993 / CIP 104536 / JCM 13569 / NCTC 13031 / TMC 1543 / L948) OX=561007 GN=MAB_3602c PE=4 SV=1	1	16	16	16	14	8	14	7	9	6	9	12	13	14	8	14	7	9	6	9	12	13	14	8	14	7	9	6	9	12	13	62.3	62.3	62.3	35.979	355	355	0	106.12	54.6	39.4	53.5	31.3	39.7
B1MF72	B1MF72	16	16	16	tr|B1MF72|B1MF72_MYCA9 Probable phosphomannomutase OS=Mycobacteroides abscessus (strain ATCC 19977 / DSM 44196 / CCUG 20993 / CIP 104536 / JCM 13569 / NCTC 13031 / TMC 1543 / L948) OX=561007 GN=MAB_3603c PE=3 SV=1	1	16	16	16	15	7	14	7	11	3	7	15	14	15	7	14	7	11	3	7	15	14	15	7	14	7	11	3	7	15	14	43.5	43.5	43.5	49.735	469	469	0	124.41	40.7	25.2	41.6	26.2	34.8
B1MF73	B1MF73	3	3	3	tr|B1MF73|B1MF73_MYCA9 DUF3499 domain-containing protein OS=Mycobacteroides abscessus (strain ATCC 19977 / DSM 44196 / CCUG 20993 / CIP 104536 / JCM 13569 / NCTC 13031 / TMC 1543 / L948) OX=561007 GN=MAB_3604c PE=4 SV=1	1	3	3	3	2	2	2	0	0	0	3	1	1	2	2	2	0	0	0	3	1	1	2	2	2	0	0	0	3	1	1	44.6	44.6	44.6	12.739	121	121	0	13.256	37.2	37.2	37.2	0	0
B1MF74	B1MF74	5	5	5	tr|B1MF74|B1MF74_MYCA9 Exonuclease OS=Mycobacteroides abscessus (strain ATCC 19977 / DSM 44196 / CCUG 20993 / CIP 104536 / JCM 13569 / NCTC 13031 / TMC 1543 / L948) OX=561007 GN=MAB_3605 PE=4 SV=1	1	5	5	5	4	4	5	1	2	1	1	4	4	4	4	5	1	2	1	1	4	4	4	4	5	1	2	1	1	4	4	41.6	41.6	41.6	18.112	166	166	0	13.676	34.3	34.3	41.6	8.4	13.9
B1MF75	B1MF75	3	3	3	tr|B1MF75|B1MF75_MYCA9 Transcriptional regulator WhiB OS=Mycobacteroides abscessus (strain ATCC 19977 / DSM 44196 / CCUG 20993 / CIP 104536 / JCM 13569 / NCTC 13031 / TMC 1543 / L948) OX=561007 GN=whiB PE=3 SV=1	1	3	3	3	2	2	3	0	0	0	2	2	1	2	2	3	0	0	0	2	2	1	2	2	3	0	0	0	2	2	1	30.5	30.5	30.5	12.997	118	118	0	8.3539	19.5	23.7	30.5	0	0
[truncated: 1,949 more rows]
[truncated: 44 more columns]

## Sheet: fold change
Protein IDs**	-log pvalue	log 2 fc
B1MMS1	0.981237	3.70903			**Only includes proteins with nonzero values in all 3 replicates for both SCFM and +H
B1MPG0	1.02846	2.58809
B1MMZ3	0.433913	2.33366
B1MIH0	0.379206	2.24691
B1MB05	1.38273	2.18343
B1MJN2	0.927842	2.10797
[truncated: 2,823 more rows]

## Sheet: Upreg
Protein IDs	-log pvalue	log 2 fc	Gene ID
[truncated: 9 more rows]

[truncated: 3 more sheets: DownReg, SCFM only, Heme only]
