# Supplementary material for: Heme alters biofilm formation in Mycobacterium abscessus
Source: Microbiol Spectr. 2024 Dec 23;13(2):e02415-24. doi: 10.1128/spectrum.02415-24 (PMC11792503; doi:10.1128/spectrum.02415-24)
Supplement: Data S2 — Metabolomics data used for analysis-negative mode. [file spectrum.02415-24-s0002.xlsx]

## Sheet: raw data
No	RT [min]	Molecular Weight	m/z	QC_1	QC_2	QC_3	5H 1	5H 2	5H 3	5H 4	5H 5	5H 6	SCFM Glu 1	SCFM Glu 2	SCFM Glu 3	SCFM Glu 4	SCFM Glu 5	SCFM Glu 6
1	1.119	74.0368	73.0296	2.72555e+07	2.98253e+07	3.16708e+07	2.98787e+07	2.81876e+07	1.97507e+07	4.24159e+07	2.90979e+07	3.08091e+07	2.26269e+07	3.60149e+07	2.96077e+07	2.48648e+07	1.88879e+07	2.70685e+07
2	1.542	74.0369	73.0296	1.10188e+08	1.10779e+08	1.15889e+08	1.19935e+08	1.06496e+08	9.79903e+07	1.38989e+08	1.13662e+08	1.11669e+08	7.90147e+07	1.16249e+08	1.06797e+08	8.20803e+07	7.70439e+07	9.20543e+07
3	1.052	76.0161	75.0088	6.14386e+06	6.92402e+06	7.08243e+06	6.88046e+06	5.93059e+06	5.78495e+06	4.13223e+06	3.21781e+06	5.46002e+06	6.58786e+06	4.19964e+06	2.67984e+06	7.17305e+06	1.43771e+06	5.13537e+06
4	1.125	79.9663	78.959	1.49849e+09	1.48886e+09	1.57698e+09	1.68222e+09	1.49149e+09	1.37768e+09	1.66805e+09	1.47543e+09	1.50124e+09	1.3737e+09	1.43393e+09	1.60043e+09	1.51995e+09	1.33062e+09	1.54917e+09
5	0.984	79.9664	78.9591	5.90461e+08	6.12686e+08	6.25932e+08	7.31732e+08	6.17406e+08	5.19822e+08	6.97177e+08	6.96725e+08	6.96708e+08	4.83365e+08	5.34425e+08	5.90088e+08	4.5977e+08	4.44107e+08	4.6711e+08
6	1.065	80.9647	79.9574	8.31504e+07	8.01935e+07	9.02497e+07	6.55651e+07	8.75993e+07	6.46721e+07	1.28655e+08	8.76198e+07	7.33135e+07	8.19437e+07	7.83332e+07	9.51194e+07	8.12388e+07	8.17262e+07	6.61562e+07
7	5.918	80.9648	79.9575	970516	1.02424e+06	1.03951e+06	2.09097e+06	1.35703e+06	1.11393e+06	2.62311e+06	1.34798e+06	1.75887e+06	278453	283759	290613	259822	258947	228367
8	1.084	86.0369	85.0296	3.2922e+07	2.79376e+07	3.75376e+07	3.83752e+07	3.91853e+07	3.84153e+07	3.66774e+07	7.73745e+06	3.40448e+07	2.54076e+07	3.05787e+07	3.46781e+07	3.10994e+07	2.64397e+07	2.67083e+07
9	1.444	86.0369	85.0296	1.23373e+07	1.27001e+07	1.42117e+07	1.50493e+07	1.75312e+07	1.6341e+07	1.51898e+07	1.41901e+07	1.45703e+07	8.92135e+06	8.64595e+06	1.03e+07	8.31682e+06	8.41144e+06	7.35886e+06
10	1.439	88.0162	87.0089	5.99115e+06	6.29844e+06	6.71786e+06	7.01334e+06	5.47954e+06	6.83663e+06	8.96815e+06	6.52107e+06	7.46573e+06	3.52443e+06	7.4476e+06	5.42034e+06	4.65014e+06	4.91122e+06	4.3445e+06
11	1.903	88.0526	87.0453	1.15584e+07	1.04598e+07	1.17915e+07	1.49075e+07	1.44732e+07	1.89525e+07	1.33545e+07	1.10239e+07	1.42891e+07	5.59872e+06	7.53149e+06	8.32608e+06	5.94823e+06	5.0667e+06	8.8143e+06
12	1.721	88.0526	87.0454	7.88907e+06	9.27317e+06	9.38039e+06	1.00901e+07	9.98449e+06	4.69513e+06	1.0727e+07	1.39248e+07	1.22001e+07	5.85077e+06	5.34637e+06	5.46436e+06	5.63193e+06	4.6098e+06	6.44566e+06
13	1.03	89.0478	88.0406	8.41285e+07	8.45739e+07	5.43443e+07	1.19945e+08	8.45028e+07	6.6051e+07	5.4877e+07	9.54067e+07	6.10955e+07	5.81361e+07	4.57744e+07	4.24177e+07	6.54476e+07	5.79405e+07	3.99923e+07
14	2.129	89.0478	88.0406	1.26245e+07	1.28362e+07	1.40078e+07	1.40023e+07	1.29791e+07	7.76726e+06	1.64278e+07	1.54065e+07	1.25714e+07	1.01205e+07	1.36094e+07	1.21905e+07	1.04664e+07	9.66549e+06	9.68413e+06
15	1.553	89.0478	88.0406	8.78266e+06	1.06277e+07	1.13973e+07	1.16045e+07	1.14317e+07	9.33723e+06	1.39119e+07	1.19037e+07	1.02615e+07	6.7504e+06	1.1054e+07	8.80876e+06	7.49906e+06	6.60022e+06	9.56877e+06
16	2.49	89.0479	88.0406	1.02641e+07	1.30083e+07	1.44323e+07	1.88475e+07	1.58037e+07	9.28807e+06	1.77472e+07	1.44672e+07	1.74397e+07	1.09988e+07	1.17561e+07	1.05756e+07	7.85715e+06	1.07661e+07	1.33042e+07
17	1.11	90.0319	89.0246	5.88655e+07	4.62756e+07	4.62993e+07	3.6507e+07	5.75272e+07	4.85676e+07	8.63163e+07	4.45413e+07	4.30016e+07	6.45954e+07	5.46433e+07	5.3101e+07	3.28331e+07	5.45878e+07	2.58053e+07
18	1.46	90.0319	89.0246	8.44165e+07	9.01257e+07	9.03791e+07	6.47531e+07	8.47178e+07	9.49986e+07	1.40438e+08	1.73062e+08	7.70303e+07	9.08913e+07	7.9949e+07	8.17973e+07	1.20256e+08	9.0775e+07	5.21078e+07
19	1.263	90.0319	89.0246	8.60586e+07	9.42239e+07	8.84111e+07	6.26989e+07	7.95431e+07	5.56524e+07	1.28059e+08	7.93032e+07	6.02946e+07	7.84364e+07	7.86779e+07	8.12793e+07	7.44578e+07	8.82225e+07	5.50746e+07
20	3.834	93.0329	92.0256	2.20923e+06	2.11122e+06	2.5125e+06	5.67319e+06	3.80881e+06	3.20984e+06	2.15043e+06	2.74649e+06	2.95467e+06	1.02104e+06	2.95198e+06	2.05525e+06	1.34972e+06	2.07161e+06	2.51191e+06
21	1.004	93.9355	92.9282	2.71654e+07	2.71959e+07	2.57823e+07	7.03801e+06	2.07748e+07	1.98452e+07	4.54685e+07	2.19843e+07	1.50197e+07	3.57694e+07	3.34795e+07	3.72756e+07	3.47884e+07	4.17207e+07	2.00208e+07
22	0.974	94.0533	93.046	1.02297e+07	1.14774e+07	1.10789e+07	2.03486e+07	1.21288e+07	1.28636e+07	1.91874e+07	1.24843e+07	1.4393e+07	5.19451e+06	6.21097e+06	7.54408e+06	5.89154e+06	5.86491e+06	6.05936e+06
23	3.887	96.9243	95.917	560837	589232	540962	708363	757636	408891	684312	883262	893109	73509	252921	197337	368089	305193	372240
24	2.27	96.9243	95.917	812395	1.02631e+06	1.02371e+06	2.15409e+06	1.69045e+06	1.42968e+06	942766	2.06501e+06	1.88019e+06	92794.3	379369	326251	333603	291058	461223
25	8.585	96.9243	95.917	293833	360380	348324	822097	534249	475266	888500	589758	732927	15833.5	18775.8	23277.7	20579.8	19448.3	19921.9
26	5.183	96.9243	95.917	230968	247467	298859	565454	407147	333275	457603	463230	545934	83860.5	94279.4	99945	82621.3	110415	110393
27	6.058	96.9243	95.917	687868	768614	835456	1.60868e+06	1.22384e+06	998021	1.70906e+06	1.30218e+06	1.20788e+06	13175.6	76389.1	55004.8	81864.1	14044.6	52138.4
28	4.027	96.9243	95.917	775684	664312	794796	977795	921142	1.27752e+06	684312	1.04562e+06	941614	108196	353993	379769	368089	305193	385032
29	7.052	96.9243	95.9171	1.37415e+06	1.37701e+06	1.41228e+06	3.38483e+06	2.07686e+06	1.86531e+06	4.54401e+06	2.19534e+06	2.614e+06	14877.3	199617	31502.8	34017.7	51306.2	30607.3
30	4.371	96.9243	95.9171	1.10619e+06	1.21208e+06	791736	2.60397e+06	1.89256e+06	1.55083e+06	2.22258e+06	2.00689e+06	1.54645e+06	95020.9	111303	143007	106583	85329.5	121404
31	7.965	96.9243	95.9171	417086	351883	447465	651187	556555	395807	616985	657160	746523	39095.7	82383.3	385843	23830.9	28504.1	341943
32	4.647	96.9243	95.9171	704498	769588	800637	1.33196e+06	1.08111e+06	967972	1.08445e+06	1.26761e+06	1.28459e+06	99488.2	210691	227161	222922	163794	264385
33	6.587	96.9244	95.9171	447962	396555	571468	1.05167e+06	386205	591329	1.04852e+06	927678	1.09744e+06	34735.7	31303.1	37111.6	32585.7	32917.5	31642.4
34	1.125	97.977	96.9697	7.43733e+08	7.54591e+08	7.63508e+08	8.84178e+08	7.67312e+08	7.00969e+08	7.47613e+08	7.26087e+08	8.01556e+08	6.11318e+08	6.32862e+08	7.22318e+08	6.91232e+08	5.96065e+08	7.44733e+08
35	0.978	97.977	96.9697	2.52992e+08	2.58869e+08	3.07462e+08	3.89929e+08	3.21252e+08	2.71909e+08	3.2713e+08	3.54605e+08	3.15346e+08	2.19748e+08	2.39936e+08	2.81924e+08	2.20014e+08	2.05819e+08	2.31046e+08
36	1.542	100.016	99.0089	2.28858e+07	2.23258e+07	2.37409e+07	2.53583e+07	2.26142e+07	2.03184e+07	2.83792e+07	2.32508e+07	2.3146e+07	1.65946e+07	2.36042e+07	2.21676e+07	1.75536e+07	1.60105e+07	1.86583e+07
37	3.768	100.053	99.0453	424628	490748	435706	1.04816e+06	804830	959732	1.0435e+06	607940	674097	1.02088e+06	779679	793850	828315	283113	791048
38	1.579	100.053	99.0453	1.32255e+07	1.34373e+07	1.33172e+07	2.75825e+07	1.2387e+07	1.49052e+07	3.39211e+07	1.53257e+07	1.57115e+07	3.83063e+06	4.85234e+06	5.66046e+06	4.52258e+06	3.93752e+06	3.56327e+06
39	1.44	101.048	100.041	2.27053e+06	2.39749e+06	2.48267e+06	3.34492e+06	2.29624e+06	2.37741e+06	2.54534e+06	2.85812e+06	3.18939e+06	1.75461e+06	1.59103e+06	1.9263e+06	1.76065e+06	1.86688e+06	1.75433e+06
40	1.019	102.032	101.025	4.90569e+07	5.08572e+07	5.48722e+07	5.25659e+07	6.09362e+07	4.1342e+07	6.31346e+07	5.45591e+07	4.95275e+07	3.90906e+07	5.14357e+07	5.19696e+07	4.31633e+07	3.84929e+07	4.21073e+07
41	1.445	102.032	101.025	8.55121e+06	8.78966e+06	9.31772e+06	1.04225e+07	1.28713e+07	1.0625e+07	1.04792e+07	1.02344e+07	9.15853e+06	6.57876e+06	5.03869e+06	7.81783e+06	6.14937e+06	6.28964e+06	5.29599e+06
42	1.581	102.032	101.025	3.97261e+06	4.08198e+06	3.8713e+06	7.61975e+06	4.37711e+06	4.6752e+06	8.54314e+06	5.03554e+06	4.92674e+06	1.6118e+06	1.59789e+06	2.28364e+06	1.8037e+06	2.15667e+06	2.05121e+06
43	1.117	103.063	102.056	1.25562e+08	1.25928e+08	1.21375e+08	1.47845e+08	1.15836e+08	8.92175e+07	1.62682e+08	1.08904e+08	1.36457e+08	9.07211e+07	9.83039e+07	1.10189e+08	9.86107e+07	8.61682e+07	9.69402e+07
44	1.027	103.063	102.056	1.42847e+08	1.54861e+08	1.92722e+08	2.24486e+08	1.74777e+08	1.89953e+08	1.96256e+08	1.97112e+08	1.87934e+08	1.03098e+08	1.18104e+08	1.42789e+08	2.22489e+08	1.57623e+08	1.21837e+08
45	10.968	105.955	104.948	698253	743217	799933	1.28586e+06	874463	913896	1.47909e+06	988813	1.36952e+06	247243	574645	456570	447270	236171	414227
46	0.903	105.967	104.96	298973	327789	320196	394524	382288	442810	541292	464741	424728	188695	290487	334024	277852	304645	245653
47	3.806	108.044	107.037	7.63259e+06	7.14906e+06	8.3039e+06	8.21198e+06	5.17977e+06	7.16759e+06	8.74208e+06	9.22483e+06	6.98245e+06	2.10606e+06	3.51491e+06	6.55359e+06	2.76636e+06	4.5052e+06	5.68865e+06
48	1.01	109.909	108.902	8.52772e+06	9.11857e+06	1.01614e+07	6.37887e+06	8.95945e+06	8.64497e+06	1.39666e+07	8.94706e+06	8.20113e+06	9.61542e+06	8.35684e+06	9.56352e+06	1.06976e+07	1.11985e+07	6.41695e+06
49	1.08	112.016	111.009	1.32613e+08	1.56032e+08	1.82098e+08	1.41788e+08	1.27244e+08	2.13309e+08	1.73726e+08	1.67134e+08	1.91245e+08	6.70388e+07	2.33714e+08	1.64598e+08	1.66005e+08	1.51435e+08	1.67383e+08
50	1.443	112.016	111.009	3.27257e+07	3.3544e+07	3.59685e+07	3.91941e+07	3.06251e+07	3.70907e+07	5.09587e+07	3.62385e+07	4.29943e+07	1.61789e+07	4.19767e+07	2.73136e+07	2.39114e+07	2.3977e+07	2.17422e+07
51	1.436	112.027	111.02	2.24438e+06	2.05182e+06	2.31126e+06	1.92847e+06	2.07199e+06	1.62796e+06	2.23435e+06	2.25759e+06	2.50861e+06	1.91455e+06	2.26146e+06	2.30702e+06	1.81588e+06	2.04319e+06	2.05795e+06
52	1.14	113.945	112.937	1.60079e+06	1.2418e+06	2.05909e+06	3.11111e+06	1.61106e+06	2.96282e+06	3.45123e+06	1.38105e+06	1.55958e+06	1.07882e+07	2.15835e+07	2.97473e+07	2.68825e+07	2.30274e+07	2.84377e+07
53	1.161	115.063	114.056	2.34432e+07	2.5905e+07	2.81222e+07	1.82067e+07	2.68005e+07	2.24564e+07	3.40778e+07	3.08513e+07	1.48125e+07	1.93576e+07	2.114e+07	1.2633e+07	2.16958e+07	1.96051e+07	1.90101e+07
54	1.444	115.064	114.056	4.73407e+06	4.99527e+06	5.71517e+06	5.72067e+06	5.28545e+06	4.02371e+06	6.37432e+06	5.73661e+06	5.31734e+06	4.52863e+06	4.80357e+06	5.30621e+06	4.14562e+06	4.76631e+06	3.85302e+06
55	0.913	115.996	114.989	2.84268e+06	2.86784e+06	3.32057e+06	4.19347e+06	3.70474e+06	3.96487e+06	5.66862e+06	4.26625e+06	4.30605e+06	2.19812e+06	2.66255e+06	3.21715e+06	2.36941e+06	1.93006e+06	2.34876e+06
56	4.308	116.048	115.04	2.55552e+06	2.70714e+06	2.4651e+06	2.76565e+06	2.68538e+06	1.83383e+06	2.55533e+06	2.45318e+06	2.76318e+06	1.47535e+07	2.10746e+06	2.16801e+06	1.93445e+06	2.20948e+06	2.09503e+06
57	3.681	117.058	116.051	1.94381e+07	1.9016e+07	1.9822e+07	2.41436e+07	2.38698e+07	2.16505e+07	2.05853e+07	2.23743e+07	2.28357e+07	1.66861e+07	1.78029e+07	1.84161e+07	1.32608e+07	1.57193e+07	1.67135e+07
58	3.373	117.058	116.051	8.37005e+06	7.37543e+06	9.37223e+06	1.44029e+07	9.05902e+06	2.49163e+06	1.13117e+07	1.09732e+07	8.9502e+06	7.70463e+06	9.41475e+06	8.19529e+06	6.28841e+06	5.93722e+06	7.56824e+06
59	1.107	117.079	116.072	1.16929e+08	1.44473e+08	1.21515e+08	1.16528e+08	1.62987e+08	1.25778e+08	1.82512e+08	1.5135e+08	3.74492e+07	1.13353e+08	1.03512e+08	1.47549e+08	1.08045e+08	1.09765e+08	1.05139e+08
60	3.845	117.079	116.072	4.95155e+06	5.65392e+06	6.17269e+06	7.75989e+06	6.69207e+06	2.99898e+06	6.28068e+06	7.85407e+06	6.12723e+06	4.29237e+06	7.70959e+06	5.07477e+06	4.01615e+06	4.31155e+06	6.28229e+06
61	3.985	117.079	116.072	5.05172e+06	6.12895e+06	6.8787e+06	8.93045e+06	6.85033e+06	9.16077e+06	6.37529e+06	7.10888e+06	6.49128e+06	4.60792e+06	6.75647e+06	5.50157e+06	4.77347e+06	4.36579e+06	5.58525e+06
62	1.542	118.027	117.02	2.96851e+08	2.939e+08	3.10504e+08	3.14245e+08	2.84733e+08	2.6425e+08	3.54317e+08	3.01314e+08	2.98274e+08	2.21457e+08	3.09042e+08	2.85688e+08	2.30007e+08	2.15286e+08	2.51896e+08
63	1.118	118.027	117.02	7.88234e+07	8.33748e+07	8.77864e+07	1.04091e+08	7.63595e+07	5.85646e+07	1.10747e+08	8.10714e+07	7.29086e+07	6.19348e+07	9.79223e+07	8.80428e+07	6.95585e+07	5.4529e+07	7.77365e+07
64	1.999	118.063	117.056	2.93513e+06	2.93494e+06	2.67444e+06	2.43513e+06	2.76914e+06	3.01083e+06	3.23033e+06	5.79642e+06	3.45147e+06	1.46387e+06	3.07109e+06	4.74435e+06	4.48758e+06	4.274e+06	2.11601e+06
65	1.006	119.058	118.051	3.34599e+07	3.51392e+07	3.67858e+07	4.30867e+07	4.43669e+07	3.44096e+07	3.22234e+07	3.67395e+07	3.6942e+07	3.16325e+07	2.83497e+07	3.35353e+07	2.8903e+07	3.31884e+07	3.74238e+07
66	1.001	119.938	118.931	2.24736e+06	2.12311e+06	2.06609e+06	2.05793e+06	2.24924e+06	2.61266e+06	1.75431e+06	1.96008e+06	2.56473e+06	2.19599e+06	2.12926e+06	2.19944e+06	2.40096e+06	1.95738e+06	1.99297e+06
67	1.018	120.042	119.035	5.23204e+07	5.54408e+07	5.79694e+07	4.34747e+07	5.95098e+07	3.27315e+07	6.91702e+07	5.79559e+07	4.15734e+07	4.43326e+07	7.32582e+07	6.15165e+07	5.0772e+07	4.69089e+07	5.19925e+07
68	1.45	120.058	119.05	1.89268e+06	1.78186e+06	1.85891e+06	1.84706e+06	2.0556e+06	1.73861e+06	1.98518e+06	2.14589e+06	1.84656e+06	1.83559e+06	1.794e+06	1.83815e+06	1.53561e+06	1.78682e+06	1.78851e+06
69	6.305	121.053	120.046	350658	307491	321777	625052	426080	399515	532724	492405	530017	108701	124925	112506	111910	115980	145477
70	0.894	121.962	120.955	1.40721e+06	1.21015e+06	1.46235e+06	1.4557e+06	1.54075e+06	1.73535e+06	1.84483e+06	1.54834e+06	1.37576e+06	1.26549e+06	1.53948e+06	1.5442e+06	1.31963e+06	1.02543e+06	1.21894e+06
71	0.894	122.963	121.956	154566	126859	119652	121849	153753	147157	118785	117748	110282	86529.9	161333	124592	94265.6	113532	97071.3
72	1.439	123.032	122.025	4.58087e+06	3.74687e+06	4.46771e+06	4.96481e+06	4.97656e+06	1.22835e+07	4.92028e+06	5.81072e+06	4.76715e+06	4.07331e+06	4.37597e+06	4.2487e+06	3.71273e+06	1.37794e+07	3.43251e+06
73	1.262	123.032	122.025	5.59163e+06	6.29695e+06	7.35555e+06	8.10496e+06	6.53221e+06	5.1507e+06	8.60733e+06	5.52112e+06	6.02401e+06	4.82966e+06	8.29278e+06	6.00651e+06	3.71273e+06	1.37794e+07	6.48098e+06
74	3.635	126.024	125.016	329219	377700	396193	339688	449803	777330	287080	387312	529610	437590	387370	425250	348890	376043	479141
75	3.796	126.024	125.016	659851	485934	616912	661093	601775	777330	925787	1.06577e+06	1.18431e+06	586065	626135	1.06194e+06	657329	1.05772e+06	580189
76	7.271	126.024	125.017	250031	263284	289034	249238	267186	171922	236320	264198	262908	260158	282443	283396	283159	278445	274839
77	1.092	126.025	125.018	4.15733e+07	4.30603e+07	4.3448e+07	5.66931e+07	2.14432e+07	4.72123e+07	5.26081e+07	4.75433e+07	4.99465e+07	3.22835e+07	1.72498e+07	4.0913e+07	3.92876e+07	3.76584e+07	1.70513e+07
78	5.29	126.105	125.097	4.25033e+06	4.16409e+06	4.45461e+06	7.21058e+06	1.86786e+06	2.01088e+06	1.57526e+06	2.46705e+06	3.23942e+06	3.45098e+06	6.47312e+06	4.03964e+06	1.83026e+06	2.24177e+06	1.78618e+06
79	2.093	129.043	128.036	5.60606e+07	5.42826e+07	5.02541e+07	9.11962e+07	5.45122e+07	6.43205e+07	1.02911e+08	6.26436e+07	5.90422e+07	3.28825e+07	2.54368e+07	2.82971e+07	2.76693e+07	2.47246e+07	2.21516e+07
80	1.449	129.043	128.036	1.32661e+07	1.29761e+07	1.39106e+07	1.84821e+07	1.45671e+07	1.37662e+07	1.735e+07	1.49525e+07	1.40236e+07	9.23401e+06	1.11141e+07	9.76588e+06	8.36047e+06	8.46383e+06	9.61528e+06
81	1.797	129.043	128.036	3.2184e+07	3.47626e+07	4.34064e+07	5.2701e+07	3.59733e+07	3.04291e+07	9.00734e+07	4.87179e+07	4.9034e+07	2.61376e+07	1.4379e+07	1.93443e+07	1.75759e+07	1.57006e+07	1.75163e+07
82	4.142	129.043	128.036	1.33777e+07	1.25877e+07	1.33898e+07	1.92848e+07	1.47513e+07	1.43756e+07	2.79394e+07	1.72025e+07	1.64419e+07	5.42413e+06	6.56748e+06	7.02049e+06	7.61112e+06	6.87075e+06	3.89356e+06
83	4.425	129.043	128.036	3.96988e+06	4.20313e+06	4.32321e+06	5.92642e+06	4.62244e+06	4.18001e+06	8.15537e+06	4.9888e+06	5.18791e+06	3.12411e+06	2.69302e+06	2.94632e+06	2.59901e+06	2.67269e+06	2.36861e+06
84	5.404	129.116	128.108	323240	316631	342043	508874	393655	203776	330799	417202	305407	284182	449801	284568	239216	267943	365019
85	5.2	129.116	128.108	310214	293026	315432	399505	361731	195523	266360	350717	310927	259720	385550	260268	242241	235411	338404
86	1.062	130.027	129.02	1.43395e+08	1.53605e+08	1.61237e+08	2.04746e+08	2.16854e+08	2.03484e+08	2.12183e+08	1.7525e+08	1.54704e+08	1.47229e+08	1.25102e+08	1.44603e+08	1.50147e+08	1.19913e+08	1.19557e+08
87	1.444	130.027	129.02	7.71668e+07	7.65279e+07	8.53077e+07	9.23607e+07	1.20668e+08	1.02648e+08	8.71545e+07	8.84644e+07	8.77003e+07	5.65471e+07	4.18187e+07	6.28204e+07	5.05561e+07	4.84208e+07	4.15095e+07
88	1.542	131.059	130.051	3.25342e+06	3.26485e+06	3.27534e+06	2.48678e+06	2.53522e+06	2.40029e+06	2.9762e+06	3.38251e+06	1.72095e+06	2.41485e+06	4.18811e+06	2.89885e+06	3.08682e+06	2.67596e+06	3.57547e+06
89	3.686	131.074	130.066	1.50249e+06	1.3136e+06	1.46574e+06	1.6071e+06	1.32675e+06	1.86432e+06	1.69344e+06	1.66532e+06	1.6334e+06	1.1994e+06	1.02763e+06	1.30293e+06	958042	987605	1.28645e+06
90	1.612	131.095	130.088	3.41668e+08	3.47567e+08	3.88208e+08	3.84361e+08	4.05807e+08	2.96952e+08	4.43754e+08	4.12089e+08	3.52769e+08	3.24746e+08	3.16748e+08	3.50384e+08	2.65378e+08	3.01181e+08	2.88082e+08
91	1.117	131.095	130.088	2.58668e+07	3.33605e+07	3.61373e+07	3.49497e+07	3.3766e+07	2.23857e+07	4.25211e+07	3.5069e+07	3.39903e+07	2.7683e+07	2.86413e+07	2.99733e+07	2.36569e+07	2.39396e+07	2.60766e+07
92	5.403	131.095	130.088	1.5229e+07	1.62279e+07	1.84407e+07	2.25238e+07	1.94816e+07	1.24669e+07	1.93259e+07	2.12769e+07	1.91769e+07	1.3454e+07	2.11766e+07	1.44407e+07	1.33222e+07	1.35166e+07	1.76441e+07
93	0.898	131.991	130.984	9.79095e+06	1.04006e+07	1.15445e+07	1.2189e+07	1.16835e+07	1.27123e+07	1.46829e+07	1.26447e+07	1.27194e+07	8.31455e+06	1.0275e+07	1.09663e+07	9.23655e+06	8.04249e+06	9.36025e+06
94	1.903	132.043	131.035	2.74293e+07	2.51116e+07	2.76797e+07	3.53851e+07	3.50494e+07	4.48141e+07	3.11649e+07	3.01408e+07	3.03762e+07	1.36295e+07	1.70919e+07	1.99829e+07	1.6201e+07	1.38498e+07	2.15392e+07
95	1.721	132.043	131.035	1.88947e+07	2.23028e+07	2.2059e+07	2.3536e+07	2.40147e+07	1.74456e+07	2.54366e+07	2.84793e+07	3.12338e+07	1.37074e+07	1.46515e+07	1.28707e+07	1.33595e+07	1.09968e+07	1.54313e+07
96	5.148	132.079	131.072	1.05233e+06	1.00995e+06	1.05802e+06	1.01185e+06	965382	762660	1.34517e+06	1.04298e+06	940859	1.00535e+06	1.38516e+06	1.01674e+06	808987	1.07613e+06	1.06584e+06
97	5.25	132.079	131.072	1.83244e+06	1.67574e+06	1.75442e+06	1.54815e+06	1.46148e+06	1.10027e+06	2.46994e+06	1.48767e+06	1.36398e+06	1.20986e+06	1.88191e+06	1.78832e+06	1.24421e+06	1.4707e+06	1.29754e+06
98	1.014	132.09	131.083	1.92164e+08	2.33564e+08	2.43037e+08	2.25062e+08	2.48577e+08	1.82829e+08	2.88359e+08	2.48135e+08	2.41308e+08	2.10197e+08	1.58088e+08	2.21512e+08	1.72737e+08	1.94659e+08	1.63499e+08
99	0.898	132.992	131.985	1.12101e+06	1.30061e+06	1.39826e+06	1.41104e+06	1.42615e+06	1.51343e+06	1.85983e+06	1.49695e+06	1.50597e+06	955461	1.22168e+06	1.29214e+06	1.14315e+06	954150	1.00892e+06
100	0.897	133.989	132.982	1.20395e+06	1.44325e+06	1.47904e+06	1.64998e+06	1.51816e+06	1.76327e+06	1.96721e+06	1.68276e+06	1.65841e+06	1.13468e+06	1.40533e+06	1.46699e+06	1.17987e+06	1.05451e+06	1.15101e+06
101	1.655	134.058	133.051	2.23034e+06	1.53611e+06	1.56893e+06	1.91368e+06	1.75174e+06	2.41013e+06	2.14037e+06	1.66095e+06	2.79257e+06	1.36865e+06	2.26211e+06	2.45768e+06	2.53641e+06	2.46379e+06	2.09874e+06
102	1.429	135.055	134.047	2.00237e+07	2.7642e+07	2.44357e+07	3.12044e+07	2.93401e+07	2.93297e+07	2.55967e+07	3.1891e+07	2.67154e+07	2.1275e+07	2.19189e+07	2.04755e+07	1.79228e+07	2.05654e+07	2.3295e+07
103	1.055	135.055	134.047	1.60417e+07	1.6263e+07	1.97922e+07	2.09369e+07	2.34634e+07	1.1855e+07	1.99409e+07	1.99713e+07	1.83456e+07	1.68673e+07	1.60457e+07	1.86318e+07	1.64172e+07	1.3891e+07	1.51907e+07
104	3.783	135.055	134.047	2.55972e+08	2.47235e+08	2.73058e+08	4.39614e+08	2.81235e+08	2.39179e+08	2.93567e+08	3.13023e+08	3.78895e+08	1.16941e+08	2.27371e+08	2.3105e+08	1.68692e+08	1.55799e+08	1.93944e+08
105	6.93	135.069	134.062	319577	326177	329052	588226	439690	418834	460265	440504	487885	106520	117001	135253	99068.7	83949.1	119338
106	6.775	135.069	134.062	513766	528737	580823	977307	732310	679914	766129	743867	798798	177196	189423	244450	184730	143392	219347
107	1.445	136.039	135.032	6.20012e+06	6.2904e+06	6.73381e+06	4.84427e+06	4.83488e+06	6.40041e+06	6.07767e+06	5.92993e+06	6.91878e+06	1.35493e+07	3.946e+06	5.47075e+06	5.00819e+06	8.94227e+06	4.50201e+06
108	3.817	136.052	135.045	2.73941e+06	2.34228e+06	2.79715e+06	7.43095e+06	3.13444e+06	3.99914e+06	3.18177e+06	5.25454e+06	6.49877e+06	1.10632e+06	2.54888e+06	2.62981e+06	2.00745e+06	2.55247e+06	3.78086e+06
109	0.999	137.925	136.918	4.19784e+06	4.80437e+06	3.0674e+06	1.59284e+06	4.37635e+06	2.7918e+06	6.27267e+06	3.05125e+06	2.28478e+06	4.93251e+06	4.46733e+06	4.84771e+06	5.30463e+06	3.47824e+06	3.00015e+06
110	0.981	138.043	137.036	5.73019e+06	6.94308e+06	6.19483e+06	1.04648e+07	6.57257e+06	5.9213e+06	9.51748e+06	7.38335e+06	8.08414e+06	3.01061e+06	3.35042e+06	4.66542e+06	3.13569e+06	3.63527e+06	2.9275e+06
111	0.888	138.953	137.945	118542	126604	109516	147451	130541	143686	177687	143112	130361	130222	107152	114437	140561	78326.8	97331.3
112	4.211	139.064	138.056	8.98542e+06	9.23089e+06	6.37016e+06	1.13721e+07	1.27612e+07	1.18008e+07	1.53313e+07	9.46429e+06	1.65116e+07	984625	1.1511e+06	456254	603384	468460	597408
113	0.894	139.928	138.921	196609	210452	267025	193048	197456	238775	687646	195537	207605	257040	214057	221582	161835	135453	199034
114	0.963	139.988	138.98	9.70998e+06	1.08747e+07	1.13062e+07	1.64116e+07	1.31172e+07	1.2024e+07	9.47385e+06	1.26069e+07	1.32365e+07	4.99301e+06	6.40268e+06	9.84289e+06	8.39209e+06	7.12804e+06	8.91496e+06
115	1.553	140.009	139.001	9.30025e+06	8.49542e+06	9.08356e+06	8.48348e+06	8.77204e+06	8.2556e+06	7.81969e+06	8.50115e+06	8.8903e+06	8.39892e+06	9.32946e+06	9.15535e+06	9.29371e+06	9.08194e+06	9.67327e+06
116	6.028	140.12	139.113	225578	265635	278510	228587	181990	186447	128354	184442	235157	550364	333848	260072	153246	223202	131427
117	1.044	143.058	142.051	8.9811e+07	9.0031e+07	9.18697e+07	8.8902e+07	9.70512e+07	8.0592e+07	8.91749e+07	9.38052e+07	1.03792e+08	3.58177e+07	7.91589e+07	9.35685e+07	7.44273e+07	6.43669e+07	9.06186e+07
118	3.813	143.058	142.051	7.72585e+06	6.39706e+06	7.58608e+06	1.14063e+07	8.76544e+06	4.2808e+06	8.6829e+06	8.69184e+06	7.86733e+06	4.75088e+06	8.02517e+06	6.34185e+06	5.10755e+06	5.25239e+06	5.81217e+06
119	3.989	143.058	142.051	6.98871e+06	6.86765e+06	6.66048e+06	1.01327e+07	6.82017e+06	1.06157e+07	6.51003e+06	8.33369e+06	7.03154e+06	4.7705e+06	6.51463e+06	4.77199e+06	5.66019e+06	4.79144e+06	5.4942e+06
120	3.685	143.074	142.066	7.94262e+06	6.95354e+06	6.95733e+06	8.82281e+06	8.18538e+06	5.34663e+06	8.05648e+06	8.47095e+06	8.39744e+06	5.71383e+06	6.17657e+06	6.49435e+06	4.12492e+06	5.01052e+06	5.85274e+06
121	3.376	143.074	142.067	3.34395e+06	3.74035e+06	4.83709e+06	7.84188e+06	5.5278e+06	3.24234e+06	5.50487e+06	5.20782e+06	4.48725e+06	3.84296e+06	5.01866e+06	4.15253e+06	3.04406e+06	3.01447e+06	3.75592e+06
122	5.29	143.131	142.124	382051	390191	446876	758623	188157	195482	140190	217600	288389	332132	666030	396360	154126	196151	160148
123	7.872	144.909	143.902	471347	418273	442912	1.27934e+06	783862	613191	1.46368e+06	798253	873987	65227.5	29056.6	31754	20076.4	29280.5	14891.2
124	6.896	144.909	143.902	445888	392491	377710	410325	389759	402644	397877	328312	461832	11877.4	10631.4	14014.3	14791	13363.2	12125.2
125	4.94	144.909	143.902	232362	238849	261935	568526	426249	322864	497124	422747	502510	27406.4	27795.6	33258.2	27187.5	27539.6	29758.9
126	4.279	146.085	145.077	514645	527779	626255	694152	744513	568915	847798	790095	523353	337275	618973	477477	374357	364912	449373
127	4.64	146.085	145.077	1.23007e+06	1.27807e+06	1.37545e+06	1.25107e+06	1.31709e+06	899843	1.33765e+06	1.24748e+06	1.13691e+06	1.58265e+06	1.65589e+06	1.68549e+06	843470	1.01086e+06	1.02554e+06
128	0.949	146.106	145.099	5.87313e+07	6.52611e+07	6.7302e+07	6.03728e+07	7.09102e+07	6.4508e+07	7.83531e+07	6.55166e+07	6.66521e+07	5.7458e+07	5.08905e+07	6.54347e+07	5.1793e+07	5.54002e+07	4.44086e+07
129	5.918	146.905	145.898	120291	140712	148660	337737	205973	164218	397850	203182	261392	16760.4	10959.2	19339.1	15989.9	15970.8	14215.6
130	1.115	147.053	146.046	5.37213e+08	5.2506e+08	5.72371e+08	5.98197e+08	4.99324e+08	4.01274e+08	6.69295e+08	5.23166e+08	5.95853e+08	3.81977e+08	4.09253e+08	4.81668e+08	4.35968e+08	3.67506e+08	4.20654e+08
131	2.131	147.09	146.083	4.56364e+06	5.05977e+06	4.90807e+06	5.28786e+06	4.43371e+06	3.52954e+06	6.1132e+06	5.31536e+06	4.31185e+06	3.88315e+06	5.0515e+06	3.7936e+06	2.93972e+06	3.22541e+06	3.32592e+06
132	2.492	147.09	146.083	4.18316e+06	4.19606e+06	4.72078e+06	6.10248e+06	5.98688e+06	3.09168e+06	6.16661e+06	5.10087e+06	5.17578e+06	4.2551e+06	4.67545e+06	4.17117e+06	3.47447e+06	4.55888e+06	3.42339e+06
133	4.498	147.09	146.083	2.11994e+06	2.08321e+06	2.20925e+06	2.76286e+06	2.75913e+06	1.11613e+06	5.02975e+06	3.08225e+06	1.68805e+06	1.21394e+06	1.74235e+06	2.40029e+06	1.59627e+06	1.42367e+06	354489
134	1.305	147.991	146.983	5.06909e+06	5.47841e+06	5.02027e+06	3.10486e+06	5.00801e+06	4.16448e+06	5.97738e+06	5.07688e+06	3.97946e+06	5.81927e+06	5.20657e+06	5.27142e+06	5.22674e+06	7.10512e+06	4.08632e+06
135	1.07	148.037	147.03	1.30386e+08	1.38555e+08	1.57885e+08	1.65702e+08	2.60905e+08	2.10361e+08	1.6034e+08	1.57209e+08	1.5284e+08	1.23399e+08	8.52731e+07	1.63361e+08	1.06855e+08	1.03381e+08	8.17188e+07
136	1.444	148.037	147.03	1.0538e+08	1.04843e+08	1.12864e+08	1.24635e+08	1.6446e+08	1.40009e+08	1.15562e+08	1.18789e+08	1.17597e+08	7.83509e+07	5.42804e+07	8.76467e+07	6.85487e+07	6.54664e+07	5.63831e+07
137	1.225	148.037	147.03	6.92361e+07	6.06501e+07	6.81315e+07	6.82526e+07	7.41583e+07	5.86714e+07	6.84361e+07	6.33909e+07	7.95663e+07	3.87916e+07	2.77703e+07	5.16641e+07	4.71948e+07	3.49638e+07	4.26149e+07
138	2.159	148.053	147.045	2.21341e+07	2.82373e+07	2.46798e+07	2.92139e+07	2.54536e+07	3.17461e+07	3.21457e+07	2.8624e+07	2.70086e+07	2.31785e+07	2.353e+07	2.4004e+07	1.72763e+07	1.61991e+07	2.26845e+07
139	1.952	148.053	147.045	1.8653e+07	1.47395e+07	2.01069e+07	1.99296e+07	2.20698e+07	1.13922e+07	2.46977e+07	2.12378e+07	1.57869e+07	1.39368e+07	1.70276e+07	1.74838e+07	1.15095e+07	1.57364e+07	1.0496e+07
140	5.718	148.053	147.045	775525	816275	858013	1.03134e+06	891648	556508	899949	937552	825151	684034	1.05308e+06	784358	629663	688613	817895
141	1.69	148.074	147.067	3.91398e+06	3.75302e+06	4.53278e+06	2.98035e+06	4.89796e+06	3.51538e+06	1.06021e+07	8.62462e+06	2.94318e+06	3.84221e+06	2.86363e+06	3.3468e+06	2.88273e+06	2.59268e+06	3.88102e+06
142	1.848	148.074	147.067	3.14682e+06	3.77205e+06	3.31582e+06	2.34823e+06	5.10984e+06	4.7853e+06	5.58072e+06	3.7202e+06	3.47055e+06	2.87706e+06	1.8898e+06	3.68342e+06	2.61428e+06	2.59162e+06	3.26878e+06
143	0.892	148.981	147.974	497069	605003	684747	739555	675913	741626	1.01265e+06	717539	748027	451698	542290	598975	528030	441241	491023
144	1.08	149.051	148.044	1.65704e+07	1.60773e+07	2.08093e+07	2.74079e+07	1.64876e+07	1.41798e+07	2.3435e+07	1.87412e+07	2.57967e+07	1.1377e+07	1.1117e+07	1.45661e+07	1.13982e+07	1.12308e+07	1.16404e+07
145	1.443	149.051	148.044	5.11501e+07	5.45318e+07	5.78e+07	7.39589e+07	4.98306e+07	5.84071e+07	5.8159e+07	6.28717e+07	6.95605e+07	3.84271e+07	3.74293e+07	4.66583e+07	3.90953e+07	4.07674e+07	3.84212e+07
146	3.814	149.051	148.044	5.79851e+06	6.18239e+06	7.25479e+06	1.20638e+07	6.9587e+06	3.2989e+06	9.36951e+06	8.4954e+06	9.47519e+06	4.19907e+06	6.82663e+06	4.74692e+06	4.46694e+06	3.98592e+06	5.75745e+06
147	1.254	149.051	148.044	5.67525e+07	6.00064e+07	6.55315e+07	8.81167e+07	6.52115e+07	5.00015e+07	7.03217e+07	7.10711e+07	8.31641e+07	4.62009e+07	4.43413e+07	4.7352e+07	4.82348e+07	4.49257e+07	4.43674e+07
148	2.092	149.051	148.044	8.33796e+06	9.94568e+06	1.07973e+07	1.48488e+07	9.40322e+06	1.08314e+07	1.848e+07	1.6873e+07	1.56522e+07	6.06342e+06	5.1352e+06	1.60951e+07	5.39488e+06	5.52753e+06	5.70339e+06
149	3.989	149.051	148.044	5.88845e+06	7.55635e+06	6.96425e+06	1.21365e+07	8.67311e+06	1.10588e+07	7.65037e+06	1.02953e+07	1.0025e+07	4.56277e+06	5.9458e+06	4.41584e+06	4.47943e+06	4.82692e+06	5.53116e+06
150	1.796	149.051	148.044	7.04257e+06	9.01393e+06	1.26203e+07	1.53565e+07	1.20342e+07	7.19679e+06	1.71648e+07	9.5729e+06	1.317e+07	4.79649e+06	4.66812e+06	5.36477e+06	4.67328e+06	4.36647e+06	4.14876e+06
151	0.896	149.957	148.95	2.71514e+06	2.86138e+06	3.11048e+06	3.12488e+06	2.96272e+06	3.26192e+06	3.96872e+06	3.13537e+06	3.25328e+06	2.47907e+06	2.99766e+06	2.93088e+06	2.57012e+06	2.31291e+06	2.52302e+06
152	3.509	150.035	149.028	1.17276e+06	2.04296e+06	1.44192e+06	1.7556e+06	1.41381e+06	1.45848e+06	3.04043e+06	1.81486e+06	1.65531e+06	445204	1.34625e+06	980585	853415	907307	1.15112e+06
153	0.895	150.958	149.951	304394	298144	320120	328078	318083	324919	421372	352762	420360	229730	286688	349404	258674	226572	267924
154	1.443	152.034	151.026	3.45815e+06	4.17281e+06	3.88023e+06	2.00949e+06	2.35579e+06	2.70274e+06	3.30389e+06	2.47151e+06	2.96642e+06	8.84487e+06	2.98015e+06	4.13348e+06	4.53941e+06	6.97498e+06	3.09014e+06
155	1.901	154.024	153.017	7.82849e+06	7.32924e+06	8.32226e+06	9.03086e+06	1.00941e+07	9.50524e+06	8.21024e+06	8.57152e+06	1.12048e+07	4.26828e+06	4.98244e+06	5.9272e+06	4.93192e+06	4.13435e+06	6.81451e+06
156	1.734	154.025	153.017	5.32783e+06	6.57243e+06	6.77423e+06	7.71607e+06	7.15879e+06	1.41841e+07	6.57729e+06	8.71164e+06	7.34961e+06	3.54392e+06	4.22837e+06	3.88077e+06	4.05858e+06	3.438e+06	4.62026e+06
157	6.683	154.136	153.129	162425	291015	241889	255563	190106	159682	89544.5	160839	253157	797232	339815	266418	146824	204354	103602
158	0.99	155.02	154.012	436580	499260	731269	514864	438265	369723	870624	447893	517704	429686	646677	266842	583481	660370	279505
159	5.857	155.041	154.034	620847	606603	673858	1.26706e+06	889342	845182	1.06397e+06	987336	1.13983e+06	96974.5	130281	152639	119898	95837	151024
160	6.305	155.041	154.034	189325	188872	211016	383080	274585	267403	327528	312446	346058	17632.1	35094.3	38626.3	30203.3	24008	42892.6
161	0.978	155.07	154.062	2.66186e+08	2.87646e+08	3.08163e+08	5.02902e+08	3.08494e+08	2.702e+08	4.00915e+08	3.24642e+08	3.80017e+08	1.4853e+08	1.83902e+08	2.37843e+08	1.66695e+08	1.74922e+08	1.69353e+08
162	1.259	155.07	154.063	5.79958e+06	6.35614e+06	6.39934e+06	9.68886e+06	5.32392e+06	7.11631e+06	7.19149e+06	6.14423e+06	7.26983e+06	4.64322e+06	5.39911e+06	5.34014e+06	4.88596e+06	4.91747e+06	4.1143e+06
163	1	155.936	154.929	2.38498e+07	2.72881e+07	2.44983e+07	1.44427e+07	2.3553e+07	1.96348e+07	3.56209e+07	2.26354e+07	2.29553e+07	3.47918e+07	3.0404e+07	3.27061e+07	3.30057e+07	3.28779e+07	2.6085e+07
164	1.074	157.038	156.03	7.0221e+06	1.11133e+07	1.25945e+07	1.64554e+07	1.32732e+07	1.34548e+07	1.05268e+07	1.44431e+07	1.58691e+07	6.32635e+06	8.48681e+06	1.11429e+07	1.13014e+07	9.67693e+06	9.62313e+06
165	6.972	157.093	156.086	65248.1	77334.8	72350.3	15068.3	14051.3	13603	15551.5	14430.1	19177.7	144869	231356	211301	200011	169715	186536
166	0.894	157.97	156.963	315716	236270	264321	306536	276462	324359	349256	273455	291608	233344	272983	305718	267782	210569	236525
167	12.271	158.131	157.124	281487	256234	268890	471158	133448	134751	128911	131826	141080	230720	741341	465159	188072	1.26258e+06	330335
168	9.958	158.131	157.124	2.18263e+06	1.75689e+06	1.44372e+06	1.20205e+06	1.60606e+06	2.21948e+06	705056	858715	1.86513e+06	4.04627e+06	1.18758e+06	2.17591e+06	1.9308e+06	2.01414e+06	882947
169	3.844	159.09	158.082	1.10521e+07	1.1117e+07	1.19523e+07	1.90139e+07	1.41739e+07	3.18806e+06	9.25077e+06	1.44451e+07	1.16329e+07	7.94405e+06	1.65608e+07	9.24599e+06	8.11627e+06	8.40674e+06	1.41838e+07
170	3.985	159.09	158.083	1.13042e+07	1.07687e+07	1.12289e+07	1.51475e+07	1.22326e+07	1.26476e+07	9.27092e+06	1.262e+07	1.03585e+07	1.00472e+07	1.47285e+07	8.53658e+06	8.53406e+06	8.48662e+06	1.16965e+07
171	5.627	159.126	158.119	143078	153526	156208	235548	205955	205297	224186	176633	184373	49629.6	87970.9	56988.1	61737.9	73074.4	47789.9
172	0.9	159.986	158.979	2.41458e+07	2.59142e+07	2.89209e+07	3.175e+07	2.9639e+07	3.28378e+07	3.97133e+07	3.21416e+07	3.29862e+07	2.05504e+07	2.56643e+07	2.77857e+07	2.33898e+07	2.02827e+07	2.3077e+07
173	3.687	160.1	159.093	1.14645e+06	1.13092e+06	1.04262e+06	1.61308e+06	1.21307e+06	905462	1.43109e+06	1.46658e+06	1.31552e+06	1.00036e+06	1.16002e+06	1.20446e+06	734306	910937	871262
174	3.373	160.1	159.093	795177	742205	938371	926854	1.08978e+06	585121	867541	972797	980309	653485	829866	664150	509523	524913	799055
175	4.416	160.1	159.093	715854	671764	756860	703398	700003	375853	957458	632547	717347	440558	1.48724e+06	891935	516811	1.12076e+06	592911
176	0.899	160.987	159.98	2.73503e+06	3.08708e+06	3.27583e+06	3.58245e+06	3.40542e+06	3.9004e+06	4.78325e+06	3.72452e+06	3.74709e+06	2.37674e+06	2.84519e+06	3.09683e+06	2.61073e+06	2.35202e+06	2.67353e+06
177	1.041	161.069	160.062	6.52054e+08	6.69653e+08	7.09569e+08	6.67847e+08	7.12148e+08	6.19789e+08	6.63215e+08	7.19742e+08	7.98301e+08	6.05395e+08	6.15128e+08	6.93982e+08	5.6738e+08	4.87377e+08	6.89696e+08
178	1.442	161.069	160.062	4.12307e+06	4.66483e+06	4.67654e+06	5.39119e+06	4.341e+06	3.79167e+06	4.93757e+06	4.8162e+06	4.18501e+06	3.68695e+06	5.04421e+06	4.22294e+06	3.55355e+06	3.22959e+06	4.15676e+06
179	1.692	161.069	160.062	4.83798e+06	4.97637e+06	4.63612e+06	4.33326e+06	5.03507e+06	5.01216e+06	6.24805e+06	4.98247e+06	4.29406e+06	3.50644e+06	4.32417e+06	4.97944e+06	3.14594e+06	2.76917e+06	4.4671e+06
180	0.899	161.984	160.976	3.3061e+06	3.67576e+06	3.96281e+06	4.29265e+06	4.0851e+06	4.64763e+06	5.54253e+06	4.38427e+06	4.53189e+06	2.85639e+06	3.51359e+06	3.8698e+06	3.18898e+06	2.72624e+06	3.10942e+06
181	1.098	162.053	161.046	2.30788e+07	2.8695e+07	2.91417e+07	4.94473e+07	2.81566e+07	2.01922e+07	6.00649e+07	2.86241e+07	3.27728e+07	1.21055e+07	1.18928e+07	1.70184e+07	1.67731e+07	1.01174e+07	1.41428e+07
182	1.58	162.053	161.046	5.47996e+07	5.56143e+07	5.75094e+07	1.05527e+08	5.31997e+07	6.31228e+07	1.30208e+08	6.45446e+07	6.66865e+07	2.04198e+07	2.25333e+07	2.60153e+07	2.12348e+07	1.96037e+07	1.85162e+07
183	3.743	163.064	162.056	1.52478e+07	1.42838e+07	1.5445e+07	9.71307e+06	1.55549e+07	1.12949e+07	1.43575e+07	1.6521e+07	1.68015e+07	1.5138e+07	1.42724e+07	1.53657e+07	1.44972e+07	1.52171e+07	1.46647e+07
184	6.015	163.064	162.056	417984	413927	462891	701402	567415	549158	593523	579628	733922	132852	147045	530528	361633	440489	156105
185	7.206	163.064	162.057	763489	743546	836076	1.60055e+06	1.0672e+06	1.07161e+06	1.29091e+06	1.23555e+06	1.68515e+06	227180	202287	183247	168655	124960	114317
186	1.613	163.99	162.983	7.9479e+06	8.02833e+06	8.88224e+06	6.75689e+06	9.89814e+06	6.81355e+06	9.09635e+06	7.32456e+06	8.49317e+06	7.90452e+06	7.92001e+06	9.56437e+06	6.79893e+06	8.65996e+06	7.80179e+06
187	2.183	163.99	162.983	5.18156e+06	8.20254e+06	7.84668e+06	6.86415e+06	6.82569e+06	8.81032e+06	9.24954e+06	8.97044e+06	8.16347e+06	7.50584e+06	1.21859e+07	7.92954e+06	6.48597e+06	7.1531e+06	5.15731e+06
188	1.966	163.99	162.983	4.69289e+06	3.85693e+06	4.66572e+06	3.99646e+06	4.71749e+06	2.83586e+06	4.42048e+06	3.86321e+06	4.31782e+06	3.88048e+06	5.77537e+06	4.4769e+06	1.08797e+07	9.59548e+06	4.82366e+06
189	2.16	165.079	164.072	2.33367e+08	2.73699e+08	2.66964e+08	3.08783e+08	2.68855e+08	3.43543e+08	2.73416e+08	3.08197e+08	2.83735e+08	2.4335e+08	2.46238e+08	2.47398e+08	1.83138e+08	1.72453e+08	2.06366e+08
190	1.953	165.079	164.072	1.9655e+08	1.79189e+08	2.12104e+08	2.12477e+08	2.30103e+08	1.12793e+08	3.31468e+08	1.96849e+08	1.68073e+08	1.44916e+08	1.77925e+08	1.85026e+08	1.22308e+08	1.65757e+08	1.45378e+08
191	5.719	165.079	164.072	3.1823e+06	3.6435e+06	4.22438e+06	4.72431e+06	4.1957e+06	2.7242e+06	4.64393e+06	4.49385e+06	4.21893e+06	2.75154e+06	4.35943e+06	3.30708e+06	2.78193e+06	2.62925e+06	3.68229e+06
192	0.898	165.943	164.935	632604	633740	620438	736515	274778	718470	927286	693405	729656	583065	595790	316977	584333	496508	591163
193	0.95	165.952	164.945	1.81214e+06	1.33126e+06	1.62325e+06	1.81531e+06	1.48858e+06	1.98298e+06	1.90637e+06	1.6464e+06	1.64394e+06	1.45199e+06	1.59836e+06	1.78387e+06	1.29074e+06	1.07182e+06	1.27256e+06
194	4.845	166.027	165.02	3.72835e+06	2.83839e+06	4.96595e+06	9.50962e+06	8.49307e+07	2.72206e+06	4.71492e+06	5.04402e+06	5.03015e+06	7.21506e+06	3.46495e+06	8.11636e+06	1.37668e+07	2.20136e+06	4.84338e+06
195	0.892	166.947	165.94	632604	633740	620438	736515	684068	718470	927286	693405	729656	583065	595790	682604	584333	496508	591163
196	1.069	168.029	167.021	4.09001e+08	4.22445e+08	4.52605e+08	3.36289e+08	4.66982e+08	2.99893e+08	5.82948e+08	4.7301e+08	3.24953e+08	3.58781e+08	4.87522e+08	4.37762e+08	3.77327e+08	3.56218e+08	3.60735e+08
197	1.441	168.029	167.021	9.45938e+07	9.50375e+07	9.81029e+07	9.66765e+07	1.21577e+08	7.79637e+07	1.29014e+08	1.14772e+08	9.02549e+07	7.60409e+07	9.83477e+07	8.60835e+07	6.57308e+07	7.60554e+07	6.95573e+07
198	3.089	168.04	167.033	767267	784911	676581	932458	1.22144e+06	345604	1.07585e+06	741052	1.15329e+06	1.10036e+06	1.07996e+06	890871	696895	780107	1.09183e+06
199	3.399	168.04	167.033	1.12077e+06	1.33177e+06	997329	957938	1.47372e+06	1.68827e+06	1.10304e+06	1.05531e+06	1.59708e+06	1.32269e+06	1.25068e+06	942028	884784	935941	1.25916e+06
200	2.092	168.09	167.083	2.22071e+06	2.55411e+06	2.67499e+06	3.84675e+06	2.86923e+06	4.51071e+06	4.75959e+06	2.81568e+06	3.11697e+06	1.43795e+06	1.03801e+06	1.26498e+06	1.20449e+06	1.00374e+06	1.03033e+06
201	1.792	168.09	167.083	2.35312e+06	2.0863e+06	2.32765e+06	3.15072e+06	2.09058e+06	573046	4.38094e+06	2.81475e+06	2.57067e+06	1.61254e+06	1.41615e+06	1.44595e+06	1.42217e+06	1.26816e+06	1.49338e+06
202	0.972	168.09	167.083	621250	673696	630028	1.06237e+06	623647	500167	906130	604244	615408	373139	218771	351490	373223	466406	347809
203	0.89	168.945	167.937	258381	261656	304015	310321	288273	328725	383666	314130	335410	230922	249221	290898	217734	210935	240772
204	1.448	169.026	168.019	1.21863e+06	1.33242e+06	1.21792e+06	1.36846e+06	1.62246e+06	981234	1.85278e+06	1.44945e+06	1.12313e+06	925716	1.23828e+06	1.23562e+06	872650	989926	979327
205	1.037	169.035	168.028	1.82576e+07	2.06031e+07	1.87962e+07	1.44391e+07	1.84299e+07	5.00697e+06	2.54449e+07	1.79116e+07	1.74704e+07	1.58058e+07	1.73906e+07	1.97397e+07	1.82657e+07	1.72542e+07	1.42754e+07
206	1.12	170.015	169.008	1.33019e+07	1.2117e+07	1.48726e+07	1.61566e+07	1.53945e+07	1.27769e+07	1.66103e+07	1.36023e+07	1.34927e+07	1.042e+07	1.17146e+07	2.12682e+07	1.10138e+07	1.07462e+07	1.16169e+07
207	1.439	170.019	169.012	3.12222e+06	3.31692e+06	3.52894e+06	3.15319e+06	5.27072e+06	5.47087e+06	3.41133e+06	3.83864e+06	3.7374e+06	2.86011e+06	2.03838e+06	3.17428e+06	2.7103e+06	2.72306e+06	2.26575e+06
208	1.451	171.053	170.046	3.76864e+06	3.91995e+06	3.93226e+06	5.942e+06	4.06511e+06	3.21652e+06	4.28296e+06	4.37768e+06	3.33925e+06	2.24219e+06	3.44465e+06	2.91405e+06	2.46564e+06	2.39594e+06	3.00122e+06
209	1.622	171.053	170.046	3.30854e+06	3.50199e+06	3.59036e+06	3.39599e+06	3.69328e+06	4.60159e+06	5.80185e+06	3.86427e+06	3.71264e+06	2.20058e+06	2.88046e+06	3.04347e+06	2.78244e+06	1.8937e+06	2.54954e+06
210	4.81	171.126	170.119	691731	783604	812819	594027	563904	411776	440961	631201	678641	354030	645610	573604	306726	437422	275287
211	9.05	171.126	170.119	426913	408444	415231	314610	320313	189232	212501	291687	332267	281861	525204	461535	301779	338396	286564
212	1.008	171.91	170.902	8.73116e+06	8.46226e+06	9.82485e+06	9.14249e+06	8.7028e+06	8.8924e+06	1.23777e+07	8.773e+06	8.3108e+06	8.62763e+06	8.1592e+06	9.38293e+06	9.11172e+06	8.53557e+06	7.73813e+06
213	5.403	173.106	172.098	4.33607e+07	4.19137e+07	4.5135e+07	6.05097e+07	5.03535e+07	2.81408e+07	4.11085e+07	5.06767e+07	4.1002e+07	3.73546e+07	5.86655e+07	3.58225e+07	3.33943e+07	3.3178e+07	4.74482e+07
214	5.2	173.106	172.098	2.02848e+07	1.97729e+07	2.12317e+07	2.75062e+07	2.32473e+07	1.3191e+07	1.87284e+07	2.33858e+07	1.92077e+07	1.77792e+07	2.65492e+07	1.6904e+07	1.59283e+07	1.62476e+07	2.16536e+07
215	4.421	173.106	172.098	8.98703e+06	8.46053e+06	8.5806e+06	7.54238e+06	4.26755e+06	5.92307e+06	4.19627e+06	7.03289e+06	7.75629e+06	1.95689e+07	5.08326e+06	8.8568e+06	5.21962e+06	8.39487e+06	4.18149e+06
216	1.444	174.101	173.093	4.17752e+06	4.44019e+06	4.6166e+06	3.8452e+06	4.20108e+06	2.80987e+06	4.10636e+06	4.40414e+06	3.22827e+06	5.89986e+06	5.63888e+06	4.28844e+06	3.63052e+06	3.95017e+06	4.10957e+06
217	1.595	174.101	173.093	1.83407e+06	1.70367e+06	1.87393e+06	2.08492e+06	2.11147e+06	1.41537e+06	1.56312e+06	2.09692e+06	1.7597e+06	1.96677e+06	1.85351e+06	1.79511e+06	1.31107e+06	1.73567e+06	1.71903e+06
218	0.953	174.112	173.105	1.78581e+07	1.75012e+07	1.89556e+07	1.50297e+07	1.80914e+07	1.50755e+07	1.82502e+07	1.95469e+07	1.45905e+07	1.78974e+07	1.88282e+07	2.06256e+07	1.4972e+07	1.4768e+07	1.61553e+07
219	1.338	175.01	174.002	1.35928e+07	1.49556e+07	1.55622e+07	8.95428e+06	1.42598e+07	1.60725e+07	1.38276e+07	1.51276e+07	1.23298e+07	1.73142e+07	1.51404e+07	1.59707e+07	1.71035e+07	2.11872e+07	1.45277e+07
220	1.012	175.096	174.089	5.96798e+07	5.96895e+07	4.83893e+07	6.23915e+07	5.31934e+07	5.63952e+07	7.45956e+07	6.69175e+07	5.87755e+07	4.92154e+07	4.51472e+07	4.95375e+07	5.6253e+07	5.27467e+07	4.45291e+07
221	1.544	175.986	174.978	3.19764e+06	2.75442e+06	3.27219e+06	2.58031e+06	2.66468e+06	2.74835e+06	2.80038e+06	3.06449e+06	3.00012e+06	2.70838e+06	3.13166e+06	2.82671e+06	2.73047e+06	2.95891e+06	2.97087e+06
222	4.307	176.069	175.062	1.55638e+07	1.49227e+07	1.58458e+07	1.96083e+07	2.25147e+07	1.62917e+07	1.86789e+07	1.65752e+07	1.1399e+07	7.77379e+06	1.04543e+07	1.12989e+07	1.26569e+07	1.16748e+07	1.03568e+07
223	5.892	176.105	175.098	594919	594823	573650	476881	424489	308997	347534	472449	567697	371519	698573	600862	366051	466355	396498
224	6.224	176.105	175.098	340184	338822	327806	304809	295444	267155	242494	289604	316789	305026	400954	389407	242461	333709	292626
225	7.865	176.881	175.874	95752.8	124068	110006	276689	181238	164616	358249	217790	236656	66456.1	29603.9	34375.2	20454.6	29832	15171.7
226	1.002	177.017	176.01	2.31135e+06	2.8055e+06	2.68132e+06	1.18617e+06	2.27166e+06	2.21121e+06	2.40876e+06	2.3991e+06	2.02523e+06	2.57974e+06	3.14607e+06	3.03425e+06	2.31381e+06	2.69186e+06	1.83278e+06
227	3.122	177.046	176.039	2.05811e+06	1.55252e+06	2.04061e+06	2.79241e+06	2.34442e+06	2.13118e+06	3.10647e+06	2.97814e+06	2.80232e+06	835781	1.62298e+06	1.75321e+06	1.34396e+06	1.36112e+06	1.45113e+06
228	3.464	177.046	176.039	2.46578e+06	2.99948e+06	2.91395e+06	4.23817e+06	2.79632e+06	2.47648e+06	4.82318e+06	3.03289e+06	3.39481e+06	1.35338e+06	2.20576e+06	1.86914e+06	1.95328e+06	1.44809e+06	1.95278e+06
229	4.235	177.072	176.065	652476	1.08275e+06	1.14383e+06	1.42967e+06	875991	1.22628e+06	1.36644e+06	1.20176e+06	1.40889e+06	553647	291879	801366	386500	817664	327351
230	0.895	177.977	176.97	568318	625073	659381	824424	737455	847351	1.15915e+06	765967	821257	424038	565838	663093	469813	447933	495239
231	1.096	178.048	177.041	9.41749e+06	8.67997e+06	9.20447e+06	9.99417e+06	9.81823e+06	8.25852e+06	1.36305e+07	8.11563e+06	9.16373e+06	8.80256e+06	8.84937e+06	9.84813e+06	1.04476e+07	7.60063e+06	7.92208e+06
232	7.053	178.877	177.87	129522	142403	142003	373974	216657	195180	473503	238026	277684	9628.37	11195.8	14043.7	15415.4	14360.6	12335.1
233	1.325	179.985	178.978	192452	177240	152389	214339	194276	151048	195624	156687	230727	187687	180632	245584	174207	201419	216927
234	6.008	181.006	179.999	180272	167419	177333	184805	233100	303872	269658	205899	248506	15136.1	13627.8	17038.1	15015.2	17337.3	13440.3
235	1.451	181.074	180.067	4.32839e+07	4.12609e+07	4.70637e+07	4.46998e+07	4.72213e+07	3.84406e+07	4.87649e+07	4.94203e+07	4.35498e+07	4.0377e+07	4.11251e+07	4.21299e+07	3.50765e+07	4.12053e+07	3.85637e+07
236	1.242	181.074	180.067	1.38086e+07	1.39128e+07	1.38842e+07	1.30818e+07	1.25613e+07	1.42916e+07	1.56281e+07	1.19005e+07	1.2222e+07	1.27564e+07	1.33003e+07	1.2596e+07	1.20392e+07	1.3275e+07	1.18525e+07
237	5.258	181.074	180.067	675050	629297	688070	1.04962e+06	871382	809049	1.02167e+06	959947	1.01071e+06	229534	232166	283387	231314	221163	227451
238	3.746	182.014	181.007	2.18598e+07	2.00285e+07	2.28192e+07	2.27714e+07	2.23745e+07	1.61755e+07	2.0816e+07	2.34891e+07	2.38411e+07	2.17015e+07	2.06494e+07	2.1734e+07	2.09917e+07	2.16924e+07	2.1257e+07
239	4.692	182.056	181.049	1.63782e+06	2.20744e+06	1.715e+06	1.52221e+06	2.29305e+06	1.38429e+06	2.1407e+06	2.05901e+06	1.68599e+06	1.50067e+06	2.24488e+06	1.96391e+06	1.58067e+06	1.35738e+06	2.05437e+06
240	1.136	183.051	182.044	1.76758e+07	2.18398e+07	2.24103e+07	1.34808e+07	2.21605e+07	2.09375e+07	1.82775e+07	1.85564e+07	2.37288e+07	1.8033e+07	1.94146e+07	2.48581e+07	2.13823e+07	1.55658e+07	1.93147e+07
241	1.238	183.051	182.044	1.76758e+07	1.77573e+07	1.88548e+07	1.53195e+07	1.914e+07	2.09375e+07	1.37631e+07	1.85564e+07	1.94445e+07	1.8033e+07	1.83075e+07	1.89208e+07	1.77936e+07	1.55658e+07	2.0976e+07
242	7.025	183.163	182.155	2.03215e+06	2.03977e+06	2.1211e+06	6.44784e+06	180761	144574	140034	191748	727806	160897	7.5923e+06	2.92642e+06	206959	76884.6	812940
243	0.887	183.938	182.93	87619.8	114559	94426.3	111343	107051	123596	140696	130165	138255	99064.6	93373.5	107678	110117	96100.9	88164.5
244	10.279	184.02	183.012	248818	253435	248384	174318	415867	147401	185191	189066	830758	286562	254340	146191	375745	235360	294610
245	10.758	184.02	183.012	454325	399099	674074	242495	1.01284e+06	233798	283214	269320	1.47578e+06	866680	360663	206035	524472	315319	437762
246	10.921	184.02	183.012	476757	573429	518208	395104	888218	328343	368194	323350	1.65804e+06	570225	423825	272286	641310	462118	510580
247	1.594	184.035	183.028	1.56206e+06	1.45271e+06	1.67626e+06	2.21908e+06	1.54651e+06	2.01616e+06	2.16589e+06	1.94396e+06	1.93835e+06	826266	785547	1.00743e+06	844766	867088	1.0343e+06
248	7.389	185.015	184.008	288823	178122	262012	424827	272226	256374	320057	306891	361274	193988	153495	42695.1	66911.3	150050	47797.3
249	1.297	185.067	184.059	1.39355e+06	1.47492e+06	1.46122e+06	1.4579e+06	1.60927e+06	2.12346e+06	964630	1.61651e+06	1.56907e+06	1.49321e+06	1.725e+06	1.81947e+06	1.60215e+06	1.52345e+06	2.18864e+06
250	5.653	185.142	184.135	237937	212149	238345	182940	148933	72401.9	97460	159329	210407	158822	330234	286832	129781	169235	109240
251	1.14	185.993	184.986	3.13634e+07	3.45687e+07	3.73027e+07	2.38491e+07	2.5194e+07	3.02332e+07	4.74697e+07	2.43884e+07	3.25302e+07	3.52145e+07	4.87644e+07	5.05119e+07	3.96638e+07	3.36571e+07	3.87423e+07
252	1.093	186.03	185.022	6.73999e+08	6.74865e+08	7.50417e+08	1.05942e+09	7.73441e+08	6.95593e+08	7.72161e+08	8.37373e+08	9.14516e+08	3.92555e+08	4.91526e+08	6.94576e+08	4.81495e+08	4.34646e+08	5.14457e+08
253	5.191	186.035	185.028	162581	161128	161449	171652	274873	74326.1	86758.9	160062	355126	217498	95075	204013	98366.3	138642	116330
254	4.934	186.035	185.028	782362	814434	821319	805849	1.28396e+06	450000	644332	794422	1.62519e+06	976911	488828	976069	518384	646480	538779
255	1.437	186.101	185.093	1.73606e+06	1.81191e+06	1.99138e+06	1.82769e+06	1.74286e+06	1.41876e+06	1.55147e+06	1.68938e+06	1.78595e+06	2.47945e+06	1.55547e+06	1.59334e+06	1.50532e+06	2.15935e+06	1.46999e+06
256	1.674	187.03	186.023	718823	877918	848918	974329	873682	657704	1.31596e+06	979573	960201	515342	501089	832712	533685	631934	412627
257	5.29	187.121	186.114	7.35831e+07	7.51934e+07	8.02388e+07	1.30772e+08	3.2114e+07	3.47636e+07	2.69396e+07	4.35162e+07	5.59128e+07	6.1424e+07	1.18122e+08	7.01674e+07	2.91048e+07	3.70502e+07	3.02387e+07
258	12.268	187.121	186.114	3.15554e+06	2.52722e+06	2.32726e+06	4.79645e+06	1.06274e+06	1.03899e+06	1.0821e+06	1.13933e+06	1.20287e+06	1.96771e+06	8.17725e+06	4.45546e+06	1.9912e+06	1.71572e+06	3.19102e+06
259	12.106	187.121	186.114	1.5345e+06	1.03266e+06	1.17431e+06	2.10981e+06	954699	892364	831181	848931	890981	1.83017e+06	5.45789e+06	3.30292e+06	1.41999e+06	1.44316e+06	2.52651e+06
260	6.742	188.061	187.054	98498.7	99537	99979.6	68030.6	108517	118590	72694.9	107198	107743	79629.5	111418	105580	118223	87327.6	88919.7
261	1.439	188.116	187.109	6.73531e+06	6.98955e+06	7.54012e+06	6.43929e+06	7.03366e+06	5.17209e+06	6.52803e+06	6.98213e+06	6.24649e+06	1.07568e+07	7.6315e+06	6.37069e+06	5.11477e+06	7.0586e+06	6.31576e+06
262	3.177	188.116	187.109	7.48712e+06	6.42225e+06	8.3026e+06	6.90914e+06	8.05168e+06	2.97857e+06	6.48481e+06	7.99872e+06	5.04746e+06	9.08975e+06	1.05867e+07	8.45642e+06	5.73229e+06	7.59682e+06	8.95309e+06
263	2.86	188.116	187.109	5.63767e+06	6.20195e+06	5.54469e+06	6.32106e+06	7.01089e+06	532235	4.72049e+06	6.0131e+06	4.25159e+06	8.15984e+06	8.26215e+06	6.88409e+06	4.04327e+06	4.85294e+06	7.78919e+06
264	1.82	188.116	187.109	1.56329e+06	1.69641e+06	1.75772e+06	991870	1.38064e+06	599252	1.14293e+06	879027	1.10812e+06	4.11647e+06	2.55146e+06	1.79742e+06	969136	1.93519e+06	1.90029e+06
265	1.678	188.116	187.109	5.91692e+06	5.90164e+06	8.07135e+06	4.98427e+06	5.07562e+06	3.60046e+06	4.31994e+06	5.06104e+06	4.46685e+06	1.62161e+07	1.07795e+07	6.60512e+06	4.89991e+06	6.49036e+06	5.988e+06
266	7.268	188.142	187.134	391225	406666	336729	359456	371807	277900	289064	304862	357569	340500	387674	349915	1.80427e+06	335748	280773
267	1.626	189.054	188.046	3.18484e+06	2.75016e+06	2.89366e+06	2.597e+06	3.04372e+06	2.70689e+06	2.84022e+06	3.17962e+06	2.92008e+06	3.36782e+06	2.69804e+06	2.91119e+06	2.90456e+06	3.45859e+06	3.03267e+06
268	7.059	189.056	188.048	211659	200808	203956	222247	182086	173888	366746	207801	214520	181141	240474	237036	235255	172986	202639
269	1.073	189.064	188.057	5.3679e+07	5.11527e+07	5.74753e+07	7.9336e+07	6.86479e+07	3.78128e+07	5.65771e+07	7.05332e+07	5.54523e+07	3.91937e+07	6.38791e+07	5.14681e+07	5.11242e+07	3.86392e+07	5.84728e+07
270	1.45	189.064	188.057	4.10276e+07	4.14314e+07	4.40843e+07	6.18294e+07	4.85542e+07	3.49266e+07	4.51079e+07	4.97156e+07	4.06988e+07	2.43508e+07	4.0036e+07	3.21587e+07	2.8788e+07	2.46685e+07	3.47639e+07
271	4.594	189.101	188.093	723486	610303	640344	1.06197e+06	746448	1.04443e+06	1.11591e+06	725819	981055	319867	523420	306665	363860	389751	326994
272	5.428	190.085	189.077	334908	328079	324386	341917	364799	250342	407943	363228	302589	372174	312193	255802	212462	390154	226860
273	1.584	191.045	190.037	2.34305e+06	2.48436e+06	2.45997e+06	1.96691e+06	2.30416e+06	1.84568e+06	3.92358e+06	1.5537e+06	4.18205e+06	1.21855e+06	3.13751e+06	2.83872e+06	1.48336e+06	1.06735e+06	864491
274	3.814	191.062	190.055	6.357e+07	5.65281e+07	6.20439e+07	1.15093e+08	6.98859e+07	2.90143e+07	7.29449e+07	7.82731e+07	7.72035e+07	4.06675e+07	7.18055e+07	4.63532e+07	4.76193e+07	4.11835e+07	5.33829e+07
275	3.989	191.062	190.055	5.39987e+07	5.59646e+07	5.8356e+07	9.29904e+07	6.36143e+07	7.97652e+07	6.03955e+07	7.25553e+07	5.88784e+07	4.09532e+07	5.4975e+07	3.58678e+07	4.19435e+07	3.51042e+07	4.68692e+07
276	4.234	191.905	190.898	267644	366451	330301	855272	561538	1.00318e+06	1.20045e+06	1.26293e+06	643459	25632	22554.7	29628.6	29030.4	28285.3	26270.1
277	1.079	192.027	191.02	3.26243e+08	4.11397e+08	5.01107e+08	3.72535e+08	3.58322e+08	5.63097e+08	4.79562e+08	4.63178e+08	5.25462e+08	1.64602e+08	5.91977e+08	4.4608e+08	4.61005e+08	4.17107e+08	4.58089e+08
278	1.443	192.027	191.02	9.19188e+07	9.37855e+07	1.01024e+08	1.08276e+08	8.52329e+07	1.01856e+08	1.39799e+08	1.01131e+08	1.20193e+08	4.70709e+07	1.18306e+08	7.56946e+07	6.7657e+07	6.82506e+07	6.46343e+07
279	0.895	193.966	192.959	857074	868555	1.02461e+06	1.67674e+06	1.29292e+06	1.40516e+06	2.33343e+06	1.33648e+06	1.43958e+06	590350	863286	911645	683087	549220	664349
280	6.164	195.054	194.046	385543	420865	419018	735397	482888	472591	538870	519801	659356	75796.3	123577	100733	66255.8	52709.3	70683.5
281	6.442	195.054	194.046	426437	468560	463313	790922	629758	478747	647423	640497	778984	74119.4	121949	59797.1	61371	54899.3	64685.5
282	1.089	196.059	195.051	5.31602e+08	5.31673e+08	5.99926e+08	5.22825e+08	5.04621e+08	4.71735e+08	7.85278e+08	5.3447e+08	5.25667e+08	5.83259e+08	6.22308e+08	4.73675e+08	5.81941e+08	4.3954e+08	4.59464e+08
283	5.971	197.048	196.041	268395	247716	271334	554517	403876	353849	594027	426972	489013	14418.6	13360.1	16050.2	13988.3	16508.5	14534.6
284	5.954	197.142	196.135	426472	438288	472170	445791	237049	167238	204075	288366	373255	200290	577898	497941	225171	274072	218517
285	7.729	197.142	196.135	254261	253632	241694	193155	167132	115882	149277	173799	225330	156276	182426	212758	157587	177130	141984
286	1.561	197.968	196.96	2.70543e+06	2.30529e+06	2.35494e+06	2.1064e+06	2.2994e+06	2.07055e+06	1.87017e+06	2.26826e+06	2.40543e+06	2.43572e+06	2.68651e+06	2.32249e+06	2.72996e+06	2.63476e+06	2.74913e+06
287	6.682	198.126	197.119	642212	834805	770229	747227	604968	590871	332648	475392	764874	2.18944e+06	955276	866849	560105	633725	418595
288	4.145	198.137	197.13	2.0459e+06	2.9745e+06	3.13866e+06	4.5702e+06	3.39948e+06	3.3872e+06	6.80207e+06	3.93471e+06	3.8836e+06	1.18898e+06	798310	1.52019e+06	1.7499e+06	1.51994e+06	721378
289	7.619	198.162	197.155	455468	561137	335126	363426	417896	543591	580354	411095	1.04897e+06	971272	413811	443043	376662	754251	301209
290	5.856	199.031	198.024	150521	153911	170331	305512	206037	191681	254276	237141	273957	27031.7	32798.8	38415.2	24993.8	15684.1	37486.6
291	6.306	199.031	198.024	92154.9	85280.2	107245	177830	126085	122586	157368	161974	169696	14247.4	15869.2	16850.5	11604.4	12759.5	21139
292	3.747	199.04	198.033	2.78551e+08	2.64379e+08	2.91522e+08	3.02359e+08	2.89422e+08	2.12706e+08	2.71363e+08	3.09518e+08	3.15979e+08	2.73118e+08	2.67151e+08	2.84095e+08	2.67657e+08	2.79045e+08	2.73325e+08
293	1.623	199.082	198.075	4.22402e+07	4.02712e+07	4.55179e+07	3.84111e+07	4.66381e+07	3.84621e+07	3.9402e+07	4.66915e+07	3.96011e+07	4.45404e+07	3.98188e+07	4.10631e+07	3.94425e+07	4.58339e+07	4.22247e+07
294	4.728	199.121	198.114	1.03595e+06	1.01829e+06	1.12124e+06	770005	751317	499146	771518	941849	812741	415583	464931	434051	353083	433732	395420
295	5.783	199.121	198.114	409730	414002	417466	363570	260650	174635	218733	292027	367722	228679	569292	434112	244278	266390	231601
296	5.416	199.158	198.15	344254	326416	323834	241436	239609	150403	182618	252676	286653	218076	374249	303162	189300	241263	184862
297	5.961	199.158	198.15	246744	249563	270992	197392	194923	142086	108004	170120	200310	164858	254731	233565	154186	169604	152835
298	1.123	200.009	199.002	3.52916e+07	3.67649e+07	3.73387e+07	5.60864e+07	4.08876e+07	4.03212e+07	3.04636e+07	4.21232e+07	4.52818e+07	1.65334e+07	2.60083e+07	3.5467e+07	2.9023e+07	2.48592e+07	3.27696e+07
299	0.963	200.009	199.002	2.09953e+07	2.22726e+07	2.28489e+07	3.6244e+07	3.04813e+07	2.7093e+07	2.32304e+07	2.96239e+07	2.97426e+07	1.16118e+07	1.48459e+07	1.97803e+07	1.70499e+07	1.20246e+07	1.88753e+07
300	5.968	200.048	199.041	70228.3	68697.8	59313	159833	100402	93222.8	173131	126815	132617	14854.9	13764.3	18367.7	14411.6	17008	14974.4
301	0.948	200.078	199.07	8.09527e+06	8.45081e+06	8.28152e+06	4.06099e+06	7.75879e+06	1.00473e+07	8.09517e+06	7.62003e+06	7.09863e+06	7.15609e+06	7.12555e+06	1.04256e+07	8.14034e+06	8.87598e+06	5.99246e+06
302	5.973	201.043	200.036	73553.5	74472.5	73572.7	163404	111456	103089	186233	126221	133848	14982.6	13882.7	16678.1	14535.5	17154.3	15103.2
303	8.78	201.137	200.13	542096	571791	565539	406421	447374	337595	396561	443604	555784	383933	529018	527659	427075	497296	395432
304	9.034	201.137	200.13	546989	463079	555960	444382	375165	310900	360717	416125	397659	378110	593187	390630	371623	344124	340401
305	6.029	201.137	200.13	3.02437e+06	4.00381e+06	4.06889e+06	3.24279e+06	2.30413e+06	2.2631e+06	1.49368e+06	2.56345e+06	3.37296e+06	8.2404e+06	4.82814e+06	3.60019e+06	2.00524e+06	2.66438e+06	1.72856e+06
306	7.809	201.137	200.13	701806	788622	727218	534237	822416	470283	569206	642862	764380	596904	944625	605619	531400	592156	587098
307	1.431	202.046	201.038	1.07447e+07	1.48916e+07	1.29003e+07	1.41726e+07	1.01831e+07	2.1497e+07	2.24635e+07	2.92491e+07	9.79828e+06	1.46448e+07	1.13332e+07	1.04721e+07	1.09962e+07	1.76892e+07	7.41423e+06
308	3.138	202.132	201.125	1.25928e+06	1.17011e+06	1.3177e+06	800835	808744	476152	829628	942880	854151	2.98962e+06	1.61298e+06	1.21237e+06	918779	1.27448e+06	940037
309	1.638	202.132	201.125	7.66893e+06	8.18006e+06	8.99293e+06	4.56393e+06	6.35779e+06	3.4816e+06	5.39691e+06	6.01953e+06	4.53293e+06	1.96297e+07	1.14592e+07	9.44823e+06	6.04337e+06	8.615e+06	8.25544e+06
310	2.829	202.132	201.125	802969	859980	930092	615922	853556	436339	729439	643649	750075	3.31094e+06	1.30399e+06	785210	599330	909783	971986
311	1.45	202.132	201.125	1.64278e+06	1.09994e+06	1.09666e+06	970626	1.05455e+06	665780	1.37151e+06	1.05677e+06	812414	1.19164e+06	1.28987e+06	1.24248e+06	865787	610026	848264
312	1.55	203.005	201.997	2.22924e+07	2.24805e+07	2.32279e+07	1.99005e+07	2.09497e+07	2.07585e+07	2.00288e+07	2.17242e+07	2.21069e+07	1.97673e+07	2.30654e+07	2.25367e+07	2.19812e+07	2.14741e+07	2.32919e+07
313	1.075	203.043	202.036	1.57673e+07	1.54643e+07	2.0313e+07	2.6092e+07	1.98276e+07	2.09005e+07	1.63743e+07	2.24932e+07	2.58871e+07	9.32104e+06	1.23675e+07	1.62624e+07	1.3878e+07	1.20236e+07	1.26916e+07
314	1.079	203.08	202.072	1.73942e+07	1.95516e+07	2.06084e+07	1.86394e+07	2.14329e+07	1.18239e+07	1.78184e+07	2.22003e+07	1.87915e+07	1.55693e+07	2.19467e+07	1.85596e+07	1.65089e+07	1.15771e+07	2.29857e+07
315	1.699	203.08	202.072	4.56902e+07	4.65194e+07	4.84629e+07	5.21486e+07	5.30106e+07	4.38291e+07	4.42188e+07	5.40989e+07	4.69144e+07	3.13326e+07	5.16881e+07	3.84434e+07	3.2426e+07	2.43379e+07	5.02384e+07
316	5.628	203.116	202.109	6.33676e+06	6.36099e+06	6.82556e+06	1.02316e+07	9.57478e+06	9.22307e+06	1.05317e+07	7.9045e+06	8.38234e+06	2.45338e+06	4.2467e+06	2.35137e+06	3.00426e+06	3.60131e+06	2.51004e+06
317	5.537	203.116	202.109	770362	674972	706360	1.13334e+06	782946	1.35405e+06	1.14431e+06	824432	1.13514e+06	265620	428723	274461	336280	331820	265927
318	1.45	204.075	203.068	337337	244968	191042	263959	258469	386988	383313	286873	231933	266139	203853	266380	122303	141476	178357
319	3.681	204.09	203.083	8.56272e+07	7.86414e+07	7.45231e+07	1.05939e+08	7.95415e+07	9.5841e+07	9.86394e+07	9.21684e+07	8.07058e+07	6.7367e+07	7.32879e+07	8.04985e+07	5.0251e+07	5.64915e+07	6.39012e+07
320	3.372	204.09	203.083	3.78248e+07	3.95275e+07	5.422e+07	7.75006e+07	6.91508e+07	1.41767e+07	4.69169e+07	5.88908e+07	6.09325e+07	3.80882e+07	5.09168e+07	3.6853e+07	2.96955e+07	3.37079e+07	4.09456e+07
321	5.923	204.09	203.083	169096	179126	186987	248381	181175	115985	175589	200164	197475	114742	219630	159147	116972	97200.1	153063
322	1.445	204.111	203.104	2.75962e+06	2.97617e+06	3.11586e+06	2.5605e+06	2.59263e+06	1.96638e+06	2.36687e+06	2.85552e+06	2.53311e+06	3.38265e+06	3.56402e+06	3.13908e+06	2.90435e+06	3.33952e+06	2.98863e+06
323	7.402	204.137	203.129	400503	406225	327962	381744	299086	365334	480574	324392	528952	255078	321754	477988	360106	307173	254153
324	1.015	205.012	204.005	1.04638e+07	1.1798e+07	1.15478e+07	6.56807e+06	1.06015e+07	1.00269e+07	1.73044e+07	1.17833e+07	9.05082e+06	1.09518e+07	1.18602e+07	1.41978e+07	1.13944e+07	1.1228e+07	8.94664e+06
325	4.21	205.035	204.028	908422	973088	1.05283e+06	1.79447e+06	1.39279e+06	1.27453e+06	1.00265e+06	1.00851e+06	1.27104e+06	49302.2	81800.1	92385.5	37719.3	32058.5	58922.4
326	4.201	205.074	204.067	586544	534778	561729	636160	597651	479613	559416	220492	597572	422201	455348	529607	150479	433083	392504
327	4.906	205.078	204.07	2.26082e+06	2.3106e+06	2.39697e+06	4.89111e+06	2.80835e+06	1.65394e+06	2.57224e+06	3.13077e+06	2.66483e+06	1.09561e+06	2.0295e+06	1.46941e+06	1.70747e+06	1.73696e+06	1.65147e+06
328	1.731	205.095	204.088	1.68945e+06	1.64381e+06	1.65474e+06	1.00025e+06	1.70339e+06	1.12277e+06	1.37635e+06	1.63028e+06	1.26397e+06	2.24939e+06	2.00964e+06	2.49533e+06	1.49984e+06	997048	2.10031e+06
329	1.073	206.043	205.036	1.12715e+07	1.2581e+07	1.47779e+07	1.94824e+07	1.5452e+07	1.50525e+07	1.44854e+07	1.78102e+07	2.26712e+07	4.2523e+06	1.66313e+07	1.23058e+07	1.68726e+07	1.10882e+07	1.30046e+07
330	1.539	206.043	205.036	3.4373e+06	2.88997e+06	3.09866e+06	3.69039e+06	3.26493e+06	3.47974e+06	3.60794e+06	3.66965e+06	4.66021e+06	716533	3.49751e+06	2.0093e+06	3.20342e+06	2.38686e+06	2.30855e+06
331	1.455	206.043	205.036	2.24718e+06	2.84847e+06	2.83132e+06	3.33992e+06	2.38599e+06	2.42307e+06	3.52927e+06	3.14017e+06	3.94846e+06	552487	2.1168e+06	1.94786e+06	1.42274e+06	1.27602e+06	1.33057e+06
332	1.629	206.073	205.065	770869	721616	759349	1.01913e+06	942713	686559	683528	853887	736123	1.03585e+06	687693	621097	492592	689285	595254
333	8.535	206.167	205.16	241276	239493	251130	203353	239321	116980	151471	168586	232764	116543	340715	192133	131787	184561	148438
334	1.288	207.01	206.003	4.48414e+06	4.7978e+06	4.92537e+06	5.63302e+06	4.2328e+06	4.42139e+06	3.90523e+06	5.19285e+06	5.73126e+06	3.81856e+06	3.6257e+06	4.13558e+06	4.4571e+06	4.39085e+06	4.94745e+06
335	6.017	207.054	206.046	91099.5	97509.3	93144.6	177870	139885	122089	133283	135152	171078	13209.5	11507	14386.6	12678.4	14639.2	12082.7
336	8.872	207.072	206.065	229302	246335	249552	520293	437551	464779	193118	352232	358382	56018.3	73262.9	68499	118289	80910.8	31369.4
337	5.72	207.09	206.083	2.13927e+07	2.15569e+07	2.28149e+07	2.93482e+07	2.34223e+07	1.34776e+07	2.08614e+07	2.36413e+07	2.10371e+07	1.79311e+07	2.99125e+07	1.84687e+07	1.62676e+07	1.62465e+07	2.40557e+07
338	6.383	207.126	206.119	1.28287e+06	1.45334e+06	1.48534e+06	1.1638e+06	1.32959e+06	961432	1.15805e+06	1.39544e+06	1.45906e+06	199807	253311	249056	187529	40179.7	167504
339	1.538	207.923	206.916	409473	308208	242597	173340	259232	190176	182877	233894	207871	356046	302206	317907	333606	288514	292977
340	1.571	207.996	206.989	8.40966e+06	7.92009e+06	8.69372e+06	6.78245e+06	8.35986e+06	7.92723e+06	6.37916e+06	8.09674e+06	8.15438e+06	8.65527e+06	7.96967e+06	8.57694e+06	9.45906e+06	9.71304e+06	1.00107e+07
341	5.493	208.02	207.013	347960	297370	321753	378383	510562	202751	202559	188472	447575	289259	271722	162745	368570	349864	290401
342	9.475	208.147	207.139	793750	477851	867231	548897	773662	1.04859e+06	638588	896749	1.80891e+06	1.13116e+06	475306	743365	658696	1.16593e+06	1.01336e+06
343	7.868	208.853	207.846	181649	187625	173407	536413	317279	275442	608735	308401	380179	71187.6	31711.6	36822.6	21910.9	31956	16251.9
344	5.413	209.069	208.062	2.1925e+06	2.22902e+06	2.54048e+06	4.96716e+06	3.5615e+06	3.04923e+06	3.87721e+06	3.91025e+06	4.80329e+06	72311.6	72678.9	75843.1	86546.7	46485	62932.1
345	1.066	209.072	208.065	5.54243e+09	5.48634e+09	6.02853e+09	4.35134e+09	5.88105e+09	4.46443e+09	8.48321e+09	5.88774e+09	5.07167e+09	5.22923e+09	5.2492e+09	6.31527e+09	5.35098e+09	5.43898e+09	4.40939e+09
346	5.29	209.103	208.096	4.78033e+06	5.06451e+06	5.52328e+06	8.87844e+06	1.98816e+06	2.29449e+06	1.65266e+06	2.7716e+06	3.82721e+06	3.93822e+06	7.88648e+06	4.64174e+06	1.76978e+06	2.28233e+06	1.84562e+06
347	7.742	209.142	208.135	278605	382074	357398	263065	488940	318086	386140	479133	458162	222243	196865	143976	88163.9	281654	233812
348	7.663	209.142	208.135	344781	355779	405877	245053	482682	276895	385521	452781	491362	222243	214672	215525	150725	281654	233812
349	1.277	209.991	208.984	1.39948e+07	1.44128e+07	1.47134e+07	1.06389e+07	1.37664e+07	1.14885e+07	1.88912e+07	1.50057e+07	1.16575e+07	1.62532e+07	1.44199e+07	1.55676e+07	1.40611e+07	1.67836e+07	1.09635e+07
350	7.723	210.093	209.086	430777	428557	285857	631162	291279	119901	1.3096e+06	238740	312983	380296	503728	271595	102397	319157	357206
351	1.734	210.101	209.094	1.25539e+06	1.31349e+06	1.36894e+06	1.18788e+06	987118	1.67745e+06	1.59325e+06	1.10633e+06	1.23292e+06	570521	1.5699e+06	1.48746e+06	1.29629e+06	740528	1.56298e+06
352	8.852	210.162	209.155	1.19034e+06	1.48435e+06	1.07555e+06	1.06098e+06	1.71912e+06	1.48442e+06	1.79666e+06	1.23286e+06	2.43594e+06	1.93442e+06	1.2372e+06	1.41743e+06	1.37384e+06	2.12836e+06	1.08509e+06
353	9.39	210.162	209.155	560853	566072	576574	843270	675217	564025	658100	619533	681043	442053	453596	487514	436059	405726	435847
354	0.895	210.957	209.949	161046	147420	184026	316334	220478	252001	441556	253908	255182	128373	173178	175672	124872	114756	201574
355	1.455	211.046	210.039	1.72376e+06	1.65023e+06	1.8416e+06	2.39208e+06	2.04132e+06	1.34245e+06	1.4446e+06	1.99552e+06	1.77942e+06	1.34939e+06	1.89206e+06	1.36025e+06	1.62712e+06	1.48835e+06	2.05634e+06
356	1.627	211.046	210.039	3.09333e+06	3.09487e+06	3.33443e+06	2.99036e+06	3.19644e+06	3.86993e+06	4.71976e+06	3.35294e+06	3.23225e+06	1.96249e+06	2.824e+06	2.79399e+06	2.58361e+06	2.12939e+06	2.72041e+06
357	9.563	211.085	210.078	656945	672235	713737	612118	510802	365331	464742	474861	672805	505365	990313	829994	525174	562544	531198
358	5.918	211.085	210.078	165310	206140	180608	347410	288601	239891	296142	308320	335790	54049.1	53200.5	35681.2	47657.8	44896.8	44421.1
359	1.901	211.983	210.976	924065	1.14732e+06	1.05716e+06	1.82934e+06	1.13066e+06	1.55506e+06	897387	1.0725e+06	1.15863e+06	961308	724383	1.25633e+06	1.18265e+06	483842	1.4142e+06
360	1.748	211.983	210.976	1.01283e+06	601069	733696	1.09024e+06	940337	1.62741e+06	737272	984321	878828	570236	492123	845051	724936	535463	886893
361	1.129	212.009	211.001	3.31337e+07	2.98991e+07	3.62558e+07	4.05669e+07	3.24816e+07	3.97133e+07	3.50974e+07	3.8276e+07	3.57851e+07	3.7989e+07	4.0517e+07	4.08213e+07	3.02404e+07	3.34481e+07	4.5437e+07
362	0.985	212.009	211.002	8.94417e+06	9.6042e+06	9.90887e+06	1.01522e+07	1.11671e+07	1.05303e+07	1.12327e+07	1.1566e+07	1.12568e+07	7.12959e+06	1.21622e+07	9.82487e+06	7.96947e+06	3.33906e+07	9.98802e+06
363	0.987	213.028	212.021	2.73609e+06	2.87157e+06	3.18083e+06	1.61096e+06	1.92241e+06	2.36534e+06	4.4033e+06	2.00236e+06	2.20382e+06	2.15322e+06	2.65017e+06	3.04977e+06	2.45639e+06	2.83722e+06	1.59166e+06
364	5.37	213.101	212.093	423498	436597	442413	606195	462737	449046	624861	474348	650126	208176	451638	343242	296240	264895	312873
365	6.661	213.137	212.13	255138	264962	283870	365778	171870	107605	140558	183700	233147	132742	336566	238181	104076	107100	122316
366	6.451	213.137	212.13	693573	729728	787250	695053	462322	294001	351681	515000	620161	320475	1.06865e+06	766365	381128	433276	359207
367	0.946	214.093	213.086	2.25373e+07	2.55219e+07	2.62837e+07	1.30078e+07	2.4808e+07	2.6713e+07	2.87705e+07	2.2474e+07	2.06361e+07	2.64215e+07	2.39026e+07	3.1467e+07	2.52755e+07	2.79924e+07	1.93413e+07
368	1.678	214.132	213.125	5.60926e+06	5.7624e+06	5.98491e+06	7.80699e+06	4.46251e+06	5.48486e+06	7.21032e+06	4.09933e+06	6.0434e+06	4.63137e+06	4.59674e+06	5.32131e+06	3.86464e+06	4.57179e+06	2.95437e+06
369	5.444	214.132	213.125	231132	220882	222600	292652	256036	202022	355935	263995	256837	147948	195868	187530	140391	111531	152273
370	4.86	215.116	214.109	1.03974e+06	1.07451e+06	1.11558e+06	419284	684735	423634	526072	776484	892896	622154	1.51084e+06	1.27588e+06	642415	778995	562747
371	6.683	215.153	214.145	5.27681e+06	9.03393e+06	7.81859e+06	7.65876e+06	5.95802e+06	4.98764e+06	2.61169e+06	4.69091e+06	7.87422e+06	2.41034e+07	1.03147e+07	8.54207e+06	4.6338e+06	6.12106e+06	3.34335e+06
372	1.014	216.04	215.033	2.81637e+07	3.08341e+07	3.28054e+07	1.94806e+07	4.1526e+07	1.76953e+07	3.99527e+07	3.32448e+07	1.90468e+07	5.10093e+07	2.02821e+07	2.93554e+07	2.61136e+07	3.41787e+07	2.75145e+07
373	1.634	216.073	215.065	8.97625e+06	8.78243e+06	1.00289e+07	7.94313e+06	9.98148e+06	8.71917e+06	7.72584e+06	9.9638e+06	9.28757e+06	9.65446e+06	9.12909e+06	8.85944e+06	9.11974e+06	1.10419e+07	1.04072e+07
374	2.09	216.094	215.086	6.25073e+06	6.41864e+06	6.22086e+06	1.05783e+07	5.82219e+06	7.02666e+06	1.26721e+07	7.98557e+06	7.8339e+06	4.20717e+06	2.68574e+06	2.58337e+06	3.01763e+06	2.2154e+06	2.57087e+06
375	1.79	216.094	215.086	4.16971e+06	4.31147e+06	4.81929e+06	7.22984e+06	5.24616e+06	3.23537e+06	1.14306e+07	5.98189e+06	5.61726e+06	2.33777e+06	1.66731e+06	2.50545e+06	1.99502e+06	2.19598e+06	1.72588e+06
376	1.448	216.111	215.104	856736	951947	980436	1.02776e+06	836156	708986	808353	935888	767064	1.09481e+06	798459	790109	638266	931594	696995
377	1.982	216.148	215.14	876625	1.13601e+06	1.01422e+06	671569	768998	604182	839295	608322	697963	3.00322e+06	1.70248e+06	1.05373e+06	896635	996604	1.11809e+06
378	4.14	216.148	215.141	664744	638000	658159	928476	736543	744225	1.43178e+06	864992	829644	452315	144103	328507	349046	308693	286949
379	1.333	217.039	216.031	2.13547e+07	2.32175e+07	2.56051e+07	2.86553e+07	1.92601e+07	2.44894e+07	1.67757e+07	2.56286e+07	2.93587e+07	1.92618e+07	1.13538e+07	2.11259e+07	1.33269e+07	2.08888e+07	2.183e+07
380	3.984	217.048	216.041	693042	655373	405787	480426	459008	381198	509631	452957	282612	347666	523428	353375	249657	297460	745967
381	8.348	217.05	216.043	86001.7	91352.9	99518.9	146116	146664	124219	196356	145552	147185	33047.2	28143.5	31197.7	18626.9	15373.6	39461.5
382	1.438	217.095	216.088	262752	252978	248294	298839	309431	244755	355496	250969	271638	275743	287211	274130	255143	186189	114274
383	4.817	217.132	216.124	5.65321e+06	5.70558e+06	6.06086e+06	5.30737e+06	3.84483e+06	2.90694e+06	2.79205e+06	4.45413e+06	4.5711e+06	3.94148e+06	7.87132e+06	6.17484e+06	3.14095e+06	4.19425e+06	3.14506e+06
384	7.999	217.132	216.124	262849	259006	274464	193688	188782	95085.7	135818	199913	213676	135836	324992	261882	155330	180782	141642
385	0.891	217.945	216.937	640922	673489	657022	670860	634348	695016	794838	759632	683776	538086	661802	696541	658349	524670	597763
386	0.898	217.977	216.969	173968	179898	187241	352002	253243	289698	474433	286694	287369	112297	185512	178957	102673	90998.9	133061
387	1.444	218.091	217.083	1.43677e+06	1.36511e+06	1.41473e+06	1.78066e+06	1.51931e+06	1.5517e+06	2.19028e+06	1.44234e+06	1.52172e+06	1.01589e+06	1.15528e+06	1.24519e+06	972922	931777	859927
388	4.904	218.116	217.108	206984	195419	190315	141282	256583	170827	196191	174568	177389	209715	155810	177413	152085	175385	330068
389	1.519	219.075	218.067	2.48947e+06	2.35306e+06	2.48601e+06	2.28456e+06	2.60287e+06	2.57525e+06	3.79645e+06	2.11597e+06	2.48884e+06	1.58825e+06	3.20247e+06	1.98366e+06	1.5537e+06	1.62737e+06	1.38334e+06
390	5.771	219.093	218.086	105274	125226	138574	197295	104543	80958.6	147265	100437	156235	126162	183307	121585	96780.4	97634.8	89584.9
391	2.126	219.111	218.104	1.00652e+08	1.06225e+08	1.06785e+08	1.31908e+08	1.07165e+08	5.71143e+07	1.32584e+08	1.16132e+08	9.41951e+07	8.58986e+07	1.1012e+08	9.2363e+07	7.36417e+07	8.14236e+07	7.47593e+07
392	2.49	219.111	218.104	8.84777e+07	9.38729e+07	1.00129e+08	1.10742e+08	1.14601e+08	7.45344e+07	1.28052e+08	1.07344e+08	1.10058e+08	9.28545e+07	1.00371e+08	8.04315e+07	6.62508e+07	8.73719e+07	8.53627e+07
393	2.849	219.111	218.104	1.33027e+06	1.43063e+06	1.51275e+06	1.1651e+06	1.94575e+06	1.57926e+06	1.77299e+06	1.59928e+06	1.4097e+06	1.74232e+06	1.69534e+06	1.97644e+06	1.01953e+06	982091	1.84953e+06
394	1.598	220.012	219.004	410705	333469	492656	723603	359894	521161	720422	408547	528696	137463	91005.8	132659	180321	152915	82870.3
395	0.954	220.986	219.979	3.82353e+06	3.93278e+06	4.06571e+06	4.20489e+06	4.51347e+06	4.27537e+06	3.37511e+06	3.88042e+06	4.30194e+06	2.369e+06	3.19149e+06	3.91821e+06	3.39898e+06	2.72518e+06	3.41143e+06
396	4.356	221.072	220.065	8.26705e+06	7.90627e+06	8.55298e+06	1.02344e+07	8.5034e+06	1.65344e+07	1.43849e+07	7.23111e+06	9.31382e+06	4.94326e+06	8.8008e+06	4.88857e+06	5.16071e+06	6.91257e+06	3.08733e+06
397	4.258	221.072	220.065	6.49454e+06	6.60772e+06	6.91929e+06	9.08107e+06	6.82166e+06	3.50344e+06	1.23824e+07	5.82514e+06	9.07913e+06	4.02938e+06	8.16646e+06	4.97058e+06	4.37652e+06	5.5192e+06	2.70845e+06
398	6.372	221.106	220.098	210553	220578	212014	322617	261318	140063	220554	253257	236739	127325	243176	170430	150815	178116	191296
399	9.28	221.155	220.147	488852	411469	704750	407919	455619	1.78166e+06	327875	973650	1.39306e+06	1.2785e+06	532465	1.59905e+06	562518	1.22614e+06	965400
400	0.954	221.991	220.983	3.82353e+06	3.93278e+06	4.06571e+06	4.20489e+06	4.51347e+06	3.90972e+06	3.0604e+06	3.88042e+06	4.30194e+06	2.369e+06	3.19149e+06	3.91821e+06	3.39898e+06	2.72518e+06	3.41143e+06
401	1.739	222.012	221.005	2.92251e+06	4.08771e+06	3.28158e+06	3.26201e+06	4.80728e+06	7.04993e+06	3.60471e+06	4.21045e+06	4.25418e+06	1.98078e+06	2.27635e+06	2.94366e+06	2.08006e+06	1.75735e+06	2.09271e+06
402	1.112	222.068	221.06	3.53075e+07	3.85107e+07	3.33556e+07	4.84295e+07	2.98281e+07	2.39012e+07	3.81021e+07	3.53074e+07	4.62305e+07	2.90928e+07	2.63755e+07	2.83849e+07	3.28554e+07	2.74034e+07	2.6282e+07
403	0.974	222.068	221.06	4.13871e+07	4.39881e+07	4.84129e+07	7.84715e+07	4.07301e+07	6.65257e+07	5.18368e+07	4.82132e+07	6.14939e+07	2.7753e+07	3.34329e+07	3.97079e+07	3.65811e+07	2.74529e+07	2.66653e+07
404	6.636	222.074	221.067	317638	363306	337066	333141	437830	303920	603584	371864	371056	235240	325808	281234	234538	208872	260814
405	6.7	222.087	221.08	213579	262013	294027	221882	336494	129900	316141	253071	160943	152196	374340	319200	236004	198195	407330
406	3.842	222.101	221.093	2.77768e+06	2.44053e+06	2.55451e+06	2.59468e+06	2.40163e+06	2.10546e+06	2.08772e+06	2.30834e+06	2.08448e+06	4.50408e+06	3.2506e+06	3.00136e+06	2.12847e+06	2.99168e+06	2.7546e+06
407	2.906	222.101	221.093	1.24203e+06	1.13759e+06	1.02214e+06	742706	787337	363107	458795	647739	821044	3.9002e+06	1.74479e+06	1.28314e+06	1.03483e+06	1.46933e+06	1.14373e+06
408	3.617	222.101	221.093	1.51255e+06	1.513e+06	1.77149e+06	1.78138e+06	1.48797e+06	437835	1.16369e+06	1.57457e+06	1.68325e+06	2.75057e+06	1.95768e+06	1.85506e+06	1.36172e+06	1.64503e+06	1.58466e+06
409	8.593	222.162	221.155	213028	234041	235007	191826	93689.1	94591.1	80897.9	129316	195950	132556	456242	290703	121696	142452	100989
410	1.957	223.038	222.031	6.9378e+06	9.20202e+06	7.12278e+06	8.13528e+06	7.42915e+06	6.91629e+06	8.72711e+06	9.86468e+06	7.8925e+06	6.93342e+06	6.59848e+06	1.57173e+07	5.99483e+06	6.88678e+06	6.85912e+06
411	0.95	223.057	222.05	7.96537e+06	8.14994e+06	8.70448e+06	6.39797e+06	7.91454e+06	8.65542e+06	8.78704e+06	7.91368e+06	8.42664e+06	5.87678e+06	6.41915e+06	8.92036e+06	6.37817e+06	6.8345e+06	5.60182e+06
412	3.831	223.085	222.077	4.75067e+06	4.67167e+06	4.79594e+06	5.66323e+06	5.69997e+06	5.72918e+06	5.11777e+06	5.58371e+06	4.48783e+06	3.41153e+06	6.30868e+06	3.90239e+06	3.39377e+06	3.8985e+06	5.06357e+06
413	3.509	223.085	222.078	2.93889e+06	3.01337e+06	3.23247e+06	3.23075e+06	3.2318e+06	598976	3.15354e+06	3.34332e+06	3.65335e+06	3.055e+06	4.37994e+06	2.74475e+06	2.98346e+06	2.54729e+06	3.30732e+06
414	6.721	223.085	222.078	175659	158962	171603	258523	205166	190622	205370	232895	267816	47666.9	54543.9	60044.9	71423.1	37974.4	79739.2
415	6.029	223.119	222.112	211829	289119	310310	239995	166002	166606	97211.7	197822	253304	655418	370446	269076	139601	205795	131303
416	5.92	223.877	222.87	139634	155347	156694	345921	216165	181223	458997	236561	271329	13865.5	10178.6	17961.6	14850.9	14833.2	13203
417	7.026	224.103	223.096	1.09022e+06	1.34315e+06	885892	927749	1.24643e+06	862314	894865	886932	1.05027e+06	1.47903e+06	1.29066e+06	1.1504e+06	835369	924427	946530
418	4.142	224.116	223.109	1.53998e+06	1.4335e+06	1.48881e+06	2.17679e+06	1.72075e+06	1.68601e+06	3.31951e+06	1.97143e+06	1.88427e+06	609235	698418	727789	323807	755015	413427
419	1.551	224.986	223.979	3.44274e+06	3.36168e+06	3.55995e+06	3.18905e+06	3.4306e+06	3.1331e+06	2.84413e+06	3.57938e+06	3.38172e+06	3.08115e+06	3.82301e+06	3.33647e+06	3.53009e+06	3.74621e+06	3.59476e+06
420	1.699	225.062	224.054	1.19755e+07	1.22657e+07	1.32822e+07	1.34003e+07	1.4311e+07	1.26827e+07	1.09566e+07	1.44941e+07	1.26531e+07	8.54805e+06	1.37862e+07	1.04107e+07	9.17982e+06	7.20524e+06	1.43448e+07
421	5.256	225.064	224.057	802329	809988	872255	1.53955e+06	1.2092e+06	699374	1.38656e+06	1.292e+06	1.34625e+06	106518	160689	182444	121304	105622	115476
422	6.376	225.137	224.13	3.12715e+06	3.28901e+06	3.76104e+06	2.89328e+06	3.29358e+06	2.22671e+06	2.91042e+06	3.4146e+06	3.4158e+06	470746	771523	601278	482191	456937	473353
423	3.686	226.072	225.065	1.0355e+07	1.16697e+07	9.78868e+06	1.53137e+07	1.02986e+07	8.70415e+06	1.45261e+07	1.27693e+07	1.18931e+07	8.74301e+06	1.12202e+07	1.15255e+07	7.42056e+06	7.06698e+06	8.84904e+06
424	3.372	226.072	225.065	7.62372e+06	6.36831e+06	9.96366e+06	1.09718e+07	1.19676e+07	5.75488e+06	7.42326e+06	9.74814e+06	9.42783e+06	6.71288e+06	7.00823e+06	6.30379e+06	4.75445e+06	6.75323e+06	7.06696e+06
425	1.785	226.096	225.088	979088	917244	927965	137308	157682	137884	122781	126951	216522	2.23633e+06	2.73072e+06	1.78229e+06	570402	768390	1.97289e+06
426	9.949	226.118	225.111	722056	486629	423036	331145	566899	784223	71044.8	212715	634252	1.4265e+06	270586	650930	588225	619170	232806
427	12.339	226.194	225.186	488306	506637	539053	702676	511887	427460	507411	479688	704769	509291	409443	503159	372728	539437	428352
428	1.013	226.994	225.987	3.63167e+06	3.89894e+06	3.72333e+06	942665	3.56508e+06	2.91421e+06	5.49723e+06	3.16223e+06	2.40398e+06	4.32252e+06	4.36139e+06	4.49413e+06	4.19656e+06	4.59226e+06	2.58982e+06
429	7.363	227.02	226.013	181370	186159	188904	241887	229807	99567.7	195301	266804	204847	190377	193629	173748	122695	132543	146961
430	6.303	227.035	226.028	510360	512845	550340	506373	533096	378656	530247	510674	556863	511750	518591	534947	532545	535221	527012
431	5.972	227.059	226.051	185452	186606	178347	412694	265477	261716	478445	329254	350342	14935.2	13838.8	16625.3	14489.5	17099.9	15055.4
432	3.857	227.077	226.07	1.03621e+06	1.1919e+06	1.31742e+06	1.55148e+06	1.56699e+06	395634	949255	1.2417e+06	901889	976285	1.88952e+06	990857	974601	962926	1.31868e+06
433	3.985	227.077	226.07	1.49562e+06	1.49814e+06	1.60646e+06	2.37823e+06	1.71798e+06	1.69402e+06	1.24583e+06	2.13565e+06	1.6152e+06	1.23363e+06	2.06641e+06	1.20652e+06	1.09027e+06	1.17132e+06	1.91488e+06
434	5.241	227.116	226.109	382290	386916	391812	280432	222151	154109	159146	254248	292003	183835	500325	426388	181211	259845	171242
435	11.532	227.153	226.145	217182	169992	137785	402484	12391.2	14648.1	13731.2	15341.5	31904.2	139221	599417	366036	113980	87754.4	221248
436	7.025	227.153	226.145	3.32202e+06	3.30906e+06	3.43013e+06	1.00634e+07	391158	302055	336953	424399	1.22515e+06	351162	1.16367e+07	4.67098e+06	405135	221268	1.37031e+06
437	1.535	228.075	227.068	1.3847e+06	1.33805e+06	1.60182e+06	1.80226e+06	1.40144e+06	1.39985e+06	1.41138e+06	1.60744e+06	1.85478e+06	1.16707e+06	1.11041e+06	1.12873e+06	1.10359e+06	1.22253e+06	890425
438	3.945	228.148	227.14	1.81254e+07	1.72162e+07	1.86987e+07	2.74988e+07	1.93395e+07	1.39513e+07	1.97518e+07	1.92172e+07	2.05339e+07	1.94169e+07	7.82654e+06	8.72744e+06	6.99274e+06	1.71661e+07	6.53267e+06
439	10.017	228.209	227.202	4.13298e+06	4.20918e+06	4.15339e+06	4.96347e+06	4.65557e+06	3.40525e+06	3.79141e+06	4.51863e+06	5.4139e+06	3.40213e+06	4.21852e+06	3.77763e+06	3.74392e+06	3.52878e+06	3.79972e+06
440	13.008	228.209	227.202	1.89314e+06	2.29701e+06	2.3595e+06	2.52655e+06	2.43632e+06	1.99131e+06	2.06733e+06	2.28165e+06	2.41629e+06	2.06758e+06	1.69765e+06	2.1797e+06	1.86124e+06	1.81254e+06	1.98101e+06
441	7.969	229.02	228.013	91995.1	83710	81845.1	153612	100313	98790	203926	117861	106891	18627.1	24198.7	44328.1	19093.6	14353	13824.2
442	1.505	229.059	228.052	1.1481e+06	1.25231e+06	1.32447e+06	1.39709e+06	1.18303e+06	1.42614e+06	1.87895e+06	1.28937e+06	1.41197e+06	663345	1.08354e+06	1.19933e+06	898657	708828	885172
443	1.292	229.093	228.086	735500	797841	842989	478892	815270	821028	756807	825255	580909	937880	854362	906346	748216	920766	786268
444	5.48	229.132	228.125	247722	255312	278785	194451	164827	99787	147575	197333	231085	137011	393081	280144	147614	170106	131171
445	4.72	229.132	228.125	439478	453167	477126	327022	344995	252082	276532	377497	397126	253341	482092	370368	261211	298288	247083
446	5.654	229.132	228.125	1.69012e+06	1.7758e+06	1.90353e+06	1.33688e+06	1.14323e+06	625268	792767	1.31283e+06	1.51737e+06	995907	2.76755e+06	2.11773e+06	997198	1.32339e+06	886911
447	11.233	229.91	228.903	604559	594730	617924	575022	583092	636532	699846	5.19711e+06	491659	679110	701789	637816	677549	694911	718834
448	1.122	230.019	229.012	4.81818e+07	5.04125e+07	5.48688e+07	5.39464e+07	4.80239e+07	5.08532e+07	6.06609e+07	5.15113e+07	5.92901e+07	4.36928e+07	4.36037e+07	5.21212e+07	5.29396e+07	4.28269e+07	5.28853e+07
449	0.974	230.019	229.012	1.69453e+07	1.63086e+07	1.73484e+07	1.93437e+07	1.56991e+07	1.79878e+07	2.2081e+07	1.91699e+07	1.83192e+07	1.24859e+07	1.33678e+07	1.56711e+07	1.39095e+07	1.21363e+07	1.26715e+07
450	1.3	230.04	229.033	813352	1.31072e+06	1.46783e+06	1.18616e+06	4.34002e+06	891164	2.31454e+06	1.35004e+06	1.05885e+06	1.07637e+06	1.52999e+06	1.24907e+06	948817	1.15289e+06	1.01273e+06
451	1.47	230.04	229.033	4.74921e+06	4.94663e+06	5.06144e+06	3.30752e+06	3.98171e+06	3.27236e+06	5.65087e+06	3.9761e+06	3.8149e+06	4.45288e+06	5.66038e+06	5.69335e+06	5.73078e+06	4.98134e+06	3.35963e+06
452	5.88	230.058	229.051	431972	438953	434780	586170	639974	511921	901427	628948	613405	60148.7	51558.9	64788.7	28632.2	27875.2	34136.3
453	4.73	230.127	229.12	624034	707852	726986	809209	818106	707005	884460	741217	720350	544917	606232	683053	495681	347726	492318
454	5.004	230.127	229.12	146816	162366	159278	213261	171888	121748	172424	176637	179121	140206	203188	154229	107946	99023.8	147896
455	4.882	230.127	229.12	1.6533e+06	1.67872e+06	1.78607e+06	1.68121e+06	1.91051e+06	1.53126e+06	2.15948e+06	1.72183e+06	1.55919e+06	1.11173e+06	2.1188e+06	2.04479e+06	1.48332e+06	947231	1.70936e+06
456	4.164	230.163	229.156	1.38489e+06	1.22554e+06	1.23315e+06	631074	733387	228220	652041	565416	699016	3.83744e+06	1.61927e+06	1.13465e+06	962784	1.3477e+06	1.09514e+06
457	4.258	230.163	229.156	1.40048e+06	1.47645e+06	1.67004e+06	898755	1.09203e+06	847775	948151	981030	834018	5.11168e+06	2.52677e+06	1.55194e+06	1.24483e+06	1.93834e+06	1.56459e+06
458	9.076	230.189	229.181	440339	542161	443118	323219	584194	514918	351156	414579	536077	609700	505935	478865	229733	1.21144e+06	340512
459	5.414	231.052	230.044	236226	245789	277672	540831	398450	346439	448320	457630	536339	22192	24881.1	19541.1	19784.1	24267.9	21308.9
460	3.983	231.057	230.05	931037	967002	905481	1.91366e+06	872614	280214	1.34828e+06	994941	1.54903e+06	234827	723206	493995	474661	319676	498597
461	4.154	231.057	230.05	1.06383e+06	904163	1.02715e+06	1.98674e+06	1.19582e+06	2.04551e+06	1.55132e+06	1.56971e+06	1.94613e+06	276972	767142	651287	455443	384713	538073
462	5.403	231.064	230.057	1.52032e+06	1.4324e+06	1.43604e+06	2.02436e+06	1.7112e+06	954633	1.39001e+06	1.69905e+06	1.41427e+06	1.29622e+06	2.05216e+06	1.19675e+06	1.07853e+06	1.14302e+06	1.62435e+06
463	5.199	231.064	230.057	654805	640472	659503	889186	715981	436903	572810	725263	631099	586004	908999	565478	520333	525460	702510
464	0.937	231.083	230.076	5.94132e+06	6.31349e+06	6.54966e+06	5.87774e+06	7.20049e+06	7.13834e+06	8.32821e+06	6.64088e+06	6.44337e+06	5.53461e+06	5.33124e+06	7.42792e+06	5.64031e+06	5.66388e+06	4.49269e+06
465	5.352	231.093	230.086	354955	353190	374972	1.0377e+06	312464	375232	1.00477e+06	461923	531775	67065.6	64015	87166	80191.6	54616.8	39107
466	5.357	231.101	230.094	351996	338674	401123	422475	388545	194115	418996	407139	351331	299584	484528	348368	254915	329136	314745
467	5.37	231.111	230.104	220939	212262	253471	316614	229478	241538	331225	245052	353769	115192	247359	176117	153891	121409	155077
468	5.207	231.147	230.14	1.92412e+06	1.89777e+06	2.06077e+06	1.4259e+06	1.46966e+06	937269	1.10202e+06	1.56426e+06	1.80813e+06	1.35756e+06	2.13604e+06	1.75067e+06	1.04879e+06	1.48201e+06	963671
469	5.559	231.147	230.14	242154	356525	416042	223990	294770	285796	154715	248266	350355	858312	410672	404423	201336	290114	183331
470	1.065	232.106	231.099	1.55339e+07	1.3473e+07	1.61983e+07	1.42261e+07	1.53404e+07	6.75645e+06	1.41601e+07	1.24403e+07	1.12557e+07	2.57093e+07	2.07338e+07	2.11467e+07	1.44595e+07	1.55381e+07	1.90777e+07
471	1.455	232.106	231.099	5.23893e+06	5.18048e+06	5.50991e+06	6.5381e+06	5.19365e+06	4.58625e+06	8.13736e+06	5.44188e+06	4.82594e+06	5.28295e+06	3.79309e+06	4.25386e+06	2.9084e+06	3.39187e+06	3.33215e+06
472	5.526	232.131	231.124	247575	271390	202931	91342.1	199892	132104	171076	133671	167176	243461	113677	112422	110586	101608	156178
473	1.5	232.142	231.135	2.08105e+06	2.18652e+06	2.19138e+06	2.13237e+06	2.07041e+06	1.32695e+06	1.9219e+06	2.01461e+06	1.87133e+06	4.31339e+06	2.09537e+06	2.11471e+06	1.33829e+06	2.05831e+06	1.74915e+06
474	7.495	232.168	231.161	113092	106214	90456.5	95150.7	130062	76925.1	130274	113735	114210	108711	123823	86488.6	68522.8	55118.2	97750.2
475	7.636	232.168	231.161	202385	208801	211469	254300	308464	167616	288545	244054	255995	209914	215661	170293	132636	115994	126489
476	4.244	232.931	231.924	1.14925e+06	1.24032e+06	1.39877e+06	1.60726e+06	1.88893e+06	1.31928e+06	2.64047e+06	2.09359e+06	2.0024e+06	45130	121393	109754	60364	123370	46843.8
477	1.009	233.055	232.047	4.2909e+06	4.48738e+06	3.16646e+06	2.56949e+06	3.78034e+06	4.54139e+06	6.71675e+06	4.71264e+06	2.20439e+06	4.11868e+06	5.36557e+06	6.25349e+06	4.44074e+06	4.03695e+06	2.2251e+06
478	1.95	233.067	232.059	4.68868e+07	4.42323e+07	5.33736e+07	5.51274e+07	4.94717e+07	3.80181e+07	5.71513e+07	4.75354e+07	4.04814e+07	4.80631e+07	4.57967e+07	1.10994e+08	3.79696e+07	4.51294e+07	4.8844e+07
479	2.163	233.067	232.059	5.64092e+07	6.73887e+07	6.40454e+07	6.43097e+07	1.18697e+08	8.42371e+07	5.94768e+07	7.2336e+07	6.8529e+07	4.87027e+07	6.17262e+07	1.10963e+08	4.52205e+07	4.54813e+07	4.46608e+07
480	1.864	233.09	232.083	3.23386e+06	2.52914e+06	2.52308e+06	3.10709e+06	2.67385e+06	3.9447e+06	3.03098e+06	2.47102e+06	3.3756e+06	1.23353e+06	2.38381e+06	1.69714e+06	896629	1.34942e+06	1.2575e+06
481	6.534	233.109	232.102	209142	187841	218918	291449	219790	191708	224311	252410	335748	117859	181410	183042	130078	122774	143097
482	3.884	233.127	232.119	597258	527857	717349	641052	810129	208166	1.02796e+06	759374	676094	570561	581552	567301	408323	348321	635123
483	4.03	233.127	232.119	2.32179e+06	2.12085e+06	2.16116e+06	2.24208e+06	2.51892e+06	1.47309e+06	3.40641e+06	2.39332e+06	2.2503e+06	1.7462e+06	1.88958e+06	1.89221e+06	1.71307e+06	1.28879e+06	2.34625e+06
484	4.135	233.127	232.119	1.66076e+06	1.6964e+06	1.67062e+06	1.55499e+06	2.02134e+06	4.03567e+06	2.31826e+06	1.76465e+06	1.6654e+06	1.34838e+06	1.45667e+06	1.72159e+06	1.32154e+06	1.21876e+06	1.43264e+06
485	4.501	233.127	232.119	984721	1.01804e+06	1.0339e+06	1.27568e+06	1.24581e+06	483845	2.38696e+06	1.40538e+06	772268	548312	791516	1.08605e+06	758025	667240	256923
486	0.996	233.91	232.903	8.77915e+06	8.47352e+06	1.03536e+07	1.44029e+07	1.09056e+07	1.8588e+07	1.22156e+07	2.32649e+07	1.00905e+07	7.76562e+06	7.80881e+06	7.66858e+06	6.28227e+06	1.75495e+07	2.25282e+07
487	4.543	234.014	233.007	342852	472769	184169	238168	4.81298e+06	270023	297545	201871	218427	342711	352453	330848	309987	3.91636e+06	709797
488	1.308	234.029	233.022	9.92918e+06	1.11034e+07	1.21372e+07	1.31578e+07	1.07558e+07	1.16432e+07	9.69298e+06	1.20035e+07	1.35622e+07	8.50573e+06	7.85029e+06	9.79383e+06	1.00505e+07	9.93603e+06	9.73443e+06
489	1.042	234.085	233.078	1.41264e+07	1.42804e+07	1.31675e+07	1.055e+07	1.32898e+07	8.44064e+06	1.2814e+07	1.304e+07	1.08092e+07	1.75018e+07	1.81997e+07	1.72954e+07	1.5729e+07	1.42306e+07	1.8436e+07
490	2.09	234.104	233.097	3.43926e+06	3.47712e+06	3.14742e+06	5.58512e+06	3.19349e+06	3.95262e+06	7.20865e+06	4.18976e+06	4.23459e+06	1.90628e+06	1.20465e+06	1.56826e+06	1.45455e+06	1.27885e+06	1.34287e+06
491	1.314	235.046	234.039	1.96709e+06	2.14597e+06	2.24179e+06	1.74809e+06	2.08692e+06	1.28048e+06	2.33873e+06	2.17845e+06	1.78951e+06	1.97885e+06	2.32552e+06	1.83999e+06	1.77783e+06	2.26561e+06	1.60046e+06
492	0.899	235.943	234.936	227999	212500	226904	392441	307733	334218	549297	384532	331297	147441	225522	235329	144840	132886	174299
493	3.975	236.116	235.109	295763	436366	271253	400637	401728	229493	171712	353064	203498	723377	324286	242550	150985	300996	214068
494	8.637	236.178	235.171	96555	74507.8	157039	56094.8	192243	533585	84804.6	171389	400643	569191	54654.8	181841	208287	316078	156155
495	7.983	237.083	236.075	68874.9	67381.5	84249.6	133574	113456	119371	74061.2	92323	69030.6	17906.3	18622.1	14458.1	23529	15479.1	13116.6
496	8.08	237.083	236.076	113977	116683	115341	245022	259854	281629	99007.3	208345	208461	18613.1	14456.7	15374.4	23529	15508.5	13416
497	5.877	237.101	236.093	943609	945696	989365	1.5773e+06	1.18261e+06	1.66662e+06	1.60584e+06	1.05723e+06	1.62995e+06	360678	374864	355783	397525	394824	299548
498	6.683	237.134	236.127	392703	729917	602084	593457	473072	368332	178113	351690	615058	1.9403e+06	785393	687688	358771	468637	244176
499	1.537	237.986	236.978	6.4252e+06	5.24394e+06	5.49424e+06	5.51923e+06	4.77047e+06	4.92245e+06	5.57017e+06	5.1463e+06	4.95765e+06	4.99322e+06	6.4527e+06	5.8845e+06	5.3655e+06	4.38444e+06	5.07687e+06
500	1.691	238.096	237.088	1.40841e+06	1.53203e+06	1.63252e+06	1.47466e+06	1.75038e+06	1.01716e+06	1.52676e+06	1.4899e+06	1.15067e+06	1.92137e+06	1.74058e+06	1.46341e+06	992139	1.22984e+06	1.29286e+06
501	5.45	238.125	237.117	53715.9	68292.1	44864.9	52467.5	78088.8	17529.8	138456	92769.4	99223.2	67993.9	47601.9	57575.9	32033.2	29465.5	71521.4
502	1.9	239.002	237.995	2.15812e+06	2.34352e+06	1.44659e+06	1.48551e+06	1.74903e+06	1.76772e+06	1.35255e+06	1.50134e+06	1.70389e+06	698783	846410	1.06131e+06	976878	1.41343e+06	1.35119e+06
503	1.451	239.033	238.025	825631	600228	629168	559594	703405	597958	610750	652463	686007	627508	638553	711951	667453	753162	538469
504	6.016	239.08	238.073	652748	631838	708216	1.22674e+06	925329	842946	970355	961512	1.24908e+06	76605.7	94504.8	92269.8	94285.1	54998	100151
505	6.306	239.08	238.073	1.10828e+06	1.18234e+06	1.3761e+06	2.19322e+06	1.66798e+06	1.48787e+06	1.66892e+06	1.66931e+06	2.21806e+06	78139.3	127153	99225.9	86317.3	70252.9	108719
506	6.469	239.08	238.073	95752.9	99036.5	116494	167184	132085	121273	142334	130391	145722	78139.3	23575.8	26321	13388.1	70252.9	31948.6
507	4.817	239.114	238.106	268287	284966	300702	257451	203740	145978	137762	217910	219165	195378	390445	312549	153145	215114	162992
508	9.184	239.225	238.218	167803	156986	167043	445245	25818.2	34377.1	38158.3	54065.5	110624	38677	525429	178588	42100.3	15147.6	83133.5
509	1.687	241.036	240.028	361010	423375	405716	444219	534056	404061	317940	487860	391170	244514	387872	322849	275538	195512	417423
510	6.221	241.041	240.034	106583	119865	121053	258577	162205	187383	211681	207185	272213	14197	14945.9	15497.9	16861.4	17812.7	13193.4
511	6.436	241.051	240.044	1.00601e+06	1.00772e+06	1.06112e+06	1.01188e+06	1.05023e+06	723482	985951	1.02198e+06	1.07562e+06	1.00034e+06	962574	1.02363e+06	978592	1.04302e+06	1.00187e+06
512	2.133	241.093	240.086	2.07431e+06	2.4654e+06	2.03988e+06	2.07921e+06	2.11703e+06	1.9214e+06	2.66931e+06	2.56682e+06	1.98161e+06	1.89037e+06	2.21596e+06	1.48868e+06	1.46563e+06	1.45143e+06	1.56293e+06
513	2.491	241.093	240.086	2.11374e+06	2.34164e+06	2.77321e+06	3.58723e+06	3.09682e+06	1.59389e+06	3.06298e+06	2.9278e+06	4.99448e+06	2.43573e+06	2.92403e+06	2.61763e+06	2.04464e+06	2.80022e+06	2.41599e+06
514	5.403	241.093	240.086	5.87486e+06	5.68402e+06	6.29692e+06	8.30131e+06	7.11232e+06	3.99361e+06	5.82108e+06	7.31417e+06	5.78495e+06	5.05186e+06	7.92747e+06	4.85913e+06	4.615e+06	4.62333e+06	6.64538e+06
515	4.421	241.093	240.086	758655	783862	805837	644364	351359	564519	33691	629080	674111	1.11008e+06	842394	788853	165168	759766	491704
516	5.2	241.093	240.086	2.69248e+06	2.6685e+06	2.94218e+06	3.86578e+06	3.21793e+06	1.81127e+06	2.48997e+06	3.2014e+06	2.64955e+06	2.38462e+06	3.63811e+06	2.2348e+06	2.13173e+06	2.25683e+06	2.91343e+06
517	5.955	241.132	240.125	2.58219e+06	2.6693e+06	2.7676e+06	2.53886e+06	1.4348e+06	993828	1.14398e+06	1.71649e+06	2.10879e+06	1.11167e+06	3.49143e+06	3.00856e+06	1.30001e+06	1.55162e+06	1.28245e+06
518	5.034	241.132	240.125	237137	287932	278305	195184	210207	153024	182181	225595	240580	113808	142173	144397	77050.6	73883.2	89635.9
519	1.46	242.002	240.994	1.25568e+07	1.23753e+07	1.29806e+07	1.9254e+07	1.56472e+07	1.39677e+07	1.57083e+07	1.55868e+07	1.582e+07	4.73117e+06	9.43318e+06	1.07067e+07	7.23598e+06	6.58555e+06	9.09451e+06
520	2.091	242.073	241.065	6.5675e+06	6.25341e+06	5.96051e+06	1.08086e+07	7.69e+06	7.1784e+06	1.37113e+07	7.89285e+06	7.76411e+06	4.12823e+06	2.65706e+06	3.01933e+06	3.00349e+06	2.28689e+06	2.15754e+06
521	1.813	242.073	241.066	4.76827e+06	5.05985e+06	5.39703e+06	7.3476e+06	5.05732e+06	4.52489e+06	1.06685e+07	6.19372e+06	5.82075e+06	3.16958e+06	4.35361e+06	4.98818e+06	3.58548e+06	2.57297e+06	4.48145e+06
522	4.802	242.081	241.073	501391	502927	533381	763508	668134	333427	587232	637666	500308	483100	330972	402615	279206	465715	290276
523	6.213	242.081	241.074	449479	447259	487618	478073	382916	320248	500403	453615	605493	287304	358286	456232	374866	341803	342448
524	1.854	242.09	241.083	1.19086e+06	1.17431e+06	1.35495e+06	1.47238e+06	1.11906e+06	1.26792e+06	1.41489e+06	1.22875e+06	1.69416e+06	1.839e+06	960775	1.08872e+06	814548	1.37456e+06	676356
525	1.649	242.091	241.083	634420	817994	871312	532032	905540	512820	1.09547e+06	506348	515469	1.38024e+06	462953	759736	624680	948326	456059
526	0.948	242.099	241.092	2.66532e+06	2.92395e+06	3.03902e+06	1.1715e+06	2.53713e+06	2.5155e+06	2.2785e+06	2.51822e+06	1.75955e+06	3.1456e+06	3.96196e+06	3.30664e+06	3.92226e+06	3.54147e+06	3.47722e+06
527	3.857	242.127	241.12	1.64073e+06	2.60874e+06	2.79232e+06	3.96528e+06	3.33077e+06	3.07436e+06	5.45481e+06	2.03912e+06	2.21492e+06	2.11944e+06	1.37401e+06	1.51464e+06	927305	1.44617e+06	902581
528	4.139	242.127	241.12	1.04693e+07	9.90544e+06	1.04559e+07	1.5082e+07	1.15093e+07	1.12105e+07	2.26894e+07	1.35435e+07	1.30753e+07	7.341e+06	2.41186e+06	5.36458e+06	5.88902e+06	5.08631e+06	4.76222e+06
529	13.225	242.225	241.217	450949	399056	469733	194570	345631	198223	240562	260218	453151	316719	331750	309343	367868	465770	278553
530	13.51	242.225	241.217	678285	642917	604514	687018	689501	590581	555283	631049	677609	888278	467074	488123	391653	416840	459737
531	13.367	242.225	241.218	1.54229e+06	1.8601e+06	1.45271e+06	1.7902e+06	1.76722e+06	1.69951e+06	941977	1.02684e+06	1.79591e+06	1.69506e+06	1.36825e+06	1.55344e+06	1.44047e+06	1.7671e+06	1.68801e+06
532	1.013	242.968	241.961	5.37288e+06	5.89046e+06	5.64863e+06	3.37628e+06	5.89482e+06	4.71478e+06	9.10036e+06	5.72049e+06	4.96098e+06	5.02208e+06	5.15355e+06	6.40314e+06	5.70841e+06	6.06871e+06	4.38933e+06
533	1.798	243.075	242.067	4.76827e+06	5.21089e+06	5.39703e+06	5.31706e+06	5.11209e+06	6.37433e+06	6.55385e+06	4.9957e+06	5.18394e+06	3.16958e+06	4.35361e+06	5.03958e+06	3.58548e+06	2.57297e+06	4.47017e+06
534	9.949	243.109	242.101	879801	626059	576157	442492	709660	984738	124305	338876	789730	1.47248e+06	401482	869692	758023	826996	367406
535	5.415	243.147	242.14	5.32146e+06	4.9434e+06	5.33747e+06	3.84646e+06	3.86071e+06	2.34011e+06	3.03814e+06	4.08548e+06	4.59607e+06	2.91292e+06	5.69461e+06	4.59114e+06	3.02453e+06	3.73032e+06	2.96832e+06
536	5.748	243.147	242.14	654725	680674	720115	503223	477459	267577	332058	538914	670703	441675	1.13154e+06	740356	308704	440970	297161
537	5.588	243.148	242.14	277416	293656	303537	282429	214313	173614	173338	233015	250202	189648	277789	226769	165857	157537	178798
538	5.878	243.148	242.14	61791	101421	68273	208526	191384	46173.8	50106.7	195990	59228.6	151704	111589	90159.1	73766.2	62566.1	56956.9
539	13.834	243.184	242.176	854443	697745	651890	772186	345606	353699	344876	372138	2.12301e+06	722050	1.81121e+06	1.03713e+06	536970	504261	682877
540	1.012	243.988	242.981	2.73163e+06	3.33589e+06	3.48895e+06	1.83197e+06	3.73903e+06	3.11357e+06	4.93676e+06	3.72827e+06	3.15183e+06	3.09581e+06	3.13931e+06	3.91239e+06	2.88676e+06	3.89429e+06	1.93665e+06
541	0.958	244.05	243.042	1.40968e+07	1.84701e+07	1.40668e+07	1.70581e+07	1.23741e+07	1.40864e+07	2.12527e+07	1.72643e+07	1.97456e+07	1.26648e+07	1.57495e+07	1.76164e+07	1.47966e+07	1.75248e+07	9.20549e+06
542	3.848	244.067	243.06	859063	862085	836774	1.31081e+06	1.20841e+06	224682	773202	941132	929722	792272	1.27095e+06	693623	723079	722956	1.18556e+06
543	3.985	244.067	243.06	1.04023e+06	1.00134e+06	1.18502e+06	1.75338e+06	1.21317e+06	1.08522e+06	888025	1.4354e+06	998896	801899	1.52225e+06	785694	756811	743663	1.21851e+06
544	1.443	244.07	243.062	5.66381e+06	5.9714e+06	6.40185e+06	5.66596e+06	4.97353e+06	4.19652e+06	5.96887e+06	5.59983e+06	5.19497e+06	1.00742e+07	6.02778e+06	5.63249e+06	4.80563e+06	8.10799e+06	4.94123e+06
545	4.941	244.089	243.081	890112	919177	986198	1.43405e+06	1.15152e+06	1.00293e+06	1.41518e+06	1.20883e+06	1.27369e+06	528331	543165	627000	511678	470740	495739
546	1.449	244.106	243.099	2.10818e+06	2.42307e+06	2.33234e+06	2.59951e+06	2.44419e+06	1.67201e+06	2.35638e+06	2.21965e+06	1.97265e+06	1.92983e+06	2.38144e+06	2.37381e+06	1.669e+06	1.99319e+06	1.94969e+06
547	4.925	244.179	243.172	989559	993345	1.01377e+06	675270	867890	405935	731571	732804	685173	2.83397e+06	1.35904e+06	1.02079e+06	729386	981474	933125
548	5.138	244.179	243.172	398539	405529	428694	373854	465429	252061	455539	414488	364125	654402	419441	328111	296601	375606	349828
549	4.809	244.179	243.172	122573	116689	142269	144062	156730	79897.4	163367	143232	132572	147821	114015	99029.5	80350.2	110790	97531.3
550	1.671	245.075	244.068	168617	226217	238510	174506	114739	96947.7	155581	271888	113696	745874	476682	315784	158805	173498	353352
551	5.29	245.08	244.072	1.16595e+06	1.16998e+06	1.24887e+06	1.98098e+06	459632	524687	375679	620304	857712	931739	1.99756e+06	1.10532e+06	430172	557830	435941
552	5.717	245.127	244.119	243076	249697	229540	283263	225120	241730	225407	273779	348345	256192	213233	193478	139540	204054	138152
553	1.588	245.138	244.13	1.67017e+06	1.5265e+06	1.75357e+06	1.22534e+06	1.85069e+06	765590	1.19215e+06	1.66681e+06	1.06537e+06	3.39927e+06	2.06098e+06	1.39131e+06	1.16231e+06	1.49776e+06	1.71723e+06
554	1.443	245.138	244.13	1.48996e+06	1.38793e+06	1.63648e+06	1.04205e+06	1.25783e+06	652591	1.10625e+06	1.19697e+06	960559	3.59252e+06	2.33579e+06	1.94419e+06	1.33295e+06	2.00484e+06	1.69909e+06
555	5.473	245.163	244.156	545239	649699	682333	422280	412222	299533	325421	430000	482276	648260	555449	543521	379293	427736	354468
556	0.978	245.905	244.898	1.0556e+06	1.39725e+06	1.22134e+06	422051	853376	858280	1.31816e+06	718166	471964	1.80092e+06	1.42356e+06	1.32018e+06	1.39709e+06	1.71878e+06	1.42113e+06
557	0.898	245.971	244.964	1.73715e+06	1.74216e+06	2.22857e+06	3.14925e+06	2.54143e+06	2.7347e+06	4.45894e+06	2.96779e+06	3.02525e+06	1.03629e+06	1.7291e+06	1.85122e+06	1.22997e+06	971222	1.19532e+06
558	1.246	246.046	245.039	1.4523e+06	1.18192e+06	1.23704e+06	1.48178e+06	1.15723e+06	1.66511e+06	1.07407e+06	1.55835e+06	1.47061e+06	1.14359e+06	1.19939e+06	1.52256e+06	1.10388e+06	1.09981e+06	1.42017e+06
559	1.023	246.051	245.044	7.78701e+07	7.59423e+07	8.37357e+07	6.2755e+07	8.20046e+07	4.49651e+07	1.02117e+08	8.29567e+07	6.54375e+07	6.60048e+07	1.11384e+08	9.01782e+07	7.294e+07	6.8609e+07	7.47437e+07
560	1.445	246.055	245.048	2.24867e+06	1.99543e+06	2.23994e+06	1.88559e+06	3.42468e+06	2.09581e+06	1.88725e+06	1.921e+06	2.76997e+06	2.41129e+06	1.27229e+06	1.47642e+06	1.29934e+06	1.77453e+06	874608
561	3.173	246.075	245.068	329884	291546	416061	335907	382320	289556	364225	307668	233294	604145	419007	518365	322300	410444	452740
562	1.49	246.085	245.078	1.05495e+06	1.05688e+06	1.08466e+06	846798	1.17436e+06	1.14543e+06	1.41619e+06	1.28485e+06	1.32107e+06	610650	772799	993551	674606	658920	690646
563	5.923	246.101	245.093	1.96199e+06	1.93531e+06	2.0073e+06	2.80289e+06	2.23868e+06	1.35006e+06	1.86696e+06	2.27197e+06	2.20422e+06	1.37506e+06	2.61511e+06	1.91714e+06	1.32262e+06	1.25985e+06	2.07423e+06
564	1.065	246.122	245.114	1.93311e+07	1.63706e+07	2.17412e+07	1.4373e+07	1.81987e+07	5.90456e+06	1.21639e+07	1.48746e+07	1.35506e+07	2.96873e+07	2.60748e+07	2.67456e+07	1.90946e+07	1.93035e+07	2.37202e+07
565	1.448	246.122	245.114	1.13442e+07	1.13772e+07	1.21316e+07	9.22114e+06	1.09554e+07	6.10133e+06	1.05382e+07	9.99378e+06	7.8241e+06	1.8584e+07	1.41489e+07	1.32145e+07	8.84755e+06	1.06701e+07	1.08631e+07
566	2.032	246.122	245.114	6.0919e+06	6.42796e+06	5.96637e+06	9.41307e+06	7.13177e+06	9.43809e+06	1.26604e+07	7.22923e+06	8.5331e+06	4.62383e+06	3.81194e+06	3.83151e+06	4.27868e+06	3.94226e+06	3.44997e+06
567	2.326	246.122	245.115	3.26765e+06	2.91848e+06	4.05495e+06	4.82357e+06	3.91236e+06	3.13412e+06	5.84242e+06	4.63109e+06	3.98171e+06	2.48953e+06	1.44403e+06	1.50912e+06	1.66493e+06	1.42652e+06	1.35757e+06
568	6.004	246.147	245.14	147460	174908	146146	136604	263110	134045	192380	171976	112541	120780	135994	119085	120662	106770	220261
569	1.586	247.031	246.023	3.57136e+06	3.89415e+06	3.83601e+06	7.285e+06	3.30663e+06	4.36809e+06	8.2716e+06	4.16155e+06	4.49623e+06	1.15472e+06	1.32212e+06	1.60249e+06	1.35143e+06	1.20524e+06	1.03599e+06
570	5.256	247.046	246.039	190934	216420	231297	406277	325748	282291	365681	339219	376637	28391.7	26776.2	48873.1	23451.2	27735.1	25150.5
571	5.674	247.085	246.078	320944	321111	340943	463567	376671	310644	527766	404280	436862	140672	334020	263247	182873	150657	222521
572	4.346	247.142	246.135	637221	386050	422017	307928	320467	311228	264487	570386	345922	265121	402599	343913	189392	301706	196539
573	4.587	247.142	246.135	355716	520489	591920	389807	419769	276693	304794	515634	472612	500197	627033	488896	298005	453945	117797
574	4.263	247.142	246.135	257372	233716	225853	160271	169878	25837.7	145245	207498	229177	181226	309539	227840	148554	210593	152726
575	1.786	248.078	247.07	361551	341387	321451	47960.8	50566	38993.3	66556.4	62572.7	67892.4	919587	1.10149e+06	632874	188320	281095	862455
576	1.449	248.101	247.094	1.01547e+06	975116	970274	1.28249e+06	1.11873e+06	984479	1.32908e+06	1.02519e+06	1.06236e+06	674271	602366	845674	582798	509105	607565
577	4.973	248.163	247.155	171278	178515	173580	163242	251392	112368	235957	233188	209780	131862	236210	137857	250693	81787.1	195417
578	3.812	249.02	248.013	1.679e+06	1.58859e+06	1.47985e+06	2.61756e+06	2.01935e+06	644040	1.97554e+06	1.71777e+06	1.86804e+06	1.35689e+06	1.775e+06	1.34569e+06	1.39741e+06	1.12155e+06	1.81551e+06
579	3.989	249.02	248.013	2.29749e+06	2.07634e+06	2.29209e+06	3.31209e+06	2.28249e+06	2.75629e+06	2.11947e+06	2.91581e+06	2.43753e+06	1.54899e+06	2.53059e+06	1.45819e+06	1.72345e+06	1.52698e+06	1.60276e+06
580	6.557	249.054	248.047	105877	111992	106342	165615	242285	222898	388413	176023	134874	14969.5	10485.7	14753.3	14043	13238.1	13636.5
581	1.456	249.061	248.054	2.43949e+06	2.37826e+06	2.32051e+06	2.25237e+06	2.24334e+06	1.70933e+06	2.01188e+06	2.50834e+06	2.31049e+06	2.50532e+06	2.1913e+06	2.53031e+06	2.56614e+06	2.50634e+06	2.54888e+06
582	3.986	249.067	248.06	538977	449191	546342	1.13892e+06	530289	428719	839650	721891	1.05783e+06	174481	465722	289326	263214	193616	269524
583	4.155	249.067	248.06	608231	658126	597564	1.14873e+06	655857	1.25071e+06	852115	836383	997493	129545	440847	383654	299261	185224	349629
584	4.994	249.104	248.097	200734	203726	215820	306538	264347	187382	381715	300729	285407	92734.5	120741	152308	105029	62554.1	115547
585	7.981	249.105	248.098	378695	315315	337062	459303	466347	336539	651613	472533	386762	170779	234185	200474	98613.5	76001.2	206578
586	7.025	249.134	248.127	288946	315414	307042	955366	30141	18358.2	19744.2	25780	101401	16338.8	1.08499e+06	434233	27356.3	14616.3	118175
587	7.885	249.137	248.13	1.32699e+06	1.31207e+06	1.31042e+06	3.13596e+06	2.26848e+06	1.69775e+06	1.35194e+06	2.65183e+06	3.14967e+06	134039	86163.4	91381.3	41255.9	60169.7	54663.7
588	4.688	250.043	249.036	300027	433420	362948	301687	429446	269817	431563	383228	320548	278833	414244	378813	299998	263634	412928
589	2.1	250.057	249.049	4.34885e+07	4.68239e+07	5.0216e+07	5.47725e+07	5.26355e+07	3.7474e+07	6.06252e+07	5.4029e+07	4.78629e+07	3.90341e+07	2.44711e+07	4.53513e+07	1.82073e+07	3.4255e+07	3.53338e+07
590	6.323	250.075	249.067	126431	153965	126027	137506	154690	104482	202803	155807	140536	102868	101505	142635	95298.8	111759	83747.2
591	6.513	250.082	249.075	206736	148758	218563	168935	244894	501344	197442	231126	451560	329079	168720	243107	244660	429686	230596
592	7.864	250.118	249.111	458618	397824	381355	259824	379907	240079	321777	346616	228064	368974	561876	513349	400544	344620	480953
593	4.421	250.132	249.125	313024	283137	285286	481257	339444	323519	655152	376974	385489	180039	132266	162576	155374	138038	133608
594	4.231	251.041	250.034	211591	235486	228487	464197	492156	429320	305595	388313	465266	26797.3	23580.1	30975.7	30350.3	29571.3	27464.4
595	11.165	251.044	250.037	691584	689309	802080	1.52554e+06	1.5922e+06	1.54781e+06	618649	1.28485e+06	1.34439e+06	105250	161883	112049	211086	147289	40577.2
596	1.623	251.054	250.046	1.83843e+06	1.57622e+06	1.56692e+06	1.46652e+06	1.58175e+06	1.31071e+06	1.54778e+06	1.49963e+06	1.40912e+06	1.83476e+06	1.66892e+06	1.63898e+06	1.59343e+06	1.68415e+06	1.55875e+06
597	5.656	251.114	250.106	120999	122290	134771	93623.4	75317.8	40978.6	47372.8	92037.2	113480	68586.1	205159	156899	76568.1	99330.9	66499.5
598	1.461	252.022	251.015	1.66363e+06	2.02628e+06	2.23469e+06	1.28029e+06	1.51841e+06	1.33504e+06	1.71925e+06	1.86364e+06	1.48955e+06	2.26198e+06	3.43485e+06	2.1221e+06	3.01803e+06	2.58081e+06	1.90277e+06
599	1.514	252.085	251.078	1.46818e+06	1.65984e+06	1.57513e+06	2.55988e+06	1.84921e+06	2.05511e+06	3.36405e+06	1.9731e+06	1.4779e+06	2.58723e+06	976937	1.09345e+06	1.27904e+06	1.92486e+06	893005
600	9.891	252.173	251.166	258947	174235	277916	260204	221150	367758	387721	386747	407382	337677	305106	265148	273959	442897	392805
601	12.641	252.209	251.202	188018	184228	235815	226030	215822	112294	137354	201422	175555	213896	171601	185142	110068	126181	148731
602	5.369	253.093	252.086	354936	450582	430165	645701	381049	379122	542456	430285	617866	186290	528814	288814	278700	238604	280576
603	4.137	253.095	252.088	132022	147751	171013	184605	179939	157786	218018	145969	255053	75284.9	94761.1	188329	88237.4	174654	70249.9
604	4.272	253.095	252.088	229981	198555	205063	278714	197853	541248	579465	216761	292871	106816	204995	188329	96923.2	174654	80102.7
605	7.227	254.106	253.099	35920.2	46250.3	43691.9	115878	73476	63551.2	69925.7	74394.8	103139	10941.4	13470.8	13627.2	13776.3	13053.1	10343.1
606	6.894	254.146	253.138	48824.5	70933	89798.1	151803	39872.4	29225.9	47481.2	47619	53985.9	10688.9	9567.67	12612	13311	11983.6	10912
607	9.148	254.189	253.181	546599	460037	494052	390906	436496	263332	333166	385514	370921	994171	661507	392254	286727	547712	397049
608	13.22	254.225	253.217	1.9762e+07	1.94412e+07	2.21697e+07	1.98955e+07	2.13074e+07	9.63745e+06	1.64441e+07	1.74696e+07	1.75621e+07	2.60121e+07	1.51328e+07	1.49488e+07	9.06894e+06	1.13374e+07	1.4259e+07
609	11.089	254.225	253.217	966414	974960	1.01431e+06	1.36088e+06	1.03731e+06	1.00536e+06	1.32493e+06	1.07206e+06	1.29941e+06	747584	994038	1.1248e+06	747595	793815	731000
610	10.321	254.225	253.217	3.26887e+06	3.62621e+06	1.96821e+06	2.30562e+06	3.94389e+06	2.02925e+06	1.90901e+06	2.09461e+06	2.67509e+06	2.64397e+06	1.92905e+06	2.74357e+06	1.85449e+06	2.57734e+06	2.88686e+06
611	11.267	254.225	253.217	1.00829e+06	1.26001e+06	1.24249e+06	1.12369e+06	1.05e+06	850439	1.31466e+06	1.22426e+06	1.12818e+06	630989	1.31089e+06	1.36486e+06	386437	704786	493736
612	10.535	254.225	253.217	1.21238e+06	1.38084e+06	1.26937e+06	1.6179e+06	1.40854e+06	1.2574e+06	1.19392e+06	1.44348e+06	1.82901e+06	938146	1.15469e+06	1.14769e+06	1.003e+06	934096	1.10499e+06
613	7.27	254.991	253.984	175189	195391	206151	192723	187993	132678	187849	186552	198173	172350	174173	190359	158979	195541	166892
614	7.914	255.057	254.05	179036	159172	183893	331427	231370	233778	270442	257996	417559	23944.1	17302.8	15031.5	17418.3	15958.7	14235.4
615	6.15	255.075	254.067	105233	109389	147344	188554	128573	103403	117612	128620	155485	13281.7	10070.4	11851.7	11292.6	12478.9	10904.5
616	5.29	255.109	254.101	6.10578e+06	6.72968e+06	6.95635e+06	1.15097e+07	2.60858e+06	3.06981e+06	2.16015e+06	3.70584e+06	4.87826e+06	5.13034e+06	1.02022e+07	5.9179e+06	2.35176e+06	3.06613e+06	2.42665e+06
617	8.208	255.184	254.177	249004	260458	240948	232919	167794	98196.2	137738	181034	231038	175186	313719	208953	132500	139258	110478
618	7.053	255.849	254.842	134007	142550	134332	387798	218737	186729	482347	228808	261358	9863.16	11468.8	14386.1	15791.3	14710.8	12635.9
619	4.304	256.009	255.002	193662	193422	136031	241901	283214	230615	239634	195111	124991	94734.9	120901	144036	155170	144439	135454
620	4.802	256.096	255.089	1.00172e+07	1.00875e+07	1.05542e+07	1.55084e+07	1.38442e+07	6.82238e+06	1.19453e+07	1.34477e+07	1.05418e+07	1.01996e+07	6.75299e+06	8.51839e+06	5.70317e+06	9.50996e+06	5.93972e+06
621	5.358	256.096	255.089	794496	786092	890045	1.14908e+06	920385	493342	1.00653e+06	1.00504e+06	822755	653723	1.11773e+06	750088	604250	717247	760936
622	7.743	256.1	255.093	51952.4	34007.3	31400.6	11103	11163.2	11449.7	69290.6	10322.2	13798.7	13636	113837	41214.3	10844.2	245198	11133.6
623	1.689	256.104	255.097	719422	1.11008e+06	1.19538e+06	507029	923767	454066	658487	676987	599756	1.59574e+06	1.1995e+06	1.21798e+06	985080	1.37756e+06	909092
624	2.862	256.104	255.097	1.00516e+06	1.0218e+06	1.25188e+06	1.4187e+06	1.43906e+06	149960	1.05753e+06	1.17319e+06	925363	1.53981e+06	1.52088e+06	1.19559e+06	793568	1.01202e+06	1.54123e+06
625	3.175	256.104	255.097	1.41395e+06	1.44907e+06	1.49301e+06	1.28792e+06	1.56275e+06	518565	1.15822e+06	1.59796e+06	913514	1.713e+06	2.02527e+06	1.65838e+06	1.07135e+06	1.41917e+06	1.81347e+06
626	6.192	256.122	255.114	110338	104413	123928	288344	155795	143087	174871	162683	286088	16054.8	21202	12545.9	24120.7	17430	13082.3
627	6.553	256.122	255.114	146176	180694	213955	362893	253457	218770	260010	275693	399164	14413.5	10096.3	15399.4	13521.4	12746.5	13130
628	6.654	256.122	255.114	232863	271158	316356	577676	384803	375270	384452	433261	646196	19692	12836.4	15073.9	14752.3	14135.7	11898.8
629	6.796	256.122	255.114	244897	285192	321187	586762	421411	375666	419087	431350	635745	12700	14893.9	13719.1	13041.1	12263.9	13220.1
630	4.921	256.143	255.135	449863	465666	466836	615925	506016	483447	748405	505845	508008	326277	350622	426080	338285	247551	321146
631	8.942	256.168	255.161	1.7767e+06	1.70471e+06	1.75714e+06	1.48701e+06	1.58184e+06	1.08272e+06	1.3916e+06	1.45206e+06	1.2773e+06	1.98774e+06	2.30549e+06	2.40164e+06	1.79621e+06	2.05575e+06	2.14395e+06
632	11.104	256.24	255.233	2.62662e+07	2.44143e+07	2.74255e+07	3.06779e+07	2.77696e+07	2.29154e+07	2.13613e+07	2.56022e+07	3.31864e+07	2.06037e+07	2.73993e+07	2.3505e+07	2.73227e+07	2.40073e+07	2.5498e+07
633	13.959	256.24	255.233	1.2226e+07	1.10561e+07	1.21476e+07	1.25954e+07	1.32575e+07	1.10974e+07	1.14844e+07	1.20207e+07	1.39726e+07	1.33158e+07	1.05118e+07	9.61793e+06	9.01373e+06	8.73949e+06	8.19279e+06
634	3.795	256.999	255.992	9.20304e+06	9.18592e+06	9.60014e+06	8.36435e+06	9.57696e+06	1.16246e+07	7.91993e+06	9.46958e+06	9.70707e+06	1.01524e+07	8.77223e+06	9.52856e+06	8.98759e+06	1.04249e+07	9.50181e+06
635	3.637	256.999	255.992	6.57274e+06	5.66255e+06	6.48948e+06	5.95871e+06	5.91794e+06	2.27379e+06	6.21879e+06	6.18123e+06	6.84603e+06	6.71932e+06	6.79821e+06	7.43854e+06	7.32123e+06	6.07525e+06	6.63361e+06
636	1.627	257.038	256.03	220609	246404	258468	310694	319813	254876	175667	300328	325828	287443	263162	246759	242461	312125	287327
637	1.037	257.067	256.06	6.5136e+06	7.71353e+06	7.38864e+06	3.25355e+06	9.23907e+06	3.39162e+06	1.66958e+07	1.02348e+07	3.64833e+06	9.94922e+06	2.45709e+06	6.69792e+06	8.33573e+06	1.17131e+07	3.81986e+06
638	5.882	257.069	256.062	270444	286398	292181	423572	441070	355097	631595	409519	420652	25220.3	31326.7	39281.6	16600.2	21446.9	22519.9
639	6.382	257.163	256.156	252585	329399	231797	232114	195128	137553	125948	190702	297729	514580	333538	315035	136552	277994	144798
640	6.989	257.163	256.156	339085	335184	337541	215510	200943	127559	145615	217659	293637	295916	452358	343043	192099	247199	174990
641	7.22	257.163	256.156	202470	187107	190918	190291	214487	165682	261007	159926	180664	202386	202571	216218	182733	192496	121080
642	7.139	257.163	256.156	133217	141022	136017	122459	141275	121711	202758	113869	137317	146883	160742	116647	117537	136935	91509.9
643	1.096	258.014	257.007	3.97124e+07	4.03823e+07	4.57421e+07	6.19348e+07	4.73156e+07	4.65691e+07	4.71049e+07	5.07402e+07	5.41657e+07	1.68705e+07	3.31414e+07	4.2588e+07	1.55795e+07	2.50412e+07	3.62108e+07
644	1.541	258.035	257.028	6.26283e+07	6.36561e+07	6.88806e+07	6.95981e+07	6.27426e+07	6.23077e+07	7.45737e+07	6.63499e+07	6.69011e+07	4.08183e+07	7.32773e+07	6.38274e+07	4.88913e+07	4.27362e+07	5.64475e+07
645	9.28	258.042	257.035	242509	390584	439911	791158	164866	147470	188031	158269	206176	17743.2	19392.9	14144.1	18104.5	17390.2	14418.7
646	5.403	258.083	257.076	3.61732e+06	3.41082e+06	3.75573e+06	5.11568e+06	4.30998e+06	2.37385e+06	3.57509e+06	4.41759e+06	3.47618e+06	3.0104e+06	4.88499e+06	2.90138e+06	2.66731e+06	2.69381e+06	3.9638e+06
647	5.199	258.083	257.076	1.7524e+06	1.77225e+06	1.93198e+06	2.54984e+06	2.1711e+06	1.18594e+06	1.71913e+06	2.17778e+06	1.76307e+06	1.49903e+06	2.34963e+06	1.46438e+06	1.37258e+06	1.44305e+06	1.9261e+06
648	1.625	258.085	257.078	291596	304522	396977	330723	260457	942401	226430	273191	309790	704703	440331	418319	372126	726193	308610
649	4.844	258.137	257.13	270571	271774	287024	318731	274356	259402	330062	274459	289586	235605	330599	311027	239628	192992	271381
650	5.154	258.137	257.13	729019	799891	923549	1.52807e+06	1.04275e+06	926549	1.09396e+06	1.12314e+06	1.50185e+06	18194.3	14249.1	17353.5	17067.1	15168.2	15075.7
651	5.159	258.158	257.151	132551	128437	128852	166125	141565	81946.5	125862	134097	136535	107685	211884	128735	108296	95274	127916
652	10.266	258.22	257.213	611663	649978	597019	745792	856955	546291	727713	693135	964835	557830	471095	510868	369222	408166	465041
653	11.447	258.22	257.213	270623	242429	215263	166717	172449	230009	175110	300967	161494	276261	246460	275987	94556.9	130955	160304
654	5.97	259.031	258.024	286208	290277	270525	598296	414483	397599	703981	471656	509170	14461.4	13399.7	16097.9	14029.9	16557.5	14577.8
655	3.936	259.049	258.042	8.07235e+06	1.34543e+07	1.45436e+07	2.29574e+07	1.5897e+07	1.10338e+07	1.56149e+07	1.75335e+07	1.55797e+07	9.70313e+06	8.22496e+06	9.96142e+06	1.1233e+07	9.63027e+06	1.23686e+07
656	5.447	259.052	258.045	397951	398515	436342	887116	455900	399195	587706	534888	630744	222516	239161	304473	238543	175536	200527
657	1.602	259.078	258.071	237780	236471	268447	303919	337101	229603	178955	270442	233899	353560	279630	249796	323198	218409	314805
658	6.028	259.096	258.088	48415.8	54625.6	58206.7	45074.2	30995.2	29031.3	16805.4	33944.8	47948.9	130352	66915.3	56820.9	23387.5	39854.7	19281.9
659	4.943	259.142	258.135	762039	588880	755814	572508	567743	285653	395360	572604	662242	355805	987883	781566	354943	536902	348492
660	4.759	259.142	258.135	409094	434518	502238	352133	163242	172520	86646	305906	415258	274229	570910	473086	233170	317429	91167.9
661	1.496	259.153	258.146	1.98756e+06	2.00023e+06	2.04477e+06	1.32259e+06	1.62169e+06	978219	1.34114e+06	1.31241e+06	1.43678e+06	5.7227e+06	2.17553e+06	1.40087e+06	1.46728e+06	1.73517e+06	1.81633e+06
662	6.069	259.179	258.171	768135	902352	842825	616063	596976	426367	406518	599840	812300	1.01543e+06	837872	804887	531256	639577	436578
663	6.442	259.179	258.171	228869	412251	300125	211408	231110	171036	161039	218519	302370	497345	365464	308946	178843	275087	147981
664	6.791	259.179	258.171	1.05005e+06	1.69015e+06	1.60229e+06	990244	1.11151e+06	953247	512915	909115	1.41395e+06	3.45711e+06	1.84369e+06	1.85231e+06	957843	1.3078e+06	689654
665	1.531	259.967	258.96	4.96672e+06	3.72565e+06	3.99032e+06	4.27443e+06	3.7626e+06	3.51751e+06	4.23042e+06	4.3389e+06	4.09917e+06	3.46296e+06	4.35191e+06	4.10866e+06	4.21261e+06	3.50072e+06	4.01251e+06
666	1.46	260.012	259.005	6.37949e+07	6.24091e+07	6.71187e+07	9.94383e+07	8.0089e+07	6.98579e+07	7.80728e+07	8.62076e+07	8.11729e+07	2.42904e+07	4.56242e+07	5.23196e+07	3.60319e+07	3.28986e+07	4.45011e+07
667	1.079	260.012	259.005	3.97124e+07	4.03823e+07	4.57421e+07	6.19348e+07	4.73156e+07	4.65691e+07	4.71049e+07	5.02336e+07	5.41657e+07	1.68705e+07	3.31414e+07	4.2588e+07	3.07793e+07	2.50412e+07	3.62108e+07
668	1.12	260.03	259.022	6.59257e+08	6.52121e+08	7.36177e+08	9.95685e+08	7.83532e+08	7.13806e+08	5.42233e+08	7.96582e+08	8.40398e+08	3.62187e+08	4.2409e+08	6.3434e+08	5.92325e+08	4.64052e+08	6.29159e+08
669	0.964	260.03	259.022	3.69919e+08	3.78888e+08	3.90419e+08	6.68084e+08	5.093e+08	4.39288e+08	3.41547e+08	5.00352e+08	5.06612e+08	1.88524e+08	2.267e+08	3.88752e+08	2.70108e+08	2.2111e+08	3.19927e+08
670	2.093	260.083	259.076	4.53258e+07	4.4352e+07	4.6009e+07	7.51844e+07	4.64704e+07	4.48655e+07	8.57725e+07	5.31952e+07	5.6826e+07	2.56956e+07	1.77731e+07	1.97658e+07	2.08101e+07	1.85835e+07	1.76786e+07
671	1.799	260.083	259.076	2.67918e+07	2.92768e+07	3.06122e+07	4.52363e+07	3.09046e+07	3.53725e+07	7.81913e+07	4.20449e+07	3.62723e+07	2.09675e+07	1.2922e+07	1.64764e+07	1.40934e+07	1.29366e+07	1.28237e+07
672	0.92	260.086	259.079	7.03952e+06	8.31946e+06	8.74932e+06	9.92236e+06	8.96743e+06	9.72904e+06	1.34121e+07	9.84187e+06	9.41232e+06	6.86888e+06	7.20795e+06	8.42444e+06	6.70153e+06	6.22498e+06	6.00576e+06
673	1.649	260.09	259.083	222353	172034	172524	70562.2	148285	115192	113080	101701	122681	577049	326729	257266	158773	291810	262589
674	1.583	260.137	259.13	7.79919e+06	7.89553e+06	8.30422e+06	6.19661e+06	7.38616e+06	4.10342e+06	6.84125e+06	6.66707e+06	5.38534e+06	1.31994e+07	9.71659e+06	8.69325e+06	6.35507e+06	7.61417e+06	7.94825e+06
675	3.038	260.137	259.13	839950	503721	646227	1.01267e+06	992177	466685	895160	412355	819434	939137	892181	717458	859826	526681	639808
676	4.14	260.137	259.13	4.73844e+07	4.47127e+07	4.69703e+07	6.79561e+07	5.15205e+07	5.06058e+07	1.00794e+08	6.01301e+07	5.83243e+07	3.28726e+07	2.25837e+07	2.37973e+07	2.64743e+07	2.31231e+07	2.12578e+07
677	3.849	260.137	259.13	2.94627e+07	2.74333e+07	2.93201e+07	4.20842e+07	3.49901e+07	3.16455e+07	5.58517e+07	3.93694e+07	3.72445e+07	2.16031e+07	1.47708e+07	1.56635e+07	1.72297e+07	1.5315e+07	1.41521e+07
678	3.365	260.137	259.13	857833	1.11567e+06	1.14197e+06	1.24732e+06	1.1334e+06	1.22855e+06	1.10871e+06	1.06232e+06	889563	1.09832e+06	772560	767474	603020	827506	862398
679	4.842	260.137	259.13	270571	271774	287024	318731	274356	259402	330062	274459	289586	235605	330599	311027	242245	192992	271381
680	4.702	260.138	259.13	251596	246019	807494	314825	270871	365364	325929	673603	278241	896918	240029	777719	547326	764435	549533
681	6.561	260.163	259.155	150371	98507.5	168573	181179	278752	152216	230327	223599	156183	146385	185510	141069	129761	92345.4	196071
682	8.615	260.199	259.192	237841	275009	333041	729126	153428	141216	556139	207238	166447	195249	104945	190640	195555	202538	92194.4
683	8.867	260.199	259.192	847375	810343	908737	1.04591e+06	874206	545102	985433	849366	817686	645566	1.20184e+06	896370	693516	613662	821243
684	8.08	260.199	259.192	167812	199565	189459	190944	228957	147387	166565	166118	160265	214560	175716	143469	130445	142193	106036
685	8.999	260.199	259.192	1.2216e+06	1.25986e+06	1.25032e+06	1.34886e+06	1.35507e+06	934188	1.23671e+06	1.24113e+06	1.34118e+06	840295	1.71727e+06	1.1533e+06	974091	915542	1.12214e+06
686	8.267	260.199	259.192	312039	310099	323860	289289	425021	276611	362388	345663	272599	341397	328806	251930	231933	180829	194208
687	8.444	260.199	259.192	240329	220941	233037	231670	306619	243106	256590	283307	239085	191233	214500	164649	174563	125980	138115
688	6.009	260.962	259.955	1.44062e+06	1.28069e+06	1.3113e+06	1.35449e+06	1.79481e+06	2.25286e+06	2.13688e+06	1.56618e+06	1.74271e+06	46231.9	81278.4	71749.4	133845	105500	41480.6
689	1.703	261.039	260.031	166006	172135	182354	147980	183890	138995	152276	169610	87449.9	87411.4	193291	118601	91060.6	86086.6	199312
690	6.309	261.062	260.054	82741.2	87700.8	98738.2	145867	122444	111164	116936	128053	145914	14838.4	11805	16228.7	11176.2	12288.7	11639.5
691	1.429	261.065	260.058	1.18993e+07	1.43184e+07	1.33992e+07	1.13484e+07	1.16204e+07	1.24519e+07	1.41522e+07	1.47014e+07	1.36047e+07	1.15852e+07	1.02296e+07	1.19376e+07	1.09272e+07	1.38824e+07	9.48001e+06
692	1.29	261.065	260.058	1.80915e+07	1.93838e+07	2.13661e+07	2.06285e+07	2.10483e+07	1.45602e+07	3.6487e+07	2.29322e+07	2.11598e+07	1.55379e+07	1.46129e+07	1.64745e+07	1.6043e+07	1.76242e+07	1.1586e+07
693	5.628	261.075	260.067	201797	206387	220223	296849	300028	327079	318645	255051	257893	90171.4	150832	74214	86617	104305	80150.6
694	4.58	261.112	260.104	1.06329e+06	1.03383e+06	1.14186e+06	1.40557e+06	1.05861e+06	958585	974418	1.096e+06	879137	1.42164e+06	1.19951e+06	1.09544e+06	759422	928587	943860
695	4.484	261.112	260.104	542602	620737	594529	681487	662870	244560	650228	637151	547065	710204	683625	713170	514041	510651	611981
696	4.995	261.122	260.114	612444	602447	659196	1.00966e+06	740955	631118	944679	814495	891117	315237	476832	475402	379508	364997	324720
697	5.163	261.122	260.114	263620	265348	293950	474899	307453	302953	426293	341006	380337	130796	167984	174854	147190	144166	119748
698	1.442	261.132	260.125	1.43276e+06	1.38387e+06	1.45505e+06	1.11323e+06	1.32373e+06	578350	1.11458e+06	1.34924e+06	753320	1.88263e+06	1.5506e+06	1.42249e+06	1.00287e+06	1.3213e+06	1.40695e+06
699	3.679	262.049	261.041	4.65718e+06	4.41344e+06	4.64274e+06	5.48059e+06	6.12274e+06	5.9241e+06	6.0416e+06	4.19728e+06	4.69961e+06	3.91747e+06	5.10294e+06	4.88271e+06	3.43537e+06	2.84219e+06	3.3831e+06
700	3.37	262.049	261.041	3.24231e+06	2.96259e+06	3.34979e+06	5.45338e+06	3.21409e+06	823683	2.82343e+06	4.86601e+06	3.82892e+06	2.82534e+06	2.97472e+06	2.77806e+06	1.59408e+06	2.86512e+06	3.37872e+06
701	1.079	262.08	261.073	1.05591e+07	1.14715e+07	1.25483e+07	1.66259e+07	9.8672e+06	9.4422e+06	1.41278e+07	1.21959e+07	1.21141e+07	9.92202e+06	1.10311e+07	1.02021e+07	1.06741e+07	7.35313e+06	8.97015e+06
702	1.493	262.117	261.109	1.29422e+06	1.35743e+06	1.52938e+06	1.96655e+06	1.56438e+06	1.48962e+06	1.89762e+06	1.56584e+06	1.51701e+06	731711	1.05765e+06	1.1621e+06	891493	691646	941555
703	4.916	262.132	261.125	2.8327e+06	2.73638e+06	2.91872e+06	3.79475e+06	2.83814e+06	1.76563e+06	3.00857e+06	2.79211e+06	2.94566e+06	3.70875e+06	2.52678e+06	2.80173e+06	2.15601e+06	2.74848e+06	2.01076e+06
704	4.491	262.136	261.128	153588	177744	161929	271659	217715	115048	231069	174517	144260	156661	84691.2	117415	57736.6	164924	107448
705	6.01	262.958	261.951	234988	212644	232108	239156	316165	368820	368403	283859	309194	15354.3	13824.3	17283.8	15231.7	17587.3	13634.1
706	0.894	262.962	261.954	622881	620618	825442	1.43336e+06	1.02576e+06	1.0855e+06	1.98282e+06	1.1577e+06	1.20919e+06	312938	620143	633548	415509	306811	412175
707	4.226	262.994	261.987	162166	123114	103932	208911	231555	210220	293504	161470	297499	29822.3	26241.9	34472.3	33776.3	32909.4	30564.7
708	5.953	263.114	262.106	172048	158200	176866	158029	12993.5	17893.2	11729	36922.8	139577	13376.4	216783	197733	83532.9	104587	82309.3
709	11.258	263.189	262.181	230790	254816	276231	293030	242625	235113	441592	258896	253518	146703	228076	286403	198454	166296	252976
710	0.896	263.938	262.93	579858	544289	646560	996279	746953	818810	1.31478e+06	794244	853477	326261	502555	589764	396136	305566	374269
711	1.429	264.078	263.071	891898	1.06229e+06	1.13587e+06	1.15242e+06	760925	552354	1.65937e+06	879936	840037	421385	788451	599374	617997	580145	510162
712	7.368	264.09	263.083	179338	174594	187887	361401	316741	252542	319483	309689	325877	16269	10985.4	19331.4	16900.8	19415.4	19653.4
713	4.767	264.148	263.14	833008	868204	883573	496772	466777	281721	481512	423807	529910	3.16074e+06	1.21012e+06	864502	642928	928414	734648
714	4.429	264.148	263.14	128293	179159	111730	88599.7	101345	95908.2	162218	165528	156789	249490	213367	158320	92775.4	110905	164431
715	5.505	264.903	263.896	125148	114227	97079	100226	107838	67926.6	90369	88982.3	119171	17707.8	17340.7	19139	17948.9	21268.1	16655.9
716	5.72	265.048	264.041	771331	757431	814999	1.01579e+06	817143	466391	741010	803532	725518	667679	1.05578e+06	668644	578507	565409	852117
717	5.674	265.095	264.088	276221	275898	291646	396163	317037	277072	450120	363533	396275	131539	290357	237890	164376	123590	198608
718	5.417	265.129	264.122	289562	298588	319556	223214	217740	129157	164802	249323	251336	160383	316709	253365	174409	229303	163142
719	5.982	265.132	264.124	627195	658048	643438	487449	681360	533100	1.19413e+06	712655	582149	523143	565642	705872	515388	560239	400103
720	5.802	265.132	264.124	96972.7	103664	107469	143109	125914	121011	180615	134105	125276	56865.7	71072.3	77778.6	67094.4	53875.1	56943.4
721	4.3	266.038	265.031	905382	969513	1.04085e+06	678289	1.44389e+06	1.06735e+06	469487	1.066e+06	1.26888e+06	443805	642850	680824	309721	755393	690583
722	4.941	266.07	265.063	197996	222976	235960	352828	262500	244281	334683	289773	317572	120994	135024	159712	116508	114221	121508
723	4.58	266.127	265.12	52384.6	72053.7	82349.9	151953	129011	76707.8	192081	150573	138414	25447.3	19597.9	27848.6	25678.6	26189.6	23429.6
724	10.197	266.155	265.148	2.97599e+07	2.24505e+07	2.31349e+07	1.61772e+07	1.81127e+07	1.99414e+07	1.53514e+07	7.01382e+06	1.56802e+08	1.96029e+07	1.19564e+07	1.82477e+07	3.31461e+07	1.12852e+07	1.61755e+07
725	15.855	266.155	265.148	5.38248e+06	3.4722e+06	1.6368e+06	635587	3.53834e+06	7129.8	14279.6	120806	23811.4	6.01578e+06	4.0884e+06	5.04005e+06	4.72047e+06	8.00686e+06	4.15201e+06
726	3.797	267.028	266.02	4.86629e+07	5.23403e+07	5.54864e+07	5.09446e+07	5.51911e+07	6.67347e+07	4.73785e+07	5.59843e+07	5.58187e+07	4.98025e+07	4.7354e+07	5.61394e+07	5.26279e+07	9.10422e+07	5.25995e+07
727	3.639	267.028	266.02	3.53293e+07	3.19387e+07	3.72963e+07	3.48229e+07	3.39741e+07	1.30533e+07	3.54438e+07	3.49926e+07	3.93087e+07	3.89156e+07	3.62312e+07	3.49906e+07	3.68666e+07	3.43539e+07	3.70804e+07
728	1.052	267.031	266.024	2.44757e+07	2.70593e+07	2.24837e+07	7.16043e+06	1.9626e+07	1.13541e+07	4.33307e+07	1.98373e+07	1.39578e+07	3.11268e+07	2.83875e+07	2.83883e+07	2.85494e+07	3.44931e+07	1.54479e+07
729	1.629	267.07	266.062	1.80288e+06	1.76221e+06	1.94229e+06	1.6948e+06	1.92839e+06	1.78315e+06	1.54018e+06	2.08566e+06	1.82567e+06	1.92461e+06	1.79264e+06	1.80886e+06	1.73215e+06	2.17182e+06	1.87766e+06
730	1.102	267.992	266.985	1.70128e+07	1.66947e+07	1.90177e+07	2.72644e+07	1.67315e+07	1.83546e+07	2.34964e+07	1.98166e+07	2.02717e+07	1.36894e+07	1.55017e+07	1.50276e+07	1.53648e+07	1.62934e+07	1.50056e+07
731	8.643	267.997	266.989	198701	206218	201092	374411	310661	308475	269298	317261	314648	23801.7	48418.4	18972.4	22857.3	23630.7	19006.8
732	1.266	267.997	266.989	1.06808e+06	1.05245e+06	1.04291e+06	968853	1.79352e+06	1.09843e+06	2.06146e+06	1.07942e+06	1.683e+06	870313	577991	891670	760663	614995	659107
733	1.191	268.028	267.021	8.76937e+06	8.82887e+06	7.38845e+06	503260	7.37501e+06	5.07696e+06	1.15296e+06	5.30912e+06	2.96439e+06	1.09934e+07	1.35158e+06	1.11878e+07	1.00658e+07	1.88658e+06	5.58004e+06
734	1.071	268.08	267.072	3.22197e+08	3.10001e+08	3.59799e+08	3.83401e+08	3.309e+08	3.69213e+08	3.01635e+08	3.40842e+08	4.12671e+08	2.89506e+08	2.36572e+08	3.62832e+08	2.91623e+08	2.59969e+08	3.27914e+08
735	1.472	268.081	267.074	4.48245e+07	4.18437e+07	4.65534e+07	1.75088e+07	1.80803e+07	3.32461e+07	4.19498e+07	3.4643e+07	3.80826e+07	1.12683e+08	3.10701e+07	3.58429e+07	3.67541e+07	7.20477e+07	2.69946e+07
736	2.033	268.104	267.096	3.9808e+06	4.35338e+06	4.7111e+06	6.31035e+06	4.57217e+06	2.33968e+06	8.02325e+06	5.64496e+06	4.28315e+06	2.65083e+06	2.34942e+06	2.37408e+06	2.63301e+06	2.53724e+06	2.13195e+06
737	2.321	268.104	267.096	2.38018e+06	2.15331e+06	2.72691e+06	4.16624e+06	3.0702e+06	2.5822e+06	4.8568e+06	3.29036e+06	3.92369e+06	2.0368e+06	1.16452e+06	1.08883e+06	1.24552e+06	1.06471e+06	859277
738	9.288	268.122	267.114	398559	466372	464695	1.16656e+06	753040	683705	677400	729746	854461	40302.1	26278.7	37397.9	54335.3	48193.8	31171.6
739	9.112	268.122	267.114	1.07036e+06	1.11318e+06	1.2614e+06	2.75398e+06	1.82176e+06	1.72961e+06	1.77618e+06	2.04865e+06	2.45649e+06	75301.8	63041.5	68463.9	90079.2	48193.8	60259.3
740	8.332	268.122	267.114	91158.7	95498.5	113138	220390	167538	159008	223453	215027	267868	11373.8	12947.1	15576.1	13459.9	13992.9	13592.5
741	8.54	268.122	267.114	77670.4	92522.3	77077	241323	196871	192864	195787	244181	320810	13788.4	14511.9	15793.8	15946.4	15171.5	16150.2
742	13.657	268.24	267.233	858337	737734	838241	966982	1.01715e+06	710966	1.03935e+06	899450	808042	1.09533e+06	706817	847888	467225	451979	579135
743	1.267	269.01	268.003	8.87471e+06	8.35573e+06	9.26973e+06	1.27377e+07	8.43197e+06	8.60025e+06	7.80263e+06	9.88437e+06	1.17756e+07	7.78705e+06	7.16729e+06	8.24701e+06	8.65269e+06	7.32673e+06	8.0237e+06
744	6.03	269.124	268.117	189209	263978	262189	203844	165403	135298	92093	156874	233327	547249	317699	244962	131676	182089	113162
745	1.04	270.062	269.055	9.25597e+06	9.62148e+06	1.01074e+07	7.15535e+06	1.05807e+07	5.75255e+06	1.05031e+07	9.67153e+06	8.19527e+06	9.33381e+06	1.18767e+07	1.00058e+07	8.08765e+06	8.53741e+06	1.14416e+07
746	7.861	270.101	269.093	675283	741348	689995	1.48793e+06	1.01277e+06	1.00198e+06	1.03177e+06	1.11966e+06	1.4406e+06	76247.6	33965.7	39440	23468.3	34227.4	17407.1
747	8.172	270.101	269.094	187591	202780	200215	477166	314293	348838	382026	395540	467713	15056.8	13266.4	14307.4	14858.8	18829.9	14368.8
748	1.646	270.119	269.112	879339	877938	971981	533804	806644	403893	508392	749985	509541	2.22687e+06	1.31504e+06	955942	668658	966306	1.01694e+06
749	4.98	270.122	269.115	721278	734865	771780	951636	918433	814203	1.07264e+06	885030	866135	542207	556184	714333	496088	404393	525328
750	7.306	270.137	269.13	96357.3	110892	127255	221743	142580	159437	181823	193931	240788	25576.9	17519.3	19524.3	19070.3	16947.3	15897.4
751	7.831	270.137	269.13	206421	212422	212102	479016	335468	322849	322871	329647	407827	120488	53673.3	62323.9	32792.8	54087	26849.2
752	5.782	270.158	269.151	143815	145356	144322	170667	166202	137067	211463	155329	156717	103769	117336	130158	117688	87318.6	98341.3
753	9.426	270.183	269.176	954344	861594	888777	900516	1.20394e+06	777718	884826	1.01253e+06	829011	1.28614e+06	903910	991745	805488	706105	965590
754	14.405	270.256	269.249	445076	275529	310353	279444	413311	327901	278055	303356	278543	405159	358869	316069	254277	203660	247370
755	4.154	271.049	270.042	896663	797781	1.1064e+06	1.84461e+06	1.00668e+06	1.01853e+06	1.24343e+06	1.23947e+06	1.48369e+06	289940	660677	515666	417443	348664	475874
756	3.982	271.049	270.042	719786	863802	638747	1.38401e+06	767683	780113	1.17343e+06	986648	1.49844e+06	151930	613470	469913	431684	262983	451043
757	1.566	271.103	270.096	2.9734e+06	2.86588e+06	3.25044e+06	2.66414e+06	3.05937e+06	2.37136e+06	2.87164e+06	3.13935e+06	2.86127e+06	2.69876e+06	2.74392e+06	3.01084e+06	2.43167e+06	2.63595e+06	2.79371e+06
758	5.628	271.104	270.096	700370	685411	763650	1.14182e+06	1.09005e+06	1.04773e+06	1.16721e+06	882536	946030	305727	453905	269596	314232	402861	273822
759	7.578	271.179	270.171	451176	534395	549040	337691	320791	221700	200833	331839	372067	766117	645456	484298	291991	387826	258791
760	0.964	271.908	270.901	2.73677e+06	3.34428e+06	2.68506e+06	1.74818e+06	2.94975e+06	3.14598e+06	2.72721e+06	2.87377e+06	2.57708e+06	3.58694e+06	2.95213e+06	3.5387e+06	3.345e+06	3.56976e+06	3.2298e+06
761	3.68	272.077	271.07	2.11728e+07	2.2083e+07	2.53757e+07	3.32272e+07	2.27376e+07	3.03705e+07	2.6586e+07	2.60492e+07	2.75605e+07	2.15185e+07	2.37007e+07	2.36877e+07	1.50568e+07	1.6885e+07	1.74855e+07
762	3.372	272.078	271.07	1.5643e+07	1.50901e+07	1.54166e+07	2.12914e+07	2.34912e+07	1.90506e+06	1.84023e+07	2.00145e+07	1.63131e+07	1.07093e+07	1.43996e+07	1.28664e+07	8.15403e+06	1.16764e+07	1.1092e+07
763	5.29	272.099	271.091	1.0113e+06	1.09308e+06	1.18553e+06	1.90027e+06	415599	504506	351285	593965	800090	840038	1.68603e+06	986778	377445	489534	399196
764	2.135	272.101	271.094	1.77696e+06	1.91866e+06	2.57387e+06	3.45125e+06	2.6167e+06	3.29901e+06	3.31731e+06	3.04389e+06	2.98096e+06	1.25632e+06	1.59622e+06	1.99361e+06	1.60946e+06	1.00358e+06	1.23093e+06
765	7.231	272.117	271.109	59145.1	54057.7	53418.8	155157	78819.1	91095	86852	92319.9	135327	12717.3	14692.8	15338.2	15505.9	14691.9	11641.7
766	6.703	272.163	271.155	332651	341809	355712	287875	389373	219025	372037	333398	277536	221230	461596	375781	311380	283528	316540
767	6.076	272.174	271.167	403750	417225	421056	439655	445824	294891	436641	412689	412280	328445	536473	521468	376306	294745	426814
768	5.925	272.174	271.167	355527	349035	378265	471071	373307	278303	372446	417597	442576	316142	390874	390928	269946	266973	269837
769	9.88	272.199	271.192	1.31693e+06	1.39506e+06	1.17587e+06	1.34035e+06	1.68985e+06	933198	1.50874e+06	1.50939e+06	1.29112e+06	1.70858e+06	1.28688e+06	1.10257e+06	954214	905515	1.15919e+06
770	4.904	273.065	272.058	263873	286290	296475	630553	353262	205819	313985	434448	315278	136933	247794	180034	216456	229059	216689
771	1.245	273.083	272.075	1.1445e+06	1.44402e+06	1.4418e+06	1.12921e+06	1.36525e+06	962767	1.57853e+06	1.32649e+06	1.03448e+06	1.34751e+06	1.41499e+06	1.63764e+06	1.10845e+06	1.35627e+06	1.01436e+06
772	1.675	273.094	272.087	914190	1.13095e+06	781470	721679	885346	500421	673880	786805	696963	2.20936e+06	1.2597e+06	1.15278e+06	738998	1.21309e+06	504969
773	2.867	273.094	272.087	607007	735534	872157	857239	925034	279453	746061	1.08306e+06	556129	1.03056e+06	1.02429e+06	1.05784e+06	533821	773952	1.04244e+06
774	6.683	273.111	272.104	82990.2	136930	115371	114985	81146.7	66940.6	33380	58301.9	111610	389543	144379	137752	55272.1	97844.8	43364.8
775	0.898	273.966	272.959	4.65314e+06	4.87107e+06	6.01472e+06	8.77648e+06	6.89185e+06	7.68817e+06	1.25966e+07	8.10563e+06	8.24169e+06	2.79367e+06	4.72858e+06	4.80849e+06	3.44177e+06	2.49252e+06	3.36171e+06
776	1.538	274.009	273.002	1.42065e+06	1.18806e+06	1.41744e+06	1.40645e+06	1.23e+06	1.3345e+06	1.61413e+06	1.29609e+06	1.323e+06	750326	1.41165e+06	1.21381e+06	1.01034e+06	796776	1.02838e+06
777	1.459	274.041	273.034	561536	485364	621887	625698	656637	404509	392872	619751	539806	404202	649986	514550	551577	495219	700362
778	5.358	274.107	273.1	803026	799117	882498	1.03082e+06	906307	485016	1.0052e+06	985248	801123	628457	1.06197e+06	757831	635479	711478	724325
779	4.634	274.136	273.128	49339.1	48626.4	40864	13589.9	14794.4	14401.1	14603.8	20898.4	21122.2	205431	113778	165603	29757.6	78569.4	102187
780	4.368	274.153	273.146	426993	402214	413715	460348	459855	378686	480271	437525	459011	359507	105654	431088	229802	250941	432474
781	5.165	274.153	273.146	667726	644149	689832	964793	879260	615763	988596	843517	773802	647165	456451	416608	463549	528898	406505
782	5.001	274.153	273.146	323047	307850	324643	383693	355130	296551	468154	366653	379621	244430	252301	254550	198481	201862	252353
783	7.012	274.178	273.171	117559	92655.7	102949	103512	153248	82109.1	148680	124361	191083	94693.1	243442	85124	92859.5	151663	112714
784	5.72	275.077	274.07	2.79408e+06	2.82213e+06	3.08216e+06	3.93661e+06	3.11404e+06	1.80484e+06	2.85223e+06	3.19447e+06	2.8026e+06	2.35574e+06	3.85542e+06	2.3505e+06	2.1308e+06	2.1239e+06	3.13703e+06
785	4.815	275.09	274.083	107054	111183	132252	109173	79264.1	65425.2	48535.2	89551.1	83939.6	84095	174040	133983	59363.5	88424.5	65263.9
786	2.448	275.101	274.094	474997	537741	532598	690379	789933	727152	619518	657165	681654	318158	357102	331260	382125	296264	413949
787	4.545	275.127	274.12	188686	177280	188676	137355	140784	59263.2	130185	133258	161164	431736	196716	167734	111544	169511	152743
788	4.636	275.127	274.12	285600	293909	308592	220066	228964	272993	238421	250798	337600	718538	298092	302578	282143	339792	247530
789	1.55	275.148	274.141	1.00373e+06	1.21653e+06	1.48592e+06	1.5959e+06	1.14451e+06	631385	1.33794e+06	1.15455e+06	1.31041e+06	2.09504e+06	1.55813e+06	1.79428e+06	1.00887e+06	1.51275e+06	1.30447e+06
790	0.926	275.148	274.141	1.96493e+06	2.45853e+06	1.65249e+06	5.01734e+06	2.44186e+06	2.00505e+06	2.96171e+06	2.19075e+06	2.26323e+06	2.4501e+06	1.97777e+06	3.52282e+06	1.95713e+06	2.02504e+06	2.74966e+06
791	1.576	275.984	274.976	892138	930888	1.09006e+06	827498	1.03413e+06	968489	681596	966887	1.06934e+06	1.24251e+06	1.01631e+06	1.02695e+06	1.45077e+06	1.52991e+06	1.51516e+06
792	1.133	276.025	275.017	2.71161e+08	2.68497e+08	3.14121e+08	2.86446e+08	2.61214e+08	2.9621e+08	3.56714e+08	2.75615e+08	3.17363e+08	1.94059e+08	2.36599e+08	3.3966e+08	2.94864e+08	2.62462e+08	2.73163e+08
793	0.964	276.025	275.018	6.99717e+07	7.65031e+07	7.78584e+07	8.84778e+07	8.19239e+07	8.11113e+07	1.09797e+08	8.26017e+07	9.33696e+07	4.32569e+07	5.5101e+07	7.91622e+07	5.84712e+07	5.31487e+07	6.15592e+07
794	3.81	276.039	275.032	6.82082e+06	6.05237e+06	6.42978e+06	1.27304e+07	7.42551e+06	2.45907e+06	8.4682e+06	8.87966e+06	7.74754e+06	5.02159e+06	8.02558e+06	5.28292e+06	5.59551e+06	5.08167e+06	6.67696e+06
795	3.99	276.039	275.032	8.56843e+06	8.71831e+06	9.21215e+06	1.40467e+07	1.05847e+07	1.09914e+07	9.01018e+06	1.0907e+07	9.7374e+06	6.18139e+06	8.43494e+06	5.46292e+06	6.43772e+06	4.94178e+06	6.6895e+06
796	1.486	276.043	275.036	692386	506546	639085	522179	678507	380384	578741	615540	472647	377847	736728	498379	432842	551496	575305
797	1.025	276.061	275.054	6.1915e+06	6.80364e+06	6.03612e+06	3.77353e+06	6.32263e+06	4.11166e+06	6.75191e+06	6.60094e+06	4.73409e+06	7.36573e+06	6.20585e+06	5.86542e+06	8.01768e+06	7.01612e+06	5.96356e+06
798	1.439	276.096	275.089	3.50982e+06	3.46136e+06	3.68748e+06	5.32448e+06	4.15819e+06	4.30084e+06	5.13161e+06	4.22311e+06	4.4225e+06	2.19518e+06	2.39957e+06	2.90506e+06	2.25936e+06	2.36193e+06	2.13763e+06
799	1.075	276.096	275.089	3.31147e+07	3.3161e+07	3.71958e+07	4.72541e+07	3.37167e+07	4.15401e+07	4.87643e+07	3.63233e+07	4.08133e+07	2.37215e+07	2.50253e+07	2.97806e+07	3.11373e+07	2.71441e+07	2.54476e+07
800	4.425	276.111	275.104	2.55e+06	2.46973e+06	2.53635e+06	3.92646e+06	2.77686e+06	2.748e+06	5.58399e+06	3.13035e+06	3.24257e+06	1.60869e+06	1.19913e+06	1.38042e+06	1.35308e+06	1.2274e+06	1.04168e+06
801	4.955	276.115	275.108	66366.5	73893.1	81541.7	119940	107318	117871	118542	117695	121237	23171.7	66675.7	42428.7	32128.9	51504.9	48204.3
802	2.024	276.132	275.125	2.01023e+06	1.70218e+06	1.52206e+06	2.38703e+06	2.36954e+06	1.60954e+06	1.51406e+06	2.05653e+06	1.58639e+06	1.44311e+06	1.65224e+06	1.91901e+06	1.77847e+06	1.57677e+06	1.0715e+06
803	1.613	276.169	275.161	675229	777198	710018	692368	751387	630097	663424	820610	780934	625542	593743	719199	456946	493012	762493
804	10.281	276.176	275.169	917808	978465	861243	472826	1.17787e+06	158719	938546	357865	1.11629e+06	1.74166e+06	783728	292876	1.44644e+06	210347	726903
805	10.59	276.176	275.169	1.04167e+06	725329	747559	447504	818292	180885	667119	398112	748771	2.08043e+06	637114	185212	2.43866e+06	177969	709847
806	10.382	276.176	275.169	1.43983e+06	1.8929e+06	2.08232e+06	1.21304e+06	2.17528e+06	263918	1.36086e+06	1.0786e+06	2.3347e+06	3.84733e+06	1.9009e+06	325314	2.99129e+06	347114	1.13564e+06
807	6.33	276.194	275.187	64013.1	67465.7	70903.9	108414	111627	61613.2	90515.3	97653	87664.4	29672.9	72462.8	47094.4	36176.9	41250.3	57297.3
808	5.97	276.194	275.187	288145	303397	301945	293197	407527	202065	355153	376367	302347	170356	399587	173909	235197	176950	242686
809	6.1	276.194	275.187	413396	430173	449453	460631	609676	314938	540554	628633	499269	259484	501167	325582	303242	223846	302983
810	8.007	276.194	275.187	2.6859e+06	2.64665e+06	2.77315e+06	6.62948e+06	2.03104e+06	1.57649e+06	9.32328e+06	2.0452e+06	1.74857e+06	1.13108e+06	1.4339e+06	1.63223e+06	1.7061e+06	1.18251e+06	865593
811	6.199	276.194	275.187	177386	186528	186010	258876	285371	137477	262544	272351	226993	101443	228140	118134	121027	89870.2	145416
812	1.631	277.025	276.017	836911	592337	619949	374670	529995	377705	312181	424568	450471	872967	598763	545229	574173	798844	702591
813	2.133	277.069	276.062	3.84844e+06	3.65781e+06	3.88756e+06	4.77143e+06	4.52639e+06	2.87944e+06	4.76694e+06	4.90779e+06	3.81387e+06	3.86601e+06	5.06555e+06	4.22381e+06	3.03497e+06	3.79766e+06	3.23465e+06
814	2.49	277.069	276.062	4.99718e+06	5.4459e+06	5.5052e+06	5.89832e+06	5.48611e+06	3.61251e+06	6.2616e+06	5.27747e+06	5.27498e+06	4.76266e+06	5.15472e+06	4.17933e+06	3.9214e+06	4.49892e+06	4.46683e+06
815	5.29	277.091	276.083	364886	374416	403626	643870	139975	177226	122560	219994	279568	308867	607832	339906	131599	166940	139163
816	9.517	277.205	276.197	224912	251224	228246	170810	189730	136956	160987	171663	193646	135099	212785	159074	160789	155829	142409
817	0.89	277.955	276.948	154626	132982	184007	293572	237907	108566	471880	269855	284107	74863.1	144677	151310	124325	65767	96458
818	1.126	277.996	276.988	9.24229e+06	8.15641e+06	9.65095e+06	9.57372e+06	8.23293e+06	6.73075e+06	1.13905e+07	8.44366e+06	2.7124e+06	7.93296e+06	8.68683e+06	9.47407e+06	9.58326e+06	7.87299e+06	1.28974e+07
819	0.944	277.996	276.989	1.5023e+07	1.67958e+07	1.62853e+07	1.85326e+07	1.85356e+07	1.39789e+07	2.5684e+07	1.80233e+07	1.54953e+07	1.21176e+07	1.44645e+07	1.58172e+07	1.54978e+07	1.20022e+07	1.89537e+07
820	1.626	278.029	277.021	224612	294287	301314	304186	318644	474526	354142	287566	279058	193077	256536	237992	255690	185010	268033
821	2.094	278.094	277.087	1.87464e+08	1.81104e+08	1.99687e+08	2.94429e+08	1.56505e+08	1.83387e+08	3.52627e+08	2.3249e+08	2.19962e+08	1.05636e+08	7.77243e+07	9.11824e+07	8.71688e+07	7.92942e+07	7.35666e+07
822	1.8	278.094	277.087	1.10168e+08	1.20658e+08	1.1569e+08	2.03212e+08	1.59789e+08	1.43478e+08	3.16598e+08	1.59538e+08	1.60365e+08	8.72068e+07	4.86492e+07	5.8374e+07	5.83526e+07	4.96831e+07	5.33964e+07
823	1.469	278.094	277.087	1.34222e+06	1.28568e+06	1.18535e+06	3.08205e+06	1.55811e+06	726333	1.64377e+06	1.36806e+06	1.8854e+06	765498	681831	748797	724970	697451	660450
824	9.069	278.106	277.099	263008	271251	290338	280882	263081	199922	309731	236601	248940	286056	288323	302676	274028	221735	286289
825	11.78	278.117	277.11	525115	338648	562714	211057	308104	184924	248218	228063	292416	374836	314837	487964	278033	294843	258670
826	4.637	278.127	277.12	714936	742354	569339	701978	708373	535435	774378	701445	608850	876157	959162	978645	642635	409356	846361
827	4.957	278.13	277.123	269825	184982	319436	435556	338625	213002	382020	235281	389072	155625	305248	215978	188063	212559	236878
828	8.941	278.15	277.143	374527	358250	457409	326294	385860	201613	354305	339346	294474	496933	474276	515941	444715	494714	469892
829	10.75	278.152	277.145	806125	1.10481e+06	996036	688156	891807	1.11933e+06	3.26697e+06	1.06935e+06	1.65386e+06	6.2452e+06	718260	2.66097e+06	1.17057e+06	1.43554e+06	1.19024e+06
830	5.359	278.163	277.156	377285	355431	416715	263704	230670	125928	233974	199879	222392	1.2784e+06	409881	271448	231792	362722	267327
831	5.574	278.163	277.156	471795	473481	507865	379266	489575	288306	472986	439501	454726	829463	514539	392310	441225	521806	392640
832	10.013	278.192	277.185	503268	533588	595950	470488	350902	263854	250724	369464	2.32829e+06	557668	371687	451095	412791	292210	582299
833	10.381	278.192	277.185	1.49358e+06	1.3742e+06	1.40717e+06	1.55143e+06	1.08117e+06	793640	1.08553e+06	1.07624e+06	4.15942e+06	1.46793e+06	1.03309e+06	1.13135e+06	957113	957344	1.73805e+06
834	9.818	278.192	277.185	1.92463e+06	2.04403e+06	2.17242e+06	1.90976e+06	1.42916e+06	1.24543e+06	1.59476e+06	1.42976e+06	7.72096e+06	1.87598e+06	1.3859e+06	1.56389e+06	1.36718e+06	977113	1.90159e+06
835	10.149	278.192	277.185	777194	812218	787088	731289	538106	436483	452071	480535	2.90593e+06	774709	530582	631062	551791	471598	876896
836	12.791	278.225	277.217	275591	178937	194887	210609	119364	424465	99858.7	52223.6	118995	96928.4	133397	98597.1	104087	130622	127678
837	6.145	278.97	277.963	38791.8	30817.2	38834.6	142515	78280.5	98780.8	118277	107826	163854	9704.3	8447.57	9941.78	9472.83	10467.9	9147.24
838	4.355	279.031	278.024	270573	238116	323796	318873	236133	536409	502613	401438	327998	128656	283453	167879	316065	194386	104011
839	4.259	279.031	278.024	217600	214424	177910	292096	254257	112308	332338	170313	254864	153497	269964	141572	151960	183794	83146.9
840	1.424	279.033	278.026	405702	389993	509419	413872	489535	300781	488404	814742	315229	391878	584766	450051	349889	605740	419654
841	3.649	279.078	278.071	1.193e+06	1.60831e+06	1.36233e+06	3.14997e+06	1.40454e+06	1.27284e+06	2.54793e+06	2.24466e+06	2.6218e+06	519677	731792	1.15929e+06	724176	758746	585316
842	3.91	279.078	278.071	1.99503e+06	1.98639e+06	2.41589e+06	5.61999e+06	2.49393e+06	2.7496e+06	3.47019e+06	2.66085e+06	3.70279e+06	854313	1.17404e+06	1.12676e+06	1.10528e+06	866498	866219
843	5.865	279.111	278.104	130229	133743	131319	165175	149536	145275	180388	158641	210488	93478.5	88528	108884	86238.1	73409.6	89819.2
844	9.534	279.257	278.249	272185	301151	289391	208733	198767	113682	153120	197028	260531	127493	457691	307029	150300	194678	143949
845	9.729	279.257	278.249	439719	444029	422606	310442	352464	165170	274109	310371	421465	239860	691376	453223	244570	322992	227393
846	1.283	279.866	278.858	156090	144372	144659	143729	125689	126835	152945	136562	141616	135987	159899	184597	157055	144193	164581
847	1.541	280.017	279.01	1.5667e+07	1.66088e+07	1.78857e+07	1.75206e+07	1.57914e+07	1.6078e+07	1.75971e+07	1.72648e+07	1.71786e+07	1.10245e+07	1.90336e+07	1.67361e+07	1.41207e+07	1.22753e+07	1.58324e+07
848	1.062	280.046	279.039	3.41686e+06	4.4271e+06	3.56328e+06	1.41557e+06	2.85271e+06	1.61941e+06	5.2976e+06	2.71551e+06	2.24461e+06	7.86957e+06	4.85289e+06	3.70884e+06	4.03632e+06	5.2397e+06	2.63436e+06
849	4.285	280.143	279.135	905916	921026	988982	1.54264e+06	1.12278e+06	851930	1.73682e+06	1.23401e+06	1.09813e+06	478750	702251	658808	556525	526715	504744
850	9.343	280.165	279.158	205903	237607	195344	223749	274573	160717	189614	197173	219849	343279	213860	189933	178210	179881	188372
851	10.847	280.171	279.164	278243	287738	237239	249511	343449	108879	181026	85714.7	574522	580652	220799	173202	590127	148735	197316
852	0.891	280.928	279.92	159570	148943	183199	349080	245420	239138	462576	285370	289075	96558.9	186879	146714	100142	82602.9	113540
853	1.205	281.028	280.02	8.03349e+06	8.81385e+06	9.66423e+06	8.97244e+06	9.42219e+06	9.49966e+06	5.76328e+06	1.72862e+07	9.60446e+06	9.71593e+06	7.99562e+06	8.5231e+06	1.68828e+07	7.27969e+06	1.05339e+07
854	8.908	281.199	280.192	129287	192426	194843	240133	137383	109966	112459	155960	174986	20621.1	23916.4	27017.2	19570.7	22852.7	21854.4
855	1.55	281.941	280.933	309090	310197	465196	203760	296390	283855	229079	250910	289973	265931	330076	207895	385734	360608	557175
856	1.539	281.95	280.942	2.204e+06	1.70221e+06	1.80211e+06	1.75957e+06	2.30067e+06	1.67934e+06	1.65266e+06	1.86879e+06	1.6901e+06	1.88019e+06	2.03671e+06	2.02104e+06	2.31527e+06	1.9547e+06	2.11137e+06
857	1.636	282.119	281.112	1.4576e+06	1.74775e+06	1.67429e+06	1.82785e+06	1.844e+06	1.41319e+06	1.43299e+06	1.74925e+06	1.45766e+06	2.21723e+06	1.66371e+06	1.67963e+06	1.43475e+06	1.67078e+06	1.55394e+06
858	3.849	282.119	281.112	1.5048e+07	1.44293e+07	1.54951e+07	2.16222e+07	1.85203e+07	1.63316e+07	2.88346e+07	2.03863e+07	1.93974e+07	1.12883e+07	4.3576e+06	8.28347e+06	8.96312e+06	8.01914e+06	7.55537e+06
859	4.141	282.119	281.112	2.67883e+07	2.57634e+07	2.70656e+07	3.82743e+07	2.95736e+07	2.9227e+07	5.70642e+07	3.46532e+07	3.35369e+07	1.0662e+07	1.29689e+07	1.38464e+07	1.5378e+07	1.35175e+07	1.22963e+07
860	10.086	282.22	281.212	348780	276966	280632	413143	347709	197350	259935	298586	226749	308441	317135	248506	160231	240599	184682
861	13.22	282.256	281.249	515065	530601	496572	891254	536933	363338	629117	1.12116e+06	886263	784829	748884	1.20697e+06	420378	434373	542007
862	14.091	282.256	281.249	1.49253e+07	1.15213e+07	1.32503e+07	1.37002e+07	1.4108e+07	1.21902e+07	1.34511e+07	1.51421e+07	1.2761e+07	1.80626e+07	1.21107e+07	1.11432e+07	8.07092e+06	8.72094e+06	8.83728e+06
863	3.772	283.002	281.994	1.02534e+06	1.01993e+06	1.1369e+06	1.04088e+06	1.06376e+06	867095	993527	604102	675322	1.0781e+06	1.0724e+06	1.06925e+06	1.13666e+06	1.10109e+06	1.14137e+06
864	1.045	283.005	281.998	5.54604e+06	7.23051e+06	7.13787e+06	4.10304e+06	6.66968e+06	4.96102e+06	1.38052e+07	7.12345e+06	6.23756e+06	7.96761e+06	7.64956e+06	7.57991e+06	7.67861e+06	8.56668e+06	4.21871e+06
865	1.69	283.02	282.013	540938	512276	551007	545491	661250	661430	502374	743057	458661	333844	764741	530398	550324	322086	748392
866	1.813	283.067	282.06	2.48135e+06	2.49732e+06	2.70911e+06	2.44978e+06	2.43955e+06	3.31219e+06	3.10246e+06	2.36099e+06	2.23392e+06	1.26978e+06	2.05007e+06	2.50759e+06	1.4599e+06	1.13906e+06	2.52127e+06
867	1.468	283.092	282.085	1.61839e+06	1.42086e+06	1.53302e+06	1.01592e+06	1.21993e+06	980287	1.2615e+06	1.13572e+06	1.13575e+06	3.73112e+06	1.47622e+06	1.42041e+06	1.32265e+06	2.9182e+06	1.21695e+06
868	4.998	283.104	282.096	174410	184532	194319	323656	208573	198612	303184	247269	318413	88435.9	104520	128691	96759.4	106629	82459.8
869	6.684	283.14	282.133	287783	520089	440679	421820	324369	271781	121076	259489	447678	1.41376e+06	581125	487373	252454	350277	196317
870	9.186	283.215	282.208	335559	324098	302027	732062	70708.8	71064.9	80080	137562	233365	113747	827073	275283	78073.4	38053.3	140990
871	3.746	284.018	283.011	3.74935e+07	3.65788e+07	4.0628e+07	3.86139e+07	4.09823e+07	2.95788e+07	3.70351e+07	4.22708e+07	4.23906e+07	3.91404e+07	3.6787e+07	3.97498e+07	3.77992e+07	3.9462e+07	3.84902e+07
872	1.552	284.076	283.069	3.96156e+06	3.84341e+06	4.42438e+06	2.97724e+06	2.99863e+06	3.95149e+06	3.59161e+06	3.4086e+06	3.77439e+06	3.97745e+06	4.22459e+06	4.0329e+06	4.89961e+06	4.88317e+06	3.13689e+06
873	5.739	284.091	283.084	65443.6	71699.5	75277	85551.2	66725.3	59422.3	82344.3	76211.5	116271	31372	59209	77540.9	57143.7	42469	53047.7
874	1.479	284.111	283.104	1.45273e+06	1.36612e+06	1.58841e+06	2.02935e+06	1.6757e+06	1.40975e+06	1.52811e+06	1.58919e+06	1.81941e+06	1.01838e+06	1.43346e+06	1.36676e+06	961366	785886	1.01519e+06
875	8.548	284.118	283.111	472751	469160	432225	297770	272564	255248	662020	751889	769628	299091	373176	438368	331861	314328	331784
876	5.166	284.138	283.13	114045	97359.3	117747	161841	139064	106501	152855	135566	134736	81583	91046.6	85002.8	71170.9	56112.3	68535.8
877	9.671	284.145	283.138	276119	293651	316982	269282	370922	175457	180138	237476	912622	324749	260466	184626	384127	252590	350545
878	9.53	284.145	283.138	275171	268438	272400	189868	286124	165213	176825	174171	939716	264336	191564	160289	340159	207489	265788
879	1.621	284.171	283.164	8.79398e+06	8.60263e+06	9.34777e+06	8.31625e+06	1.04327e+07	8.16262e+06	8.78143e+06	1.0492e+07	8.63494e+06	9.31861e+06	8.44749e+06	9.07998e+06	7.19569e+06	9.55278e+06	9.10136e+06
880	9.92	284.199	283.192	2.35485e+06	2.24881e+06	2.3229e+06	1.88e+06	2.02097e+06	1.35301e+06	1.71908e+06	1.71378e+06	1.60073e+06	3.70508e+06	2.69244e+06	3.04579e+06	2.27709e+06	2.9864e+06	2.4993e+06
881	10.796	284.236	283.228	1.05356e+06	1.24156e+06	1.06582e+06	1.30086e+06	1.6788e+06	1.20182e+06	1.25308e+06	1.58888e+06	1.77132e+06	798904	686077	858573	670603	560408	887567
882	14.891	284.272	283.264	5.94859e+06	4.67573e+06	5.08314e+06	4.86224e+06	6.17529e+06	5.50316e+06	4.2617e+06	4.13571e+06	5.20521e+06	4.95288e+06	5.04899e+06	3.55842e+06	4.44104e+06	4.14321e+06	4.19095e+06
883	1.339	285.026	284.019	574055	642290	718007	765454	609662	938248	381803	705982	822308	659556	540557	634323	720731	869876	823526
884	2.156	285.038	284.031	4.41005e+06	3.92447e+06	3.19519e+06	3.6591e+06	3.42069e+06	1.97787e+06	4.17676e+06	2.84848e+06	2.57028e+06	7.08479e+06	4.19803e+06	3.75294e+06	2.77557e+06	2.9476e+06	3.31541e+06
885	1.958	285.038	284.031	3.88879e+06	2.95226e+06	3.13021e+06	3.75352e+06	3.34132e+06	2.59946e+06	3.59055e+06	2.84848e+06	3.38145e+06	3.69132e+06	3.4973e+06	4.09027e+06	5.47046e+06	2.28571e+06	2.2774e+06
886	4.689	285.065	284.058	127121	135645	143219	216687	164601	160655	83574.8	179063	285007	43984	102331	73789.2	52974.6	53322.6	92359.8
887	7.025	285.111	284.104	131166	141596	128319	418942	11860.7	10616	11280.2	11842.7	40869.2	11598	541378	193482	15110.6	13484.8	50621.7
888	4.816	285.119	284.112	357603	373218	403378	345102	236417	196716	178694	286499	298867	253005	496896	405153	209405	273981	197802
889	1.665	285.169	284.162	932128	991618	1.10571e+06	911191	696321	438036	744591	682751	686287	2.09431e+06	1.3999e+06	984242	721902	823881	912326
890	4.428	285.169	284.162	1.03789e+06	1.04902e+06	1.09994e+06	982820	878667	434584	975547	752869	755764	2.47466e+06	1.51318e+06	1.18617e+06	774203	1.08802e+06	986485
891	8.126	285.195	284.187	305204	336571	320055	225915	196331	106183	131694	211086	251811	222843	540417	388430	190853	238452	159419
892	7.153	285.195	284.187	81924.9	107224	102807	66002.2	105472	64493.3	92688.6	116368	119284	69984.7	90974.8	96622.1	61151.4	60416.7	42782.7
893	1.517	286.06	285.053	521238	549070	611038	468746	617928	1.00605e+06	939920	477958	585971	259957	156889	238174	369956	281939	224496
894	1.227	286.06	285.053	595885	552976	394130	876467	485524	896122	786944	709633	702557	452035	678515	504947	763893	378782	651180
895	1.906	286.067	285.059	312954	420086	390073	587769	643565	579008	430181	655220	583275	111737	160770	172300	130839	96720.2	205969
896	1.642	286.148	285.14	266789	182385	232956	234875	731180	201911	109346	277212	177865	339919	277503	258802	225133	326255	236757
897	13.007	286.168	285.16	89367.2	68280.7	60280.7	75405.6	73618.3	69626.9	53215.1	65852.3	59026.7	114286	69472.2	77960.6	56855.2	50946.6	54432.9
898	6.678	286.19	285.182	145524	156023	172499	134980	168758	106644	160139	142169	136571	141263	189581	164386	123623	121016	139245
899	10.415	286.215	285.207	1.20888e+06	1.23253e+06	1.14988e+06	1.15155e+06	1.27064e+06	721917	1.33807e+06	1.2066e+06	1.06393e+06	1.75535e+06	1.25489e+06	1.25467e+06	1.04019e+06	1.1489e+06	1.17653e+06
900	11.265	286.251	285.244	295955	365916	334802	442583	271068	247146	413169	373212	340797	388139	229002	237986	278958	219565	266119
901	11.429	286.251	285.244	321812	357306	353616	488365	513258	381696	465055	368281	516286	261973	338908	249435	217400	200876	255375
902	5.633	287.032	286.025	139301	209215	255895	421587	88718.3	67493.4	98030.6	91818.5	112196	16629.5	10712.1	15094.6	12700.3	14364.6	13082.2
903	1.246	287.062	286.055	595885	552976	712863	1.07184e+06	485524	896122	1.46841e+06	709633	646453	452035	678515	504947	763893	378782	518980
904	1.607	287.073	286.066	325465	384804	290430	283117	469778	521277	559810	353676	338113	318172	321859	287316	262402	169004	258001
905	5.673	287.077	286.07	286784	291588	307223	431688	334681	282898	488879	385099	425036	126360	297165	247515	182252	116787	211334
906	2.134	287.098	286.091	1.14925e+07	1.20009e+07	1.37212e+07	1.3741e+07	1.45101e+07	1.17555e+07	1.53885e+07	1.54827e+07	1.10737e+07	1.03862e+07	1.53409e+07	1.22488e+07	9.87187e+06	8.86086e+06	1.0597e+07
907	2.492	287.098	286.091	1.59968e+07	1.84818e+07	1.84316e+07	2.25702e+07	1.94188e+07	1.00714e+07	2.14281e+07	1.92595e+07	2.03064e+07	1.67248e+07	1.65244e+07	1.44045e+07	1.23418e+07	1.69916e+07	1.50468e+07
908	1.642	287.11	286.102	1.39132e+06	1.42823e+06	1.41562e+06	760993	1.1624e+06	617455	923982	957235	756764	3.21059e+06	1.90616e+06	1.50353e+06	1.04954e+06	1.60936e+06	1.45384e+06
909	1.269	287.11	286.103	789688	749327	796255	999345	888702	870441	611012	891728	930116	638574	618587	855191	627121	625717	802321
910	4.756	287.149	286.141	563992	562300	582576	644135	607651	503428	663870	577242	575493	511566	590890	701606	493799	367073	517134
911	2.13	287.185	286.177	1.7936e+06	1.84432e+06	1.17551e+06	1.37126e+06	1.54387e+06	704393	1.23212e+06	1.2349e+06	671958	4.56272e+06	1.89411e+06	1.59631e+06	1.18272e+06	1.87821e+06	1.35995e+06
912	4.939	287.185	286.178	383046	396364	367291	461941	501088	184895	296437	325558	304590	666776	404838	370666	254219	377707	333488
913	9.145	287.246	286.239	137443	118712	109052	137043	73983.3	60233.7	68497	69904.5	123921	69894.2	189003	70340	117168	86216.1	83332.5
914	7.869	287.821	286.814	94849.1	72409.4	88023.5	288209	186642	145214	326198	162416	213320	60226.3	26828.7	31152.7	18537.1	27035.5	13749.5
915	1.012	287.987	286.98	7.62435e+06	9.23854e+06	6.12068e+06	5.40936e+06	6.98298e+06	5.52678e+06	8.9327e+06	5.51755e+06	4.35786e+06	7.04846e+06	7.51224e+06	8.73822e+06	7.34711e+06	7.5749e+06	6.13343e+06
916	1.219	287.987	286.98	2.94367e+06	2.73047e+06	2.63552e+06	2.34414e+06	2.71522e+06	2.99886e+06	2.34326e+06	3.31642e+06	2.79528e+06	2.48732e+06	2.49323e+06	3.36337e+06	2.94505e+06	2.54527e+06	3.23275e+06
917	1.469	288.046	287.039	3.32448e+06	4.0647e+06	3.97833e+06	3.45643e+06	4.76296e+06	3.84161e+06	4.29379e+06	3.26583e+06	3.54324e+06	2.23916e+06	2.25635e+06	3.67139e+06	3.02642e+06	2.02926e+06	2.39678e+06
918	1.697	288.057	287.05	1.20503e+06	1.32074e+06	1.43198e+06	1.41093e+06	1.472e+06	1.26683e+06	1.15033e+06	1.56891e+06	1.26777e+06	891931	1.40801e+06	1.03423e+06	923794	719385	1.51972e+06
919	5.628	288.094	287.087	499122	513330	554198	816600	790985	783917	875703	640231	698642	215355	347749	197540	263211	300030	199552
920	4.163	288.122	287.115	52668.5	106646	97051.5	48779.7	59260.1	22444.2	60110.9	23292.2	29295.3	165858	71432.7	46084.1	29329.8	59605.4	112380
921	4.845	288.132	287.125	103362	107596	107487	145010	122764	122790	157844	120667	109376	73894.3	85833.9	93152.5	69464.6	65562.7	62350.2
922	4.982	288.133	287.125	376514	372952	442719	495957	477668	394518	567781	445706	453852	269090	311626	376914	256620	210323	304001
923	7.601	288.194	287.187	88976.2	96343	83991.4	93281.8	163010	55994.6	113985	130957	85472.9	58610.4	84958.2	50084.3	53467.3	34794	65462.7
924	7.503	288.194	287.187	236322	163969	170161	163346	248213	107867	235550	224367	136879	103960	145415	110056	88822.4	81332.6	127644
925	9.54	288.23	287.223	997324	1.05191e+06	1.12512e+06	1.07594e+06	1.14217e+06	910089	962061	1.03487e+06	1.19373e+06	817097	1.39005e+06	1.15937e+06	955397	766554	908095
926	9.717	288.231	287.223	1.64195e+06	1.68275e+06	1.76485e+06	1.96576e+06	1.79171e+06	1.55021e+06	1.55942e+06	1.76368e+06	2.0786e+06	1.36776e+06	2.10353e+06	1.65534e+06	1.44197e+06	1.26435e+06	1.39249e+06
927	9.255	288.231	287.223	591720	474259	489050	417110	711501	289077	533476	582747	355391	1.03427e+06	487321	267119	215412	309112	256305
928	9.37	288.231	287.223	359316	459328	375526	421318	542143	404103	435686	464691	396242	461598	345573	268848	232003	196034	255689
929	9.043	288.231	287.223	178041	225897	188570	177243	266890	125652	194626	243556	141697	325377	220148	138028	132673	126020	122682
930	9.171	288.231	287.223	159797	204561	161232	192996	227128	155073	164002	232009	159964	186416	142781	143917	119726	104341	157006
931	8.037	288.231	287.223	476248	523140	490432	508051	897393	541015	534056	757684	660527	312955	413824	264672	252789	195278	321511
932	5.855	289	287.993	49432.6	56277	55280.3	108588	74304.8	77987.3	97844.7	79026.2	102489	15666.2	14541.2	14511	14701.5	15932.8	12671.8
933	1.47	289.06	288.053	2.07303e+06	2.04486e+06	2.4321e+06	3.03143e+06	1.93818e+06	1.98442e+06	2.28965e+06	2.1545e+06	2.84037e+06	1.41366e+06	2.1479e+06	2.3088e+06	2.03321e+06	1.51407e+06	1.97633e+06
934	4.26	289.06	288.053	614024	619381	740423	968981	723763	441939	1.14449e+06	572694	821430	368712	856579	467304	468254	636151	267753
935	4.356	289.06	288.053	886726	925990	932037	1.09289e+06	908349	1.79311e+06	1.69355e+06	843440	1.10711e+06	893553	926344	585344	549639	693561	620714
936	3.679	289.068	288.06	6.14346e+06	5.63374e+06	4.96371e+06	8.24488e+06	5.46917e+06	7.57542e+06	7.6022e+06	7.37864e+06	6.59615e+06	4.71312e+06	5.98832e+06	4.38011e+06	3.69358e+06	3.72432e+06	5.05957e+06
937	3.369	289.068	288.061	3.06736e+06	3.40179e+06	5.17241e+06	5.6188e+06	6.05499e+06	784682	3.70023e+06	4.78911e+06	4.04531e+06	3.19211e+06	3.50221e+06	4.55216e+06	2.45244e+06	2.74246e+06	2.76215e+06
938	5.209	289.106	288.099	82758.4	70566.3	80152.9	52416.4	52125.6	32937	39437	58866.3	63217.3	52010.5	85087.5	64994.7	32658.2	51120.8	39792
939	1.448	289.128	288.12	1.66479e+06	1.34504e+06	1.41052e+06	1.40657e+06	1.40026e+06	694826	1.30577e+06	1.38532e+06	1.0617e+06	1.85129e+06	1.80299e+06	1.37406e+06	869556	1.49358e+06	1.30992e+06
940	1.312	289.931	288.924	450204	486543	456209	319022	460575	465700	502110	483306	374209	579893	493264	494368	546172	628897	393737
941	0.897	289.944	288.937	924529	749299	1.14395e+06	1.66498e+06	1.25304e+06	2.74546e+06	939123	1.31714e+06	1.63529e+06	523758	554995	747831	593836	343860	977015
942	1.539	289.973	288.965	807582	579887	523055	647062	516000	478833	529791	420721	529874	428599	816528	676375	470247	315124	539778
943	1.267	289.979	288.971	678121	761668	651635	549479	1.26824e+06	718315	592085	731279	971296	635641	682670	1.055e+06	613238	421413	511551
944	1.87	289.999	288.992	1.52287e+06	1.73866e+06	1.76284e+06	917427	1.02314e+06	1.88183e+06	600908	929961	1.11511e+06	949585	1.19618e+06	698783	643946	562939	908973
945	1.121	290.04	289.033	2.7717e+08	2.78018e+08	3.12671e+08	3.73839e+08	3.10064e+08	3.00348e+08	2.83581e+08	3.30573e+08	3.6283e+08	1.50328e+08	2.4189e+08	2.92429e+08	2.2708e+08	1.67093e+08	2.75443e+08
946	0.965	290.041	289.033	1.46111e+08	1.48444e+08	1.51831e+08	2.39491e+08	1.8408e+08	1.64515e+08	1.75706e+08	1.93769e+08	2.00964e+08	7.05322e+07	1.16087e+08	1.38108e+08	1.0892e+08	7.08926e+07	1.26386e+08
947	1.447	290.075	289.068	1.30274e+06	982071	1.01643e+06	1.35175e+06	1.25426e+06	1.45174e+06	2.01496e+06	1.39174e+06	1.27431e+06	733475	732094	741026	609428	563989	582511
948	1.078	290.112	289.104	1.33547e+07	1.29316e+07	1.44443e+07	1.62669e+07	1.55529e+07	1.54882e+07	1.71603e+07	1.61088e+07	1.70066e+07	8.74657e+06	9.46599e+06	1.29601e+07	1.20121e+07	9.59915e+06	1.1966e+07
949	1.447	290.112	289.104	8.42801e+06	8.40237e+06	8.80554e+06	1.057e+07	9.57015e+06	1.02083e+07	1.14569e+07	1.0365e+07	1.06452e+07	5.41345e+06	5.60196e+06	6.46738e+06	5.78884e+06	4.86031e+06	5.67634e+06
950	5.742	290.127	289.12	106283	118376	110086	169876	115153	101839	224867	119111	128430	71345.7	79429.5	96242.9	73720.6	47193.3	65601.2
951	6.092	290.173	289.166	168104	180008	182151	158406	227476	102281	220649	214565	127828	146244	287046	190875	138840	149427	197790
952	5.85	290.173	289.166	113390	135223	133643	103658	171882	79954.8	158723	164300	98691.3	74013.6	128936	116060	148156	81039.4	113592
953	6.466	290.21	289.203	252096	202936	234206	237172	356487	209843	251034	333981	233825	190034	257535	158878	153800	114849	194926
954	8.643	290.21	289.203	126355	158471	145064	410256	96543	91416.4	346732	99433.5	75904.9	55667.5	58982.9	92587.3	78511.6	63084	39640.2
955	0.895	290.957	289.949	1.82181e+06	1.81521e+06	2.4018e+06	4.46964e+06	3.28589e+06	3.42465e+06	6.6951e+06	3.71428e+06	3.6816e+06	905504	1.84445e+06	1.83129e+06	1.10181e+06	809471	1.15536e+06
956	5.446	291.078	290.071	78031.3	83723.7	80531	184314	89323.4	86659.2	135782	99849.8	128808	46906.9	47122.3	65765.8	51556.8	31836.5	49670.9
957	1.879	291.096	290.088	1.78524e+06	1.89953e+06	1.40091e+06	2.32447e+06	2.83495e+06	3.11313e+06	2.09137e+06	1.92317e+06	2.34658e+06	895977	1.42688e+06	1.97309e+06	1.06193e+06	1.29219e+06	2.08788e+06
958	4.485	291.122	290.115	244847	220294	232472	156383	155534	128747	146630	144376	152310	570951	320738	388927	288783	254509	201218
959	10.472	291.147	290.14	67934.7	79622.5	50025.6	264756	78190.3	77480	257551	66634.4	66719.6	19955.9	19617	24023.9	22832.1	18033.7	16834.8
960	10.194	291.22	290.213	2.65099e+06	2.7489e+06	2.81278e+06	2.32073e+06	2.20828e+06	1.33957e+06	1.7302e+06	2.25027e+06	2.96243e+06	300409	2.03691e+06	930345	1.24448e+06	776899	625987
961	9.985	291.22	290.213	755541	763421	747726	658329	594896	409757	530412	644700	736299	47417.2	468446	183005	278534	225960	150989
962	9.735	291.22	290.213	242822	299875	283931	229219	165640	138573	132704	183396	209698	433996	321086	258823	217635	520451	214384
963	10.438	291.22	290.213	407905	424477	348296	411057	302154	207495	251695	355252	413526	17823	234854	158181	151930	93129.8	97038.5
964	9.82	291.22	290.213	371624	381628	402665	289444	293579	210382	231184	296754	335659	113656	287791	198112	180730	137125	130871
965	0.938	291.975	290.968	2.25751e+06	2.67334e+06	2.68805e+06	3.3585e+06	2.74794e+06	3.31165e+06	2.47435e+06	2.93934e+06	3.28394e+06	1.51702e+06	1.97897e+06	2.73804e+06	1.78637e+06	1.06799e+06	2.60685e+06
966	5.719	292.068	291.06	2.11954e+06	2.10732e+06	2.29901e+06	2.99726e+06	2.41377e+06	1.40296e+06	2.14985e+06	2.35426e+06	2.16852e+06	1.82091e+06	2.99456e+06	1.85786e+06	1.61852e+06	1.63475e+06	2.42127e+06
967	4.202	292.11	291.102	1.57578e+06	1.52672e+06	933081	2.4008e+06	796482	1.41041e+06	3.53552e+06	1.88022e+06	1.51697e+06	2.11269e+06	687171	816369	1.0128e+06	861589	419423
968	4.761	292.146	291.139	694146	693195	750370	649056	652291	629121	707257	641597	590435	614702	827683	841541	552596	649651	885148
969	11.074	292.207	291.2	1.3091e+06	1.51945e+06	1.57849e+06	1.96348e+06	1.23292e+06	845337	1.74392e+06	1.1905e+06	4.03051e+06	1.32768e+06	963265	1.05828e+06	1.07685e+06	1.03097e+06	1.68351e+06
970	10.672	292.208	291.2	618853	617548	754241	502936	373006	307037	485572	367035	2.73809e+06	783890	417097	486937	551110	633779	649570
971	10.824	292.208	291.2	820842	862585	888778	904433	597761	427441	734473	532303	2.95958e+06	840085	585630	657068	598298	512205	982396
972	10.547	292.208	291.2	627538	651887	625900	645074	340999	271555	270155	303398	2.59732e+06	618142	451921	561928	338520	282199	576454
973	10.419	292.208	291.2	1.68266e+06	1.82206e+06	1.77857e+06	1.7984e+06	1.09264e+06	875637	1.37443e+06	1.08609e+06	6.36799e+06	1.746e+06	1.34882e+06	1.40053e+06	1.12072e+06	928832	1.80303e+06
974	1.698	293.049	292.042	2.34001e+06	2.44813e+06	2.6057e+06	2.59392e+06	2.82109e+06	2.74065e+06	1.93731e+06	2.94196e+06	2.435e+06	1.66184e+06	2.9052e+06	2.06556e+06	2.00199e+06	1.6557e+06	3.04172e+06
975	5.404	293.064	292.057	316835	193577	198844	302641	236005	121911	194492	233180	186750	247107	361475	200833	182863	186141	266174
976	1.573	293.085	292.078	2.10538e+06	2.11084e+06	2.20178e+06	1.64247e+06	2.1174e+06	1.63592e+06	1.80911e+06	2.14405e+06	1.92722e+06	2.19439e+06	2.00698e+06	1.91188e+06	2.19788e+06	2.29229e+06	2.08484e+06
977	1.277	293.088	292.08	953350	980551	970831	587117	797603	256025	1.15468e+06	910934	688716	923619	913459	940982	778424	873454	591472
978	1.444	293.088	292.08	3.26922e+06	3.19583e+06	3.46175e+06	2.16572e+06	3.29873e+06	2.73566e+06	3.58165e+06	3.56937e+06	2.55207e+06	3.65781e+06	3.50631e+06	3.63356e+06	3.40794e+06	4.15572e+06	2.77248e+06
979	4.648	293.094	292.086	107865	118279	111710	89069	102148	149450	219856	131163	180379	16267.9	46276	37590.2	16352.5	17867.5	15941.9
980	11.009	293.145	292.138	117571	123038	120914	191527	156124	102681	197674	215791	206606	36979.6	83419.6	82985.3	61795.6	59474.8	64711.2
981	10.416	293.236	292.228	115053	85670.9	79680.5	52621	49223.1	31891.7	39918.7	55609.3	43909.7	315502	390010	385747	337645	120912	269890
982	8.697	293.236	292.229	1.37017e+06	1.37402e+06	1.43765e+06	992725	879794	675827	737977	1.05453e+06	992284	764098	1.07349e+06	1.09827e+06	747997	869756	697215
983	9.066	293.236	292.229	365970	363771	349180	251773	214412	177333	211844	256367	239259	330821	517082	394236	315130	320357	286232
984	9.287	293.236	292.229	445714	475714	480442	351549	311961	215896	285652	370744	415905	330827	516511	464772	338803	397167	349758
985	1.235	294.05	293.043	6.57159e+06	6.04187e+06	7.02439e+06	3.42472e+06	5.86231e+06	7.117e+06	8.23547e+06	6.66304e+06	4.77462e+06	7.29755e+06	6.39807e+06	7.61957e+06	7.2094e+06	8.62986e+06	5.33598e+06
986	3.686	294.059	293.052	2.4439e+06	2.33029e+06	2.38966e+06	2.20246e+06	2.99198e+06	1.91307e+06	3.02331e+06	2.57804e+06	2.60368e+06	1.76757e+06	2.33284e+06	1.42252e+06	1.60881e+06	1.55396e+06	1.93791e+06
987	3.375	294.06	293.052	1.41568e+06	1.73741e+06	2.03888e+06	2.57912e+06	1.86527e+06	1.45419e+06	1.81508e+06	2.19293e+06	2.20908e+06	1.58438e+06	1.75422e+06	2.45914e+06	1.14095e+06	1.55357e+06	1.70383e+06
988	1.26	294.065	293.058	1.11844e+06	1.39565e+06	1.21157e+06	1.31362e+06	1.42376e+06	1.18567e+06	1.42347e+06	1.3617e+06	1.1897e+06	1.42514e+06	1.31808e+06	1.47696e+06	1.15869e+06	1.46824e+06	1.02771e+06
989	3.948	294.122	293.115	145048	131408	146772	126332	219879	71154.9	212213	177850	137544	232673	169799	104341	89578.2	148944	125652
990	4.104	294.122	293.115	235864	228954	248877	224541	449346	237788	252543	232352	216810	327067	202479	205124	168380	172489	203231
991	4.424	294.122	293.115	1.22479e+07	1.18331e+07	1.2207e+07	1.88585e+07	1.33686e+07	1.33684e+07	2.7085e+07	1.4981e+07	1.56035e+07	7.71597e+06	5.79181e+06	6.88388e+06	6.7248e+06	6.13113e+06	5.35423e+06
992	4.416	294.158	293.151	264543	296465	333570	245785	222522	237175	280141	305143	285873	184024	563475	292329	178588	459163	243316
993	4.648	294.158	293.151	429628	446125	441596	196654	349500	216348	374735	100440	353134	1.14602e+06	529506	420225	373360	504832	367260
994	12.338	294.181	293.174	156651	145550	158017	202637	161814	128659	179257	169077	182737	152540	129973	148592	102479	153320	111116
995	11.549	294.187	293.179	1.00433e+07	8.43475e+06	8.65209e+06	4.46066e+06	6.33572e+06	6.92396e+06	6.65915e+06	2.46752e+06	1.09138e+08	7.11319e+06	4.37342e+06	5.5973e+06	8.87777e+06	3.88792e+06	5.74216e+06
996	9.055	294.187	293.18	80848.5	84776.9	81577.1	53404.6	67111.9	16214.6	48897.5	17717.2	105585	181628	74590	16506.5	299055	19877.4	61209.6
997	9.321	294.187	293.18	362398	443319	444358	141384	368922	12020.2	290289	42048.8	466836	906734	450015	14641	1.87668e+06	15200.4	188037
998	7.381	294.187	293.18	159568	153081	165005	155355	143527	120897	167946	165459	397665	136293	166113	218605	223420	86777.5	153873
999	10.744	294.22	293.213	187706	209494	176969	221965	168286	239402	239382	176812	135899	204968	242207	219574	149739	163362	197634
1000	10.339	294.22	293.213	828476	768522	778786	791942	659441	830300	1.06425e+06	686509	739030	1.40442e+06	548881	579138	464051	1.11813e+06	367692
1001	4.939	294.914	293.907	164567	168568	183366	352649	259139	185701	324357	249626	291370	25624.5	25988.4	31095.9	25419.9	25749	27824.1
1002	7.025	295.14	294.133	456044	498899	490628	1.5936e+06	51498.1	35656.7	42745.1	46420.1	171629	37792	1.77092e+06	692434	49752.6	18088.4	207098
1003	6.277	295.142	294.135	691211	722855	759930	1.61452e+06	1.04643e+06	793380	735553	1.43638e+06	1.74733e+06	89347.9	190799	191451	128725	115276	147864
1004	6.479	295.146	294.138	210892	254359	159946	246074	201376	125530	144358	115922	430279	957857	563568	408765	192584	461194	200215
1005	10.971	295.251	294.244	59235.4	57826.2	57524.8	45213.2	107440	21655.7	61976.3	23716.6	90285.7	371976	640315	516931	480519	458595	404837
1006	10.873	295.252	294.244	194757	200550	72817.2	37077.2	27508.1	26693.1	24491.2	27481.5	82839.7	294330	959191	598325	560746	434379	516576
1007	8.668	295.252	294.244	190031	170637	184212	115522	130053	96367.2	101405	106496	129768	90980.2	167443	129264	105331	126131	94139.4
1008	0.896	295.954	294.947	188014	221093	262397	315219	249386	284552	421799	341053	340167	197384	197599	228151	126224	121330	162462
1009	1.533	295.983	294.975	192377	142125	199123	157013	157823	237016	191459	189325	114020	123295	205181	152590	121222	121393	187459
1010	9.11	296.117	295.109	77971.4	110411	111289	234612	167714	132105	139670	172318	215730	20818.7	19207.6	18524.5	16563.2	18241.2	17316.8
1011	4.868	296.12	295.113	165708	164397	163063	240570	202770	154287	218190	174999	172346	162912	151180	141650	120178	167425	153693
1012	5.194	296.12	295.113	124213	123223	142028	182292	143359	80228.4	163062	125106	117390	156114	127970	98387.7	116389	109134	90401.7
1013	3.942	296.135	295.128	4.01242e+06	3.96106e+06	4.3568e+06	6.01967e+06	4.66325e+06	3.4272e+06	4.40206e+06	4.46776e+06	4.75241e+06	4.27705e+06	2.96342e+06	3.63921e+06	3.1163e+06	3.84644e+06	2.92382e+06
1014	5.192	296.135	295.128	88586.8	65484.9	85445.3	108459	95189.8	95158	173316	110401	102511	57373.7	24919.4	43548.3	40613.4	35696	43053.3
1015	9.774	296.199	295.192	173565	156734	160140	161358	223717	83122.3	225185	176426	135461	144699	214598	149772	114896	125592	132075
1016	10.5	296.236	295.228	1.21009e+06	1.45202e+06	998512	1.33944e+06	1.16217e+06	937154	987157	885403	1.20211e+06	1.25787e+06	985136	943087	703498	952533	702721
1017	14.478	296.272	295.264	1.12092e+06	811627	902993	902640	1.44131e+06	1.01074e+06	924925	987934	761362	1.36819e+06	902141	858384	661547	623269	657998
1018	3.667	297.038	296.031	218201	227615	81450.9	402960	173981	279296	162129	139518	102149	168908	193742	452725	185839	429265	414419
1019	3.783	297.09	296.083	7.56314e+07	7.20529e+07	7.91383e+07	1.28789e+08	8.17011e+07	7.07923e+07	5.57189e+07	9.21453e+07	1.11944e+08	3.30449e+07	6.65834e+07	6.80022e+07	4.9366e+07	4.53386e+07	5.68119e+07
1020	5.655	297.119	296.112	140385	161542	176888	131060	96852	56064.7	73260.9	115520	144748	88162.3	256617	192564	87394.8	117426	76968.6
1021	7.503	297.137	296.13	44626.7	53957.5	46898	126008	50071.5	55056.1	87992.9	64354.6	85607.7	15431.5	12120.4	14257.3	14093.5	13796.6	15351.1
1022	5.524	297.158	296.151	51566.5	56642.5	58852.8	97371.1	106095	60719.7	101497	100255	72545.2	15188.8	19254.8	14725.4	13915.9	16489.3	12913.5
1023	8.304	297.195	296.187	318739	314581	335448	319276	195658	125225	142557	219230	273548	142043	456189	370304	187456	190594	175281
1024	13.526	297.231	296.223	37611.7	28365.5	37733.5	68439	55988.8	35122.4	46531.3	46591.8	57252	5143.22	7239.44	7551.63	5946.06	6911.45	5236.94
1025	9.73	297.267	296.26	342155	346952	369961	230757	244220	121503	154577	256265	318079	142442	542727	348095	172884	263263	181744
1026	9.535	297.267	296.26	271199	337172	296628	222255	226301	109219	119874	224846	269276	124573	505809	294696	93168.5	217980	154929
1027	1.153	298.007	296.999	3.51745e+07	3.54333e+07	4.19475e+07	2.97259e+07	3.42209e+07	3.4276e+07	4.24396e+07	3.61212e+07	1.45574e+07	3.39048e+07	3.80753e+07	3.72806e+07	4.74386e+07	4.26768e+07	1.43327e+07
1028	0.961	298.007	297	1.36357e+07	1.63567e+07	1.55733e+07	1.14018e+07	1.47883e+07	1.54308e+07	2.57719e+07	1.53774e+07	1.45447e+07	1.13138e+07	1.2683e+07	2.03223e+07	1.39383e+07	1.3596e+07	1.30141e+07
1029	4.007	298.074	297.067	3.45283e+06	3.27802e+06	3.66397e+06	5.81761e+06	4.18225e+06	6.01396e+06	4.85112e+06	5.06247e+06	5.09488e+06	1.43347e+06	2.44127e+06	2.99081e+06	2.04439e+06	1.8473e+06	2.98809e+06
1030	3.817	298.074	297.067	2.74567e+06	2.44902e+06	2.61049e+06	4.21196e+06	2.86923e+06	489491	3.42909e+06	3.32966e+06	3.32465e+06	927679	1.83926e+06	2.20784e+06	1.74302e+06	1.56278e+06	1.71503e+06
1031	1.413	298.078	297.071	825179	644748	737722	1.05481e+06	673059	847773	898886	973090	857268	418079	418641	559683	522368	574503	516300
1032	4.133	298.094	297.086	934147	923878	973096	1.6494e+06	1.05092e+06	993037	1.97279e+06	1.19944e+06	1.16574e+06	633274	462850	247962	220645	200291	212316
1033	4.259	298.151	297.144	225077	230342	238707	239105	271018	125792	238515	115350	134307	1.31277e+06	367726	411739	206043	252147	224163
1034	7.069	298.155	297.148	253489	254723	250892	105687	209164	77501.1	139079	98657.4	145004	271000	290876	186361	55360.3	453226	808726
1035	10.28	298.161	297.153	2.38461e+07	2.45791e+07	2.48342e+07	1.74859e+07	3.97379e+07	1.56788e+07	1.69074e+07	1.7798e+07	7.04838e+07	2.80394e+07	1.92365e+07	1.48329e+07	3.18979e+07	2.34402e+07	2.4993e+07
1036	10.111	298.161	297.153	2.56652e+07	2.64458e+07	2.58488e+07	1.9131e+07	3.51654e+07	1.6299e+07	1.82061e+07	1.82114e+07	1.20086e+08	2.83942e+07	2.0373e+07	1.68931e+07	3.13652e+07	2.27402e+07	2.66981e+07
1037	9.925	298.161	297.153	2.04304e+06	2.12918e+06	2.01241e+06	1.54285e+06	2.63436e+06	1.24491e+06	1.50612e+06	1.43278e+06	7.3826e+06	2.22866e+06	1.59488e+06	1.35492e+06	2.47863e+06	1.63307e+06	2.05736e+06
1038	9.771	298.161	297.153	670345	683722	728666	471934	894611	474620	509900	515777	2.59692e+06	882647	485696	206493	882930	679124	649960
1039	10.429	298.215	297.208	1.01122e+06	984486	927531	895105	1.27559e+06	881276	902394	1.04285e+06	808602	1.2657e+06	741143	903203	796463	676681	1.03432e+06
1040	11.334	298.251	297.244	5.00354e+06	4.82574e+06	5.21593e+06	4.42184e+06	4.38909e+06	3.13421e+06	5.45156e+06	4.35664e+06	4.38424e+06	6.69812e+06	5.78702e+06	5.09232e+06	3.85726e+06	6.32041e+06	4.93904e+06
1041	15.271	298.287	297.28	3.49443e+06	2.79288e+06	3.66569e+06	4.65153e+06	3.29111e+06	3.80324e+06	5.3764e+06	3.42888e+06	3.54705e+06	2.49089e+06	2.26398e+06	2.13018e+06	1.28093e+06	1.35902e+06	1.65837e+06
1042	5.415	299.039	298.031	93881	105333	114495	257481	181245	163309	203888	199902	242639	22519.2	25247.9	19829.2	20075.8	24625.7	21623.2
1043	1.489	299.077	298.07	850974	1.04623e+06	864676	712923	867062	676652	1.25577e+06	907312	1.07363e+06	685183	956946	678329	835420	438066	897283
1044	5.955	299.091	298.083	71481.6	74562.7	79215.4	77190.2	35131.7	22467.4	22891.8	39976.4	57632.2	32582.3	96071.9	79874.8	37610.2	42524.9	32889.9
1045	5.207	299.135	298.128	266359	284084	329664	202286	211535	142092	159274	242393	276843	226565	382030	273908	151726	220143	141395
1046	4.337	299.185	298.178	4.84883e+06	4.86364e+06	4.83907e+06	3.84866e+06	3.89486e+06	1.58095e+06	3.78123e+06	3.62018e+06	3.03304e+06	1.10914e+07	7.50533e+06	5.33301e+06	3.71098e+06	4.8414e+06	5.60323e+06
1047	7.667	299.21	298.203	446984	422835	450998	347733	343047	190505	266096	377804	411870	243242	472476	375456	264641	307566	240894
1048	2.092	300.076	299.069	1.03143e+08	1.01553e+08	1.11165e+08	1.76121e+08	1.0532e+08	1.09623e+08	1.9456e+08	1.20221e+08	1.20912e+08	5.56763e+07	4.44189e+07	5.03577e+07	5.04328e+07	3.85781e+07	4.26011e+07
1049	1.8	300.076	299.069	6.06024e+07	6.67546e+07	6.52017e+07	9.02211e+07	7.0979e+07	6.9392e+07	1.52984e+08	9.5862e+07	9.00584e+07	5.25079e+07	2.76326e+07	3.5294e+07	3.33529e+07	3.66802e+07	3.06931e+07
1050	7.744	300.09	299.083	81297.8	71669.6	85076.6	12772.9	12842.3	24738.2	122469	11874.7	15874	15686.9	233422	118584	12475.2	481444	12808.2
1051	1.447	300.13	299.123	920532	861234	885394	1.02587e+06	930946	464390	879920	904286	757671	1.22963e+06	1.1235e+06	955703	792983	854707	782922
1052	6.702	300.13	299.123	75669.1	118701	98165.9	101080	74125.9	61148.4	116152	115579	102766	334590	128490	106631	52399.4	76002.5	44063.6
1053	5.914	300.169	299.162	402395	405060	419287	645284	515845	463646	573303	447051	490646	319880	241480	246496	316225	332059	204037
1054	0.949	300.178	299.17	5.44261e+06	5.60384e+06	6.0768e+06	4.9432e+06	7.71753e+06	6.81889e+06	9.91271e+06	7.61187e+06	7.40525e+06	3.90528e+06	3.58552e+06	7.3782e+06	3.61065e+06	4.19361e+06	2.39038e+06
1055	7.562	300.194	299.187	225828	249729	251282	213406	259176	143955	246268	269079	203990	240018	317095	266717	209528	224280	262461
1056	1.452	301.033	300.026	1.36485e+06	1.07388e+06	1.65671e+06	1.21368e+06	1.07831e+06	915213	1.52981e+06	1.29481e+06	1.14899e+06	1.49891e+06	1.22326e+06	1.34182e+06	1.08273e+06	1.32671e+06	1.13199e+06
1057	1.122	301.056	300.049	4.43729e+07	4.62219e+07	5.02607e+07	4.76287e+07	3.85775e+07	4.70083e+07	3.93834e+07	4.02701e+07	4.52387e+07	3.60678e+07	5.23172e+07	5.46174e+07	5.92054e+07	4.44209e+07	5.73395e+07
1058	0.974	301.057	300.049	1.7091e+07	1.66473e+07	1.71451e+07	1.70612e+07	1.59224e+07	1.65958e+07	1.40896e+07	1.48378e+07	1.65792e+07	1.29261e+07	1.81262e+07	1.94723e+07	1.68219e+07	1.36291e+07	2.04756e+07
1059	3.906	301.06	300.053	959762	951406	883361	2.23895e+06	1.62346e+06	478552	1.29711e+06	1.13614e+06	1.53623e+06	367254	525396	451196	825741	688506	597153
1060	3.641	301.06	300.053	728535	580077	638864	1.32864e+06	547261	118301	978806	854510	1.2094e+06	196103	283875	415258	279253	264712	203297
1061	1.452	301.078	300.07	850974	793497	925291	712923	867062	1.07133e+06	828409	972084	620752	685183	1.00917e+06	678329	844499	881981	932926
1062	5.418	301.106	300.099	118580	118440	114637	76282.5	84342.2	55099.2	67098.7	85007.3	96311.4	63407.4	126526	96136.3	68631	85541.3	59610
1063	4.138	301.114	300.107	265615	240116	234692	287964	261254	485283	321265	327922	318806	192835	201918	589595	160558	160620	219944
1064	4.769	301.143	300.136	93248.1	86500.1	90097.6	103997	70579.2	57645.9	121259	115517	79675.8	66770.2	114545	100383	85376.8	54187.5	108824
1065	5.171	301.143	300.136	1.55395e+06	1.50442e+06	1.61676e+06	2.34215e+06	1.8441e+06	1.49076e+06	2.27227e+06	1.92055e+06	1.90949e+06	1.54586e+06	1.12349e+06	1.43251e+06	1.01087e+06	1.30724e+06	1.0051e+06
1066	1.542	301.999	300.992	1.91963e+07	1.84017e+07	2.08763e+07	1.80739e+07	1.83701e+07	1.85507e+07	1.77484e+07	1.9722e+07	1.93533e+07	1.35542e+07	2.25712e+07	1.9892e+07	1.84445e+07	1.60089e+07	1.9925e+07
1067	1.564	302.062	301.054	7.85844e+06	8.25814e+06	8.66471e+06	1.59284e+07	7.47613e+06	1.05387e+07	1.94016e+07	9.63094e+06	9.88071e+06	2.3058e+06	3.40645e+06	3.65033e+06	3.09528e+06	2.49486e+06	2.46749e+06
1068	5.037	302.094	301.087	432240	433902	469740	521231	538447	454532	625286	541908	574334	419053	305936	443935	306645	224327	279630
1069	4.089	302.094	301.087	326593	283023	266290	488875	366224	555043	595335	465042	472519	144557	152423	154270	150425	85290.6	155531
1070	4.817	302.109	301.102	293267	295632	356130	286623	213484	165448	157794	248991	240691	217314	428349	352582	155747	220132	159849
1071	1.456	302.128	301.121	861924	815975	853834	1.02329e+06	975801	947596	759353	1.0291e+06	901848	747410	771611	875278	496629	414561	964528
1072	8.1	302.129	301.122	1.51697e+06	1.22801e+06	1.52052e+06	866106	1.04215e+06	685977	1.29901e+06	1.29143e+06	1.33689e+06	1.40363e+06	1.21468e+06	1.25887e+06	843830	842372	791333
1073	5.024	302.148	301.141	719488	725237	767122	1.06786e+06	865951	695289	1.01141e+06	1.0131e+06	958620	559579	560981	453684	476380	383948	484924
1074	3.578	302.159	301.152	389058	345342	428593	447439	437626	506343	320763	463755	322257	401329	348591	453737	273487	348162	369920
1075	4.108	302.159	301.152	316241	289596	280592	349064	360230	209741	390435	345284	199256	284470	291400	291108	188938	247406	269216
1076	1.631	302.159	301.152	1.90645e+06	1.29143e+06	1.49986e+06	1.57225e+06	1.83976e+06	936977	1.46324e+06	1.30306e+06	1.15511e+06	4.36575e+06	2.37748e+06	1.54245e+06	1.01627e+06	1.90154e+06	1.45004e+06
1077	8.171	302.174	301.166	139195	95580.2	69469.2	54476.3	151896	210574	80719	121388	307134	193300	204717	265539	226537	237128	153029
1078	11.766	302.174	301.166	614914	651578	682640	730912	596860	457195	733056	641545	853368	330905	737674	457291	355939	308317	335947
1079	7.125	302.21	301.203	259107	254754	236674	246006	321204	237090	397141	330662	275301	138902	327997	212050	257806	156883	141441
1080	6.956	302.21	301.203	320007	335498	329937	297406	379596	700839	922836	384690	327222	180870	407945	562511	601177	496866	215504
1081	7.972	302.21	301.203	210621	231818	226912	203855	360188	120740	260679	252402	177187	180356	210354	177252	155219	134404	217990
1082	7.263	302.21	301.203	184340	229806	242349	199734	233973	209146	280088	216498	224536	101821	221219	192859	159175	98931.6	171013
1083	6.823	302.21	301.203	160424	143261	145641	119309	226937	135306	207033	126346	134464	114360	171319	111442	141749	81463.4	91845.3
1084	7.49	302.221	301.214	299573	280710	289229	187021	205928	147891	223025	162670	180329	211208	194033	184769	183826	191859	170959
1085	12.654	302.225	301.218	75891.8	67602.5	52680.2	42726.4	50974	40049.7	36490.9	45351.5	69768.4	55723.7	37820.8	54976	76714.3	58896.5	57569.9
1086	9.865	302.246	301.239	238051	214520	202404	154183	181858	113996	152107	310102	96024.1	138347	403377	253247	303174	168079	323475
1087	0.884	302.922	301.915	82237	99671.7	96058.9	90255.4	105337	107094	106352	106217	114546	87749	96952.2	115310	87562.2	72068.4	94802.1
1088	1.223	303.01	302.003	5.10194e+06	5.06802e+06	6.53634e+06	4.5465e+06	5.67907e+06	5.34916e+06	3.7611e+06	5.58202e+06	5.96156e+06	6.25906e+06	5.229e+06	6.2106e+06	5.01896e+06	5.52898e+06	6.66465e+06
1089	1.552	303.041	302.034	1.68835e+06	1.29822e+06	1.07582e+06	1.14783e+06	1.07674e+06	858740	1.10492e+06	1.08779e+06	949140	1.36071e+06	1.38191e+06	1.36096e+06	1.1083e+06	1.19369e+06	1.25686e+06
1090	5.546	303.122	302.115	226082	227892	248093	276931	287782	237594	400557	245092	222498	175010	175958	215534	182214	117935	151797
1091	1.64	303.143	302.136	1.15464e+06	1.52495e+06	1.38889e+06	836169	1.06971e+06	498650	1.16336e+06	977148	1.83416e+06	2.41483e+06	1.98533e+06	1.40468e+06	1.26454e+06	1.40826e+06	1.34744e+06
1092	1.524	303.143	302.136	1.02251e+06	1.6436e+06	1.0163e+06	2.1351e+06	1.65645e+06	1.48559e+06	1.21236e+06	3.16793e+06	1.83416e+06	5.13212e+06	1.56529e+06	1.76722e+06	1.21631e+06	1.07048e+06	1.16497e+06
1093	5.088	303.159	302.152	414026	387033	416928	277712	272624	141960	229505	251864	252841	1.11443e+06	576194	464000	362536	485286	414688
1094	2.126	304.089	303.081	1.31569e+07	1.58993e+07	1.53278e+07	1.83731e+07	1.67282e+07	7.83995e+06	2.22347e+07	1.70473e+07	1.56532e+07	1.20399e+07	1.45653e+07	1.26602e+07	9.06122e+06	1.01178e+07	9.901e+06
1095	2.492	304.089	303.081	1.15665e+07	1.14392e+07	1.3105e+07	1.65775e+07	1.42302e+07	8.97384e+06	1.48993e+07	1.49588e+07	1.36418e+07	1.09404e+07	1.27589e+07	9.88922e+06	8.94039e+06	1.14213e+07	1.07341e+07
1096	6.214	304.146	303.139	310389	325285	359621	382243	335168	468785	550864	351511	408462	92150.1	240009	203594	302791	141903	247944
1097	6.09	304.146	303.139	119797	104123	131980	144584	125100	172332	206770	132002	141260	36553.2	89695.5	66837.9	97225.5	58160.3	83672.6
1098	6.437	304.189	303.182	135029	141654	145782	130358	189493	114469	165039	172332	119903	142961	142341	134721	125922	69057	136505
1099	6.328	304.189	303.182	93877.6	113664	102013	83937.7	160731	86620	143837	130938	97259.4	69237.7	106636	86238.2	93530.2	69057	107036
1100	12.061	304.208	303.2	150844	169273	157244	96464.3	180828	47063.1	159421	87383.8	189883	320704	152050	30596.4	401591	49535.1	149824
1101	11.814	304.208	303.2	337542	331167	325756	225071	728728	188466	385842	215883	688479	1.10108e+06	592138	221350	603922	258130	294327
1102	11.677	304.208	303.2	233797	244470	249144	151929	329194	52593.4	290724	219310	459215	651589	263405	62653.7	388418	86056.9	228596
1103	8.433	304.225	303.218	139552	128679	164371	136840	175370	108849	150368	165165	173533	31407.3	221717	143914	93644.2	57402.3	167481
1104	6.829	304.226	303.218	791220	906712	815525	883144	1.40788e+06	675249	978279	1.114e+06	936294	422507	914613	673123	705178	522062	606733
1105	6.695	304.226	303.218	236366	211169	322193	291650	380025	247479	310169	380676	304363	185349	253940	137857	212904	116814	110362
1106	6.936	304.226	303.218	770437	741476	812604	938168	884516	700839	922836	963523	865064	547302	862794	562511	601177	496866	601953
1107	8.235	304.226	303.218	170240	161088	170971	155033	219592	111143	169780	216314	198594	39474.8	246667	139936	98733.3	55753.8	154688
1108	7.062	304.226	303.218	224893	275763	247372	350744	352110	242897	294922	344892	345503	105961	252862	163441	178491	135001	140218
1109	1.804	305.049	304.042	825315	889453	805682	862599	969144	1.21735e+06	967470	918161	881960	556646	848734	832239	611027	520909	841471
1110	5.878	305.088	304.081	93734.1	100045	100149	177693	112904	197072	178049	107246	169341	35546	34566.2	38425.3	38845.4	46505	37722.7
1111	2.013	305.124	304.117	471786	740592	802702	571052	605042	968135	1.16935e+06	611185	478101	418243	742313	1.21284e+06	901008	410101	529296
1112	4.357	306.05	305.043	803542	711232	849037	902771	867466	1.70833e+06	1.49231e+06	796204	959387	464178	818991	491951	508021	677294	307811
1113	4.257	306.05	305.043	636309	756221	695552	997026	699373	343746	1.27915e+06	527496	941234	394074	805878	497576	449694	560075	273447
1114	6.393	306.159	305.151	142913	143248	138290	178120	157780	128242	185959	144507	169826	103247	129931	129875	99985	95309	98316.9
1115	9.92	306.181	305.174	492215	498801	505246	395669	426690	282603	324509	358068	300714	838019	619584	626646	479715	627504	567777
1116	11.083	306.223	305.216	1.10587e+06	665529	1.18268e+06	695692	511831	640127	711206	631518	3.48571e+06	982483	753492	657817	629058	574008	917547
1117	11.255	306.223	305.216	308922	330214	358117	266124	184538	640127	190821	129478	1.80403e+06	304347	164830	224766	180121	194017	301770
1118	11.583	306.223	305.216	397896	400557	429575	476789	272644	160007	434383	237728	1.75659e+06	370324	210739	213699	251293	233085	377377
1119	11.398	306.223	305.216	339028	362322	363843	292698	186100	118604	308198	197020	1.72417e+06	343218	254196	200968	232662	201857	418588
1120	11.877	306.223	305.216	452496	431893	484615	480129	315267	188466	553521	325443	1.75552e+06	326035	255725	221350	271765	258130	393347
1121	0.895	306.934	305.927	181979	170251	261140	440055	315627	666264	256544	337626	451906	146160	132600	152996	142843	75383.5	243250
1122	1.08	307.049	306.042	3.01817e+07	2.94704e+07	3.26519e+07	2.07401e+07	3.17345e+07	2.37943e+07	5.06619e+07	3.42757e+07	2.51678e+07	3.29691e+07	3.43851e+07	3.52819e+07	3.26673e+07	3.30514e+07	2.60025e+07
1123	1.103	307.057	306.05	4.96062e+06	4.40887e+06	2.66482e+06	3.92571e+06	2.78212e+06	4.97908e+06	3.5189e+06	5.69497e+06	5.59729e+06	2.70738e+06	2.67877e+06	5.0654e+06	3.99203e+06	3.10251e+06	4.16246e+06
1124	8.844	307.215	306.208	571693	555841	567596	410202	421207	311114	404715	343364	429973	331310	481873	459750	357473	396954	338610
1125	9.218	307.215	306.208	384331	422100	453909	333174	360739	255247	341471	385922	411945	350899	861046	619431	374129	260410	214906
1126	9.015	307.215	306.208	657782	673635	480426	497442	285344	225706	293732	337457	657730	260619	503556	387931	283931	340907	305463
1127	8.393	307.215	306.208	363257	476993	460473	325771	487058	337523	437360	462371	587606	37786	418356	148956	349908	507458	83073.1
1128	0.895	307.947	306.94	399994	424602	595205	1.22694e+06	859993	862695	1.83182e+06	984331	1.01861e+06	192788	457444	448701	245408	198383	248797
1129	1.083	308.092	307.084	4.9433e+06	7.15337e+06	4.81106e+06	4.26496e+06	6.77997e+06	2.69113e+06	9.19588e+06	6.33551e+06	3.25378e+06	6.37782e+06	8.20441e+06	7.40601e+06	5.52337e+06	7.24803e+06	6.27978e+06
1130	4.6	308.138	307.13	629297	645472	672587	728411	809522	644769	687574	726051	745607	545080	648180	676669	520967	445208	717075
1131	10.038	308.166	307.159	309654	327642	349454	308325	500227	234909	217177	175774	1.13337e+06	843707	181202	151017	369691	264269	1.27472e+06
1132	10.414	308.197	307.19	314884	315632	319510	286991	317811	197070	354164	377972	287208	457542	336165	312827	268420	315617	287235
1133	12.067	308.202	307.195	74318.3	74641.4	78357.2	98154.2	105513	21695.9	139800	31123.5	238587	144709	92770.4	29650.7	50844.5	51695.9	51448.8
1134	12.379	308.203	307.195	281309	281548	297593	308790	444038	91473.5	401759	118239	534883	605633	348176	109788	224995	189776	199866
1135	1.472	309.023	308.016	1.24285e+06	1.44334e+06	1.40644e+06	1.22122e+06	1.60556e+06	1.43924e+06	1.32771e+06	1.15141e+06	1.168e+06	802167	825627	1.40696e+06	1.15447e+06	827304	892276
1136	6.435	309.039	308.031	134991	135508	152831	133026	110758	84507.9	132226	144076	139056	135033	134421	142427	146190	143799	144830
1137	2.488	309.08	308.073	3.65394e+06	3.43283e+06	5.13036e+06	5.73954e+06	5.44622e+06	2.56446e+06	5.80613e+06	5.63774e+06	4.3167e+06	2.56487e+06	3.57365e+06	2.63977e+06	2.22212e+06	3.1653e+06	2.86653e+06
1138	5.404	309.08	308.073	424806	446395	491149	661466	562930	314542	442230	553194	456060	388856	612768	379630	344983	366178	533841
1139	5.201	309.081	308.073	214122	208922	221910	318548	255695	132672	187716	263923	205530	171594	295327	172272	155018	178818	247976
1140	5.956	309.119	308.112	237991	230644	251166	234070	116086	85731	84939.9	159022	193031	95655.6	325889	266835	114149	133243	109608
1141	7.489	309.158	308.151	413164	393441	377239	412419	595364	484829	396770	369566	345921	205881	391603	361716	303832	264978	422369
1142	7.387	309.158	308.151	158713	161027	171861	150348	184219	152106	111757	129231	124108	114644	196536	174961	183671	141818	242622
1143	10.192	309.231	308.224	5.01735e+06	5.35283e+06	5.36246e+06	4.4568e+06	4.34945e+06	2.58948e+06	3.3077e+06	4.44433e+06	5.45357e+06	479544	3.9005e+06	1.60677e+06	2.36555e+06	1.41987e+06	1.10883e+06
1144	9.985	309.231	308.224	4.38908e+06	4.46303e+06	4.30862e+06	3.86549e+06	3.58908e+06	2.31815e+06	2.92313e+06	3.83447e+06	4.32127e+06	147868	2.65215e+06	1.05635e+06	1.59212e+06	827691	626713
1145	10.439	309.231	308.224	601907	566699	582929	440137	439642	252203	324486	502193	536204	123610	552194	424258	250687	641811	165699
1146	9.818	309.231	308.224	1.53188e+06	1.71249e+06	1.77596e+06	1.40355e+06	1.35429e+06	859462	1.15112e+06	1.34424e+06	1.66812e+06	205890	1.00922e+06	573630	815713	455985	376589
1147	9.687	309.231	308.224	823678	910877	1.01112e+06	696992	617564	301709	541954	667206	713351	468491	1.05888e+06	790909	841560	643500	658144
1148	7.788	309.231	308.224	1.1112e+06	784319	1.0751e+06	747837	1.24312e+06	731797	1.00173e+06	1.23173e+06	1.19802e+06	516533	713112	568666	165680	608313	479281
1149	9.357	309.231	308.224	355957	342524	313471	1.19674e+06	409308	158643	218311	415744	222057	346476	431034	968127	288939	352586	1.62094e+06
1150	1.699	310.039	309.032	1.33954e+06	1.30298e+06	1.39516e+06	1.36997e+06	1.5363e+06	1.4267e+06	1.17161e+06	1.5123e+06	1.39391e+06	932696	1.57499e+06	1.07187e+06	1.01448e+06	732495	1.66834e+06
1151	1.71	310.09	309.083	390690	315677	409193	569847	423385	423920	363686	421695	467533	280737	304381	251971	217017	204219	338891
1152	5.401	310.103	309.095	175847	175801	214721	281411	244283	219994	240258	253896	255239	41312.7	105838	68259.6	55604.4	78678.3	88654.1
1153	4.958	310.103	309.095	221293	266995	296544	410515	353939	415645	390056	387482	429941	83281.2	184078	151497	99178.8	161801	157870
1154	4.98	310.115	309.107	403876	461951	506599	548872	578134	471807	652679	517856	503470	300650	304916	402658	302325	269862	312413
1155	2.132	310.117	309.11	902633	1.0028e+06	924516	1.22264e+06	1.08688e+06	1.18952e+06	1.8948e+06	1.11765e+06	1.22198e+06	614700	1.04428e+06	1.10572e+06	681772	620134	540621
1156	4.172	310.153	309.146	349965	310704	354620	294629	326092	170953	382652	373047	271692	317428	513550	354429	272709	333440	309042
1157	10.912	310.182	309.174	7.28563e+06	6.44135e+06	6.78787e+06	2.40259e+06	3.73371e+06	4.04178e+06	4.62983e+06	1.47242e+06	1.64081e+08	4.40426e+06	3.01149e+06	4.374e+06	9.08091e+06	2.83644e+06	5.38407e+06
1158	13.362	310.212	309.205	325082	266339	240732	224460	284952	277892	137409	198901	254378	358387	247667	252329	228010	246453	241961
1159	13.505	310.212	309.205	314096	212160	249556	170453	232868	169169	154289	238542	230954	299474	197657	171842	134024	131833	141092
1160	15.005	310.287	309.28	189628	129751	164398	157212	186522	179545	160738	164556	139339	184576	149213	146015	115673	95022.6	110775
1161	3.952	311.021	310.013	662830	432434	437754	1.44323e+06	411955	391040	708988	635837	397175	402846	590715	406775	791809	312983	415775
1162	1.396	311.042	310.035	761172	883774	873386	663523	730213	813368	965797	634172	873502	418527	579968	673023	809433	558083	724646
1163	1.547	311.049	310.041	1.89179e+06	1.56631e+06	1.79256e+06	2.09233e+06	1.93787e+06	1.56446e+06	1.97241e+06	1.8554e+06	1.82013e+06	1.52493e+06	1.63515e+06	1.70725e+06	1.16035e+06	1.46141e+06	1.57324e+06
1164	3.787	311.054	310.047	854834	763668	698046	612253	1.13537e+06	756803	822585	628581	494717	786395	701751	772942	554735	1.22541e+06	589185
1165	5.416	311.135	310.128	495572	437268	499247	327908	347023	234474	261677	364977	400019	274410	518946	408354	271021	360378	265043
1166	7.905	311.153	310.145	57421.7	51667.8	71040	210433	83918.5	79304.3	122317	96647.2	113574	24644.3	27367	19156.6	17927.6	18637	15550.8
1167	12.341	311.171	310.164	85198	52118.1	61982.5	68954.8	64572.5	57137.8	59403.7	54583.1	64591.6	77853.1	49284.5	60591.2	49328.8	52680.1	51918.1
1168	11.484	311.246	310.239	385743	428988	502135	403020	391527	261334	330212	437806	510247	180127	322466	272850	186457	212064	197229
1169	8.668	311.247	310.239	1.2313e+06	1.22684e+06	1.49068e+06	874037	943622	122168	712757	877952	1.02344e+06	695932	1.25326e+06	1.05346e+06	772876	932446	747557
1170	8.56	311.247	310.239	439264	439020	465310	292104	311374	199606	239254	325532	344533	254961	407252	338431	305717	347970	250069
1171	9.067	311.247	310.239	275154	300324	292654	216539	213684	145986	190323	233751	264460	159305	275363	219308	184106	213273	176588
1172	6.303	312.013	311.006	63349.2	64933.5	70858	71651.1	64555.9	50793.2	59778.4	85830.2	66163.8	60158.9	59948.9	72472.5	61855.8	66876.7	70186.7
1173	1.446	312.094	311.086	1.70317e+06	1.7755e+06	2.07951e+06	1.84157e+06	2.13593e+06	2.16034e+06	2.10867e+06	2.03744e+06	2.25382e+06	1.37252e+06	1.29632e+06	1.41142e+06	1.38884e+06	1.44282e+06	1.37801e+06
1174	7.025	312.13	311.123	151832	163588	165148	527013	13585.9	10785.1	11459.9	12031.3	45022	13313.4	570070	231336	15351.2	13699.5	59675
1175	5.763	312.148	311.141	44975.7	44523.2	41413.7	46506.3	44794.1	25070.9	60379.9	39650.5	37572.4	109780	56391.8	44702.8	37332.7	51030.7	38924.8
1176	4.927	312.167	311.159	165079	153983	161878	129767	146237	61243	150294	120192	138372	426351	222971	147025	132873	175695	141823
1177	4.676	312.169	311.162	138746	152541	140061	158220	155881	97114.8	192574	165199	120280	41194.8	287593	162403	135597	75784.5	168435
1178	10.657	312.176	311.169	3.64083e+07	3.81849e+07	3.53347e+07	2.57436e+07	4.77159e+07	2.2522e+07	2.71533e+07	2.35976e+07	2.8026e+08	3.84563e+07	2.8672e+07	2.30752e+07	3.57264e+07	2.92746e+07	3.55243e+07
1179	10.92	312.176	311.169	5.14291e+07	5.36811e+07	5.27739e+07	3.75515e+07	9.02893e+07	3.38464e+07	3.9407e+07	3.65451e+07	1.64081e+08	5.86587e+07	4.29464e+07	3.1324e+07	6.57535e+07	4.74933e+07	5.40581e+07
1180	10.758	312.176	311.169	3.37207e+07	3.37749e+07	3.40174e+07	2.4788e+07	5.45041e+07	2.21588e+07	2.52239e+07	2.35414e+07	1.3781e+08	3.86837e+07	2.75735e+07	2.25192e+07	4.54484e+07	3.02725e+07	4.01608e+07
1181	10.536	312.176	311.169	8.72848e+06	8.98056e+06	8.80071e+06	6.75404e+06	1.20268e+07	3.55707e+06	5.82468e+06	6.20699e+06	2.44563e+07	9.66284e+06	6.46775e+06	5.49655e+06	8.57275e+06	4.89248e+06	5.8896e+06
1182	13.191	312.183	311.176	275505	174956	195926	179960	223193	158835	162070	188468	161452	368816	216190	203620	112970	132686	170246
1183	10.925	312.23	311.223	3.34969e+06	3.50675e+06	3.40702e+06	2.45179e+06	2.13483e+06	1.27204e+06	2.40292e+06	1.94579e+06	1.71594e+06	8.20983e+06	4.25333e+06	4.26217e+06	2.92251e+06	4.81838e+06	3.73196e+06
1184	12.576	312.267	311.26	208315	217458	238776	368348	253517	191068	345801	251046	252491	149073	175502	177820	137107	155267	167919
1185	11.704	312.267	311.26	220729	278505	226133	213731	283935	204954	208207	203406	169081	277027	256658	227958	184633	248343	233113
1186	12.79	312.267	311.26	76524.4	102423	100982	145047	114484	99081.2	180167	112223	109742	75152.2	71661.9	93219.9	120849	41798.1	49842.2
1187	11.863	312.267	311.26	421334	556060	503477	567146	698637	522991	500974	618044	612353	421012	324362	488147	314476	274741	432748
1188	13.225	312.267	311.26	46452	84331.6	66056.9	82423.6	65939.8	46594.8	71106.6	61307.3	76551.4	41882.2	51901.2	42889	100389	39603.9	143947
1189	1.468	313.103	312.096	587307	573094	629397	742717	889573	356783	356012	728688	469372	1.00475e+06	552360	490807	445768	772719	560733
1190	3.945	313.125	312.118	1.74618e+06	1.71952e+06	1.90932e+06	2.78338e+06	2.01736e+06	1.19822e+06	2.01291e+06	1.94287e+06	2.01634e+06	2.03917e+06	1.53705e+06	1.67308e+06	1.30703e+06	1.7119e+06	1.22183e+06
1191	3.957	313.201	312.193	638900	582292	604850	548078	552483	100124	573297	532219	493852	968797	830913	562685	606732	555948	710296
1192	4.112	313.201	312.193	907216	961381	914559	785002	750256	684575	958947	839213	614714	1.58924e+06	1.39009e+06	944085	648772	784937	1.0532e+06
1193	12.758	313.262	312.255	112076	95764.2	118943	136849	147676	109583	133467	127375	162418	84011	101914	99153.9	74007.9	53930.4	61555.3
1194	7.825	313.262	312.255	239925	180972	196445	115273	159934	147663	105575	145316	183384	139797	354261	231866	134101	174280	103029
1195	7.747	313.262	312.255	122543	144963	141304	94425.8	93235.3	147663	66177.2	97560.7	117428	139797	188853	142042	68083.6	91770	58069.7
1196	8.666	313.262	312.255	1.2199e+06	1.32015e+06	1.49068e+06	874037	902114	574470	712757	877952	1.02344e+06	695932	1.25326e+06	1.08044e+06	772876	932446	747557
1197	0.937	313.957	312.95	451804	586745	629100	662128	588362	626070	583138	438479	482381	409524	474729	954075	428140	345781	708704
1198	0.979	313.981	312.974	1.39715e+07	1.46769e+07	9.54304e+06	1.31431e+07	1.12103e+07	1.5303e+07	1.29033e+07	1.01788e+07	1.13058e+07	6.6403e+06	1.23733e+07	1.03211e+07	1.54712e+07	1.34797e+07	8.03438e+06
1199	1.118	314.052	313.044	1.91837e+07	2.02036e+07	2.24918e+07	3.80006e+07	2.44796e+07	2.46254e+07	2.03025e+07	1.99368e+07	2.13864e+07	1.27373e+07	1.25926e+07	2.40829e+07	1.79324e+07	1.48306e+07	2.9269e+07
1200	0.979	314.052	313.045	6.24377e+06	6.77128e+06	7.38128e+06	1.09316e+07	7.84687e+06	8.02276e+06	2.03025e+07	6.34627e+06	7.66588e+06	3.66634e+06	3.74314e+06	7.6943e+06	4.44923e+06	3.98624e+06	6.99867e+06
1201	5.922	314.088	313.081	238730	262492	292218	385387	299747	178583	276329	305084	309104	178710	361932	255741	175135	164269	274865
1202	7.806	314.127	313.12	2.48839e+06	2.57987e+06	2.51357e+06	6.01519e+06	3.79154e+06	3.8534e+06	3.83422e+06	4.19779e+06	5.31566e+06	98226.8	129651	155229	140344	78461.5	107038
1203	6.909	314.127	313.12	347812	350019	363510	814849	608748	647293	709244	708365	934422	96927.8	145562	156406	18208.4	74204.6	85617.9
1204	6.651	314.127	313.12	299011	313213	351946	646693	488792	463221	533762	599261	739995	22145.1	28832	21955.9	47025.3	14253.3	36826.4
1205	7.584	314.127	313.12	1.26274e+06	1.30879e+06	1.45029e+06	2.95083e+06	1.95003e+06	1.83838e+06	1.86363e+06	2.0753e+06	2.51354e+06	81852.2	64605.8	75835.6	77947.7	58810.3	68564.2
1206	7.604	314.156	313.149	233881	171982	251245	178124	875309	191049	310813	276806	272759	151941	371469	96394.9	127301	122712	162565
1207	11.079	314.246	313.239	604886	692475	656974	518159	688447	705159	849404	843212	565834	491763	681729	627305	479709	416324	435901
1208	13.414	314.282	313.275	82920.9	83950	84880.7	140116	111129	107588	188240	106926	126047	41989.2	102360	53427.5	58486.6	54636.5	83374.9
1209	12.526	314.282	313.275	77759.1	92249.9	64277.8	108849	107602	88738.3	115391	106875	121077	52513.3	47996	68522.7	46745.8	46806.6	61039.8
1210	12.21	314.282	313.275	140591	154960	161946	239467	185605	164141	232987	196023	208729	63414.8	119756	106915	93182	68288.3	115246
1211	12.339	314.282	313.275	504127	544842	617751	917103	580341	550970	497736	629955	697131	326234	400148	420734	316096	314240	384900
1212	4.515	315.047	314.039	44632.2	58097.7	84223.3	98662.3	97671.1	98407.5	126578	108256	117977	14254.7	10810.8	16721.6	18089.8	15388.4	10644.3
1213	2.526	315.144	314.136	882069	910889	937736	695896	862569	646825	638394	595027	541693	1.35766e+06	494516	544040	732087	834672	1.01461e+06
1214	4.077	315.18	314.173	166478	243822	151440	186544	204669	85672	140058	202751	142586	338459	231417	198939	118765	221216	169297
1215	4.338	315.18	314.173	517925	481268	501440	497393	397108	222294	418977	404329	386037	684283	696869	568388	245446	526016	497219
1216	9.74	315.278	314.271	234163	254989	271812	169622	181128	118981	134409	170107	189591	152522	290070	196387	156037	179284	136247
1217	1.54	315.994	314.987	264293	254161	255668	192978	258073	311058	238157	232867	195735	171011	300160	215226	223065	225219	251078
1218	2.089	316.05	315.043	3.40337e+06	3.3912e+06	3.87734e+06	4.89978e+06	2.97362e+06	3.45433e+06	6.82815e+06	4.5049e+06	3.94198e+06	3.73924e+06	1.43742e+06	1.77583e+06	1.7287e+06	1.31433e+06	1.46729e+06
1219	1.803	316.05	315.043	2.2703e+06	2.47735e+06	2.24472e+06	4.66309e+06	3.18078e+06	2.88319e+06	5.53469e+06	3.13057e+06	3.52873e+06	1.69875e+06	1.03812e+06	1.13877e+06	1.12116e+06	1.21658e+06	1.0238e+06
1220	1.201	316.088	315.081	1.80767e+06	2.92419e+06	2.20973e+06	2.44201e+06	1.99541e+06	2.14049e+06	1.53379e+06	2.2237e+06	2.51906e+06	1.3716e+06	7.00753e+06	2.19207e+06	2.29232e+06	6.11428e+06	2.09094e+06
1221	4.424	316.104	315.097	5.61804e+06	5.53472e+06	5.82101e+06	8.7278e+06	6.20331e+06	6.3577e+06	1.25589e+07	6.94988e+06	7.45358e+06	3.62472e+06	2.76529e+06	3.20731e+06	3.15028e+06	2.87914e+06	2.49334e+06
1222	6.442	316.107	315.099	255856	270205	295871	541838	356181	342903	395789	403613	488412	14217.8	11584	13666.3	13879	15660.5	11784.1
1223	6.685	316.107	315.099	137378	180813	160892	344457	233346	238443	294660	271612	338690	26001.3	14718.1	16753.7	19478.9	18664.7	17762.7
1224	5.209	316.125	315.118	117816	128402	160048	89392.6	97895.6	65777.9	83783.9	125693	126670	93496.7	152394	127585	70071.6	102411	77191.3
1225	6.101	316.143	315.136	470333	517485	586111	1.05591e+06	731367	683675	780904	788831	982280	16857.9	24919.2	32808.1	17614	15414.1	33693.7
1226	10.559	316.262	315.255	3.40701e+06	3.88366e+06	3.49138e+06	4.03311e+06	4.40924e+06	3.20201e+06	3.9206e+06	3.85085e+06	4.11836e+06	3.64638e+06	3.17253e+06	2.81317e+06	2.28626e+06	2.27175e+06	2.42336e+06
1227	10.346	316.262	315.255	2.12326e+06	2.42453e+06	2.11658e+06	2.45849e+06	2.5651e+06	1.90813e+06	2.22385e+06	2.39318e+06	2.40322e+06	2.0863e+06	2.08896e+06	1.90928e+06	1.53254e+06	1.41265e+06	1.68283e+06
1228	1.316	316.95	315.943	348150	354975	394508	272879	309040	373950	452650	340381	305104	451602	378627	384354	441725	525973	352381
1229	1.665	317.159	316.152	964916	543796	823061	760144	802820	714024	949723	578691	639316	1.18264e+06	704851	479867	692390	527107	987723
1230	5.52	317.175	316.167	225089	218853	234458	187945	188544	105563	185200	150041	180288	534289	276240	256672	192621	259324	191027
1231	4.888	317.196	316.188	130760	130013	134387	114001	141841	64911.2	103108	116305	94076.1	284090	161611	136223	95955.5	130962	120466
1232	1.54	317.973	316.966	2.98692e+06	2.66212e+06	3.02174e+06	3.00653e+06	2.54374e+06	2.65975e+06	3.07613e+06	3.18046e+06	3.19862e+06	1.93121e+06	3.18525e+06	3.17759e+06	2.91009e+06	2.43334e+06	2.97345e+06
1233	0.991	317.989	316.982	1.35469e+07	1.49668e+07	1.08266e+07	9.71782e+06	1.62398e+07	1.41453e+07	1.35171e+07	1.54708e+07	9.20067e+06	9.43888e+06	1.05468e+07	1.55808e+07	1.45064e+07	1.35928e+07	1.29759e+07
1234	1.439	318.057	317.049	1.67801e+06	1.58638e+06	1.78688e+06	1.83789e+06	4.25919e+06	3.37524e+06	1.578e+06	2.23821e+06	1.9622e+06	1.25297e+06	535558	1.32887e+06	976643	889492	792801
1235	5.062	318.18	317.172	399729	387803	402230	584182	529150	283612	589940	532240	454580	196470	256170	306893	339933	247991	259383
1236	6.811	318.205	317.198	557319	601320	593905	531684	671677	344388	726837	612971	463511	480536	746747	624704	562841	468408	612618
1237	6.678	318.205	317.198	133284	142674	147259	126548	185670	83553	191747	167867	117141	85699.1	187709	148580	129749	76804	143679
1238	3.792	318.999	317.992	2.65332e+06	1.98873e+06	1.83272e+06	2.065e+06	1.98791e+06	2.28033e+06	1.80141e+06	1.79772e+06	3.17719e+06	2.59946e+06	2.22249e+06	2.3998e+06	2.46752e+06	2.37491e+06	2.11109e+06
1239	3.637	318.999	317.992	2.00917e+06	1.28258e+06	1.23982e+06	1.07536e+06	1.2981e+06	479877	1.12263e+06	1.18832e+06	1.55738e+06	2.12674e+06	1.803e+06	1.87671e+06	1.45228e+06	1.43002e+06	1.60045e+06
1240	1.454	319.07	318.063	799067	651268	786934	1.04965e+06	1.33543e+06	1.19177e+06	422921	1.30534e+06	1.0552e+06	601208	349222	913713	562020	591896	457801
1241	1.926	319.104	318.096	825140	977123	960062	1.30153e+06	1.10621e+06	94135.7	1.14269e+06	1.02866e+06	1.2674e+06	489804	637649	641081	471159	376715	667166
1242	4.959	319.154	318.147	717960	687567	715649	459309	376590	153863	391244	391404	284583	3.16739e+06	1.0058e+06	597957	352976	709597	618734
1243	8.584	319.793	318.786	43010.9	44678.2	46600.9	159348	118895	80645	183871	102462	128969	12677.4	16511.2	13514.2	18097.6	16121.6	17519
1244	1.122	320.051	319.044	2.30301e+07	2.38583e+07	2.81324e+07	3.52696e+07	3.11063e+07	2.60563e+07	1.8558e+07	2.86616e+07	2.64766e+07	1.34913e+07	1.51e+07	2.45793e+07	2.00085e+07	1.67185e+07	2.36371e+07
1245	0.964	320.051	319.044	1.21215e+07	1.26218e+07	1.32498e+07	2.0773e+07	1.81899e+07	1.43407e+07	1.12062e+07	1.72683e+07	1.50142e+07	6.99736e+06	8.02456e+06	1.28467e+07	1.12083e+07	7.52137e+06	1.15645e+07
1246	1.433	320.084	319.077	3.85616e+06	4.04454e+06	4.21562e+06	6.92715e+06	3.51561e+06	4.49562e+06	2.99862e+06	4.86149e+06	6.37111e+06	2.85181e+06	2.57507e+06	3.21839e+06	3.14508e+06	3.34628e+06	3.35759e+06
1247	1.268	320.084	319.077	6.1332e+06	6.19824e+06	7.07952e+06	1.27184e+07	6.84564e+06	4.97117e+06	6.51958e+06	7.92981e+06	1.05086e+07	3.98692e+06	3.45271e+06	4.1469e+06	3.80041e+06	5.14944e+06	4.13358e+06
1248	3.893	320.105	319.097	3.97263e+06	3.67354e+06	4.09247e+06	6.77727e+06	4.2091e+06	1.35764e+06	6.74526e+06	5.3928e+06	6.25302e+06	2.50775e+06	2.79789e+06	2.34788e+06	2.25459e+06	1.84054e+06	2.42575e+06
1249	4.091	320.105	319.097	4.64554e+06	4.68001e+06	4.53215e+06	7.96309e+06	5.42851e+06	8.42186e+06	8.36207e+06	6.87567e+06	6.44265e+06	3.19917e+06	2.71068e+06	2.42278e+06	2.4597e+06	1.79005e+06	2.3128e+06
1250	1.954	320.159	319.151	7.00058e+06	8.78606e+06	7.32934e+06	1.40381e+07	1.00384e+07	6.57441e+06	1.49461e+07	9.2119e+06	9.59535e+06	2.83797e+06	6.42991e+06	6.77402e+06	6.18501e+06	4.26199e+06	5.18413e+06
1251	10.433	320.197	319.189	161722	209703	182365	183590	275738	205316	165602	238197	144887	277152	144077	183729	183764	121223	204413
1252	10.912	320.235	319.228	214654	246377	217321	273694	192845	334422	376380	233344	226284	292540	154418	96739.2	90473.2	338289	81496.4
1253	10.808	320.236	319.228	171140	159117	162803	260069	178298	140178	174305	208827	233088	80878.1	100011	146183	90067.1	77031.1	112850
1254	1.445	322.057	321.05	6.94524e+06	7.01406e+06	7.42473e+06	1.14251e+07	8.3816e+06	8.45956e+06	7.60823e+06	9.35863e+06	9.99072e+06	4.44946e+06	3.70593e+06	6.28641e+06	4.54845e+06	4.01105e+06	4.65654e+06
1255	5.877	322.078	321.071	58015.4	69032.1	78012.1	119986	87436.4	132899	118157	79610	123683	19580.7	23680.8	27106.3	29132.8	20985.3	22644.5
1256	5.445	322.103	321.095	122929	104864	131843	185616	115211	197563	202027	137350	204030	22096.9	58830.6	53590.7	98682.4	42709.1	60227.2
1257	8.853	322.14	321.132	307431	422413	280081	287225	507366	436631	516442	342537	648261	568162	367628	408913	396059	619105	299947
1258	13.205	322.212	321.205	3.51396e+06	2.7414e+06	3.42276e+06	2.89459e+06	3.38224e+06	2.0582e+06	2.58264e+06	2.94672e+06	2.68443e+06	4.39524e+06	2.8158e+06	2.60616e+06	1.66881e+06	2.00792e+06	2.53374e+06
1259	13.361	322.212	321.205	202585	138816	162870	207874	193678	148139	175043	192654	210189	197744	128078	145902	85164.3	85976.5	113095
1260	10.516	322.218	321.211	326416	352940	329943	217876	382469	76917.9	312045	165211	401173	675890	294630	116489	877517	103800	240329
1261	10.842	322.226	321.219	431709	453920	452097	277199	308194	223520	306574	270877	281606	298203	277874	265393	292487	335927	312094
1262	11.268	322.251	321.244	524225	527920	549534	659248	532777	534884	834597	546653	580197	491763	369402	537376	327173	539497	298995
1263	10.976	322.251	321.244	331773	351558	331008	378779	369000	219394	359799	364572	367216	535769	512114	408796	227450	463386	421446
1264	1.131	323.052	322.045	2.98903e+07	2.91976e+07	3.2006e+07	4.05016e+07	3.03902e+07	3.30235e+07	2.8703e+07	3.48879e+07	4.20096e+07	1.99981e+07	1.98748e+07	3.16377e+07	2.23685e+07	1.85107e+07	2.83576e+07
1265	5.291	323.096	322.089	417455	449074	483103	801925	175417	210309	161225	261709	321353	330805	707311	395633	162137	201285	163333
1266	0.951	323.157	322.15	9.4125e+06	8.948e+06	1.07301e+07	1.76917e+07	1.18826e+07	9.35107e+06	1.7646e+07	1.35354e+07	1.37117e+07	4.10278e+06	4.88899e+06	8.86522e+06	4.31814e+06	4.77898e+06	3.46202e+06
1267	8.848	323.21	322.203	1.13286e+06	1.25794e+06	1.1527e+06	899689	943897	547350	812064	850039	966625	859907	1.08686e+06	818033	619284	672445	681829
1268	9.887	323.21	322.203	691903	762128	762196	1.36991e+06	1.1363e+06	819877	1.11978e+06	1.16725e+06	1.37612e+06	73176.4	111626	65341	39694.1	49558.1	36658.4
1269	9.967	323.21	322.203	468000	548668	624639	701098	986968	697304	848865	1.16431e+06	1.31199e+06	73176.4	39766	34700.3	29006.2	49558.1	22247.3
1270	9.321	323.21	322.203	776843	754332	640605	388193	1.1855e+06	254207	385400	426614	490867	225857	508997	146400	245511	390249	341187
1271	0.898	323.949	322.942	225604	260762	299622	411394	349739	338728	537578	416934	415368	138157	242872	233396	160097	136441	161125
1272	1.128	324.036	323.029	9.78164e+07	1.01022e+08	1.09015e+08	1.52267e+08	1.04673e+08	1.23844e+08	1.00115e+08	1.20991e+08	1.48892e+08	6.24669e+07	6.47545e+07	9.83587e+07	7.81786e+07	5.69387e+07	9.13453e+07
1273	1.564	324.044	323.037	1.98934e+06	2.26256e+06	2.34276e+06	4.19397e+06	1.98071e+06	2.92771e+06	4.63168e+06	2.57847e+06	2.76339e+06	672743	1.04843e+06	1.079e+06	909300	776158	807440
1274	3.686	324.049	323.042	1.33299e+06	1.21835e+06	1.17262e+06	1.93148e+06	1.13554e+06	864440	1.49518e+06	1.58788e+06	1.13832e+06	1.34189e+06	1.55912e+06	1.39486e+06	878118	858879	989262
1275	1.482	324.106	323.099	638518	432370	627197	1.06243e+06	841917	730307	384891	762816	967342	414137	460661	436359	525067	404157	595812
1276	4.869	324.106	323.099	149723	164052	179928	222369	160722	203967	153213	156251	197931	170991	126451	156338	136467	154478	118822
1277	5.168	324.13	323.123	340013	334544	378683	520206	448525	355962	544428	471366	440804	239293	273267	232036	229258	179592	230540
1278	5.025	324.13	323.123	182216	175837	183070	268229	219510	180422	234357	247761	224784	149100	138734	114198	109729	97556.8	116088
1279	4.912	324.132	323.125	137378	154586	150963	214439	167606	140748	234765	177029	175603	90218.7	112267	133459	102222	83239.6	94886.8
1280	4.643	324.133	323.125	147950	121224	185449	119588	164213	129226	177609	163498	115977	150856	152609	209433	144233	102844	186821
1281	11.528	324.242	323.234	915742	983208	964327	387285	662451	542905	569108	704326	460649	461696	552094	730986	338128	315136	325171
1282	11.701	324.242	323.234	272917	254788	304769	201495	192175	126251	173584	169395	230656	175213	267643	226887	167420	172058	164688
1283	10.193	324.242	323.235	1.07821e+06	1.0394e+06	921466	548413	753875	581987	620142	835517	990245	459211	1.3245e+06	446858	424786	921024	432509
1284	9.821	324.242	323.235	1.11541e+06	1.34018e+06	1.39304e+06	867876	1.25784e+06	845377	1.22353e+06	1.29691e+06	1.41517e+06	442754	582314	380765	371465	528050	305133
1285	7.452	324.242	323.235	101852	89629.4	65553.1	123440	14948.3	130547	20890.7	25144.2	64115.1	208440	258211	51147.4	201661	36286.5	30518.8
1286	9.97	324.242	323.235	812015	1.05707e+06	962357	847485	1.01549e+06	603399	946419	940994	918009	338304	339796	252454	301456	360100	299470
1287	9.712	324.242	323.235	450504	559130	629243	410401	590961	377328	502163	572196	610369	139498	173782	170560	162305	177583	128742
1288	1.635	325.028	324.021	230348	259928	224375	225155	299323	298963	209450	261682	244816	307770	248289	260433	265314	299945	298911
1289	8.367	325.168	324.161	25537.3	37246.1	32286.1	93074	50181.5	39407.1	61315.6	47761.1	67715.8	11964.6	10816.8	11485.2	13090.3	12143.2	11963.4
1290	4.616	325.201	324.194	199421	185537	209346	252559	255925	154586	265846	329295	200895	145636	192708	215240	116306	102884	156525
1291	9.623	325.226	324.219	1.01262e+06	1.20344e+06	1.17023e+06	874596	927089	590546	685156	962233	1.05521e+06	486838	1.03143e+06	827403	589340	691245	554141
1292	8.839	325.226	324.219	1.13286e+06	1.25794e+06	1.1527e+06	899689	943897	547350	780058	850039	966625	591476	1.08686e+06	818033	619284	835031	681829
1293	9.007	325.226	324.219	946904	988962	998456	666349	695273	442583	584134	755920	850804	595741	989996	823151	667592	782728	639919
1294	9.225	325.226	324.219	457569	582228	563278	361710	495523	315627	448443	534778	560423	191513	383168	277840	186833	193452	191506
1295	8.719	325.226	324.219	729816	882628	929837	760942	1.00976e+06	725438	974106	1.07211e+06	1.29676e+06	158861	233899	189955	155184	154629	133510
1296	8.634	325.226	324.219	865919	944352	1.11901e+06	856783	1.006e+06	745112	862198	1.1179e+06	1.14529e+06	438426	564588	542194	382710	430159	303916
1297	9.092	325.226	324.219	1.13829e+06	1.42343e+06	1.60043e+06	1.12995e+06	1.37067e+06	965941	1.19125e+06	1.45648e+06	1.55314e+06	200427	328696	260845	232480	782728	639919
1298	6.435	326.029	325.022	80449.5	82479.2	85333	77792.9	86458.4	61902.3	76131.6	84129.6	91667.7	87574.8	81545.6	81788	87980.3	84033.1	82034.1
1299	1.486	326.04	325.033	339843	366213	270082	182787	280215	225107	265333	234809	298091	1.21715e+06	283949	381197	288588	787957	250780
1300	5.955	326.11	325.102	203142	222102	221232	207451	111968	83562.3	91698.3	141509	174902	100722	302256	278479	109362	148643	100958
1301	11.313	326.192	325.185	3.70944e+07	3.43901e+07	3.55486e+07	2.47838e+07	4.09771e+07	2.09353e+07	2.58222e+07	2.11413e+07	3.71491e+08	3.66712e+07	2.49796e+07	2.0566e+07	3.3983e+07	2.76481e+07	3.65461e+07
1302	11.633	326.192	325.185	2.79054e+07	2.70437e+07	2.84813e+07	1.83351e+07	4.96779e+07	1.81302e+07	2.26489e+07	1.93445e+07	1.1945e+08	2.98807e+07	2.3749e+07	1.5945e+07	3.07241e+07	2.48996e+07	2.77794e+07
1303	10.899	326.192	325.185	2.07003e+06	2.18076e+06	1.92474e+06	960338	2.48706e+06	976429	1.18606e+06	957312	1.53075e+07	2.26071e+06	1.34234e+06	1.07016e+06	2.0297e+06	1.47238e+06	1.69904e+06
1304	11.451	326.192	325.185	2.10864e+07	2.11929e+07	2.20152e+07	1.47236e+07	3.60086e+07	1.36742e+07	1.62926e+07	1.53227e+07	9.81218e+07	2.40393e+07	1.96461e+07	1.17419e+07	2.32363e+07	1.95868e+07	2.26767e+07
1305	11.257	326.246	325.239	73735.4	86802.2	98097.8	46674.4	70705.3	43118.1	58734.8	52207	86461.7	119372	265008	108887	111456	263670	103817
1306	12.278	326.246	325.239	87345.5	106843	110139	92116.1	75579	53775.4	82884	81852.9	62166.2	230432	161124	155854	54607.3	66311.9	87946.9
1307	12.377	326.283	325.275	312152	337954	222632	422671	458034	364679	398758	421083	478984	156470	227726	292490	226431	138650	297527
1308	5.828	326.886	325.879	91554.4	88634.1	105925	199101	143779	103823	168359	147700	169359	14150	11258	11949.9	12483.8	14390.8	11445.4
1309	5.971	327.018	326.011	81376.7	95046.1	97994.1	200177	140067	124002	223448	167022	163166	13754.5	12744.7	15310.9	13344	15748.1	13865.1
1310	3.989	327.037	326.03	1.13318e+06	1.16944e+06	1.24443e+06	1.85915e+06	1.42926e+06	972175	1.31858e+06	1.42058e+06	1.34148e+06	822727	1.21652e+06	863587	1.00114e+06	785002	1.04909e+06
1311	1.138	327.066	326.058	1.26844e+07	1.21818e+07	1.33802e+07	1.72943e+07	1.27586e+07	1.26109e+07	1.58439e+07	1.44535e+07	1.56051e+07	9.3295e+06	1.13535e+07	1.27562e+07	5.04379e+06	9.91176e+06	1.08853e+07
1312	5.397	327.18	326.173	175973	172751	180761	204494	191990	153777	239337	169153	191747	308942	188948	186623	127704	112871	280096
1313	4.801	327.216	326.209	883166	880338	896526	823644	703941	386907	829148	684430	600754	1.54557e+06	1.37748e+06	1.04046e+06	793968	811814	1.00897e+06
1314	4.982	327.216	326.209	3.02196e+06	2.96954e+06	3.13146e+06	2.38269e+06	2.00835e+06	1.28049e+06	2.41657e+06	2.08173e+06	2.3054e+06	6.9526e+06	4.56563e+06	3.43326e+06	2.63437e+06	2.86842e+06	3.15466e+06
1315	9.065	327.242	326.234	303110	230083	244136	343948	137931	111625	220625	206323	212991	254069	304377	295779	260489	254145	277648
1316	13.005	327.278	326.27	28905	44107.7	39509.6	54668.8	62016.8	38443.8	71154.7	54202	52467.8	18094.3	33067.4	41142.7	21263.8	10693.3	17605.1
1317	1.475	328	326.992	835207	733918	787199	1.23632e+06	1.14249e+06	1.17992e+06	669857	1.12866e+06	1.03857e+06	478797	651468	716945	579645	664840	998195
1318	0.952	328.018	327.01	6.85518e+06	7.39579e+06	6.87077e+06	6.99607e+06	8.38283e+06	7.93211e+06	6.10283e+06	8.27437e+06	7.64854e+06	4.38272e+06	4.88712e+06	7.90454e+06	6.89418e+06	5.79906e+06	6.37438e+06
1319	1.764	328.093	327.086	724704	726574	729098	1.23764e+06	739011	683637	1.13777e+06	838236	1.04086e+06	410122	474859	554088	433115	432700	354153
1320	5.418	328.125	327.118	149227	144183	154270	112029	123061	69505.8	92090.7	132325	128259	77722.1	163607	128011	93018.5	118183	89639.6
1321	8.795	328.143	327.135	837119	844746	969661	1.47707e+06	1.21494e+06	1.17176e+06	1.10366e+06	1.15472e+06	1.35311e+06	99729.5	112049	119690	103571	57925.4	86680.8
1322	8.612	328.143	327.136	375034	374518	406802	591307	431927	419500	525973	438153	481523	94155.1	129443	136066	108785	87949.7	85099.4
1323	6.178	328.143	327.136	105347	134004	142527	267432	212210	186575	205319	229937	304547	14202.6	12263.6	11193.2	14595.8	15419.2	11573
1324	5.732	328.164	327.157	578058	549225	602050	822677	606793	533695	833316	659374	739055	378619	444032	459536	384918	399226	441415
1325	8.046	328.172	327.164	398503	415588	419093	379687	1.28554e+06	509904	595392	394867	744118	249291	660760	188817	199174	313801	516451
1326	9.033	328.172	327.164	54170.1	72314.6	65966.6	49803.8	111554	36112	43535.3	43002.1	185018	112507	54962.7	51958.5	69529.2	68911.1	99733.7
1327	8.999	328.187	327.18	157868	151573	184601	166576	208605	117106	175283	169615	185103	106144	218637	136280	134178	108727	154246
1328	13.053	328.298	327.291	162631	202487	200584	243409	205625	179356	286403	212587	274615	87603.4	127662	143969	95928.3	94259.9	122284
1329	12.868	328.298	327.291	96024.8	110709	161645	161418	149292	128959	138047	150114	172216	86862.7	104788	97457.2	84572.9	64716	105439
1330	1.071	329.031	328.024	1.45964e+08	1.50219e+08	1.53609e+08	7.60987e+07	1.27686e+08	1.01326e+08	2.2345e+08	1.3e+08	1.08249e+08	1.6567e+08	1.68074e+08	1.75223e+08	1.71861e+08	1.76891e+08	1.23755e+08
1331	1.077	329.053	328.045	1.44376e+07	1.74724e+07	1.88502e+07	2.12005e+07	1.91628e+07	2.18274e+07	1.13567e+07	2.29521e+07	2.80759e+07	4.91432e+06	1.03423e+07	1.7364e+07	3.90633e+06	7.45598e+06	8.80123e+06
1332	1.448	329.053	328.046	2.49961e+07	2.441e+07	2.56213e+07	3.59343e+07	3.46129e+07	3.64218e+07	2.79886e+07	3.73076e+07	4.15402e+07	1.15371e+07	1.65237e+07	2.02017e+07	9.19339e+06	7.82589e+06	9.73448e+06
1333	1.445	329.073	328.065	1.95396e+06	1.68974e+06	1.79617e+06	3.23853e+06	2.39093e+06	2.41837e+06	2.21975e+06	2.35226e+06	2.86999e+06	1.06095e+06	1.69793e+06	1.56902e+06	1.36655e+06	1.01488e+06	1.23724e+06
1334	4.582	329.099	328.092	206168	208612	235247	268412	219620	189546	200852	229446	172784	263530	208194	232832	153094	174880	191953
1335	4.413	329.196	328.188	260414	249484	261965	231812	233513	105162	244822	237433	173557	454551	337445	255692	179286	219623	255285
1336	5.339	329.232	328.225	427406	417755	433172	324730	385178	159723	280522	309350	268207	1.3222e+06	513752	409570	313351	482489	417374
1337	8.586	329.257	328.25	337056	262577	331073	197172	333893	186852	230349	353728	334509	242113	496363	317820	260280	348001	261198
1338	7.275	329.257	328.25	1.13877e+06	1.17109e+06	1.20267e+06	798686	951043	569732	710012	956793	1.01608e+06	578518	551644	953130	625506	798543	436555
1339	1.204	330.104	329.097	2.63365e+06	1.98647e+06	2.8382e+06	1.55603e+06	1.46816e+06	2.12157e+06	1.20629e+06	1.72931e+06	2.09987e+06	1.72675e+06	2.52005e+06	2.81011e+06	1.78249e+06	1.16092e+06	1.66795e+06
1340	7.468	330.122	329.115	82470.5	97025.2	90215	174708	116322	89455	103662	111950	138661	15149.5	12536	15619	14576.8	14390.4	12323.3
1341	4.416	330.135	329.128	99838.9	92676.9	103087	87418.8	62015.3	28259.1	114802	65431.3	79228.7	66250.4	161919	117251	61606.2	118974	79109.2
1342	1.451	330.141	329.133	437521	454681	526098	599911	490488	389300	451794	453240	375822	646929	635164	549621	358861	501227	447450
1343	8.509	330.158	329.151	111934	110100	106344	75364.8	106411	111810	131517	151006	167266	302616	304690	309852	209248	232481	181153
1344	8.325	330.159	329.151	466272	481659	436318	461286	356650	335356	497190	425062	506724	502923	578430	560206	406570	398115	365577
1345	6.794	330.198	329.191	57734.7	51387.3	51444.2	10293.2	10850.4	11679.2	14121.5	13072.5	13795	207469	148922	121289	65136.8	83408.1	158628
1346	8.906	330.241	329.234	269939	323821	294927	268334	279765	156309	260818	295204	179184	301006	318598	215198	165103	219248	236918
1347	7.897	330.241	329.234	412475	461009	401115	335915	555801	374265	513144	493699	401651	487713	451844	396783	444656	276011	315151
1348	8.155	330.241	329.234	448874	503342	443810	426520	584350	440081	573613	569742	499135	325584	426452	307858	341607	254612	259154
1349	10.73	330.278	329.27	1.02106e+06	1.119e+06	1.16969e+06	953192	1.15629e+06	780792	964806	849518	718206	812706	1.81136e+06	1.40572e+06	1.1661e+06	915103	1.2892e+06
1350	5.922	331.079	330.071	115200	122078	127249	159436	121179	86684.4	116273	130646	132769	85900.4	156373	116184	76439.9	75081	125195
1351	7.013	331.154	330.147	106525	105826	121899	192753	133165	112180	127181	152484	190373	60452.9	77534.4	106493	62882.8	50929.1	58204.7
1352	8.473	331.273	330.266	442968	418091	452422	309208	336631	202789	246279	326192	384092	262838	456995	379603	247561	309292	254215
1353	8.597	331.273	330.266	425334	415047	460375	281504	333893	195659	230349	353728	385301	242113	496363	357459	260280	348001	279516
1354	8.727	331.273	330.266	160578	172800	168462	108147	123286	77617.9	78339.5	112190	142956	90828.4	172778	159391	104626	96425.4	93136.4
1355	8.285	331.273	330.266	279209	247045	238163	168626	168438	125092	144899	183751	197669	117551	274276	200487	168079	201000	147783
1356	4.42	332.078	331.071	176835	176759	176643	283551	192953	189297	400568	230961	246980	110007	90990.3	99000.8	88021.4	90656.7	80340
1357	0.952	332.121	331.114	4.21917e+06	4.63355e+06	4.78116e+06	1.64323e+07	5.69241e+06	4.55503e+06	9.74066e+06	6.63483e+06	8.46145e+06	1.33628e+06	2.05362e+06	3.26704e+06	1.80767e+06	1.43176e+06	1.57868e+06
1358	6.819	332.138	331.131	134306	152818	160085	296649	160372	157107	219171	174420	252787	94956.6	138413	147850	102002	77728.2	70425.9
1359	6.635	332.184	331.177	102772	117085	92300	99407.8	136606	105274	187240	113442	105564	75004	97400	91115.3	69220.9	71561.3	84497.8
1360	5.692	332.195	331.188	308890	277879	312638	457758	398559	203927	481380	405994	362703	182220	177815	213326	256752	172800	171930
1361	5.817	332.195	331.188	1.91945e+06	1.88089e+06	1.92884e+06	2.65855e+06	2.70631e+06	1.21495e+06	2.76053e+06	2.61701e+06	1.78026e+06	1.39479e+06	1.43636e+06	1.39039e+06	1.70878e+06	1.38089e+06	1.28466e+06
1362	7.228	332.221	331.213	184570	184694	203481	191280	292265	159104	221915	256738	149879	170681	175839	138510	181347	80762.4	148059
1363	9.355	332.257	331.25	215312	284963	223404	297656	306688	204498	241772	282371	284611	162599	302199	208684	167050	151313	202216
1364	8.967	332.257	331.25	256457	258149	250415	286018	313956	184464	258786	319804	332032	103403	342402	225710	127791	145149	198078
1365	7.916	332.257	331.25	630924	614969	619421	737577	1.10413e+06	696629	707548	915471	769427	382531	529434	396783	387476	276011	315151
1366	9.198	332.257	331.25	284499	332171	283669	331107	349028	221288	293543	340971	332636	175245	371151	287843	211607	166171	272200
1367	7.779	332.257	331.25	1.44276e+06	1.47425e+06	1.35983e+06	1.54362e+06	2.04652e+06	1.17167e+06	1.57743e+06	1.62009e+06	1.54597e+06	1.14375e+06	1.34247e+06	1.12118e+06	1.00496e+06	1.08538e+06	1.02043e+06
1368	7.554	332.257	331.25	342859	328595	334755	437439	502153	363705	300991	500844	355262	250577	275532	208216	250534	166581	211530
1369	3.785	333.067	332.059	1.95116e+07	1.76519e+07	1.84093e+07	2.91349e+07	1.98168e+07	1.63397e+07	2.00743e+07	2.13937e+07	2.59495e+07	9.2267e+06	1.73401e+07	1.0803e+07	1.29098e+07	1.15559e+07	1.4449e+07
1370	4.722	333.133	332.125	113775	89393.6	79438.8	89831	107171	58841.4	98305.7	100789	102463	175643	166123	120772	96945.5	65566	143923
1371	4.889	333.133	332.126	198905	213698	219179	309915	225374	228142	336196	251410	290839	136397	155494	157044	132578	111141	131087
1372	1.724	333.154	332.147	2.19476e+06	2.39817e+06	2.26418e+06	2.00208e+06	2.34268e+06	2.2249e+06	2.22039e+06	2.45471e+06	2.30023e+06	2.04577e+06	1.89102e+06	2.59228e+06	1.8008e+06	1.42623e+06	2.10007e+06
1373	4.956	333.17	332.162	155682	160971	162188	93454.4	102465	40047	111411	84866.2	74597.2	441876	284744	199255	117715	138917	186365
1374	10.765	333.244	332.237	541643	453940	473533	340672	317836	105665	314505	378429	457969	171286	545019	364633	255795	327249	271510
1375	10.489	333.244	332.237	532703	488269	490272	347198	501117	219768	289007	355319	419056	270801	501914	508417	296022	418535	276106
1376	1.001	333.963	332.956	4.99808e+06	4.23863e+06	5.98697e+06	6.64299e+06	7.63051e+06	6.03896e+06	5.02823e+06	7.5066e+06	8.29611e+06	3.07589e+06	2.73019e+06	4.8663e+06	4.63475e+06	4.0607e+06	5.05301e+06
1377	1.108	334.067	333.06	1.59627e+07	1.69835e+07	1.81339e+07	2.87731e+07	1.81154e+07	1.98613e+07	2.43264e+07	2.09872e+07	2.52845e+07	7.61738e+06	9.41953e+06	1.32811e+07	9.37455e+06	8.55614e+06	9.83603e+06
1378	0.962	334.067	333.06	2.25747e+07	2.15825e+07	2.40667e+07	4.32505e+07	2.45937e+07	2.72685e+07	3.62383e+07	3.0872e+07	3.45666e+07	1.03039e+07	1.23688e+07	1.83497e+07	1.68169e+07	1.03491e+07	1.04024e+07
1379	5.036	334.12	333.113	308527	325582	337986	386638	388037	330786	464860	393383	391923	312832	245497	319863	205864	181727	214693
1380	5.391	334.127	333.12	224807	195564	237442	379770	247869	210631	347610	314583	300410	134766	152327	124272	129696	113401	110543
1381	10.198	334.143	333.136	1.48174e+06	1.00193e+06	1.01135e+06	654538	807898	892951	717398	275821	7.22036e+06	865441	480466	796378	1.47272e+06	505186	693968
1382	8.004	334.153	333.146	118297	114985	116222	274671	82698.2	50683.1	401370	82446.2	63831.1	37353.8	58041	59153.2	61858.2	35842.3	37140.7
1383	5.684	334.153	333.146	175869	162627	179280	266304	201696	178192	376973	210424	216330	126265	116679	171185	117832	82227.4	88964.1
1384	10.926	334.212	333.205	707134	810225	784170	560418	531622	307526	532326	471682	327388	2.02546e+06	972392	992670	670916	1.12177e+06	900514
1385	10.733	334.215	333.208	491369	499391	446169	432388	348696	427973	670220	303247	338102	625120	433062	520827	350162	769925	322085
1386	3.737	335.015	334.008	5.67349e+06	6.02439e+06	6.72143e+06	5.70453e+06	6.01402e+06	4.80249e+06	5.83543e+06	6.26122e+06	6.53808e+06	6.22461e+06	5.77112e+06	6.31878e+06	6.43531e+06	6.45952e+06	6.30182e+06
1387	1.633	335.057	334.05	1.63091e+06	1.66245e+06	1.84908e+06	1.43535e+06	1.87681e+06	1.7452e+06	1.3488e+06	1.9181e+06	1.70187e+06	1.85467e+06	1.6429e+06	1.63509e+06	1.85268e+06	2.12091e+06	1.95469e+06
1388	8.238	335.21	334.203	65604.5	58189.1	51818.6	161811	91571.1	57838.1	67097	119397	157439	19608.5	13743.3	14805.8	13906.4	16474.3	13531.2
1389	7.584	336.109	335.102	176702	179336	202787	400128	254333	250541	261968	274806	350841	13306.7	11335.2	15507.7	14518.6	14430.8	11825.2
1390	7.808	336.109	335.102	363895	359451	355305	901549	538550	564133	594562	640575	738520	56702.1	49104.6	67327.2	35425.4	58429	27327.5
1391	5.391	336.133	335.125	224807	195564	237442	379770	247869	210631	345533	314583	300410	134766	152327	124272	129696	113401	110543
1392	7.123	336.215	335.208	189190	192786	207268	280636	199869	245946	229749	214980	263277	101495	163866	218664	193326	148101	151813
1393	10.921	336.23	335.223	413356	489817	411838	281625	293077	239275	360506	248301	379095	474830	316594	527881	485039	364493	384229
1394	11.521	336.267	335.259	105853	141016	124662	59842.8	65876.8	33202	46451	111742	89965.1	49524.8	138509	109352	77983.2	95475.9	118789
1395	8.47	337.028	336.021	249230	259191	276566	254171	263326	196027	240634	258693	280488	286687	264616	258125	278263	262521	251389
1396	4.243	337.128	336.121	186596	187860	193572	271477	217514	381054	247065	213543	242796	118604	147762	143412	205356	194597	125850
1397	4.136	337.128	336.121	180024	162203	173555	276064	171805	117993	252861	218512	196834	68058.7	92256.3	143596	205356	194597	116055
1398	4.893	338.148	337.141	147144	149179	158601	155929	167882	139916	202593	156933	159280	148989	146563	194236	141330	108033	124960
1399	10.246	338.207	337.2	221056	234442	204938	247531	209668	191504	237863	197319	355257	213257	199236	192171	69747.6	193097	206872
1400	12.47	338.213	337.206	1.31314e+06	1.20051e+06	1.37445e+06	464142	973598	764150	1.06365e+06	323800	2.7278e+07	902970	586451	744078	1.31713e+06	519281	797498
1401	4.159	339.037	338.03	172607	179700	147452	277703	154803	365503	229897	225941	334540	34415.8	97479.9	87371.5	81555.7	55727.5	82410.7
1402	2.129	339.07	338.063	2.10864e+06	1.49561e+06	1.55947e+06	1.92789e+06	1.63266e+06	898850	2.18227e+06	1.68905e+06	1.50135e+06	1.75949e+06	2.168e+06	1.84961e+06	1.46004e+06	1.37801e+06	1.38302e+06
1403	2.489	339.07	338.063	2.05797e+06	1.80628e+06	1.38832e+06	2.00013e+06	1.82246e+06	1.24185e+06	1.89644e+06	1.62762e+06	1.37866e+06	1.90393e+06	2.08427e+06	1.5172e+06	1.17379e+06	1.56636e+06	1.36216e+06
1404	5.627	339.091	338.084	62997.4	78307.1	81109	138281	140313	128615	137364	98643.6	107887	25806.4	45502.8	23919.5	39644	36285.6	35099.1
1405	8.851	339.13	338.123	204042	258466	183738	167210	290733	283781	313313	186759	427229	333324	216676	254544	230361	381721	181637
1406	13.183	339.202	338.195	254367	230787	275809	363395	306566	312452	312038	358107	325957	459574	370929	232505	128696	165639	273651
1407	12.99	339.278	338.271	61683.7	62212.9	72603.9	89947.6	86317	57019.4	75774.1	92433.1	89583.7	67755.8	52184.4	56700.4	37589.2	29269.9	33489.3
1408	1.626	340.018	339.01	707415	650320	512670	584126	628701	565319	602541	647144	610185	710820	610072	622130	644591	636702	571874
1409	3.371	340.065	339.058	1.51765e+06	2.18523e+06	1.485e+06	2.27262e+06	2.8525e+06	458743	1.50191e+06	1.62355e+06	1.34714e+06	1.29658e+06	1.62647e+06	1.29936e+06	1.50514e+06	1.20753e+06	1.18603e+06
1410	4.108	340.078	339.071	1.26007e+06	1.28101e+06	1.11453e+06	1.99317e+06	1.24694e+06	1.28591e+06	2.29555e+06	1.42446e+06	2.51909e+06	800737	986860	660735	700856	465960	620614
1411	3.87	340.078	339.071	442974	545405	343608	737711	687549	661324	1.11564e+06	466385	550933	141016	125146	302638	356201	156823	338783
1412	4.044	340.164	339.157	467281	513487	465123	646828	521804	199651	427010	855778	357324	438533	875838	526586	419472	349665	558493
1413	6.811	340.187	339.18	125915	125209	140081	119189	141976	73290.9	182855	129780	101405	119854	155740	137060	115314	117188	122619
1414	7.779	340.189	339.182	220567	212097	202729	163349	184327	105761	155494	181804	190759	102681	277961	180341	107323	147474	103114
1415	12.098	340.208	339.2	1.96988e+07	1.44271e+07	1.46782e+07	9.87251e+06	1.80118e+07	9.68349e+06	1.18857e+07	9.94422e+06	1.63272e+08	1.42536e+07	1.04561e+07	8.81716e+06	1.27375e+07	1.1143e+07	1.49552e+07
1416	11.619	340.208	339.2	471652	532675	524943	395623	623770	376964	501240	377526	6.4026e+06	604371	513264	350707	630090	473561	634214
1417	12.49	340.208	339.2	6.08642e+06	5.57293e+06	6.15109e+06	3.85402e+06	1.05594e+07	3.6762e+06	4.66787e+06	4.11848e+06	2.62743e+07	6.11424e+06	4.86666e+06	3.31612e+06	6.3304e+06	4.91414e+06	5.16776e+06
1418	12.273	340.208	339.2	2.54441e+06	4.81454e+06	5.48699e+06	3.07366e+06	8.16917e+06	3.62036e+06	4.18403e+06	3.96415e+06	3.09565e+07	5.28061e+06	4.23722e+06	2.70036e+06	5.98699e+06	4.08521e+06	4.95043e+06
1419	11.518	340.208	339.2	471652	466937	549354	416011	513422	267375	529584	302519	4.19917e+06	530954	459888	340825	499595	350506	578377
1420	12.527	340.223	339.215	140927	149580	167974	143728	148679	157920	127553	178636	11585.9	214722	164310	166171	90103.4	118519	149674
1421	10.68	340.223	339.216	304845	351676	362307	354855	452415	281402	263986	418222	399342	341111	341300	235849	219110	224732	284432
1422	10.619	340.237	339.229	781489	784515	663204	1.02702e+06	748237	545849	605945	688902	863974	185782	553731	531298	225501	206722	387832
1423	10.27	340.237	339.229	1.42602e+06	2.02046e+06	1.89896e+06	1.2939e+06	1.99696e+06	1.34018e+06	1.96525e+06	1.99092e+06	2.17954e+06	1.20907e+06	456704	415585	400947	1.32134e+06	1.14955e+06
1424	10.73	340.237	339.229	331721	371550	319367	264670	257976	149316	235984	252694	311301	122128	553731	531298	105279	101522	387832
1425	9.402	340.237	339.229	208713	250250	425035	175279	231592	196436	251767	270270	280356	52572.4	58464.5	71165	44191	69659.1	41272
1426	10.144	340.237	339.23	1.20281e+06	1.77001e+06	1.89483e+06	1.10154e+06	1.7788e+06	1.0594e+06	1.42646e+06	1.03636e+06	2.11979e+06	753035	996738	863615	394122	725006	697761
1427	9.575	340.237	339.23	215568	283669	249034	210279	297613	195903	283996	226351	282343	76198.7	121995	83051.2	60572.9	67138.8	75952.8
1428	10.419	340.237	339.23	1.12459e+06	1.4552e+06	1.24659e+06	875700	1.37153e+06	910526	979934	1.47305e+06	1.664e+06	380387	365295	297026	228871	265829	262435
1429	11.932	340.262	339.255	317886	330939	341735	291117	398890	242974	298094	342213	275049	364844	290465	318878	259493	209447	364379
1430	1.927	341.086	340.078	712679	896238	877758	1.10288e+06	1.00303e+06	76729.1	955181	910568	1.06428e+06	442722	605100	622187	454602	381647	643424
1431	5.545	341.196	340.189	169462	198581	189980	223133	231505	134589	212185	217680	207797	243894	205637	188774	135356	150449	159486
1432	5.648	341.232	340.225	456216	420123	485937	257445	305936	117468	353537	299176	229518	1.29653e+06	779802	513963	296896	421756	566320
1433	5.491	341.232	340.225	399308	382349	389884	303829	301769	124485	272925	253793	217010	736807	688397	509083	349882	362132	527587
1434	10.266	341.257	340.25	268609	372321	285282	201980	220678	161527	201734	209580	209643	185891	233933	235507	172837	226149	197603
1435	10.168	341.257	340.25	301459	302652	325857	239048	228712	173602	190832	245475	339388	206227	266984	252412	211883	265247	212119
1436	0.892	341.954	340.947	324613	334514	385506	495475	403882	424994	683165	482786	501250	169151	344718	356415	245680	185220	250812
1437	4.958	342.075	341.068	114854	131772	134416	195620	159134	189578	175263	191389	198816	35333.8	79605.5	60199	40126.2	63619.1	67153.7
1438	4.096	342.087	341.079	1.25719e+06	1.27632e+06	1.13333e+06	1.99317e+06	1.19702e+06	1.28591e+06	2.18661e+06	1.79017e+06	1.82613e+06	800737	688318	660735	700598	461839	620614
1439	1.159	342.117	341.109	1.14853e+08	1.16311e+08	1.338e+08	1.46037e+08	1.05196e+08	1.6059e+08	9.80802e+07	1.05542e+08	1.59577e+08	8.4022e+07	6.48798e+07	1.11092e+08	1.14945e+08	9.85484e+07	7.68737e+07
1440	1.004	342.117	341.109	7.19512e+07	7.73246e+07	6.28476e+07	2.33105e+08	5.80192e+07	1.02214e+08	5.12085e+07	5.2806e+07	1.70497e+08	5.60808e+07	3.54649e+07	7.86164e+07	6.92561e+07	6.21681e+07	1.11771e+08
1441	5.198	342.143	341.136	99671.4	86597.5	127119	179240	171397	135253	204064	158964	162324	58452.7	65915.6	84759.1	62241	52422.8	48660.8
1442	4.337	342.191	341.184	4.75385e+06	2.82421e+06	4.83204e+06	4.1528e+06	4.98348e+06	1.94147e+06	3.83256e+06	4.51389e+06	3.18584e+06	8.36057e+06	6.57946e+06	5.14413e+06	3.5046e+06	4.27651e+06	5.54402e+06
1443	9.713	342.252	341.245	230355	267212	242368	176070	275296	157939	246835	217658	253546	101392	233105	77078	81709.6	284734	97832.7
1444	9.969	342.252	341.245	379642	396214	462839	322395	444601	268458	367924	417207	435084	205647	226421	186208	195602	218532	188954
1445	9.82	342.252	341.245	489408	605717	648302	419103	591279	403835	536624	571978	667388	195847	233105	197416	215537	284734	134660
1446	12.478	342.277	341.27	240178	235973	241683	229782	309219	187513	281715	258101	229084	253242	221495	233132	211051	173984	204464
1447	12.97	342.314	341.307	42651.1	47418.3	45300	73112.9	66633.2	23462.5	81137.1	78526.9	53746.2	16337.8	44133.9	22376.1	17288.4	12939.2	24294.3
1448	1.542	343.013	342.006	410057	395578	466034	443444	372669	412012	386743	465678	364007	250611	514162	388685	329568	301080	442073
1449	1.472	343.065	342.058	1.91614e+06	1.8425e+06	1.78457e+06	1.83552e+06	2.01797e+06	1.1397e+06	1.85924e+06	2.13546e+06	1.65287e+06	1.58469e+06	2.20724e+06	1.95208e+06	1.62888e+06	2.01246e+06	1.82627e+06
1450	5.72	343.065	342.058	239109	241375	274288	346475	255280	153477	244432	274897	255422	205550	346765	212813	182705	178694	297224
1451	1.571	343.088	342.081	543763	658192	690197	609642	592284	412273	509786	698129	598216	332944	838879	509390	570048	244566	658414
1452	3.783	343.095	342.088	9.48807e+07	9.17414e+07	1.00464e+08	1.61447e+08	1.04492e+08	8.99664e+07	1.07886e+08	1.17378e+08	1.41467e+08	4.22036e+07	8.39572e+07	8.47924e+07	6.27684e+07	5.73815e+07	7.20794e+07
1453	1.714	343.175	342.168	1.36824e+06	1.38658e+06	1.48694e+06	1.5484e+06	1.10987e+06	706593	1.25009e+06	1.02502e+06	924402	2.02191e+06	1.92711e+06	1.68684e+06	1.04129e+06	1.22994e+06	1.1983e+06
1454	9.641	343.236	342.229	499840	533377	536460	425477	358208	221105	236430	362379	488489	266601	800373	621574	297682	385621	260121
1455	9.827	343.236	342.229	619219	621826	665945	485245	419936	254397	297741	437839	563717	300776	1.1394e+06	716657	356398	432121	294341
1456	10.727	343.273	342.266	1.33252e+06	1.31497e+06	1.27392e+06	916508	927687	550679	763144	964363	1.10263e+06	769090	1.26741e+06	1.04472e+06	809261	957448	817952
1457	9.761	343.273	342.266	274974	300279	281600	208578	195787	129935	161874	218219	233623	159418	327212	241295	159520	209687	155039
1458	10.489	343.273	342.266	1.82914e+06	1.89511e+06	1.77922e+06	1.22234e+06	1.40969e+06	826319	1.1074e+06	1.3553e+06	1.55085e+06	1.00195e+06	1.68279e+06	1.48037e+06	1.05967e+06	1.3434e+06	1.06676e+06
1459	1.302	343.987	342.979	683703	722874	759658	366670	714718	486882	1.20102e+06	806558	485748	918661	708224	844102	740928	844937	423169
1460	7.745	344.08	343.073	368324	338109	326764	49372.4	36183.1	134682	493308	56529.9	36760.2	39066.6	905469	469250	33727.4	1.79178e+06	38431.8
1461	7.432	344.138	343.131	362882	472029	485660	328717	233188	161345	191980	236022	296401	11004.8	14202.7	15252	14396.2	14052.2	13035
1462	8.007	344.182	343.175	608963	603238	631712	1.56457e+06	457201	369373	2.16464e+06	487080	392340	235928	330698	419639	362794	282821	201613
1463	8.053	344.221	343.213	145341	155367	131070	77274.9	109997	98498.4	200618	108118	117990	143902	188800	206065	109022	95591	103069
1464	3.793	344.971	343.963	1.10928e+06	1.3118e+06	1.09911e+06	742205	595162	922304	602686	1.03229e+06	1.19974e+06	1.00065e+06	889613	1.60024e+06	886892	1.41747e+06	968060
1465	1.065	345.005	343.998	3.64081e+07	3.5214e+07	4.08978e+07	2.79748e+07	3.74057e+07	2.59198e+07	5.34937e+07	3.4967e+07	3.26014e+07	3.75512e+07	4.05229e+07	4.03402e+07	3.66638e+07	3.89839e+07	2.77876e+07
1466	1.695	345.021	344.013	749258	624765	656482	666851	593472	544753	620065	731742	542705	485917	746777	586501	481810	335240	695450
1467	5.293	345.078	344.071	227579	222238	243631	378824	83121.3	112503	75317.4	124408	169582	171146	356598	201513	90958.8	103226	83805.2
1468	4.143	345.115	344.108	1.706e+06	1.61866e+06	1.75691e+06	2.37535e+06	2.09383e+06	1.82197e+06	3.63455e+06	2.16449e+06	2.18286e+06	648329	753131	840452	936060	871562	750721
1469	2.023	345.154	344.147	2.23282e+06	1.88438e+06	2.22076e+06	3.15832e+06	2.51427e+06	2.60613e+06	2.67923e+06	2.5189e+06	2.7388e+06	1.34826e+06	1.65704e+06	1.86785e+06	1.38058e+06	1.30724e+06	784869
1470	5.168	345.191	344.183	163025	158843	158389	158961	177823	128458	125559	60273.5	173534	286481	169481	150638	122540	147869	121454
1471	1.568	346.026	345.019	1.47169e+06	1.54997e+06	1.62019e+06	2.5736e+06	1.42937e+06	2.09941e+06	2.78621e+06	1.76523e+06	1.71766e+06	489753	681124	735513	664942	593338	667489
1472	5.154	346.117	345.11	1.16828e+06	1.24421e+06	1.46265e+06	2.39991e+06	1.6123e+06	1.52058e+06	1.72494e+06	1.77849e+06	2.35802e+06	18312.4	14341.6	17466.1	17177.9	15266.6	15173.6
1473	4.86	346.117	345.11	228179	258422	314869	568281	322157	294861	401130	328894	414091	21718.9	29348.8	24856.3	26089	22175.4	18991.2
1474	10.749	346.14	345.132	112967	196658	166791	131818	130990	194639	616293	196212	270048	1.14884e+06	91721.6	467066	200453	270719	189800
1475	3.99	346.186	345.178	1.08323e+06	1.0471e+06	1.14682e+06	1.43782e+06	1.32065e+06	209237	925537	1.27688e+06	800243	992677	1.26446e+06	1.11271e+06	795941	1.00767e+06	1.13899e+06
1476	4.109	346.186	345.179	1.42044e+06	1.36931e+06	1.38104e+06	1.69822e+06	1.94727e+06	1.13556e+06	1.11574e+06	1.70639e+06	1.11559e+06	1.7459e+06	1.59306e+06	1.60732e+06	937153	1.33912e+06	1.60156e+06
1477	6.867	346.236	345.229	163927	148204	155812	142844	225472	130872	162032	189794	152157	118740	207315	132684	107244	215409	204735
1478	7.647	346.236	345.229	1.26021e+06	1.22175e+06	1.2706e+06	1.18818e+06	1.30334e+06	615652	1.53728e+06	1.23937e+06	910303	1.69517e+06	1.46867e+06	1.33844e+06	1.07845e+06	1.2294e+06	1.18687e+06
1479	7.509	346.236	345.229	299671	282815	280362	289542	299473	176695	396910	266012	219084	278679	359757	341349	259222	239682	293690
1480	1.072	347.063	346.056	2.32961e+08	2.33382e+08	2.59693e+08	3.15455e+08	2.72576e+08	2.77676e+08	2.4286e+08	2.82397e+08	3.19337e+08	1.64602e+08	1.44256e+08	2.30749e+08	1.78361e+08	1.50095e+08	2.06352e+08
1481	1.434	347.064	346.056	3.99446e+07	3.44412e+07	4.03438e+07	6.04448e+07	5.22692e+07	4.75052e+07	3.72968e+07	5.1793e+07	5.63436e+07	2.97803e+07	2.44348e+07	3.23008e+07	2.35461e+07	2.54165e+07	2.86123e+07
1482	1.639	347.206	346.199	552638	618923	651207	848515	818611	599213	1.07162e+06	787469	627705	337740	474129	554320	512868	498234	317181
1483	9.289	347.223	346.216	353819	385916	351829	275593	256253	170416	231664	240828	302459	185554	359452	275219	201469	209926	195682
1484	9.068	347.223	346.216	368007	358526	355546	247232	237882	183372	231028	278158	311378	185435	294218	275339	222765	237807	169941
1485	0.997	348	346.992	3.44974e+06	2.94392e+06	3.25086e+06	1.7686e+06	2.60839e+06	2.17721e+06	2.42476e+06	2.78389e+06	2.09226e+06	1.53789e+06	2.83259e+06	2.88247e+06	3.26349e+06	1.90639e+06	2.18228e+06
1486	1.072	348.048	347.04	4.16163e+07	4.27828e+07	2.48095e+07	6.29673e+07	4.17567e+07	6.38202e+07	4.72678e+07	5.1542e+07	6.27917e+07	2.20971e+07	2.07099e+07	4.44789e+07	3.58163e+07	2.54316e+07	3.65031e+07
1487	1.436	348.048	347.04	8.90218e+06	7.81628e+06	9.01032e+06	1.50471e+07	1.04542e+07	1.10128e+07	1.0334e+07	1.20217e+07	1.40368e+07	3.75058e+06	3.9501e+06	6.83915e+06	5.09047e+06	4.7305e+06	5.81849e+06
1488	5.131	348.133	347.126	122199	124013	135824	285449	255402	139503	251470	270058	219120	40573.2	24960	25631.1	21486.4	15454.3	28783.5
1489	9.595	348.156	347.148	126939	110355	158359	101478	184507	352137	213157	143968	300929	135756	132660	170799	159686	261425	200407
1490	11.765	348.179	347.172	259906	279734	280774	306320	245039	176908	282744	262743	358299	129932	308385	182543	153298	120550	148031
1491	6.581	348.252	347.245	322572	320094	312843	218033	292061	247064	276361	292646	202613	256846	373937	245491	164977	212920	237040
1492	6.866	348.252	347.245	163927	148204	155812	142844	225472	130872	162032	189794	152157	120747	207315	114224	95800.1	215409	94608.4
1493	11.43	348.267	347.26	107984	158544	117137	125298	130591	90146.2	126825	130774	103490	222654	172300	123800	64405.9	144800	107788
1494	1.523	349.149	348.142	2.10091e+06	1.96311e+06	2.12069e+06	2.53059e+06	2.25253e+06	1.92745e+06	2.04119e+06	2.24815e+06	2.46424e+06	2.28886e+06	1.6161e+06	2.11149e+06	1.59754e+06	1.62868e+06	1.56538e+06
1495	6.002	349.201	348.194	119048	135063	129295	104088	119345	86620.8	97908.5	88661.8	108352	309051	152676	112048	130137	179916	96000
1496	8.481	349.239	348.232	267881	235094	230633	156553	165299	100542	116130	157177	203508	137402	265314	204725	146811	181078	111332
1497	8.669	349.239	348.232	509883	445724	483018	311762	357850	190597	264669	329802	349044	242290	479341	369610	264042	332741	249521
1498	4.14	350.107	349.1	4.27006e+06	4.38083e+06	4.76052e+06	6.33909e+06	4.98599e+06	4.94103e+06	9.4185e+06	5.91349e+06	5.77194e+06	1.73685e+06	2.08935e+06	2.32156e+06	1.74798e+06	2.34159e+06	2.12647e+06
1499	3.874	350.107	349.1	2.22066e+06	2.27685e+06	2.44611e+06	3.25161e+06	2.89354e+06	2.69406e+06	4.43398e+06	2.32037e+06	3.02793e+06	1.02053e+06	679283	1.31339e+06	1.48915e+06	1.24486e+06	669640
1500	4.254	350.115	349.108	341115	329092	337475	563707	304892	500020	407883	361547	461409	160210	235280	249771	221495	238474	205044
1501	5.734	350.146	349.139	128715	129866	124987	188068	141165	124050	215777	141854	180787	89271.1	96732.2	104969	110189	81763.1	82449.3
1502	5.061	350.152	349.145	5.68794e+06	5.69353e+06	5.96684e+06	9.25728e+06	7.05535e+06	3.94712e+06	7.47417e+06	7.10898e+06	5.18262e+06	4.58686e+06	4.99128e+06	4.16641e+06	4.68252e+06	5.5128e+06	3.96939e+06
1503	11.872	350.213	349.206	119683	31294.4	72689.2	51380.5	48154.8	101366	46210.3	15388.4	400309	86413.1	46529.7	95872	42537.7	30027.3	18085.2
1504	8.816	351.043	350.036	710734	697276	764116	682124	719026	489184	681407	706692	714696	715198	646499	669389	664983	756764	718938
1505	1.633	351.044	350.037	150844	225330	231455	220329	256623	263963	141696	257546	202937	205089	216087	219780	235529	256257	263141
1506	1.482	351.055	350.047	798213	515642	819904	689153	699788	521655	541481	657670	693569	2.53948e+06	705793	560840	647256	1.90057e+06	671509
1507	10.198	351.133	350.126	1.26569e+06	870660	916669	644215	702489	852945	645693	254209	6.72933e+06	849917	450322	707299	1.40027e+06	455780	625553
1508	5.358	351.144	350.136	129764	139322	150767	194019	147451	83669.8	164342	160088	106865	106376	172788	118324	105802	116614	112903
1509	7.934	351.209	350.201	93856.6	96704.7	100556	103730	30476	10808.7	46508.2	23364.1	89344.3	71026.5	282251	177926	44501.6	70455.5	61208.3
1510	9.739	351.255	350.247	430343	417292	426986	299899	344680	197192	246268	317518	476437	254180	455673	346478	236474	322488	268901
1511	9.561	351.255	350.247	403281	399063	434726	254954	291289	184917	214471	270144	308164	212715	492824	402111	230364	287660	223447
1512	3.793	352.005	350.998	1.05572e+06	1.19969e+06	750908	558257	725127	870795	630680	1.2216e+06	734698	802855	1.12098e+06	751670	1.30177e+06	1.25546e+06	825871
1513	1.224	352.086	351.079	902994	737863	893640	799332	613031	737773	397198	827767	1.09419e+06	772719	707694	748189	728937	544676	949657
1514	1.442	352.107	351.1	1.76532e+06	1.49843e+06	1.80092e+06	2.18262e+06	1.7833e+06	1.71397e+06	1.53562e+06	2.23627e+06	2.09318e+06	1.47558e+06	1.30285e+06	1.60873e+06	1.42022e+06	1.70215e+06	1.56381e+06
1515	2.16	352.14	351.133	1.01129e+07	1.3209e+07	1.16312e+07	1.55388e+07	1.50438e+07	1.62531e+07	1.64572e+07	1.53268e+07	1.23102e+07	8.9851e+06	1.0617e+07	1.04855e+07	5.15208e+06	6.17015e+06	7.81082e+06
1516	1.953	352.14	351.133	7.75214e+06	6.66869e+06	9.36689e+06	1.02105e+07	9.60756e+06	5.29122e+06	1.57544e+07	9.67095e+06	6.74157e+06	5.9976e+06	7.57395e+06	7.83899e+06	4.24929e+06	5.77469e+06	4.45018e+06
1517	11.549	352.146	351.138	158523	119132	87589.8	56199.9	90000.8	88331	88233	42625	1.49483e+06	96578.5	55542.1	70403.9	128461	57340.7	62580.8
1518	1.618	352.159	351.152	1.34993e+06	1.25226e+06	1.38916e+06	1.27032e+06	1.63341e+06	1.24136e+06	1.35544e+06	1.51822e+06	1.31311e+06	1.44623e+06	1.20033e+06	1.3881e+06	1.10564e+06	1.36337e+06	1.25224e+06
1519	6.493	352.21	351.203	1.16155e+07	1.1225e+07	1.2286e+07	1.33553e+07	1.48652e+07	1.00524e+07	1.5236e+07	1.42452e+07	1.53845e+07	8.98079e+06	9.81756e+06	1.1339e+07	8.85656e+06	8.6445e+06	9.58367e+06
1520	6.611	352.21	351.203	274861	304077	311064	464652	336522	332437	363689	356872	452722	188818	240424	313130	218916	206037	305363
1521	3.776	352.978	351.971	420570	452617	420272	402223	363901	566313	683806	415860	373578	482367	295242	328991	385500	456613	440966
1522	1.358	353.014	352.007	370723	391476	453805	521113	340819	581962	148435	372923	518662	349676	355989	397566	464831	415520	589667
1523	1.484	353.059	352.052	798213	525748	770159	494661	699788	521655	525117	657670	693569	2.54861e+06	705793	560840	770715	1.88666e+06	671509
1524	9.436	353.224	352.217	185465	178732	191018	280822	58114.1	36320	59457.5	36768.7	174180	68596.7	703962	179202	92997.1	63955.2	103737
1525	8.923	354.122	353.114	42993.4	18603.1	60249.3	29292.7	60634.1	181266	19443.9	66460.8	150725	190801	25914.5	53711.7	57724.7	120760	57578.4
1526	7.84	354.168	353.161	295221	227571	207126	195684	161627	62502.7	86972.2	131165	222724	222475	1.43514e+06	918525	266035	421514	210679
1527	8.231	354.205	353.198	286181	293328	294356	238548	226456	167105	248082	238389	241195	193991	317701	214088	203232	211022	170264
1528	11.251	354.208	353.201	3.75725e+06	3.08428e+06	3.53963e+06	1.22674e+06	2.16186e+06	2.18527e+06	2.44177e+06	806724	6.81415e+07	2.24627e+06	1.5563e+06	1.78526e+06	5.03022e+06	1.56662e+06	2.84263e+06
1529	12.415	354.277	353.27	185281	203760	197430	211086	271951	166781	199582	237587	201799	168175	152948	171447	140831	120918	176032
1530	13.369	354.314	353.306	58047.8	65222.5	50462.8	98211.1	84359.8	77037.2	98445.7	76059.2	94437.7	35508.3	42851.8	55170.2	32689.5	31807.4	51535.6
1531	10.191	355.236	354.229	264484	276132	277100	254504	266924	140929	177915	242915	278256	18125.4	221381	62626.6	96489.9	53749.3	30565.5
1532	8.636	355.237	354.229	358309	338860	368606	220986	382035	246934	198099	383419	278039	200136	294993	242447	217014	227294	204116
1533	8.408	355.237	354.229	304821	301450	303728	200181	216428	178018	187558	147126	279669	179193	297748	248532	151196	219510	172467
1534	10.123	356.12	355.112	327181	356134	287537	125474	388398	184871	196895	108003	1.55461e+06	368689	234682	179358	397118	286351	341790
1535	10.28	356.12	355.112	314007	314961	287008	245589	478314	287301	209132	260000	751284	420022	299833	152298	448116	353337	356904
1536	10.732	356.197	355.19	91793	105239	135460	97658.5	100512	104714	154176	82710.4	71769.5	159947	95800.3	140910	82125.4	190375	83822.7
1537	9.717	356.218	355.211	209588	210418	173137	218247	195875	164682	165134	189920	205066	169757	214372	165728	166048	113058	138199
1538	12.009	356.268	355.261	52309.9	58590.5	61399.3	134875	119186	82592.8	104419	109470	96800.9	12449.6	15522.7	15397.5	13220.2	11950.6	12380.1
1539	12.964	356.293	355.286	65270.8	77274.3	89361.3	86343.9	105298	89609.4	95762.2	86520.7	99197.8	83476.7	70046.5	96780.3	60935.4	45045.8	58487
1540	3.684	357.055	356.048	423117	385991	436309	456517	442557	468557	547244	492327	512630	326016	365609	325038	383823	510119	512052
1541	4.724	357.191	356.183	489155	527068	520059	679050	588260	504587	883336	580032	537749	366023	362426	468385	344717	279822	318708
1542	5.18	357.191	356.183	228253	236924	216605	189998	231322	199023	280697	229110	219345	187522	179679	292887	183891	134659	198113
1543	12.525	357.213	356.206	76375.8	82319.5	108005	75985.4	91362.7	86637.7	66360.9	88376.2	63344.2	116718	82655	69868.7	61292.1	69104.3	74671.2
1544	9.557	357.252	356.245	542137	585816	601953	410654	398533	293023	311374	455950	575020	288505	470822	425920	322769	351711	290721
1545	9.289	357.252	356.245	2.7396e+06	3.07182e+06	2.93674e+06	2.08539e+06	2.16516e+06	1.41797e+06	1.83419e+06	2.18365e+06	2.4341e+06	1.56802e+06	2.59848e+06	2.24243e+06	1.70143e+06	1.88994e+06	1.58006e+06
1546	9.068	357.252	356.245	2.87986e+06	2.94114e+06	3.06065e+06	2.08319e+06	2.10947e+06	1.38882e+06	1.81215e+06	2.32488e+06	2.51662e+06	1.44832e+06	2.53326e+06	2.10373e+06	1.6183e+06	1.89807e+06	1.47386e+06
1547	8.898	357.252	356.245	681464	698586	790630	493244	562102	359833	507904	537837	599902	415064	504369	482751	406163	457691	380000
1548	1.801	358.035	357.028	2.45381e+06	2.68134e+06	2.43724e+06	4.03388e+06	2.7225e+06	1.78111e+06	5.64766e+06	3.60685e+06	3.13716e+06	1.85322e+06	1.06366e+06	1.55506e+06	1.73946e+06	1.51176e+06	1.31433e+06
1549	4.071	358.094	357.086	1.02139e+06	1.03616e+06	1.26719e+06	1.30049e+06	1.15964e+06	1.67356e+06	1.86248e+06	1.08965e+06	1.25597e+06	1.00964e+06	823045	1.22629e+06	770206	734651	894646
1550	3.932	358.094	357.086	677386	635579	464290	795701	820118	257116	1.86248e+06	815782	776125	576027	578976	965320	423763	332970	564289
1551	5.527	358.128	357.121	116451	118089	125864	126060	102099	100166	134930	115635	183733	63337.3	103202	123992	100011	76028.8	87430.5
1552	1.452	358.136	357.129	362962	381637	329735	148453	381075	173866	140661	336039	349618	818342	628080	475187	266266	481239	400284
1553	1.442	358.149	357.142	380542	407180	336209	283771	274621	224166	290355	846581	188493	652315	495248	752393	330086	416166	367316
1554	1.576	358.222	357.215	2.35623e+06	2.10372e+06	2.24875e+06	2.68694e+06	2.99715e+06	2.7245e+06	3.24404e+06	2.62037e+06	2.41161e+06	1.44519e+06	1.42437e+06	1.58399e+06	1.41306e+06	1.39593e+06	1.42978e+06
1555	5.161	358.222	357.215	926474	890886	1.009e+06	1.11508e+06	1.03488e+06	567186	905413	897683	879825	1.20835e+06	982689	959768	668024	932738	798956
1556	6.339	358.247	357.24	49847.9	50548	41735.6	93689.4	10753.1	108670	9916.86	38717	21943.4	226631	189942	130819	51102	42216.4	20439.3
1557	6.642	358.859	357.851	53327.7	50799.5	54575	110003	92375	59924.2	83487.5	73374	103487	11590.9	12282.6	14423.6	11333.6	12916.1	10374.4
1558	1.449	359.083	358.076	1.0135e+06	1.24659e+06	963486	1.24673e+06	1.48931e+06	1.28646e+06	973331	1.12132e+06	952863	534839	496003	759487	580759	556845	767613
1559	1.627	359.181	358.174	5.3178e+06	5.60844e+06	5.70811e+06	4.78369e+06	7.58994e+06	2.8358e+06	5.48139e+06	6.47658e+06	3.1753e+06	7.11872e+06	7.0855e+06	5.38005e+06	3.05956e+06	4.22545e+06	5.20328e+06
1560	10.085	359.268	358.26	211039	201304	186529	145765	139977	81747.9	122591	187311	144540	270196	223567	135847	101022	129781	105008
1561	10.025	359.268	358.26	492937	543980	308595	216970	235107	183981	299938	203246	396531	270196	301224	383513	162393	184959	182436
1562	10.267	359.268	358.26	797540	898188	868910	657644	681332	421086	573088	795396	992510	358508	839012	575204	436401	553062	407978
1563	9.864	359.268	358.261	1.0611e+06	991622	1.06581e+06	797170	747528	464687	590380	791867	879102	536397	1.01215e+06	811969	584981	713414	557358
1564	9.717	359.268	358.261	477937	528182	514065	387001	356863	242598	309872	387571	431019	227724	449046	380206	252063	318122	227697
1565	8.974	359.268	358.261	892036	880792	923117	690415	645191	384313	508736	675490	846312	536786	877942	734530	574321	683973	511366
1566	8.481	359.268	358.261	2.37399e+06	2.26118e+06	2.26471e+06	1.58307e+06	1.60196e+06	1.02593e+06	1.25113e+06	1.67134e+06	1.97494e+06	1.28451e+06	2.38785e+06	1.84006e+06	1.39055e+06	1.69852e+06	1.29271e+06
1567	8.327	359.268	358.261	352316	332208	390612	227433	244362	149877	487588	219261	259434	293518	268439	240498	175447	243748	166293
1568	8.248	359.268	358.261	307960	332208	390612	245493	371526	219769	213983	245381	264521	293518	372563	267705	175447	248246	177179
1569	8.165	359.268	358.261	154610	192980	197648	93241.2	130046	76451.5	91307.4	118187	163670	68316.8	147628	123779	97835.6	109768	79594.4
1570	9.573	359.268	358.261	188416	208552	194299	137927	131921	77912.1	122798	170681	198903	104508	190684	151232	118321	129721	138707
1571	8.67	359.268	358.261	4.36809e+06	4.41733e+06	4.70707e+06	2.88889e+06	3.04831e+06	1.95051e+06	2.42105e+06	3.00991e+06	3.37047e+06	2.27872e+06	4.22946e+06	3.31173e+06	2.59302e+06	3.14551e+06	2.44886e+06
1572	8.585	359.268	358.261	1.09305e+06	1.1598e+06	1.06439e+06	658324	735443	502181	582973	873170	914405	571397	1.20078e+06	961069	621304	821179	650958
1573	8.009	359.268	358.261	253005	263051	279359	178547	192000	112517	131839	184747	239960	145014	322740	214547	152899	165903	138679
1574	1.543	359.958	358.951	413936	463809	436242	356716	363995	384947	348508	407930	340003	339796	507346	411694	587276	460740	556916
1575	4.236	360.1	359.092	1.01189e+06	849597	1.00988e+06	1.44868e+06	961088	1.80539e+06	1.49883e+06	1.28703e+06	1.1742e+06	568723	624842	684438	678323	521527	576611
1576	4.058	360.1	359.092	811178	853088	866910	1.25969e+06	1.00406e+06	302782	1.51528e+06	878896	1.14974e+06	542579	586308	668758	537343	539394	528462
1577	5.411	360.133	359.126	459293	433497	524806	918495	694540	662296	891728	849658	1.11102e+06	37750.4	51860.6	43662.6	49720.5	31205.3	39074
1578	6.102	360.133	359.126	7.23382e+06	7.59817e+06	8.52191e+06	1.60654e+07	1.09337e+07	1.03716e+07	1.22857e+07	1.21362e+07	1.45535e+07	464800	528987	596144	466450	366137	458344
1579	5.199	360.154	359.147	244653	217833	235160	329608	292881	277953	500379	303419	312869	142405	146465	177696	143475	125823	121538
1580	5.065	360.154	359.147	130726	131408	128342	185018	170562	147967	254503	166976	164808	71156.3	81292.7	99870.8	86381.6	73932.5	73834
1581	11.924	360.161	359.154	223663	240231	260540	370156	305141	228167	383645	340868	434007	101394	142044	137044	91086.1	90915.9	128049
1582	4.964	360.838	359.83	58543	57313	57399	193295	118750	86953.2	210136	148792	170685	17559	18452.8	20422.9	17914.3	18282.8	19756.1
1583	1.576	361.073	360.066	983735	952094	1.11005e+06	789088	1.0709e+06	869575	750824	1.04828e+06	1.00422e+06	1.08866e+06	967904	1.05805e+06	1.19768e+06	1.30364e+06	1.21364e+06
1584	6.876	361.165	360.157	152911	146386	166756	194424	188068	130943	234588	243743	205858	93855.6	132959	112108	105304	74043	87370.2
1585	8.007	361.172	360.165	321874	350560	355856	895984	269119	219236	1.27275e+06	285863	225868	154647	182900	227371	247101	158416	116655
1586	5.447	361.201	360.194	358180	362639	361074	291483	242185	143353	293000	274812	239445	957311	563343	381107	291174	372088	404955
1587	9.944	361.283	360.276	145820	133213	118107	83376.4	123549	59091.4	60755	88047.6	101695	63608.1	148466	99989.4	73048.8	79413.1	67087.5
1588	9.375	361.284	360.276	220300	214866	277114	142378	178825	88911.9	129873	242848	178961	103947	220533	173224	131092	140224	122019
1589	9.561	361.284	360.276	3.62788e+06	3.83263e+06	4.07048e+06	2.67425e+06	2.84833e+06	1.77428e+06	2.29396e+06	2.85789e+06	3.28617e+06	2.17454e+06	3.85729e+06	3.27332e+06	2.36312e+06	2.89341e+06	2.30828e+06
1590	9.739	361.284	360.276	4.11532e+06	4.16021e+06	4.15802e+06	2.89332e+06	3.08e+06	2.01597e+06	2.50004e+06	3.21898e+06	3.51993e+06	2.46476e+06	4.24378e+06	3.36008e+06	2.6901e+06	3.08846e+06	2.52471e+06
1591	1	361.978	360.971	1.05459e+06	1.56442e+06	1.81092e+06	1.76241e+06	1.53635e+06	1.54062e+06	1.56956e+06	1.63478e+06	1.58091e+06	956620	1.07998e+06	1.59304e+06	1.19232e+06	1.24834e+06	1.79543e+06
1592	1.446	362.047	361.039	732119	588243	733374	560472	754402	968877	501164	737463	825700	406905	607143	497774	585195	556319	431045
1593	9.949	362.094	361.086	407198	313298	280310	231393	345574	465791	71449.3	149792	344568	714282	175551	403136	356394	391206	171448
1594	1.617	362.115	361.107	1.55316e+06	1.14895e+06	1.24889e+06	1.09308e+06	1.2974e+06	942551	1.06156e+06	1.17156e+06	1.04356e+06	1.66641e+06	1.29242e+06	1.35274e+06	1.06925e+06	1.35838e+06	1.10663e+06
1595	11.549	362.174	361.167	658309	527657	560303	289509	387901	464976	444337	129709	7.20996e+06	438526	264122	348685	570449	225160	364647
1596	12.176	362.282	361.275	95982.9	123493	116924	116878	152077	50957.3	102023	127347	226416	149177	97000.9	118419	58149.4	46097.9	91155.5
1597	1.437	363.059	362.051	2.07371e+06	1.74851e+06	2.15375e+06	2.6635e+06	2.38359e+06	2.26272e+06	2.23119e+06	2.76756e+06	2.40693e+06	1.8374e+06	2.11108e+06	2.2781e+06	1.46051e+06	1.67429e+06	2.04918e+06
1598	2.096	363.072	362.064	6.13624e+06	5.82545e+06	5.67677e+06	1.01232e+07	5.95599e+06	5.73055e+06	1.12032e+07	7.64083e+06	7.14516e+06	6.24903e+06	2.27515e+06	2.98388e+06	2.95922e+06	2.69789e+06	2.72619e+06
1599	1.817	363.072	362.065	3.39818e+06	3.60474e+06	4.46563e+06	5.14493e+06	4.03618e+06	4.46693e+06	8.50136e+06	4.9694e+06	5.01411e+06	2.30979e+06	1.77614e+06	1.85976e+06	1.79866e+06	1.55902e+06	1.43507e+06
1600	11.779	363.095	362.088	348924	229738	363170	115985	188342	118943	147775	152166	185907	230340	229085	337212	169982	195018	156293
1601	3.939	363.107	362.1	1.77308e+06	1.53425e+06	1.8316e+06	3.05031e+06	2.43994e+06	437495	2.59509e+06	2.79694e+06	2.54204e+06	838592	917167	1.12578e+06	688460	600512	892957
1602	4.104	363.107	362.1	3.1172e+06	3.3456e+06	3.19758e+06	5.11385e+06	4.18967e+06	5.55186e+06	5.71903e+06	4.36609e+06	4.74509e+06	1.39165e+06	1.49077e+06	1.9612e+06	1.48288e+06	1.20803e+06	1.41173e+06
1603	6.063	363.18	362.173	73277.2	81824.6	76787.7	75467.3	79964.8	51704.2	77148.2	67651.6	63009.3	101641	86857.8	93532.3	69749.2	64926.5	63430.2
1604	7.818	363.218	362.211	332597	337307	320180	233075	316178	214545	224196	323476	297511	281537	247320	189392	141824	181637	75713
1605	7.665	363.218	362.211	153990	130644	146399	95206.2	174779	123741	125878	189884	156313	281537	66259.7	53261.6	21046.9	38316.4	17614.7
1606	1.442	364.043	363.035	492229	441969	545321	628696	709345	808047	548672	973218	727601	453899	434854	481945	595842	603597	494023
1607	4.861	364.128	363.121	527995	540700	662699	1.12968e+06	744673	695565	902148	794476	938130	56860.3	68296.5	71345.5	55647.8	35843.9	49738.3
1608	13.008	364.184	363.177	125203	116755	114042	129359	136789	120439	105977	111274	124828	149133	97126	121445	94197.6	98772.4	100417
1609	12.273	364.298	363.291	143939	131992	174822	271364	188347	141824	138500	185117	206786	112205	158550	139301	75714.6	99658.9	105197
1610	7.278	365.234	364.227	766181	729724	530741	550438	636082	360799	469298	629837	650574	411877	741157	663806	414770	518888	393627
1611	8.569	365.234	364.227	340243	316261	337141	110532	112186	88898.3	121653	109378	123819	91601.7	205118	735779	138849	184023	83473.2
1612	9.044	365.234	364.227	181391	235133	200174	172529	186622	122859	125019	153012	183349	126863	307387	231113	156350	169259	129439
1613	11.599	365.293	364.286	377308	525627	565800	392492	328191	248822	317333	454914	505386	134840	245424	79387	153992	124886	69124.5
1614	11.815	365.294	364.286	603772	671699	753635	539242	510203	355498	405374	645088	678677	57746.2	360850	154171	230283	127082	112504
1615	11.698	365.294	364.286	1.18077e+06	1.12382e+06	1.15886e+06	941917	918242	600568	752807	949093	1.19579e+06	66385.8	797029	277304	464624	261153	183392
1616	4.006	366.062	365.054	463713	621751	449365	786513	501655	464938	981516	1.00541e+06	776871	117292	316422	528393	357352	311766	394565
1617	5.223	366.143	365.136	286356	289255	292593	311965	315856	235509	348123	306576	351812	254313	276902	331772	242954	221831	248389
1618	10.28	366.148	365.141	1.48659e+06	1.48518e+06	1.47072e+06	1.01823e+06	2.42416e+06	1.00759e+06	1.04179e+06	991246	4.3824e+06	1.68917e+06	1.14246e+06	852507	1.90252e+06	1.42759e+06	1.48207e+06
1619	10.109	366.148	365.141	1.47239e+06	1.62236e+06	1.67949e+06	1.19174e+06	2.07195e+06	986863	1.12991e+06	1.20174e+06	7.95199e+06	1.67958e+06	1.24346e+06	1.14785e+06	1.87056e+06	1.37235e+06	1.66045e+06
1620	6.017	366.18	365.173	752959	735565	787945	1.01817e+06	1.02506e+06	456404	1.1513e+06	931567	697157	590166	648428	590959	679130	623346	509089
1621	11.335	366.239	365.231	444778	499138	478718	354457	426361	317010	565776	435182	448384	690180	657446	527373	353563	707101	500160
1622	12.791	366.239	365.231	53356.4	61807.3	55538.7	56354.5	74424.8	41770.3	50236.6	63610.1	67786.7	76641.9	57404.5	55718.8	34296.1	56676.7	48926.8
1623	11.2	366.239	365.232	161479	168577	178997	178287	232873	150396	170688	229622	196522	202945	162206	154942	146178	114715	166096
1624	13.25	366.254	365.247	116367	92171.6	109399	69436.1	76222.2	60689.2	62337.8	64231.2	68352.3	121079	113610	70847.4	57432.8	49841.4	57681.9
1625	13.438	366.254	365.247	181718	168204	150282	176690	145195	137067	131287	150517	167590	170103	184972	148930	149419	143918	168075
1626	15.275	366.275	365.268	225988	143383	196563	216360	148380	209329	224085	130935	168395	176265	146275	109195	64021.2	75808.8	90037.6
1627	8.207	367.039	366.031	109312	120428	123555	126189	125682	75911.1	113258	117621	124692	119785	114463	113050	121378	134532	127144
1628	8.118	367.039	366.031	118803	107274	96714.2	120873	111076	82970.7	107336	100461	112562	112379	116511	91932.8	108856	102791	100014
1629	5.406	367.039	366.032	82346.3	77903.7	82391.7	111581	93116.3	44322.9	78741.2	82575.5	65635.4	61429.8	111190	55558.2	68220.8	62158.7	76777.8
1630	4.143	367.097	366.09	1.98783e+06	1.88069e+06	2.02308e+06	2.72153e+06	2.10056e+06	2.16062e+06	2.46314e+06	2.54433e+06	2.41081e+06	1.37456e+06	539226	1.03381e+06	1.14444e+06	987141	944601
1631	4.4	367.112	366.105	336747	368361	361830	689360	484939	387243	639332	474916	413906	80552.5	120595	231165	182684	118283	145524
1632	5.34	367.112	366.105	245988	252256	262316	629740	364468	332651	535228	400924	336794	16494.2	27392.6	29546.2	47811.6	17656.7	18363.7
1633	4.334	367.173	366.165	762666	718772	777154	654584	613993	262995	561352	546934	470848	1.8771e+06	1.23648e+06	882017	581527	795285	944987
1634	8.287	367.25	366.242	111180	98693.8	109871	66581.5	67555.1	39610.3	53291.3	78252.5	85836.4	48027.1	114366	79905.2	49576.2	68990.1	60565.9
1635	8.473	367.25	366.242	153875	160599	164038	105023	143353	46477.5	83721.1	147956	116803	81369.3	170104	130463	84388.1	121369	75054.5
1636	10.476	367.309	366.302	183490	225367	210313	133967	150431	76647.2	104623	160696	174235	164564	203241	194662	166696	169302	123035
1637	2.092	368.063	367.056	1.65384e+07	1.65263e+07	1.68626e+07	2.52499e+07	1.74238e+07	1.72209e+07	2.7125e+07	2.10833e+07	2.02851e+07	1.10357e+07	7.41801e+06	8.46286e+06	8.92052e+06	8.25195e+06	7.39984e+06
1638	1.803	368.064	367.056	9.48418e+06	1.07314e+07	1.25029e+07	1.67182e+07	1.11542e+07	1.32606e+07	2.45265e+07	1.42207e+07	1.44e+07	6.7633e+06	4.50956e+06	5.83808e+06	5.64657e+06	5.15632e+06	5.22986e+06
1639	5.403	368.193	367.186	354744	342931	353667	700936	516398	165600	331096	540614	293913	269750	658459	233379	208941	197412	441213
1640	1.653	368.218	367.211	644748	802253	776174	935718	762416	409172	875231	752100	423085	603408	749891	905739	563510	515325	943021
1641	7.647	368.218	367.211	249379	225608	264382	222380	262472	127738	325510	274085	225425	372202	290339	251441	251122	236344	226826
1642	11.976	368.254	367.247	71460.7	80698.4	120334	112624	108842	88138.3	277558	100016	97067.6	53043.1	84914.8	119125	60627.6	58516.5	77786
1643	12.843	368.293	367.286	123867	136652	149021	151663	199618	137875	177129	168530	142409	124061	112609	122314	106590	72882.8	131062
1644	1.976	369.042	368.034	6.25564e+06	4.20748e+06	3.61283e+06	4.21678e+06	6.93842e+06	3.20793e+06	4.19919e+06	7.16714e+06	4.77229e+06	3.52888e+06	4.62538e+06	2.9002e+06	2.73352e+06	3.48347e+06	3.55321e+06
1645	5.181	369.131	368.123	189975	199331	218342	284840	215202	167472	231507	211428	217073	223648	176309	204909	147866	184782	136477
1646	9.733	369.252	368.245	168600	164203	161633	128195	135850	47244	88166.2	130983	161607	105519	261686	178221	78875.7	106396	91497.8
1647	9.245	369.265	368.258	128686	106523	105440	108537	52584.4	22608	38731	56943.2	102938	43372.2	255929	169276	61504.5	64765.3	45737.5
1648	10.144	369.325	368.318	760818	647420	563588	556714	448631	372528	460706	620837	707555	326166	627699	547569	511717	491808	422824
1649	1.445	370.029	369.022	1.22574e+06	1.51685e+06	1.42973e+06	3.26136e+06	1.46568e+06	1.88163e+06	1.6003e+06	1.7521e+06	1.3592e+06	671500	990450	1.344e+06	1.33518e+06	1.11403e+06	832934
1650	10.918	370.135	369.128	818754	843203	769482	534340	1.30355e+06	569070	508772	496723	2.43073e+06	784868	569748	513894	903330	664744	731024
1651	11.606	370.228	369.221	543135	639696	760411	508041	805080	753335	993726	878843	965599	469192	381673	335972	376413	281359	465867
1652	7.452	370.248	369.24	147501	140020	118177	198981	28706.7	220781	33283.2	47888.6	109160	357364	469415	104239	324117	49805.5	63724.9
1653	13.435	370.309	369.302	31960.3	36614.9	33863.5	40407.8	50173.8	32461.1	58356.9	43096.3	37755.7	32330.4	50113.3	28902.4	26907.8	21232.6	32009.5
1654	0.879	370.91	369.902	72081.9	88007.2	80499.5	77859.4	86803.7	90327.8	81680.6	79904.7	85829.8	70265.5	73329.9	85965.2	93682.9	74220	57245.3
1655	5.309	371.206	370.199	329647	325177	342550	456183	352292	311686	559136	362760	366115	216811	244104	291428	232266	157922	241891
1656	5.469	371.206	370.199	1.2057e+06	1.1918e+06	1.25982e+06	2.06487e+06	1.37137e+06	1.09937e+06	1.3985e+06	1.45119e+06	1.89638e+06	614927	1.0136e+06	1.00513e+06	705927	680991	733353
1657	1.456	372.026	371.019	1.22574e+06	1.51685e+06	1.40191e+06	1.18439e+06	1.40705e+06	1.88163e+06	1.63397e+06	1.7521e+06	1.3592e+06	671500	990450	1.344e+06	1.04008e+06	1.13197e+06	824106
1658	3.382	372.113	371.105	3.6752e+06	3.89873e+06	4.37835e+06	4.58734e+06	4.47821e+06	3.60237e+06	3.55143e+06	3.75565e+06	3.74286e+06	3.13076e+06	3.44767e+06	4.49943e+06	2.80468e+06	2.65652e+06	4.30208e+06
1659	2.839	372.113	371.105	2.63415e+06	2.42885e+06	2.91903e+06	3.45656e+06	3.01848e+06	712354	2.78851e+06	2.62633e+06	3.26341e+06	2.79222e+06	2.45149e+06	3.47307e+06	2.74106e+06	2.09754e+06	4.18573e+06
1660	6.178	372.133	371.126	111557	125315	140807	238460	192271	179435	193465	213690	279255	15979.1	13797.6	12593.2	23992.5	17347.9	13020.6
1661	3.987	372.134	371.126	220837	181048	216277	531591	317984	218166	194781	288578	365467	120584	577094	105747	198128	110474	203911
1662	5.061	372.134	371.127	144713	141715	139201	237307	160815	99560.5	184218	177324	122316	88794.5	127401	97726.3	105145	128685	81164.8
1663	6.874	372.213	371.206	108788	307857	342938	126245	159273	19253.7	118213	141205	25627.4	119269	891644	934483	764778	245075	238709
1664	1.445	373.076	372.069	1.27829e+06	1.30534e+06	1.44999e+06	1.27689e+06	1.84285e+06	1.56833e+06	1.23592e+06	1.41404e+06	1.46599e+06	1.28761e+06	1.02255e+06	1.28963e+06	1.06928e+06	1.09255e+06	1.08258e+06
1665	7.82	373.247	372.24	2.01087e+06	2.39065e+06	2.1828e+06	1.51907e+06	2.08363e+06	1.28418e+06	1.64831e+06	1.90686e+06	2.12711e+06	1.0979e+06	1.72736e+06	1.42844e+06	1.05286e+06	1.27162e+06	833587
1666	7.738	373.247	372.24	1.15343e+06	1.32075e+06	1.38576e+06	926704	1.38795e+06	875382	1.09248e+06	1.55287e+06	1.36516e+06	649504	830917	1.11536e+06	670274	612394	445082
1667	7.663	373.247	372.24	766162	844929	1.03003e+06	666033	1.10717e+06	641344	964828	1.0973e+06	1.32251e+06	298808	411403	438683	241021	247749	212758
1668	4.418	374.063	373.056	248481	245027	243829	356533	276375	284134	545950	310772	312674	157891	120880	122776	132678	117811	103485
1669	8.141	374.149	373.141	263062	279646	323804	535113	350415	321064	353773	407718	557587	13660.4	13485.7	14999.1	13689	17995.3	13732
1670	6.127	374.149	373.141	73447.9	89483.4	98203.1	155844	123873	98748.5	133046	161436	169180	12283.6	11151.2	15175.4	11566.5	12468.2	11169
1671	5.061	374.217	373.21	1.06096e+06	1.11353e+06	1.15335e+06	1.26066e+06	1.3548e+06	600304	811767	1.26784e+06	875868	1.80973e+06	1.36753e+06	1.06339e+06	850122	1.17767e+06	1.09316e+06
1672	6.962	374.225	373.217	460408	307857	353097	34583.2	34886	31225	33892.8	31700.5	42267.8	389136	891644	934483	764778	608342	453771
1673	12.076	374.283	373.275	175654	159794	176028	260301	201010	155766	191767	214335	276797	104603	121668	144567	98796.7	101164	100859
1674	7.014	375.144	374.137	6.24969e+06	6.15103e+06	6.16585e+06	1.02084e+07	6.78065e+06	5.80401e+06	7.55854e+06	7.80337e+06	9.44559e+06	3.28511e+06	4.49361e+06	5.64653e+06	3.68554e+06	3.16642e+06	3.30009e+06
1675	1.713	375.165	374.158	470345	495611	490531	367452	528355	538939	638898	420175	343369	926391	529322	350783	283227	478268	447298
1676	7.407	375.209	374.201	703947	664783	712952	951941	279629	101357	447993	215265	741877	304722	2.00251e+06	1.22805e+06	301808	437824	330382
1677	6.045	375.217	374.209	289667	311970	313890	150665	180820	64336.4	220886	200960	184847	836628	488461	370728	239728	316465	326062
1678	8.786	375.263	374.255	1.70577e+06	1.79413e+06	1.87123e+06	693435	736200	885996	1.18826e+06	765020	823922	1.30336e+06	2.13564e+06	715992	956209	1.18657e+06	486790
1679	9.296	375.263	374.256	465775	529825	494296	328771	382825	238790	271981	363696	412010	392710	566132	457084	358436	449286	384538
1680	8.444	375.263	374.256	1.24236e+06	1.26471e+06	1.27291e+06	1.54887e+06	940536	407152	683596	975582	758353	957188	1.01736e+06	1.78241e+06	769601	2.52442e+06	1.19387e+06
1681	8.673	375.263	374.256	746470	747438	757513	470722	503865	345326	443319	505277	612431	379524	780745	625944	438190	474696	444439
1682	7.278	375.263	374.256	7.54349e+06	7.86878e+06	8.27771e+06	5.69724e+06	6.5652e+06	4.18543e+06	5.08792e+06	6.77469e+06	7.40066e+06	4.13639e+06	6.97044e+06	6.16098e+06	4.52437e+06	5.24532e+06	4.22487e+06
1683	9.045	375.263	374.256	1.50733e+06	1.17201e+06	1.10364e+06	832599	757754	737654	836542	1.1495e+06	1.3617e+06	943198	1.52406e+06	1.28236e+06	1.03994e+06	1.06515e+06	698948
1684	8.568	375.263	374.256	1.26145e+06	1.28711e+06	1.32814e+06	912752	879166	552649	642582	936731	1.05103e+06	744450	1.42974e+06	1.04513e+06	797873	975066	753987
1685	8.039	375.263	374.256	1.14658e+06	1.06707e+06	1.14733e+06	489467	998078	531906	565481	806528	552573	1.03195e+06	559883	843549	738506	727736	577309
1686	7.777	375.263	374.256	629398	568736	737029	426616	388920	300793	442321	609688	441455	469613	544800	445689	306362	549985	295800
1687	6.622	375.263	374.256	208970	207021	211843	141530	158016	86338.3	113651	174158	163839	88268	217177	175785	360251	150130	117506
1688	10.714	375.278	374.271	141483	176360	165016	137581	107445	61528.8	47237.3	115705	144284	50299.1	344871	219878	63925.7	80303.9	84137.9
1689	1.51	376	374.993	476812	397519	320629	423873	462818	296029	288959	270852	273460	145545	693600	515269	490274	350663	454143
1690	7.082	376.11	375.103	161409	162253	165147	382282	221320	233401	296881	281498	364543	11479	12342.6	15482.1	14353.6	15831.5	13598.6
1691	7.001	376.11	375.103	248801	210276	200801	382499	315229	328302	333978	373066	334515	12555.2	15619.6	14877	13173.6	14604.4	12783.5
1692	5.832	376.128	375.12	81298.4	95443.9	85760.7	190719	135993	121271	128101	127063	179246	26975.4	32723.1	28133.3	37223.6	15678	25002.5
1693	5.977	376.128	375.121	240742	222926	238971	403434	299697	282689	327204	324484	357645	26975.4	32723.1	28133.3	37223.6	15678	25002.5
1694	4.802	376.139	375.132	8.68865e+06	8.86216e+06	9.10247e+06	1.35505e+07	1.18974e+07	5.92641e+06	1.02405e+07	1.1574e+07	9.21681e+06	8.94968e+06	5.87502e+06	7.32635e+06	4.99021e+06	8.49148e+06	5.23233e+06
1695	13.426	376.283	375.276	374357	402453	418654	362061	342727	288958	274253	381478	430562	345402	365089	334428	330284	373115	384091
1696	5.404	377.068	376.061	328589	341120	362937	457876	407698	231784	363096	414483	339564	294636	466636	287211	292391	281837	418434
1697	5.198	377.068	376.061	153074	156344	183418	216444	169862	109899	149638	193155	145298	123895	203565	126594	131864	133873	185351
1698	1.613	377.136	376.129	466851	460673	479266	706295	992796	474203	591111	904710	530512	74369.4	248386	295006	168863	198789	281329
1699	5.006	377.16	376.152	125898	128987	137652	146056	153998	72723.4	133199	157952	102539	183237	140810	127160	81648.3	99981.6	126654
1700	4.201	377.196	376.188	157385	141778	164905	160981	134375	33409.1	141549	140798	269953	228621	284571	192733	152687	144667	180911
1701	4.349	377.196	376.188	380003	232898	244714	293665	180126	132961	204569	164830	269953	281274	393685	254497	198711	254702	248427
1702	7.856	377.224	376.217	453386	455959	484753	579268	173618	38697.8	198572	180465	490685	386178	1.7174e+06	1.33713e+06	237733	475017	451691
1703	8.936	377.224	376.217	5.19395e+06	5.10289e+06	5.24126e+06	6.65074e+06	1.66012e+06	594257	1.52824e+06	1.25198e+06	4.59789e+06	2.96852e+06	1.71226e+07	1.17479e+07	2.76524e+06	3.94369e+06	4.01774e+06
1704	8.704	377.224	376.217	5.46915e+06	5.36001e+06	5.65802e+06	6.89032e+06	2.08801e+06	694761	2.03572e+06	1.39804e+06	5.14375e+06	2.77085e+06	1.72928e+07	1.19882e+07	2.65351e+06	3.96045e+06	3.78595e+06
1705	7.614	377.224	376.217	114540	133193	126966	173869	62158.6	18898.8	71608	30449.9	144733	116743	373625	367333	98109.3	137694	138694
1706	9.177	377.224	376.217	966898	981782	1.02173e+06	1.30525e+06	329838	123273	258290	226321	876792	503343	3.24228e+06	2.10433e+06	537732	667018	733593
1707	7.774	377.224	376.217	212795	203877	176614	202607	93617	18898.8	104036	62230.6	166000	180519	563708	476695	111947	202361	232508
1708	8.423	377.224	376.217	213326	207052	203643	257359	76834.2	24533.8	129291	55749.9	207093	100342	632063	393096	96717.4	148020	130248
1709	8.73	377.278	376.271	580645	531540	580460	428872	390879	260642	385783	430504	500452	314505	699165	515814	314024	413603	312244
1710	8.474	377.279	376.271	1.24236e+06	1.23951e+06	1.27291e+06	879989	940536	557477	683596	956970	1.10465e+06	720315	1.39291e+06	1.03306e+06	769601	989690	689583
1711	8.287	377.279	376.271	1.0101e+06	1.01109e+06	1.03034e+06	691086	760591	449613	582509	759728	833458	610258	1.10924e+06	823389	591359	777562	606834
1712	8.591	377.279	376.271	796882	821880	841691	552277	601451	376474	449055	607851	650629	437027	831318	687487	479799	611296	469879
1713	1.024	378.093	377.086	8.09236e+08	8.2079e+08	8.77751e+08	7.47926e+08	7.42992e+08	9.70593e+08	9.12154e+08	7.15539e+08	9.81058e+08	6.25874e+08	4.66888e+08	8.81311e+08	8.33304e+08	7.65415e+08	6.84925e+08
1714	1.16	378.107	377.099	4.10568e+06	4.01117e+06	2.88603e+06	2.23402e+06	4.37384e+06	3.06578e+06	6.47756e+06	3.60072e+06	2.24687e+06	2.84743e+06	1.33263e+07	3.95751e+06	4.32138e+06	3.96135e+06	2.60973e+06
1715	4.062	378.11	377.103	2.42898e+06	2.00979e+06	2.37632e+06	3.97896e+06	3.06677e+06	1.46533e+06	3.84999e+06	2.80525e+06	3.25976e+06	1.52301e+06	1.6576e+06	2.07416e+06	1.69344e+06	1.41336e+06	1.59246e+06
1716	4.237	378.11	377.103	3.08085e+06	3.35564e+06	3.20434e+06	4.36975e+06	3.03693e+06	5.56259e+06	4.98261e+06	3.82843e+06	4.03737e+06	1.60768e+06	2.18526e+06	2.13836e+06	1.98895e+06	1.77999e+06	1.8301e+06
1717	5.154	378.144	377.136	645641	690800	789374	1.37296e+06	926055	872408	982679	979009	1.33681e+06	18502.5	14490.4	17647.4	17356.2	15425.1	15331
1718	11.922	378.172	377.165	90276	106712	102494	142086	130442	100650	157177	139807	182870	35142	39471.3	42632.1	38769.3	26654.3	58029.6
1719	4.424	379.1	378.093	394995	369915	391743	606830	437693	444785	895217	477302	494894	246583	185563	113232	216388	195251	73675.7
1720	11.55	379.165	378.157	627154	490235	550222	259149	406859	470832	425049	138828	6.97059e+06	464135	259836	344195	559733	239351	339862
1721	9.245	379.294	378.287	444321	430393	428988	441363	202877	124408	151728	230492	407856	184282	920146	580418	245484	267959	221659
1722	1.121	379.989	378.982	6.13131e+07	6.38147e+07	6.67307e+07	7.22503e+07	7.25646e+07	5.56873e+07	5.1292e+07	6.74838e+07	6.89016e+07	3.85234e+07	4.46221e+07	6.17801e+07	5.86246e+07	4.80223e+07	6.28054e+07
1723	0.97	379.989	378.982	2.61659e+07	2.62272e+07	2.76417e+07	3.60521e+07	3.06346e+07	2.68571e+07	2.68117e+07	3.22648e+07	2.98964e+07	1.54601e+07	1.7011e+07	2.48956e+07	1.85358e+07	1.55953e+07	2.18213e+07
1724	1.246	380.106	379.098	1.06703e+06	998365	1.2894e+06	917471	1.13382e+06	1.11016e+06	1.48104e+06	1.23973e+06	1.09238e+06	797601	987347	1.19579e+06	978891	1.0502e+06	657190
1725	3.82	380.112	379.105	274472	311180	295141	518013	359076	36070.2	195878	329698	289284	273008	443247	220226	260324	236878	364374
1726	10.659	380.164	379.157	2.19193e+06	2.47061e+06	2.3157e+06	1.82162e+06	2.83253e+06	1.61356e+06	1.70854e+06	1.85297e+06	2.07668e+07	2.50783e+06	1.95149e+06	1.57711e+06	2.38666e+06	2.32623e+06	2.34775e+06
1727	10.92	380.164	379.157	3.50797e+06	3.77738e+06	3.74302e+06	2.56262e+06	6.60894e+06	2.43032e+06	2.78661e+06	2.57724e+06	1.11798e+07	4.09397e+06	3.06219e+06	2.08198e+06	4.42983e+06	3.3709e+06	3.73759e+06
1728	10.757	380.164	379.157	2.61426e+06	2.25686e+06	2.34083e+06	1.72564e+06	4.14208e+06	1.50179e+06	1.98593e+06	1.54707e+06	9.44917e+06	2.62744e+06	1.83116e+06	1.46683e+06	3.16179e+06	2.04854e+06	2.71954e+06
1729	5.99	380.196	379.188	160429	153290	170423	175640	152864	138648	195899	163084	200917	137207	149020	169849	125355	126666	136166
1730	13.354	380.291	379.283	9609.15	86526.3	141337	6758.9	130636	117565	84861.5	93313	116358	168766	128711	121183	117732	69529.1	63091.6
1731	5.41	382.115	381.108	88765.5	83945.4	89769.5	178525	139609	119133	171623	176271	222083	16297.1	18271.9	14350.4	14528.8	17821.6	15415.7
1732	6.102	382.115	381.108	1.42849e+06	1.44976e+06	1.62791e+06	3.13771e+06	2.12549e+06	1.9992e+06	2.43743e+06	2.38672e+06	2.87851e+06	66972.6	94569.2	97499.7	86361.7	65418.3	81906.1
1733	2.052	382.141	381.134	2.43712e+06	1.43438e+06	2.52223e+06	2.45342e+06	2.48411e+06	1.68063e+06	2.30766e+06	2.56673e+06	2.21538e+06	746149	1.27169e+06	1.07586e+06	995550	889039	1.72485e+06
1734	4.79	382.175	381.167	155520	127164	151332	169259	164093	112819	181613	157970	146541	100663	120032	133619	108267	79549.9	99137.6
1735	5.002	382.175	381.168	198481	206360	206983	222732	199870	168023	259016	195286	237359	159485	186306	274539	161059	143478	179740
1736	7.326	382.221	381.214	74464.5	93393.1	82503.3	135915	67933.6	71230.5	47114.8	101726	116880	47466.5	71376	98056.4	72327.3	76685	84035
1737	7.791	382.221	381.214	232411	250555	238881	262703	320974	281954	304309	294420	339202	220673	170147	239544	175710	168356	203912
1738	7.123	382.221	381.214	182365	184777	171033	263423	162614	208339	218752	189583	231805	102474	140334	209136	152433	122540	155080
1739	5.034	382.222	381.215	226269	221907	242183	154357	117019	79009.1	216803	181269	144272	576460	309676	215651	177074	184408	246093
1740	13.051	382.239	381.232	372432	295583	371165	139083	272125	238487	326817	101302	7.67892e+06	258014	178097	181669	353880	125088	229080
1741	12.337	382.27	381.263	71656.5	81170.6	80524.9	140930	96262.5	81550.2	167862	104696	88834	16657.3	54201.2	66833.8	42979.1	45058	53927.3
1742	14.622	382.345	381.338	54947.6	40874	44764.1	39954.8	82005.1	40139.8	72446.7	54971.5	46029.1	28434.6	63844.9	31404.9	29696.3	24162	38184
1743	10.28	383.139	382.131	810053	879231	1.00101e+06	642873	1.32355e+06	541424	631174	573376	2.57808e+06	884396	594261	468972	997406	747217	808726
1744	10.11	383.139	382.131	877695	827218	705587	635373	1.10926e+06	480800	557669	572455	3.79955e+06	908973	663568	566210	970022	676448	838464
1745	4.424	384.092	383.084	1.06125e+06	1.04164e+06	1.1192e+06	1.67897e+06	1.19387e+06	1.28893e+06	2.43171e+06	1.38002e+06	1.48399e+06	653585	509272	606808	604800	573764	482287
1746	1.447	384.121	383.114	1.59611e+07	1.61185e+07	1.40152e+07	2.10318e+07	1.42102e+07	1.64728e+07	1.80404e+07	1.93252e+07	2.43752e+07	1.32015e+07	7.0429e+06	1.40376e+07	1.05501e+07	1.15529e+07	6.62769e+06
1747	11.303	384.151	383.143	339968	382852	360409	260320	460985	267959	247855	217330	5.45893e+06	340067	176854	255876	254825	313183	428212
1748	11.634	384.151	383.143	458536	425508	432594	278397	812263	258872	418109	305661	1.81758e+06	464847	367734	336982	485167	353931	409671
1749	11.452	384.151	383.144	424624	484208	417689	227372	1.19995e+06	193237	334210	335322	3.2151e+06	543906	410780	149965	775325	273254	358526
1750	10.203	384.227	383.219	619186	959943	642377	400166	397262	450730	379766	402770	660834	430709	415571	369221	418433	579723	422906
1751	10.557	384.25	383.242	394908	458740	412813	469888	481472	390021	400374	438158	416775	398255	344595	294246	267987	243278	278351
1752	10.347	384.25	383.242	209254	261104	219650	284744	301403	217178	269650	267979	246296	239645	247154	205653	154674	170899	176907
1753	2.094	385.054	384.046	7.82311e+06	7.95863e+06	6.75928e+06	1.23321e+07	6.27737e+06	7.24618e+06	1.2549e+07	8.5923e+06	8.78982e+06	7.96281e+06	3.01264e+06	4.17164e+06	3.92561e+06	3.80273e+06	3.36888e+06
1754	1.797	385.054	384.047	5.52284e+06	4.28298e+06	6.2819e+06	7.78025e+06	6.47379e+06	5.83792e+06	9.92175e+06	6.80943e+06	6.30592e+06	3.43992e+06	2.27951e+06	2.15637e+06	2.6555e+06	2.18123e+06	2.23278e+06
1755	4.981	385.175	384.168	84483.9	84796.3	77673.1	65966.6	57402.8	34333.6	72708.4	54065.6	69874.3	239263	136455	102582	78299.1	86761.6	83716.9
1756	4.862	386.11	385.103	203476	233549	249634	398400	265305	302037	352685	285773	352460	21592.5	25396.9	27786.6	21332.2	22046.4	18880.7
1757	5.216	386.121	385.114	96939	68478.9	80528.8	120347	109273	117018	91989.4	69852.5	66526.5	67396.5	77772.5	98090.6	60361.1	77613.9	52603.6
1758	6.638	386.172	385.164	73832.6	78508.5	81185.4	81608.8	81730.8	75453.7	150713	91142.7	84439.9	59191.3	82497.4	58183.8	50998.8	51478	63293.6
1759	4.77	386.217	385.21	180366	160454	160793	138956	101697	30375.7	119584	91988.8	73208	780317	243506	149700	72455.4	128667	151958
1760	10.661	386.242	385.235	467542	415954	491706	449127	462836	278321	410163	475944	597938	22223.4	25880.8	41094.3	41417.4	29153.2	48847
1761	10.742	386.242	385.235	686862	764247	650253	822938	714118	418420	535290	684916	825681	32600.3	27678.9	30680.6	34221	28768.6	33561.9
1762	1.544	386.977	385.97	1.21498e+06	1.18267e+06	1.29561e+06	1.04847e+06	1.17187e+06	1.28963e+06	1.03708e+06	1.13778e+06	1.17907e+06	943834	1.47627e+06	1.33054e+06	1.38987e+06	1.24092e+06	1.47014e+06
1763	3.787	386.987	385.98	525582	595728	515899	606570	589710	450949	532263	496315	573544	437632	740614	459678	429543	636567	595913
1764	0.94	387.138	386.131	3.81828e+06	3.82549e+06	4.29696e+06	1.97694e+06	4.7857e+06	4.07652e+06	2.20295e+06	2.69464e+06	2.569e+06	8.01693e+06	4.32691e+06	7.68426e+06	6.37075e+06	6.27137e+06	4.19734e+06
1765	2.977	387.165	386.158	1.26214e+06	1.28819e+06	1.46749e+06	2.04807e+06	1.49499e+06	1.4288e+06	2.14675e+06	1.7238e+06	1.82276e+06	718235	867721	1.11777e+06	673252	692286	892442
1766	10.895	387.278	386.271	203673	252037	206041	278411	170260	104668	126772	134681	173536	67119.9	416844	214983	116352	102136	138359
1767	13.397	387.281	386.274	29533.5	25438.5	32166.2	61341	33280.9	44462.8	59896.1	39597.9	65588.8	6180.14	15526.5	16560	10677.6	8212.42	12144.4
1768	1.148	388.122	387.115	1.60727e+08	1.71006e+08	1.79834e+08	2.1119e+08	1.46124e+08	2.32271e+08	1.30531e+08	1.45669e+08	2.31121e+08	1.1948e+08	8.58756e+07	1.51739e+08	1.64303e+08	1.32243e+08	1.55455e+08
1769	6.058	388.128	387.121	72798.7	81796	93091.4	150440	125501	104178	142016	132009	148538	13743.6	13188.2	15891.9	15144.1	14650.1	12257.5
1770	8.084	388.164	387.157	134053	90094.1	81006	46058.4	50261.6	66931.8	31304.5	26357.2	33908	72176	77394.9	181466	83279.7	57514.6	326100
1771	7.975	388.164	387.157	188197	206442	254726	371041	446281	315310	288173	264827	232258	71449.9	74308.3	90578.8	47889.8	39520.8	100263
1772	6.493	388.187	387.18	1.21264e+06	1.07212e+06	1.15948e+06	1.26219e+06	1.41651e+06	931064	1.46516e+06	1.3432e+06	1.4266e+06	937987	942156	1.10144e+06	846556	847401	911474
1773	2.121	388.196	387.189	1.35952e+06	1.47638e+06	1.51158e+06	949696	1.31311e+06	518080	1.00472e+06	1.00966e+06	563633	3.83203e+06	1.73017e+06	990667	674282	1.12008e+06	963737
1774	4.419	388.197	387.189	331067	350804	348649	370327	372473	168014	318712	310688	249718	543448	382854	312179	228118	287592	283032
1775	11.747	388.262	387.255	96484	77041.4	85573.9	122057	105084	75959.8	100846	95077.1	104207	65951.5	65426.5	90157.5	54636.8	56326.4	77001.2
1776	9.005	388.295	387.287	175252	142571	157332	88732.5	231118	102307	146278	115044	334293	150521	106493	95987.3	188226	110474	89250.5
1777	4.51	389.061	388.054	514070	423503	384908	1.54539e+06	944262	778706	1.05085e+06	1.02894e+06	812189	32578.2	25864.3	37557.2	33877.8	34562.7	25591.5
1778	5.186	389.061	388.054	299164	321127	390624	905116	599340	470713	634368	662290	771293	21001.2	20533.8	23616.9	20352.2	19729	20225.2
1779	6.56	389.061	388.054	193781	229285	210654	572441	327879	237727	475582	331113	291231	15649.9	12159.2	23192.1	19780.1	13839.9	14886
1780	5.842	389.062	388.054	135470	202273	142247	388612	319363	222470	266823	305862	352222	19411.3	15444	17980	17125.5	19741.6	15701.1
1781	7.727	389.159	388.152	451525	422990	437226	509399	560239	415768	800534	664066	611845	204116	269684	277673	249269	205498	221253
1782	11.061	389.163	388.156	345085	338675	343069	503147	405918	308362	510199	354488	443881	305646	290426	374944	224268	355189	344710
1783	10.949	389.163	388.156	152009	190347	204915	279069	228599	178618	284174	226545	240444	92650.5	135023	103535	102740	355189	116034
1784	5.047	389.18	388.173	100774	99121.7	110183	144804	119071	98419.1	122815	134040	146018	88378.2	98221.2	83936.9	71639.4	72022.4	70794.5
1785	4.487	389.181	388.173	1.58311e+06	1.55589e+06	1.65524e+06	3.457e+06	2.86686e+06	1.72077e+06	3.06293e+06	2.07091e+06	2.08971e+06	869696	1.19855e+06	1.03467e+06	1.40952e+06	836890	759722
1786	7.685	389.242	388.235	600296	734742	732705	599942	806370	525125	716498	899786	957608	284223	699820	968554	348499	236519	329138
1787	12.603	389.307	388.299	356074	292531	326149	187311	244107	176590	212057	217442	293131	190783	338276	258278	207876	232437	171915
1788	12.388	389.307	388.299	307181	298001	293534	184487	242404	143419	181611	226582	280977	173040	294778	254391	181197	214468	163241
1789	3.825	390.059	389.052	1.18571e+06	1.63055e+06	1.76253e+06	951507	802587	1.06269e+06	1.23113e+06	773105	765755	58908.7	84191.3	73648.2	71511.5	65844.7	62300.8
1790	1.09	390.127	389.119	4.53534e+06	4.61736e+06	3.50567e+06	2.25417e+06	4.45102e+06	3.13134e+06	3.54985e+06	5.10001e+06	3.97942e+06	4.34188e+06	5.37965e+06	5.49925e+06	4.13537e+06	5.08265e+06	3.46049e+06
1791	5.793	390.144	389.136	83494.4	107361	116187	193386	113527	133012	136809	122876	207934	13975.7	10547	13034.4	11203.4	13890.4	11162.8
1792	6.718	390.144	389.136	159103	184313	224541	331404	230633	199496	217525	246421	309218	13670.9	13214.4	13519.2	13889.3	13817.1	13002.7
1793	4.78	390.191	389.184	496896	456844	493475	573293	302679	255397	492907	331158	413908	740485	668587	563666	418155	488205	417011
1794	13.205	390.2	389.193	555594	436806	578462	456537	541161	360162	411464	485790	412304	687110	464737	421893	272327	325846	429280
1795	5.293	391.084	390.076	219635	240204	265849	436344	102682	119107	84057.1	151476	193500	176256	395951	228733	87689.3	115385	86347.3
1796	7.114	391.139	390.132	1.16048e+06	1.86872e+06	1.9748e+06	4.51707e+06	1.96052e+06	1.98411e+06	3.0576e+06	2.43037e+06	3.11135e+06	748367	632617	1.15538e+06	909061	723564	647498
1797	1.624	391.16	390.152	570117	727106	705473	849630	681228	711392	777303	739740	737404	573322	559221	526214	422548	383010	346611
1798	5.282	391.178	390.171	245524	291995	318105	444616	240695	240191	501452	304354	370539	280526	256719	168566	185575	163938	124559
1799	5.171	391.178	390.171	185695	161951	185577	249392	183701	165443	296727	179559	244671	152824	133866	110249	123613	111705	85863.8
1800	7.943	391.204	390.196	168966	163925	175570	229856	66403.3	24168.5	83713.8	42194.2	133027	73226.3	406475	291797	54747.6	109876	98970.6
1801	9.202	391.258	390.25	79678.7	96648.9	93774.1	63411.8	57288.5	29126.4	29025.4	53346.6	72447.5	198333	396786	303924	295440	239211	261606
1802	6.995	391.258	390.25	570810	630246	658411	440697	595241	390125	481520	674633	638215	257466	558991	442465	251960	315979	268723
1803	6.597	392.105	391.098	212910	211781	217566	493073	358059	352523	426133	404001	615762	13631	9910.17	12594	11742.9	12497	12554.6
1804	1.177	392.123	391.116	3.61618e+06	3.0521e+06	3.88903e+06	1.73211e+06	3.41951e+06	3.81103e+06	3.54985e+06	3.25443e+06	3.75769e+06	4.34188e+06	3.03425e+06	3.78933e+06	3.65317e+06	2.95367e+06	2.64136e+06
1805	5.092	392.126	391.119	132925	144402	140173	224619	133536	145720	240430	148446	190703	80730.4	109046	115342	82085	77813.4	105283
1806	6.544	392.159	391.152	66325.8	77952	109873	121163	96706.6	92555.6	93370.5	85841.9	127854	47276.4	96634.2	90581.1	56201.9	36089.2	63804.7
1807	10.202	392.293	391.286	436093	325104	342993	18685.5	17652.2	18427.5	19305.9	20520.8	34147.6	16334.9	21255.7	22120.7	23122	19320	20408.7
1808	3.634	392.974	391.967	430920	468409	604929	308817	409061	245587	387532	417672	473553	435416	403467	356794	1.15484e+06	585855	346415
1809	1.634	393.016	392.008	183868	182044	189024	181056	208284	187097	116871	149668	200756	178961	179773	197677	190155	252044	211816
1810	5.44	393.136	392.129	92019.5	92544.9	86829	84860.8	119856	71166.9	137813	98767.4	102340	117267	71575.7	94249.9	68198.1	84971.7	62077.2
1811	6.888	393.154	392.147	59969.3	108033	105288	21607.3	45689.2	30377.9	37262.5	38989.2	61125.4	56477.7	110906	169059	203813	115976	127628
1812	8.478	393.219	392.212	82858.2	128586	125775	172075	52957.7	18306.2	67050.5	60038.7	145246	67989.6	348289	260139	66716	83790.3	74467.5
1813	5.358	394.15	393.142	981772	934237	1.02943e+06	1.22873e+06	1.09966e+06	577638	1.15611e+06	1.2307e+06	995819	779333	1.32862e+06	872400	733845	849111	845847
1814	11.307	394.179	393.172	2.06918e+06	2.65236e+06	2.46228e+06	1.41869e+06	2.83976e+06	1.44844e+06	1.91104e+06	1.57688e+06	3.45813e+07	2.00466e+06	1.84997e+06	1.46145e+06	2.23143e+06	1.94316e+06	2.61167e+06
1815	11.634	394.18	393.172	2.20925e+06	2.18611e+06	2.35982e+06	1.56135e+06	4.15595e+06	1.59768e+06	1.89435e+06	1.63918e+06	9.55046e+06	2.44617e+06	1.86813e+06	1.28373e+06	2.50136e+06	1.98093e+06	2.23112e+06
1816	11.452	394.18	393.172	1.9957e+06	1.67032e+06	1.78033e+06	1.14153e+06	2.93439e+06	1.095e+06	1.30297e+06	1.21672e+06	9.55027e+06	2.22533e+06	1.48294e+06	931622	1.81398e+06	1.47715e+06	1.53862e+06
1817	9.562	394.236	393.229	797137	857720	859491	687624	805226	388776	568263	657774	803940	379420	950499	720005	437585	591289	383215
1818	3.986	395.024	394.017	745231	773467	848398	1.2859e+06	907588	374405	889399	997224	968573	563835	883070	564475	682554	452470	757462
1819	4.982	395.204	394.197	470246	504702	526019	426978	338605	254955	423284	373818	395539	1.10636e+06	768595	588157	455633	462497	547127
1820	8.286	395.235	394.228	197704	208621	197642	247775	99554.4	30573.9	113366	60038.7	187866	98224	474200	316331	101667	135399	100183
1821	0.983	395.963	394.956	8.42874e+06	7.62348e+06	9.56664e+06	2.0668e+07	1.21894e+07	1.13707e+07	8.62574e+06	1.2494e+07	1.30511e+07	4.35328e+06	4.21665e+06	7.87638e+06	5.28062e+06	4.41824e+06	7.10307e+06
1822	5.356	396.19	395.183	186410	144755	173252	231421	204746	158258	219075	199061	215355	128178	145025	159610	129728	93133.1	146157
1823	6.637	396.2	395.193	621836	631586	674775	657852	790545	549838	1.18297e+06	697232	691015	470606	637032	575000	470382	392496	523317
1824	5.29	396.224	395.217	184371	207150	206281	558550	28574	51500.2	21012.4	60747.4	108366	117795	522889	176772	20052.3	34157.1	25847.8
1825	10.91	396.228	395.221	6.49817e+06	6.72405e+06	6.78893e+06	9.59433e+06	6.2281e+06	5.4805e+06	9.26531e+06	7.18513e+06	9.51995e+06	4.71316e+06	6.24739e+06	8.49379e+06	4.9847e+06	5.03174e+06	3.98406e+06
1826	10.728	396.228	395.221	3.0778e+06	3.42637e+06	3.1772e+06	4.29572e+06	3.03255e+06	2.591e+06	3.68266e+06	3.2763e+06	4.7066e+06	2.51634e+06	3.17838e+06	3.77998e+06	2.65548e+06	2.6154e+06	2.32466e+06
1827	12.439	396.252	395.244	351863	396563	472859	368852	262500	174889	205920	272700	349823	199369	542370	479350	237095	259172	222410
1828	9.501	396.252	395.245	6.10824e+06	6.52487e+06	6.82895e+06	5.40745e+06	5.53616e+06	2.63469e+06	3.72527e+06	5.02036e+06	6.29166e+06	2.78398e+06	9.46401e+06	6.73397e+06	3.06508e+06	4.409e+06	2.86658e+06
1829	7.013	397.126	396.118	1.29015e+06	1.25138e+06	1.26716e+06	2.10243e+06	1.36872e+06	1.1946e+06	1.52952e+06	1.60637e+06	1.93089e+06	658217	937637	1.17493e+06	763721	634147	675620
1830	10.657	397.154	396.147	1.10747e+06	1.24074e+06	1.17798e+06	1.10048e+06	1.23655e+06	834334	858426	774861	1.05059e+07	1.17323e+06	1.05211e+06	797799	1.25766e+06	851039	1.21205e+06
1831	10.919	397.154	396.147	2.08857e+06	1.99118e+06	2.16059e+06	1.42343e+06	3.67338e+06	1.30273e+06	1.5781e+06	1.46465e+06	5.93008e+06	2.4203e+06	1.61015e+06	1.20124e+06	2.61923e+06	1.69286e+06	2.0964e+06
1832	10.758	397.154	396.147	1.35821e+06	1.0858e+06	1.13468e+06	870576	2.3728e+06	820729	989222	1.66482e+06	4.71678e+06	1.5411e+06	912420	779837	1.55402e+06	1.12917e+06	1.39337e+06
1833	8.962	397.224	396.216	800243	727005	829818	853286	1.03633e+06	713273	792499	880523	1.00744e+06	560238	642465	734913	587270	507736	704413
1834	9.168	397.224	396.217	258612	273745	295392	344821	340004	331502	348434	323150	429504	167595	206313	241560	190651	122981	253119
1835	1.54	398.044	397.037	1.06794e+06	1.03023e+06	739487	915630	1.02636e+06	873350	896431	769488	873207	478599	1.13719e+06	712174	545992	413661	615475
1836	2.089	398.053	397.046	3.00216e+06	2.26489e+06	1.96377e+06	6.42157e+06	2.28693e+06	3.52233e+06	3.82674e+06	2.48542e+06	2.24339e+06	1.66406e+06	835971	2.13947e+06	1.0835e+06	713229	762680
1837	1.797	398.054	397.046	1.98212e+06	1.58978e+06	1.63669e+06	2.59432e+06	1.59263e+06	1.4636e+06	4.7046e+06	2.06306e+06	1.92793e+06	1.12031e+06	570050	881215	830735	589033	741792
1838	6.105	398.089	397.082	41951.5	48918.5	58424	98315.8	66263.4	64860	75031.6	76433	99366.7	14100.9	13283.3	16212.4	13185.7	13587.4	13552.2
1839	12.489	398.166	397.159	125982	96257.8	98737	61350.3	199218	71406.7	83523.1	72146.2	533400	124108	88320.1	57338.2	113362	77567.4	86916.9
1840	12.268	398.166	397.159	37378	98668.4	105268	54199.6	152030	65388.8	82358.2	58430.2	582052	110907	101462	53718.5	71251.3	66616.5	78638.9
1841	5.454	398.196	397.189	187536	202146	239808	226975	219600	130583	277644	223428	207095	160689	275057	241394	175001	134201	235724
1842	6.493	398.216	397.209	8.23412e+06	8.02335e+06	8.53074e+06	9.31167e+06	1.05534e+07	7.01642e+06	1.08271e+07	1.00827e+07	1.07381e+07	6.32583e+06	6.80964e+06	8.03912e+06	6.15387e+06	6.20464e+06	6.79819e+06
1843	5.117	398.217	397.21	191304	180762	204631	81901.8	224522	107828	166455	185546	84966.4	493868	284250	151691	118975	178897	207638
1844	11.461	398.234	397.227	1.54934e+06	1.365e+06	1.42821e+06	517154	897622	966189	1.00782e+06	357125	3.54278e+07	967230	744861	678658	2.14331e+06	668370	1.29242e+06
1845	5.285	398.254	397.246	470107	461100	496315	415033	278027	134866	334108	223855	267648	1.50188e+06	692412	552343	316529	482053	394905
1846	10.732	398.265	397.258	100453	121743	102574	106330	112626	76019.5	108916	90130.4	115161	84667.6	236714	162337	109430	99077.8	146517
1847	1.063	399.083	398.075	1.4667e+06	2.15895e+06	2.22658e+06	800588	2.05833e+06	1.44302e+06	4.52725e+06	1.83375e+06	1.15805e+06	2.99545e+06	3.44521e+06	4.134e+06	4.2218e+06	2.96298e+06	1.4054e+06
1848	1.199	399.083	398.076	2.18875e+06	2.20524e+06	2.61659e+06	908723	1.89772e+06	903354	2.56822e+06	2.44114e+06	1.26657e+06	1.40557e+06	2.42669e+06	1.00766e+06	1.35834e+06	1.93422e+06	666488
1849	11.421	399.158	398.151	275681	293333	297491	199476	191496	67652.1	249827	160770	147592	15485.6	17043.1	17457.5	21886.3	19522.6	13708.6
1850	3.865	399.212	398.205	1.71467e+06	1.31036e+06	1.2466e+06	1.16477e+06	1.18898e+06	125590	969779	1.1238e+06	1.00852e+06	2.36691e+06	1.88521e+06	1.33789e+06	1.09657e+06	1.24868e+06	1.79024e+06
1851	4.069	399.212	398.205	1.7097e+06	1.90528e+06	2.16746e+06	1.79341e+06	1.92518e+06	1.35214e+06	1.54642e+06	1.89461e+06	1.4745e+06	3.64478e+06	3.54516e+06	2.44801e+06	1.62329e+06	1.80493e+06	2.36999e+06
1852	12.57	399.335	398.328	583063	581842	663384	395454	454716	306212	392482	483797	516436	342518	510868	441573	381103	439944	336802
1853	12.392	399.335	398.328	775974	823679	870880	587407	652690	408121	532114	688150	775823	438155	777678	604865	529038	609193	493349
1854	1.483	400.021	399.014	3.96781e+06	3.35899e+06	4.10287e+06	6.77485e+06	5.28607e+06	3.22404e+06	3.67234e+06	6.00011e+06	5.23832e+06	1.58702e+06	3.41344e+06	2.99858e+06	2.12211e+06	2.1096e+06	3.33919e+06
1855	4.238	400.092	399.085	829081	781517	962939	1.20762e+06	995179	1.51105e+06	1.27603e+06	978967	1.06317e+06	442112	614782	598167	497987	472054	427771
1856	4.061	400.092	399.085	668916	657777	599199	1.04819e+06	671570	404430	1.17366e+06	804457	957934	402920	428250	524168	484206	378339	485154
1857	1.143	400.103	399.095	1.2849e+07	1.19895e+07	1.55245e+07	9.39482e+06	9.49953e+06	1.57073e+07	1.65787e+07	1.17752e+07	1.03787e+07	2.24861e+07	2.15046e+07	1.21595e+07	1.74963e+07	1.42375e+07	1.46014e+07
1858	3.832	400.107	399.1	701463	643909	608021	1.34486e+06	723998	139404	791889	975786	833150	415380	599772	528436	558566	507479	701571
1859	4.006	400.107	399.1	896272	859515	955886	1.37561e+06	896121	1.47458e+06	1.15622e+06	1.16159e+06	998192	503305	678397	616039	751216	581043	680178
1860	5.153	400.125	399.118	370114	391735	493365	783448	547771	482240	553170	590286	766875	18017.2	14110.4	17184.6	16901	15020.6	14929
1861	5.817	400.183	399.176	152361	125308	181357	212101	186550	71503.1	233535	186966	120679	87074.5	95054	90334.5	98201.4	83471.9	98176.3
1862	13.218	400.356	399.348	37068.5	48094.6	50691.5	42141.8	59484	24321.2	55273	44672.5	41496.1	8271.74	42080.6	23610.5	28619.8	20382.6	54737.7
1863	4.423	401.082	400.075	470411	453960	483917	711754	504719	536644	1.07099e+06	604319	611441	307744	239574	257443	255268	241073	206500
1864	9.325	402.237	401.23	181261	177171	126147	250120	130652	103480	102105	142091	229792	19460.8	18804	17731.4	16924.1	18408.9	17437.9
1865	1.541	402.951	401.944	245658	168488	248845	225267	235822	211029	141291	211660	181769	185658	309949	219041	194797	228029	302914
1866	3.759	403.003	401.995	5.20905e+06	5.71205e+06	6.32284e+06	5.39657e+06	5.85126e+06	4.64777e+06	5.50384e+06	5.61402e+06	6.35477e+06	5.58781e+06	5.50631e+06	6.01731e+06	6.10955e+06	6.07397e+06	6.08143e+06
1867	1.641	403.045	402.038	911107	948548	854659	878519	959405	842302	686335	1.03682e+06	843633	883634	816035	904526	942831	1.14721e+06	994591
1868	0.901	403.925	402.917	55411.5	89106.3	96668.5	229873	138041	297804	133689	162253	196501	30449	42626.9	47934	36234	14265.8	73225.9
1869	1.143	404.003	402.995	7.02458e+07	7.73146e+07	7.33259e+07	8.41791e+07	7.36605e+07	8.59658e+07	7.12086e+07	9.45781e+07	1.06751e+08	4.66259e+07	5.55423e+07	8.80331e+07	7.47363e+07	5.06148e+07	6.99335e+07
1870	0.952	404.003	402.995	2.36834e+07	2.79952e+07	2.89118e+07	4.46196e+07	3.48878e+07	2.84552e+07	3.98822e+07	3.65094e+07	4.40494e+07	1.17152e+07	1.47773e+07	2.45866e+07	1.61133e+07	1.26943e+07	1.63359e+07
1871	4.916	404.085	403.078	364989	360211	376972	882448	594366	351269	754219	514662	442061	132732	66233.8	141599	168496	138273	80893.8
1872	6.102	404.097	403.09	354270	377865	426173	791965	540975	509969	635528	616556	728689	13429.2	21799	25487.6	27147.3	15359.3	12906.7
1873	6.456	404.105	403.098	75016.6	82790.7	74302.9	230170	127676	136431	164808	146560	188291	12465.8	7141.59	12167.3	12356.7	11873.7	12671.6
1874	3.812	404.106	403.098	470964	364889	297769	1.32146e+06	573412	123285	544960	547519	507320	215489	535097	173436	232416	189160	367045
1875	3.99	404.106	403.098	440273	463133	493516	1.39053e+06	647304	656015	565305	844811	589760	230767	526369	252030	303310	199476	292348
1876	14.366	404.314	403.307	149772	117904	152836	103020	148765	91233.7	68188.5	128434	100962	137898	122023	113890	109243	87955	111852
1877	3.834	405.022	404.015	1.1036e+06	1.00619e+06	621605	1.57642e+06	788558	1.04006e+06	1.07852e+06	663792	883401	471553	485165	871762	598496	384694	761423
1878	1.047	405.112	404.105	1.83364e+07	2.35443e+07	1.74962e+07	1.71946e+07	1.64793e+07	1.88961e+07	1.2922e+07	1.4963e+07	2.60029e+07	1.84108e+07	1.04979e+07	1.73962e+07	1.10986e+07	1.44214e+07	1.15267e+07
1879	1.229	405.112	404.105	1.82331e+07	2.11076e+07	1.98101e+07	2.46916e+07	1.6425e+07	2.97478e+07	1.72966e+07	1.69484e+07	2.69376e+07	1.39028e+07	1.07169e+07	2.02309e+07	2.40297e+07	1.80078e+07	2.1627e+07
1880	2.139	406.172	405.165	3.2889e+06	4.05464e+06	4.06925e+06	5.64178e+06	4.71925e+06	754366	6.71867e+06	4.68729e+06	3.97582e+06	2.64852e+06	3.93454e+06	3.14733e+06	1.79572e+06	2.21106e+06	2.35884e+06
1881	1.584	406.189	405.182	445921	582021	510304	737516	623693	625527	891080	614426	593927	279140	381013	444102	421921	268889	256720
1882	12.465	406.201	405.193	109082	79353.8	100723	37523.1	73350.4	55945.1	83823.3	17092.6	2.1069e+06	60901.1	43674.2	53717	79748.4	26257.2	58413
1883	2.695	407.137	406.13	7.38646e+06	8.11638e+06	8.02003e+06	1.37359e+07	8.29476e+06	8.63056e+06	1.37954e+07	9.80895e+06	1.10294e+07	3.24676e+06	4.60123e+06	4.2026e+06	5.11391e+06	3.95007e+06	3.38002e+06
1884	6.927	407.199	406.191	74482.8	98516.5	72670.1	89978.6	95075.9	29247.6	99601.5	63424.2	181484	14874.6	112750	281620	25664.6	31112	25765.3
1885	7.745	407.253	406.246	245622	287085	279766	204177	291105	177127	258735	315422	315310	135879	282227	197041	130348	169885	166517
1886	3.682	408.053	407.045	814697	989852	919857	1.17066e+06	1.26036e+06	2.26154e+06	852286	867713	1.59963e+06	779182	929449	837053	975865	706387	781425
1887	5.06	408.111	407.103	101286	102716	100052	165363	123291	72932.4	126894	124334	88442.2	82683.2	90407.1	77177.2	82401.6	98730.2	65735.2
1888	12.076	408.195	407.188	1.03853e+06	943427	1.31488e+06	696264	1.22786e+06	917973	833617	690701	1.25751e+07	1.26967e+06	851272	727208	961203	796561	1.03506e+06
1889	12.492	408.195	407.188	566856	513582	587201	362810	996723	367056	446244	375958	2.4216e+06	577513	445022	291390	609594	463391	468127
1890	12.269	408.195	407.188	244886	448578	575815	472756	823250	357336	390093	367257	3.05595e+06	559201	370833	249550	563686	364298	447842
1891	1.925	409.073	408.066	363700	451116	471540	553038	546171	51856.6	404812	457861	556553	231520	314890	276167	235491	186955	372534
1892	9.149	409.196	408.189	164119	236589	154023	48090.7	51064.9	22178	67767.6	50552.6	43521.7	16184.1	16676.8	16115.7	16838.2	18660.6	16649.2
1893	6.741	409.214	408.207	248890	237368	266098	273150	99696.4	91096.2	134635	54573.2	250486	229849	1.03823e+06	291627	210130	251086	123607
1894	6.645	409.214	408.207	304932	332878	319540	354510	148863	91096.2	265884	54573.2	292762	229849	1.14407e+06	389474	210130	143373	145110
1895	0.893	409.942	408.934	606310	611784	753382	830792	769240	790138	1.11757e+06	867235	837028	413333	619678	690557	518686	392079	491476
1896	1.12	410	408.992	2.03175e+07	2.81093e+07	2.19694e+07	2.03729e+07	1.97508e+07	1.64184e+07	2.15348e+07	1.90454e+07	2.17872e+07	1.28579e+07	1.92356e+07	2.19226e+07	1.67973e+07	1.42841e+07	2.13385e+07
1897	0.969	410	408.992	7.26098e+06	7.90882e+06	7.64001e+06	9.055e+06	7.65619e+06	7.37985e+06	9.95959e+06	9.53767e+06	8.4828e+06	4.36929e+06	8.1006e+06	8.26223e+06	5.5951e+06	4.27567e+06	5.79464e+06
1898	1.629	410.118	409.111	104041	86005.5	98161.3	81279.7	69428.9	166539	262006	81619.3	50721.8	45719.2	56619.7	83671.6	84540.4	36459	43560.7
1899	4.348	410.178	409.171	723348	713292	732442	660061	797969	316439	616184	691202	525206	1.2323e+06	990877	798862	322569	429856	840374
1900	5.729	410.206	409.199	145204	154848	157442	192605	176296	143178	255792	187588	200878	121154	123696	138348	108411	98264.4	138518
1901	11.449	410.244	409.237	622372	614839	621064	753628	608924	536845	628769	673454	1.13464e+06	641202	728369	776889	430736	527291	490785
1902	11.656	410.244	409.237	1.03728e+06	1.66115e+06	1.38474e+06	2.16174e+06	1.10541e+06	1.24292e+06	2.08241e+06	1.90644e+06	1.84376e+06	565422	796126	1.61919e+06	585695	848638	485233
1903	4.92	410.254	409.247	150946	148083	136004	111631	131228	83590.2	166065	150515	143206	305216	159975	112085	114786	107352	145576
1904	5.719	411.053	410.045	195216	196531	221133	283371	218708	123586	201616	234672	195970	162514	282720	176343	144092	159393	232321
1905	5.44	411.147	410.14	119325	112667	126107	137556	140680	87752.7	124150	133782	132510	160937	94413.2	109620	101487	112672	88502.3
1906	6.206	411.147	410.14	68633.4	72835	75545.3	81123.1	86045.7	57860.4	90556.9	71638.6	105796	20659.6	43567.8	90817.5	65278.4	42246.4	19857
1907	4.485	411.163	410.155	364755	361954	384459	572980	461247	402559	998479	598341	483354	272153	206861	254245	384683	181035	170442
1908	11.303	411.17	410.162	1.02016e+06	1.16175e+06	915180	482469	1.28099e+06	830855	876913	474375	8.18649e+06	920325	643811	505824	879700	900921	1.22435e+06
1909	11.429	411.17	410.162	1.2017e+06	973289	1.05296e+06	659485	3.37685e+06	702092	1.08851e+06	951996	9.0608e+06	1.48083e+06	1.1195e+06	758000	1.39413e+06	935754	1.02683e+06
1910	11.634	411.17	410.162	1.37062e+06	1.34814e+06	1.45993e+06	912368	2.54996e+06	917837	1.08354e+06	943879	5.39603e+06	1.47271e+06	1.08211e+06	728295	1.50192e+06	1.17461e+06	1.22696e+06
1911	9.694	411.239	410.232	147569	258727	200488	246648	211958	172910	231453	199221	242267	114105	143663	157674	131214	109634	146067
1912	9.487	411.239	410.232	510508	528992	513399	548053	623784	523761	571639	611008	653079	432492	508219	497505	442100	343479	435641
1913	3.805	412.084	411.077	2.13201e+06	2.08518e+06	2.19589e+06	3.72027e+06	2.55358e+06	188534	2.12876e+06	2.6614e+06	2.58931e+06	1.63468e+06	2.23449e+06	1.51932e+06	1.76097e+06	1.40345e+06	2.00053e+06
1914	4.802	412.116	411.108	859029	825054	814951	1.26089e+06	1.07131e+06	540423	929390	1.07407e+06	831367	865539	553409	693356	473456	797669	507448
1915	4.98	412.194	411.187	141549	162533	178977	126388	114777	52922.3	127133	115638	108530	374824	260611	177409	154981	153304	163202
1916	4.729	412.233	411.226	307050	319648	335260	238419	259487	98679.3	237585	237028	177014	466709	444615	381196	296337	237495	360282
1917	1.134	413.122	412.115	7.92768e+06	8.18774e+06	9.26357e+06	5.22214e+06	7.37936e+06	4.05388e+06	6.27258e+06	7.27549e+06	4.44942e+06	9.68483e+06	1.4097e+07	8.16898e+06	9.92326e+06	7.85562e+06	9.80173e+06
1918	10.774	413.315	412.307	354903	420440	360838	255627	315406	223976	177679	281510	310801	169465	314983	271661	197404	249373	183798
1919	10.855	413.315	412.307	953107	961162	950236	720011	692053	578318	641324	807262	853201	656441	806131	693544	558553	594550	489221
1920	10.482	413.315	412.307	403495	418383	460215	250481	251147	171866	196907	275215	290549	165687	293075	211524	160156	188741	147339
1921	10.977	413.315	412.307	835191	867084	924320	618847	655882	358664	514531	632645	688590	423028	779207	677099	463894	531744	466097
1922	0.891	413.918	412.911	126017	129784	143895	159020	173526	173561	238735	203578	204667	89213.9	148823	139126	109067	98452.7	102514
1923	4.885	414.123	413.116	172816	173468	196896	257121	180084	227006	280648	233827	243191	73150.8	127182	120043	132418	115244	95722.1
1924	5.035	414.166	413.159	159778	171601	172415	254214	166718	183906	410425	181428	192015	90762.6	99826.6	120416	105979	86028.1	76496.6
1925	4.774	414.212	413.205	505944	503000	489443	740561	521961	358491	571450	527606	545402	736709	465465	501256	324952	412649	343692
1926	4.582	414.212	413.205	6.40148e+06	6.50661e+06	6.85801e+06	5.72367e+06	6.53994e+06	2.82036e+06	4.31818e+06	5.86465e+06	4.4737e+06	1.2479e+07	8.51484e+06	7.30395e+06	5.15408e+06	7.21699e+06	6.85534e+06
1927	6.003	414.227	413.22	57726.9	51082.7	48552.5	36725	33938.1	12520.3	34780.5	23908.9	23676.5	151173	96397.9	62968.2	39128.9	54336.7	49926.4
1928	6.137	414.228	413.22	267041	279083	314135	280722	153719	207560	471681	262266	490934	419760	296312	309429	192254	152025	212346
1929	10.829	414.346	413.339	139989	146115	129049	214434	174997	147516	155963	177692	195441	72325.3	101987	92740.2	119345	55159.3	77430.2
1930	1.403	415.051	414.044	1.13921e+06	1.18332e+06	1.22925e+06	2.07286e+06	1.77941e+06	1.95256e+06	846271	1.55066e+06	1.76709e+06	1.06727e+06	878696	1.31174e+06	901658	837514	1.39291e+06
1931	1.517	415.157	414.149	365687	362386	388717	447725	470453	313116	277348	253257	533962	294218	409656	341637	301511	204432	265403
1932	6.493	415.206	414.199	179851	200890	198373	214218	255623	159927	259383	232019	237823	142818	156229	191816	140753	153859	171394
1933	5.246	415.244	414.236	236177	248151	228189	213354	308376	108527	202145	278582	148616	446692	330031	200963	149918	257340	223106
1934	5.44	415.244	414.237	247772	241996	250133	384167	296943	281504	367698	279613	354127	212906	193213	190197	131686	136374	122194
1935	11.979	415.33	414.323	132378	185650	152047	118909	118052	80598.6	100032	145475	132429	66179.4	130245	101257	67378.7	85450.1	78814
1936	10.345	415.33	414.323	1.04402e+06	1.29244e+06	1.05617e+06	737397	791018	464256	640154	853201	882805	604343	1.12822e+06	892822	676066	786595	681011
1937	10.229	415.33	414.323	1.13798e+06	1.22196e+06	1.15401e+06	774750	885576	599320	651688	969876	1.15074e+06	704569	1.18763e+06	920071	704100	765406	583096
1938	10.146	415.33	414.323	1.43152e+06	1.57804e+06	1.62274e+06	1.07033e+06	1.23138e+06	706177	884493	1.12915e+06	1.23683e+06	814028	1.63614e+06	1.27274e+06	998844	1.23089e+06	996739
1939	5.357	416.132	415.124	332167	335093	375113	439610	401076	213873	453193	458181	360520	249194	484858	332262	281946	315064	326246
1940	4.637	416.174	415.166	2.77842e+06	2.94222e+06	3.01769e+06	4.41954e+06	3.14964e+06	2.50957e+06	3.13934e+06	3.18804e+06	3.57835e+06	2.21185e+06	2.85476e+06	2.96934e+06	2.13055e+06	2.20339e+06	2.19245e+06
1941	5.12	416.228	415.221	727926	703005	742769	409661	799757	197656	487938	609540	299432	1.99834e+06	1.17251e+06	642739	497619	737024	814263
1942	4.899	417.158	416.151	195995	207499	224395	294036	276820	148087	337661	277885	194833	173813	164755	164573	101269	122160	157656
1943	11.514	417.346	416.339	608965	700545	651780	446957	492559	340828	410679	493736	620756	357823	627600	508084	409103	471456	398114
1944	11.253	417.346	416.339	779575	800462	825550	579136	538757	402826	509191	742589	789601	388464	741954	600525	517561	537389	426582
1945	3.894	418.095	417.087	441721	581726	434065	632935	444329	730451	792979	751230	784127	291872	274941	215426	329911	196782	202136
1946	4.14	418.095	417.087	1.23537e+06	1.26584e+06	1.42961e+06	1.86867e+06	1.45953e+06	1.44641e+06	2.79229e+06	1.80295e+06	1.68758e+06	873313	362421	682522	483412	705020	322944
1947	5.061	418.139	417.132	391375	388667	451306	681158	519333	297823	538591	511719	391744	323967	369072	320047	349921	409111	307343
1948	1.06	419.147	418.139	2.42527e+07	2.39385e+07	2.67574e+07	1.67921e+07	2.97355e+07	1.0008e+07	3.63624e+07	2.8541e+07	1.80649e+07	2.09941e+07	3.54111e+07	3.09182e+07	2.20246e+07	1.98136e+07	2.17804e+07
1949	1.796	420.035	419.028	2.79827e+06	2.61274e+06	3.14552e+06	3.76746e+06	3.29899e+06	1.92963e+06	5.51129e+06	3.24617e+06	2.85172e+06	1.95998e+06	1.07124e+06	1.48041e+06	1.66472e+06	257257	1.12097e+06
1950	9.952	420.052	419.045	106371	78510.5	65704	49938	85503.4	112688	15232.8	24175.2	73495.4	192724	41730.8	95099	100738	101377	28154.4
1951	3.796	420.062	419.055	6.99564e+06	6.70454e+06	7.30089e+06	7.01971e+06	7.88196e+06	8.4306e+06	6.28745e+06	8.36655e+06	7.52574e+06	6.9841e+06	6.27032e+06	7.32824e+06	6.26441e+06	7.34497e+06	7.09961e+06
1952	3.639	420.062	419.055	3.97561e+06	3.36049e+06	3.98124e+06	4.03724e+06	3.97275e+06	1.27738e+06	3.98252e+06	4.31585e+06	4.26684e+06	3.93223e+06	3.82464e+06	3.78535e+06	4.18258e+06	4.15662e+06	3.91534e+06
1953	1.483	420.104	419.097	763254	540031	567398	1.15176e+06	700195	776950	508982	777059	937582	484603	565763	470565	451689	511355	578371
1954	2.163	420.128	419.12	1.70768e+06	2.16668e+06	1.97773e+06	2.44381e+06	2.37033e+06	2.67318e+06	2.88899e+06	2.48208e+06	1.90297e+06	1.39881e+06	1.94853e+06	1.76218e+06	1.04874e+06	1.20676e+06	1.5314e+06
1955	1.953	420.128	419.121	1.34064e+06	1.4081e+06	1.55687e+06	1.59195e+06	1.88686e+06	862059	2.15475e+06	1.56669e+06	1.3977e+06	1.29819e+06	1.38182e+06	1.6332e+06	823289	1.12086e+06	830689
1956	3.639	420.13	419.123	756143	693567	712332	1.08381e+06	829725	414765	742134	955397	711148	569745	1.08586e+06	742709	505143	470055	681556
1957	1.623	420.147	419.139	1.26504e+06	1.25159e+06	1.23604e+06	1.11406e+06	1.48979e+06	1.23408e+06	1.1869e+06	1.44568e+06	1.15264e+06	1.24752e+06	1.2021e+06	1.22515e+06	1.19102e+06	1.49588e+06	1.28163e+06
1958	7.193	421.034	420.026	43200	39332.6	36220.5	144614	67095	56166.7	105759	80002.1	63826.8	13580.6	15691.1	16143.5	14541.2	15521.5	14733.6
1959	9.275	421.224	420.216	119413	145047	137747	156805	148969	124369	180293	150967	235078	92790.8	129904	146546	84663.9	66105.2	116369
1960	9.008	421.224	420.216	76781.3	113426	88361	131313	116951	90519.8	119497	127786	150308	44929.8	71904.3	107821	54222.1	47253.7	53932.5
1961	4.742	422.032	421.024	451090	511431	523498	667534	520070	613228	846263	558045	695780	26501.5	32118.8	32560.1	35884.2	53529	42174.7
1962	4.064	422.074	421.066	247795	274114	248142	339195	261826	39778.3	382084	302531	341097	131361	179575	189053	163765	125475	170812
1963	4.238	422.074	421.067	304485	282358	298489	495512	345349	597154	509115	385341	394991	182293	225258	241483	190988	190704	154896
1964	0.958	422.083	421.076	7.38788e+07	7.70237e+07	8.66373e+07	1.11875e+08	9.05426e+07	1.00543e+08	8.66898e+07	8.90789e+07	1.1437e+08	4.57686e+07	5.28071e+07	6.97276e+07	6.73578e+07	4.49838e+07	6.79414e+07
1965	1.121	422.084	421.076	9.39998e+07	9.92882e+07	1.02e+08	1.13672e+08	1.01206e+08	1.17287e+08	9.46237e+07	1.01757e+08	1.27439e+08	6.37059e+07	7.14165e+07	9.69485e+07	9.17699e+07	6.65856e+07	9.73154e+07
1966	4.802	422.145	421.137	857011	867410	896145	1.32172e+06	1.12422e+06	572313	994095	1.13421e+06	898479	859562	542652	692586	486500	839654	506233
1967	11.251	422.196	421.188	267086	195252	253496	16780.4	125010	146234	92883.7	19140.4	4.75865e+06	156940	88482.5	75133.1	378274	106263	197698
1968	11.09	422.244	421.236	7.8315e+06	7.80428e+06	8.20619e+06	1.1187e+07	8.23254e+06	7.51687e+06	1.00666e+07	9.28455e+06	1.03585e+07	5.64566e+06	7.41871e+06	9.1181e+06	5.9674e+06	6.51299e+06	5.5182e+06
1969	11.27	422.244	421.237	1.67995e+07	1.84591e+07	1.90724e+07	2.50681e+07	1.82842e+07	1.51129e+07	2.77778e+07	2.08052e+07	2.43094e+07	1.24101e+07	1.55003e+07	1.90721e+07	1.15491e+07	1.22521e+07	1.02623e+07
1970	4.726	423.165	422.158	200192	199120	225784	307704	232835	236532	405765	274163	287808	90338.5	88521.8	125437	137375	83688	86951
1971	5.413	423.201	422.194	104219	107637	130822	127254	123019	97818.5	219767	132393	135852	62537.8	66625.3	77283.9	60490.2	50622.5	55471.8
1972	5.266	423.201	422.194	77609.9	68863.9	75067.4	101993	81812.2	77189.7	149925	95885.8	104657	40036.2	66625.3	64874.3	43873.7	47680	55471.8
1973	9.79	423.239	422.232	270286	317897	322108	468227	345180	317462	315445	345377	503146	220597	250592	272967	208798	199924	209482
1974	9.432	423.239	422.232	1.36715e+06	921128	987818	1.76969e+06	1.14501e+06	1.24457e+06	1.49838e+06	1.19494e+06	1.28824e+06	984500	1.22753e+06	840555	661271	632903	1.0831e+06
1975	9.602	423.239	422.232	1.62476e+06	1.77888e+06	1.81727e+06	2.34672e+06	2.16259e+06	1.73948e+06	1.86034e+06	1.95005e+06	2.48497e+06	1.29918e+06	1.51107e+06	1.49921e+06	1.27511e+06	1.24323e+06	1.30236e+06
1976	9.336	423.239	422.232	335029	376611	333248	479792	402804	355774	299761	405788	389227	349986	333048	312427	322345	253312	307046
1977	9.196	423.32	422.313	196148	211469	197615	168402	93507.9	47543.2	65746	102515	162974	79135.8	400518	242766	112199	120550	114071
1978	6.157	424.222	423.214	91178.4	83608	78603.7	103975	96256.9	68432.8	159280	117946	100152	57782	68206.1	71648.1	48697.3	39436.9	70588.5
1979	12.615	424.259	423.252	3.18796e+07	3.1188e+07	3.48295e+07	4.60915e+07	3.12668e+07	2.59152e+07	4.1172e+07	3.43287e+07	4.75069e+07	1.96129e+07	2.81436e+07	3.33707e+07	2.25596e+07	2.31047e+07	1.66629e+07
1980	12.345	424.26	423.252	1.30983e+07	1.23909e+07	1.35274e+07	1.65809e+07	1.24547e+07	1.14126e+07	1.38323e+07	1.37177e+07	2.08982e+07	8.89371e+06	1.31724e+07	1.32577e+07	1.03575e+07	1.08475e+07	8.88331e+06
1981	5.375	424.269	423.262	364187	339848	431824	316606	361972	176854	422385	324791	254590	801585	488158	377256	286609	313014	415532
1982	3.68	425.112	424.105	3.34135e+06	3.09051e+06	3.50489e+06	4.69947e+06	4.04515e+06	2.07782e+06	3.78543e+06	4.2846e+06	3.91166e+06	2.91234e+06	3.29309e+06	3.13096e+06	2.19702e+06	2.56646e+06	2.86073e+06
1983	5.637	425.163	424.156	115159	109897	124857	165319	105575	88956	150125	117527	177484	132615	98180.8	88907.5	60173.4	73240.9	65390.7
1984	11.795	425.173	424.166	210267	256071	289906	205321	204695	114157	271158	139522	108550	17171.3	20620.7	28499.6	25970.4	19764.9	16418.5
1985	12.077	425.185	424.178	669553	702802	787707	548706	708999	429828	696373	491374	7.24529e+06	820894	472231	360977	512157	468787	570555
1986	12.49	425.185	424.178	374548	276597	324252	208593	596657	229744	256795	212343	1.35304e+06	363599	274789	181372	333029	259119	272349
1987	12.272	425.185	424.178	186436	258967	325133	159035	477366	197505	251184	287754	2.05114e+06	314419	212985	162670	311468	339622	254582
1988	10.018	425.255	424.247	4.61817e+07	4.69594e+07	4.74645e+07	5.66515e+07	5.39829e+07	3.96298e+07	4.31953e+07	5.15783e+07	6.30106e+07	3.71276e+07	4.74013e+07	4.27845e+07	4.12356e+07	3.77092e+07	4.23555e+07
1989	10.229	425.255	424.248	1.98228e+07	2.20427e+07	2.12275e+07	3.0214e+07	2.22058e+07	2.08896e+07	1.93447e+07	2.2736e+07	3.37421e+07	1.53122e+07	1.91012e+07	1.81767e+07	1.82409e+07	1.57754e+07	1.82266e+07
1990	0.889	425.918	424.911	91586.4	89100.7	119672	151803	147079	230066	116456	124899	175372	55863.5	62777.1	79816.8	67389.3	41664.2	103595
1991	8.2	426.092	425.085	89807.8	100760	84807.9	33182.6	34690	51206.2	82250.4	53150	68602.2	68037.4	119849	115438	87113.6	61046.1	77826.6
1992	4.87	426.175	425.167	253168	274354	274927	359134	272261	321466	240885	262509	342433	262365	209834	258542	231010	242168	225014
1993	6.106	426.191	425.184	201463	201796	224263	175947	171043	201525	244144	229930	321868	289105	168171	198707	163720	161437	149052
1994	9.158	426.31	425.303	52863.7	41853.1	57048.8	31128.7	15942	26957.8	16887.7	22213.1	31258.8	74369.9	141922	16699.6	144217	17502.1	17252.4
1995	1.162	427.03	426.022	4.87873e+07	5.34001e+07	6.43344e+07	5.81195e+07	5.3868e+07	5.60047e+07	6.4851e+07	5.68769e+07	6.84641e+07	3.59047e+07	4.39815e+07	6.77525e+07	5.54258e+07	4.71749e+07	4.939e+07
1996	1.607	427.168	426.161	140330	149017	112704	239187	124980	144058	200494	102150	169165	132813	130519	134257	59186.7	88598.6	53094.8
1997	13.235	427.189	426.182	331565	365376	411219	283243	350120	127817	382473	270641	181225	16703.6	19952.6	18051.8	19205.2	20358.4	16051.7
1998	1.042	428.134	427.127	1.17314e+07	1.14506e+07	1.02211e+07	7.42002e+06	1.19352e+07	1.84829e+06	6.97433e+06	8.96948e+06	5.77644e+06	9.78892e+06	2.01645e+07	1.15821e+07	9.80834e+06	9.2557e+06	1.37852e+07
1999	2.692	429.119	428.112	2.07198e+06	2.01695e+06	2.26416e+06	3.32027e+06	2.47478e+06	2.15523e+06	3.8955e+06	3.05673e+06	2.72797e+06	1.24935e+06	1.2374e+06	1.25405e+06	1.24625e+06	1.02026e+06	888054
[truncated: 984 more rows]

## Sheet: normalized data
No	RT [min]	Molecular Weight	m/z	QC_1	QC_2	QC_3	5H 1	5H 2	5H 3	5H 4	5H 5	5H 6	SCFM Glu 1	SCFM Glu 2	SCFM Glu 3	SCFM Glu 4	SCFM Glu 5	SCFM Glu 6
1	1.119	74.0368	73.0296	812.702	878.216	865.556	769.495	771.008	598.848	1005.51	789.866	760.19	838.301	1253.33	880.336	847.644	684.959	957.963
2	1.542	74.0369	73.0296	3285.57	3261.92	3167.22	3088.79	2912.96	2971.1	3294.85	3085.37	2755.35	2927.41	4045.49	3175.44	2798.12	2793.96	3257.83
3	1.052	76.0161	75.0088	183.197	203.88	193.561	177.199	162.218	175.402	97.9585	87.348	134.721	244.073	146.149	79.6807	244.53	52.1378	181.742
4	1.125	79.9663	78.959	44681.9	43840.1	43098.5	43323.8	40796.5	41771.8	39542.7	40050.8	37041.8	50894	49901.3	47586.3	51815.4	48254.4	54825.7
5	0.984	79.9664	78.9591	17606.3	18040.8	17106.6	18845	16887.7	15761.2	16527.2	18912.7	17190.7	17908.2	18598.2	17545.3	15673.6	16105.3	16531.2
6	1.065	80.9647	79.9574	2479.37	2361.33	2466.5	1688.56	2396.08	1960.88	3049.88	2378.45	1808.95	3035.93	2726.02	2828.22	2769.44	2963.76	2341.29
7	5.918	80.9648	79.9575	28.9387	30.1592	28.4095	53.8507	37.1184	33.7746	62.1833	36.591	43.3986	10.3164	9.87493	8.6409	8.85737	9.39056	8.08196
8	1.084	86.0369	85.0296	981.664	822.632	1025.89	988.315	1071.82	1164.76	869.472	210.034	840.027	941.324	1064.15	1031.1	1060.18	958.821	945.216
9	1.444	86.0369	85.0296	367.872	373.959	388.403	387.581	479.526	495.466	360.088	385.192	359.51	330.527	300.882	306.253	283.521	305.036	260.432
10	1.439	88.0162	87.0089	178.643	185.46	183.597	180.621	149.881	207.289	212.598	177.015	184.211	130.577	259.179	161.165	158.524	178.103	153.753
11	1.903	88.0526	87.0453	344.646	307.992	322.26	383.928	395.883	574.648	316.581	299.244	352.571	207.427	262.099	247.563	202.776	183.741	311.941
12	1.721	88.0526	87.0454	235.235	273.052	256.364	259.861	273.103	142.358	254.293	377.99	301.027	216.765	186.055	162.474	191.993	167.172	228.114
13	1.03	89.0478	88.0406	2508.53	2490.31	1485.22	3089.07	2311.38	2002.69	1300.91	2589.83	1507.48	2153.88	1592.96	1261.22	2231.12	2101.18	1415.34
14	2.129	89.0478	88.0406	376.436	377.966	382.83	360.616	355.014	235.506	389.435	418.212	310.19	374.953	473.612	362.464	356.8	350.514	342.724
15	1.553	89.0478	88.0406	261.88	312.938	311.486	298.861	312.688	283.108	329.795	323.128	253.194	250.095	384.685	261.914	255.644	239.354	338.642
16	2.49	89.0479	88.0406	306.052	383.036	394.431	485.399	432.274	281.618	420.714	392.715	430.31	407.493	409.117	314.448	267.851	390.427	470.839
17	1.11	90.0319	89.0246	1755.24	1362.6	1265.35	940.202	1573.53	1472.59	2046.21	1209.08	1061.03	2393.19	1901.61	1578.87	1119.28	1979.6	913.258
18	1.46	90.0319	89.0246	2517.12	2653.79	2470.04	1667.65	2317.27	2880.39	3329.22	4697.8	1900.66	3367.42	2782.25	2432.11	4099.55	3291.91	1844.11
19	1.263	90.0319	89.0246	2566.08	2774.46	2416.25	1614.75	2175.72	1687.4	3035.76	2152.7	1487.72	2905.98	2738.02	2416.71	2538.27	3199.34	1949.11
20	3.834	93.0329	92.0256	65.8746	62.1657	68.6661	146.107	104.181	97.3236	50.978	74.5538	72.904	37.8284	102.73	61.1096	46.012	75.1257	88.8971
21	1.004	93.9355	92.9282	810.015	800.793	704.624	181.257	568.248	601.713	1077.87	596.766	370.599	1325.22	1165.1	1108.33	1185.94	1512.98	708.543
22	0.974	94.0533	93.046	305.029	337.957	302.785	524.058	331.756	390.029	454.854	338.889	355.135	192.451	216.144	224.311	200.843	212.688	214.443
23	3.887	96.9243	95.917	16.723	17.3502	14.7844	18.2432	20.7234	12.3977	16.2223	23.9763	22.0367	2.72343	8.80172	5.86751	12.5482	11.0677	13.1737
24	2.27	96.9243	95.917	24.2239	30.2201	27.9777	55.4763	46.2385	43.3485	22.3492	56.0549	46.3921	3.43793	13.2022	9.70056	11.3726	10.5551	16.3228
25	8.585	96.9243	95.917	8.76147	10.6115	9.51963	21.1723	14.6132	14.4102	21.0627	16.0091	18.0844	0.586614	0.653406	0.692127	0.701569	0.705282	0.705042
26	5.183	96.9243	95.917	6.88696	7.28677	8.16773	14.5627	11.1366	10.105	10.8479	12.5745	13.4705	3.10694	3.28096	2.9717	2.81657	4.00413	3.90686
27	6.058	96.9243	95.917	20.5108	22.6321	22.8328	41.43	33.4753	30.2604	40.5148	35.3479	29.8036	0.488144	2.65837	1.63548	2.79076	0.509322	1.84519
28	4.027	96.9243	95.917	23.1293	19.5609	21.7216	25.1821	25.1958	38.7348	16.2223	28.3836	23.2335	4.00853	12.3191	11.2918	12.5482	11.0677	13.6264
29	7.052	96.9243	95.9171	40.9742	40.5465	38.5973	87.1729	56.8079	56.5567	107.72	59.5929	64.4983	0.551188	6.94675	0.936686	1.15967	1.86059	1.0832
30	4.371	96.9243	95.9171	32.9841	35.6902	21.6379	67.0625	51.7666	47.0218	52.6884	54.4774	38.1573	3.52042	3.87339	4.25209	3.63341	3.09443	4.29654
31	7.965	96.9243	95.9171	12.4366	10.3613	12.2291	16.7706	15.2233	12.001	14.6262	17.8387	18.4198	1.44845	2.86697	11.4724	0.812398	1.03369	12.1015
32	4.647	96.9243	95.9171	21.0066	22.6608	21.8812	34.3033	29.5713	29.3493	25.7079	34.4094	31.6962	3.68593	7.33211	6.75426	7.59943	5.93992	9.35667
33	6.587	96.9244	95.9171	13.3573	11.6767	15.6181	27.0846	10.5638	17.9293	24.8562	25.182	27.0785	1.28692	1.08936	1.10345	1.11085	1.19374	1.11984
34	1.125	97.977	96.9697	22176.5	22219.2	20866.5	22771.1	20988.1	21253.6	17722.9	19709.7	19777.7	22648.7	22023.8	21477	23564.2	21616	26356.3
35	0.978	97.977	96.9697	7543.69	7622.51	8402.86	10042.2	8787.13	8244.39	7754.92	9625.81	7780.89	8141.41	8349.85	8382.56	7500.3	7463.94	8176.78
36	1.542	100.016	99.0089	682.406	657.393	648.834	653.077	618.561	616.061	672.755	631.147	571.108	614.814	821.434	659.117	598.406	580.614	660.323
37	3.768	100.053	99.0453	12.6615	14.4503	11.9077	26.9943	22.0143	29.0994	24.7371	16.5026	16.6328	37.8225	27.1331	23.6039	28.2373	10.267	27.9954
38	1.579	100.053	99.0453	394.355	395.666	363.957	710.359	338.818	451.931	804.132	416.019	387.667	141.921	168.863	168.305	154.175	142.792	126.105
39	1.44	101.048	100.041	67.7023	70.5951	67.8508	86.1451	62.8084	72.0838	60.3397	77.584	78.6955	65.0063	55.3684	57.2753	60.0208	67.7015	62.0863
40	1.019	102.032	101.025	1462.77	1497.51	1499.65	1353.78	1666.77	1253.51	1496.67	1481.02	1222.05	1448.26	1789.98	1545.23	1471.44	1395.93	1490.19
41	1.445	102.032	101.025	254.979	258.815	254.651	268.422	352.065	322.154	248.42	277.815	225.979	243.736	175.348	232.451	209.633	228.091	187.427
42	1.581	102.032	101.025	118.455	120.195	105.802	196.239	119.726	141.754	202.523	136.69	121.563	59.7156	55.6073	67.9004	61.4884	78.2105	72.593
43	1.117	103.063	102.056	3743.98	3707.99	3317.16	3807.58	3168.43	2705.11	3856.52	2956.22	3366.97	3361.12	3421.01	3276.29	3361.65	3124.85	3430.74
44	1.027	103.063	102.056	4259.39	4559.95	5267.04	5781.42	4780.64	5759.43	4652.43	5350.64	4637.11	3819.68	4110.07	4245.59	7584.66	5716.11	4311.87
45	10.968	105.955	104.948	20.8204	21.8843	21.862	33.116	23.919	27.7097	35.0633	26.8415	33.7919	9.16009	19.9978	13.5754	15.2475	8.56461	14.6596
46	0.903	105.967	104.96	8.91472	9.65186	8.75089	10.1606	10.4566	13.4262	12.8318	12.6155	10.4798	6.99093	10.109	9.93166	9.47201	11.0478	8.69373
47	3.806	108.044	107.037	227.588	210.507	226.944	211.491	141.681	217.324	207.239	250.41	172.286	78.0271	122.32	194.861	94.3057	163.379	201.323
48	1.01	109.909	108.902	254.278	268.5	277.71	164.281	245.066	262.119	331.092	242.869	202.356	356.241	290.821	284.356	364.681	406.108	227.098
49	1.08	112.016	111.009	3954.25	4594.44	4976.69	3651.6	3480.46	6467.61	4118.35	4536.89	4718.81	2483.72	8133.32	4894.05	5659.14	5491.69	5923.72
50	1.443	112.016	111.009	975.811	987.716	983.012	1009.4	837.68	1124.6	1208.02	983.7	1060.85	599.411	1460.8	812.128	815.142	869.512	769.463
51	1.436	112.027	111.02	66.9225	60.4167	63.1663	49.6658	56.6747	49.3603	52.9674	61.2826	61.898	70.932	78.6997	68.5954	61.9036	74.0953	72.8313
52	1.14	113.945	112.937	47.7322	36.5654	56.2744	80.1235	44.0668	89.8338	81.8147	37.4887	38.4812	399.692	751.112	884.489	916.427	835.076	1006.42
53	1.161	115.063	114.056	699.025	762.784	768.573	468.894	733.068	680.887	807.846	837.464	365.486	717.179	735.68	375.623	739.614	710.968	672.774
54	1.444	115.064	114.056	141.16	147.088	156.194	147.33	144.572	122	151.109	155.721	131.201	167.781	167.166	157.772	141.325	172.848	136.359
55	0.913	115.996	114.989	84.7625	84.4448	90.7505	107.998	101.335	120.216	134.38	115.808	106.248	81.4379	92.6578	95.6568	80.7735	69.9926	83.1234
56	4.308	116.048	115.04	76.2001	79.7128	67.3705	71.2265	73.4525	55.6025	60.5766	66.5921	68.1792	546.603	73.3402	64.4622	65.9456	80.1256	74.1439
57	3.681	117.058	116.051	579.602	559.934	541.729	621.793	652.904	656.449	487.993	607.354	563.452	618.202	619.547	547.575	452.061	570.052	591.498
58	3.373	117.058	116.051	249.577	217.172	256.141	370.933	247.789	75.5471	268.155	297.87	220.839	285.448	327.637	243.674	214.373	215.31	267.842
59	1.107	117.079	116.072	3486.56	4254.08	3320.98	3001.06	4458.14	3813.63	4326.63	4108.41	924.028	4199.61	3602.24	4387.14	3683.27	3980.55	3720.9
60	3.845	117.079	116.072	147.645	166.482	168.698	199.848	183.046	90.9302	148.889	213.2	151.184	159.028	268.296	150.89	136.911	156.356	222.332
61	3.985	117.079	116.072	150.631	180.469	187.993	229.995	187.375	277.758	151.132	192.972	160.167	170.718	235.128	163.58	162.728	158.323	197.664
62	1.542	118.027	117.02	8851.48	8653.99	8485.99	8093.06	7788.24	8012.17	8399.42	8179.21	7359.65	8204.75	10754.8	8494.48	7840.96	7807.23	8914.69
63	1.118	118.027	117.02	2350.34	2455	2399.18	2680.75	2088.64	1775.7	2625.36	2200.7	1798.96	2294.62	3407.73	2617.81	2371.26	1977.46	2751.12
64	1.999	118.063	117.056	87.5194	86.4204	73.0919	62.7144	75.7437	91.2894	76.5779	157.345	85.1623	54.2349	106.875	141.066	152.982	154.994	74.8862
65	1.006	119.058	118.051	997.703	1034.69	1005.35	1109.65	1213.56	1043.31	763.885	997.298	911.513	1171.95	986.58	997.12	985.306	1203.56	1324.44
66	1.001	119.938	118.931	67.0115	62.5159	56.4657	53	61.523	79.2167	41.5877	53.2067	63.2825	81.359	74.0989	65.3969	81.8489	70.9835	70.5317
67	1.018	120.042	119.035	1560.08	1632.48	1584.29	1119.65	1627.76	992.43	1639.75	1573.22	1025.79	1642.48	2549.41	1829.1	1730.82	1701.13	1840.03
68	1.45	120.058	119.05	56.4357	52.4677	50.8036	47.569	56.2264	52.7151	47.0607	58.2505	45.5625	68.0066	62.4317	54.6544	52.349	64.7981	63.2959
69	6.305	121.053	120.046	10.4559	9.0542	8.79409	16.0976	11.6545	12.1134	12.6287	13.3664	13.0777	4.02724	4.34744	3.34518	3.81504	4.20596	5.14849
70	0.894	121.962	120.955	41.96	35.6332	39.9658	37.49	42.1438	52.6164	43.7334	42.03	33.9457	46.8851	53.5746	45.9142	44.9865	37.1867	43.1386
71	0.894	122.963	121.956	4.60883	3.73543	3.27005	3.13809	4.20558	4.46184	2.81591	3.19629	2.72112	3.20584	5.61444	3.70455	3.21352	4.11719	3.43539
72	1.439	123.032	122.025	136.592	110.328	122.102	127.864	136.122	372.44	116.64	157.733	117.625	150.912	152.285	126.328	126.567	499.702	121.477
73	1.262	123.032	122.025	166.731	185.416	201.025	208.735	178.674	156.171	204.045	149.872	148.637	178.934	288.592	178.594	126.567	499.702	229.364
74	3.635	126.024	125.016	9.81661	11.1215	10.8279	8.74831	12.3034	23.5689	6.80551	10.5136	13.0677	16.2122	13.4806	12.6441	11.8937	13.637	16.957
75	3.796	126.024	125.016	19.6754	14.3085	16.8601	17.0258	16.4602	23.5689	21.9467	28.9306	29.2219	21.7131	21.7897	31.5751	22.4084	38.3576	20.5331
76	7.271	126.024	125.017	7.45539	7.7525	7.89922	6.41886	7.30827	5.21273	5.6022	7.17169	6.48703	9.63857	9.82911	8.42632	9.65293	10.0977	9.72664
77	1.092	126.025	125.018	1239.63	1267.93	1187.42	1460.07	586.529	1431.49	1247.12	1290.57	1232.39	1196.07	600.301	1216.48	1339.32	1365.66	603.451
78	5.29	126.105	125.097	126.736	122.613	121.743	185.701	51.091	60.9705	37.3429	66.9685	79.9301	127.855	225.267	120.112	62.3938	81.2965	63.2136
79	2.093	129.043	128.036	1671.61	1598.37	1373.43	2348.67	1491.06	1950.22	2439.6	1700.47	1456.82	1218.26	885.211	841.37	943.251	896.623	783.951
80	1.449	129.043	128.036	395.566	382.085	380.173	475.989	398.451	417.397	411.298	405.889	346.022	342.11	386.775	290.373	285.009	306.936	340.288
81	1.797	129.043	128.036	959.657	1023.6	1186.29	1357.26	983.969	922.623	2135.27	1322.45	1209.87	968.369	500.395	575.171	599.165	569.376	619.907
82	4.142	129.043	128.036	398.895	370.65	365.94	496.661	403.489	435.874	662.329	466.964	405.69	200.958	228.551	208.743	259.464	249.164	137.794
83	4.425	129.043	128.036	118.373	123.763	118.152	152.629	126.436	126.739	193.331	135.422	128.008	115.745	93.7179	87.6041	88.6005	96.9237	83.8257
84	5.404	129.116	128.108	9.63831	9.32334	9.34796	13.1055	10.7675	6.17858	7.8419	11.325	7.53566	10.5286	15.6532	8.46118	8.15489	9.71682	12.9181
85	5.2	129.116	128.108	9.24991	8.62828	8.62069	10.2888	9.89433	5.92834	6.31431	9.52027	7.67188	9.62235	13.4173	7.73866	8.25801	8.53704	11.9762
86	1.062	130.027	129.02	4275.72	4522.96	4406.56	5273.03	5931.54	6169.72	5029.99	4757.19	3817.2	5454.69	4353.59	4299.53	5118.52	4348.57	4231.17
87	1.444	130.027	129.02	2300.95	2253.39	2331.44	2378.65	3300.61	3112.32	2066.08	2401.38	2163.93	2095.01	1455.31	1867.87	1723.46	1755.95	1469.03
88	1.542	131.059	130.051	97.0102	96.1347	89.5142	64.0446	69.3453	72.7777	70.5535	91.8189	42.4631	89.4678	145.748	86.1927	105.23	97.0424	126.537
89	3.686	131.074	130.066	44.8009	38.6795	40.0583	41.3891	36.2901	56.527	40.1445	45.2054	40.3028	44.4366	35.7618	38.7406	32.6598	35.815	45.528
90	1.612	131.095	130.088	10187.8	10234.2	10609.6	9898.83	11099.9	9003.69	10519.6	11186.2	8704.29	12031.5	11022.9	10418.1	9046.75	10922.2	10195.3
91	1.117	131.095	130.088	771.292	982.314	987.625	900.094	923.593	678.743	1008	951.954	838.682	1025.62	996.728	891.208	806.467	868.158	922.859
92	5.403	131.095	130.088	454.097	477.837	503.981	580.079	532.875	378	458.138	577.564	473.173	498.456	736.954	429.373	454.155	490.172	624.429
93	0.898	131.991	130.984	291.945	306.25	315.507	313.916	319.576	385.441	348.072	343.242	313.84	308.045	357.572	326.067	314.875	291.657	331.262
94	1.903	132.043	131.035	817.884	739.422	756.48	911.306	958.698	1358.78	738.793	818.176	749.509	504.96	594.804	594.161	552.295	502.256	762.279
95	1.721	132.043	131.035	563.401	656.716	602.866	606.145	656.868	528.957	602.998	773.075	770.669	507.843	509.878	382.691	455.427	398.792	546.118
96	5.148	132.079	131.072	31.3782	29.7383	28.9153	26.0592	26.4059	23.1241	31.8885	28.312	23.2149	37.2473	48.2039	30.231	27.5785	39.0254	37.7203
97	5.25	132.079	131.072	54.6394	49.3427	47.948	39.8711	39.9754	33.3607	58.5522	40.3831	33.655	44.8239	65.4911	53.1727	42.4154	53.3343	45.9202
98	1.014	132.09	131.083	5729.92	6877.39	6642.15	5796.25	6799.26	5543.45	6835.82	6735.68	5954.07	7787.56	5501.5	6586.32	5888.64	7059.2	5786.26
99	0.898	132.992	131.985	33.4262	38.2971	38.2142	36.3399	39.0092	45.8878	44.0891	40.635	37.1587	35.3988	42.515	38.4199	38.97	34.6017	35.706
100	0.897	133.989	132.982	35.8991	42.4969	40.4217	42.4935	41.5257	53.4631	46.6345	45.6789	40.9199	42.0385	48.9059	43.6187	40.2218	38.2411	40.7345
101	1.655	134.058	133.051	66.504	45.2315	42.8785	49.2849	47.9148	73.0761	50.7395	45.0868	68.9044	50.7072	78.7223	73.0751	86.4665	89.3481	74.275
102	1.429	135.055	134.047	597.064	813.929	667.821	803.638	802.534	889.286	606.793	865.687	659.181	788.217	762.786	608.807	610.991	745.794	824.417
103	1.055	135.055	134.047	478.328	478.871	540.917	539.21	641.788	359.448	472.717	542.125	452.662	624.914	558.397	553.985	559.665	503.751	537.605
104	3.783	135.055	134.047	7632.53	7279.93	7462.62	11321.8	7692.54	7252	6959.27	8497.07	9348.93	4332.53	7912.6	6869.92	5750.73	5649.98	6863.73
105	6.93	135.069	134.062	9.5291	9.60441	8.99291	15.1492	12.0267	12.6992	10.911	11.9575	12.0382	3.94645	4.07166	4.02152	3.37726	3.04437	4.22342
106	6.775	135.069	134.062	15.3194	15.5689	15.8738	25.1695	20.0307	20.6152	18.1618	20.1924	19.7097	6.56493	6.59198	7.26834	6.29747	5.20002	7.76277
107	1.445	136.039	135.032	184.874	185.223	184.033	124.759	132.247	194.063	144.077	160.969	170.715	501.988	137.322	162.664	170.73	324.287	159.328
108	3.817	136.052	135.045	81.6835	68.9695	76.4454	191.377	85.7355	121.255	75.4269	142.635	160.352	40.9879	88.7018	78.1931	68.4343	92.5641	133.806
109	0.999	137.925	136.918	125.171	141.467	83.8313	41.0219	119.705	84.6482	148.699	82.8267	56.3751	182.744	155.465	144.139	180.836	126.137	106.176
110	0.981	138.043	137.036	170.862	204.442	169.303	269.51	179.778	179.536	225.621	200.422	199.469	111.54	116.596	138.719	106.896	131.831	103.605
111	0.888	138.953	137.945	3.53468	3.72789	2.99305	3.79745	3.57065	4.35661	4.21223	3.8848	3.21654	4.82459	3.72894	3.40261	4.79173	2.84048	3.44458
112	4.211	139.064	138.056	267.926	271.807	174.095	292.876	349.053	357.805	363.443	256.91	407.41	36.4793	40.0586	13.566	20.5694	16.9885	21.1424
113	0.894	139.928	138.921	5.86246	6.19685	7.29773	4.97176	5.40096	7.23975	16.3013	5.30787	5.12248	9.52305	7.44926	6.58837	5.51696	4.91212	7.04388
114	0.963	139.988	138.98	289.531	320.208	308.995	422.664	358.79	364.571	224.587	342.218	326.601	184.986	222.816	292.663	286.087	258.495	315.503
115	1.553	140.009	139.001	277.313	250.151	248.252	218.483	239.939	250.313	185.373	230.765	219.361	311.171	324.668	272.22	316.824	329.352	342.34
116	6.028	140.12	139.113	6.72624	7.82173	7.61161	5.88701	4.97792	5.65314	3.04276	5.00671	5.80231	20.3904	11.618	7.73282	5.22418	8.09432	4.65123
117	1.044	143.058	142.051	2677.97	2651	2510.78	2289.58	2654.62	2443.58	2113.97	2546.36	2560.97	1327.01	2754.76	2782.11	2537.23	2334.23	3207.02
118	3.813	143.058	142.051	230.368	188.364	207.326	293.758	239.759	129.795	205.836	235.941	194.12	176.015	279.279	188.565	174.117	190.475	205.695
119	3.989	143.058	142.051	208.388	202.221	182.029	260.956	186.55	321.871	154.326	226.219	173.497	176.742	226.711	141.888	192.956	173.759	194.442
120	3.685	143.074	142.066	236.832	204.75	190.142	227.222	223.893	162.112	190.986	229.945	207.2	211.691	214.947	193.099	140.619	181.704	207.13
121	3.376	143.074	142.067	99.7093	110.136	132.196	201.96	151.2	98.309	130.498	141.367	110.719	142.377	174.651	123.469	103.772	109.318	132.923
122	5.29	143.131	142.124	11.392	11.4893	12.213	19.5376	5.14661	5.92709	3.32333	5.90679	7.11577	12.3051	23.1781	11.7851	5.25418	7.11331	5.66768
123	7.872	144.909	143.902	14.0546	12.3162	12.1047	32.9481	21.4408	18.5922	34.6979	21.6687	21.5649	2.41661	1.01118	0.944154	0.684408	1.06184	0.527005
124	6.896	144.909	143.902	13.2954	11.557	10.3227	10.5675	10.661	12.2083	9.43204	8.91208	11.3953	0.440043	0.369978	0.416692	0.504228	0.48461	0.429115
125	4.94	144.909	143.902	6.92854	7.03301	7.15862	14.6418	11.6591	9.78936	11.7848	11.4755	12.399	1.01538	0.967297	0.988881	0.926825	0.998708	1.05318
126	4.279	146.085	145.077	15.3456	15.5407	17.1154	17.8772	20.3645	17.2497	20.0978	21.4472	12.9133	12.4957	21.5405	14.197	12.7619	13.2334	15.9035
127	4.64	146.085	145.077	36.678	37.6333	37.5906	32.2201	36.0261	27.2835	31.7102	33.863	28.0524	58.6355	57.6255	50.1154	28.754	36.6584	36.2943
128	0.949	146.106	145.099	1751.24	1921.64	1839.35	1554.84	1939.59	1955.91	1857.43	1778.46	1644.59	2128.76	1771.01	1945.6	1765.63	2009.06	1571.64
129	5.918	146.905	145.898	3.58681	4.14333	4.06286	8.69807	5.63394	4.97916	9.43141	5.5154	6.44964	0.620954	0.381384	0.575018	0.545097	0.579172	0.503093
130	1.115	147.053	146.046	16018.6	15460.6	15642.8	15405.9	13657.9	12166.8	15866.3	14201.4	14702.2	14151.8	14242.1	14321.6	14862.2	13327.4	14887.1
131	2.131	147.09	146.083	136.078	148.987	134.136	136.184	121.274	107.017	144.919	144.286	106.391	143.867	175.794	112.797	100.215	116.968	117.705
132	2.492	147.09	146.083	124.733	123.555	129.018	157.163	163.758	93.741	146.185	138.464	127.708	157.647	162.707	124.023	118.445	165.325	121.155
133	4.498	147.09	146.083	63.2122	61.3409	60.3782	71.1546	75.4699	33.8415	119.235	83.6681	41.6513	44.9751	60.6344	71.3687	54.4171	51.6285	12.5455
134	1.305	147.991	146.983	151.149	161.314	137.203	79.9625	136.983	126.269	141.699	137.813	98.1898	215.598	181.19	156.737	178.18	257.663	144.616
135	1.07	148.037	147.03	3887.83	4079.81	4314.97	4267.49	7136.46	6378.21	3801	4267.45	3771.21	4571.82	2967.53	4857.29	3642.7	3749.07	2892.06
136	1.444	148.037	147.03	3142.21	3087.14	3084.55	3209.85	4498.43	4245.13	2739.5	3224.55	2901.6	2902.82	1888.98	2606.03	2336.83	2374.1	1995.41
137	1.225	148.037	147.03	2064.47	1785.87	1862.02	1757.78	2028.43	1778.94	1622.34	1720.76	1963.23	1437.19	966.418	1536.15	1608.88	1267.94	1508.15
138	2.159	148.053	147.045	659.993	831.458	674.492	752.375	696.225	962.554	762.045	777.003	666.415	858.74	818.851	713.72	588.952	587.451	802.81
139	1.952	148.053	147.045	556.192	434.011	549.517	513.265	603.669	345.417	585.482	576.503	389.528	516.344	592.566	519.854	392.36	570.672	371.455
140	5.718	148.053	147.045	23.1245	24.0355	23.4493	26.5611	24.389	16.8735	21.3341	25.45	20.3599	25.3427	36.6476	23.3216	21.4653	24.9722	28.9456
141	1.69	148.074	147.067	116.706	110.509	123.88	76.7558	133.973	106.588	251.332	234.117	72.6206	142.35	99.6553	99.5119	98.2727	94.022	137.351
142	1.848	148.074	147.067	93.8316	111.07	90.6206	60.4764	139.768	145.092	132.296	100.985	85.633	106.592	65.7658	109.521	89.1209	93.9836	115.683
143	0.892	148.981	147.974	14.8215	17.8145	18.714	19.0465	18.4881	22.4864	24.0058	19.4777	18.457	16.7349	18.8719	17.8096	18.0006	16.0014	17.3774
144	1.08	149.051	148.044	494.093	473.404	568.714	705.862	450.98	429.938	555.548	508.733	636.514	421.506	386.874	433.099	388.565	407.278	411.958
145	1.443	149.051	148.044	1525.19	1605.71	1579.66	1904.74	1363	1770.92	1378.71	1706.66	1716.35	1423.68	1302.55	1387.31	1332.76	1478.41	1359.74
146	3.814	149.051	148.044	172.899	182.043	198.272	310.69	190.339	100.024	222.113	230.609	233.792	155.571	237.569	141.142	152.278	144.547	203.758
147	1.254	149.051	148.044	1692.24	1766.91	1790.96	2269.36	1783.71	1516.06	1667.04	1929.24	2052.01	1711.69	1543.09	1407.94	1644.33	1629.21	1570.17
148	2.092	149.051	148.044	248.62	292.854	295.087	382.415	257.204	328.412	438.086	458.021	386.206	224.643	178.707	478.561	183.912	200.453	201.845
149	3.989	149.051	148.044	175.581	222.5	190.331	312.563	237.233	335.306	181.359	279.468	247.359	169.046	206.916	131.298	152.704	175.046	195.749
150	1.796	149.051	148.044	209.995	265.419	344.909	395.491	329.17	218.209	406.907	259.858	324.958	177.705	162.452	159.513	159.313	158.348	146.826
151	0.896	149.957	148.95	80.9597	84.2545	85.0086	80.4781	81.0385	98.9025	94.0822	85.11	80.2721	91.847	104.32	87.145	87.6158	83.8766	89.2904
152	3.509	150.035	149.028	34.9691	60.1558	39.4073	45.2138	38.6717	44.2217	72.0763	49.2646	40.8434	16.4943	46.85	29.1561	29.093	32.903	40.7384
153	0.895	150.958	149.951	9.07637	8.77895	8.7488	8.44932	8.70045	9.85166	9.98902	9.57578	10.372	8.51126	9.97684	10.389	8.81821	8.21652	9.48192
154	1.443	152.034	151.026	103.115	122.87	106.046	51.7523	64.4373	81.948	78.3217	67.0896	73.194	327.693	103.71	122.902	154.749	252.944	109.361
155	1.901	154.024	153.017	233.429	215.812	227.445	232.581	276.103	288.202	194.632	232.675	276.47	158.135	173.391	176.236	168.13	149.93	241.168
156	1.734	154.025	153.017	158.865	193.528	185.138	198.72	195.813	430.066	155.921	236.479	181.346	131.299	147.149	115.389	138.358	124.677	163.513
157	6.683	154.136	153.129	4.84317	8.56905	6.61077	6.58176	5.19991	4.84161	2.12274	4.36601	6.24643	29.5366	11.8257	7.92152	5.00525	7.4108	3.66651
158	0.99	155.02	154.012	13.0179	14.7009	19.9854	13.2598	11.9878	11.2101	20.639	12.1581	12.7739	15.9194	22.5046	7.93411	19.8909	23.948	9.89178
159	5.857	155.041	154.034	18.5123	17.8617	18.4164	32.6318	24.3259	25.6262	25.2225	26.8014	28.1243	3.5928	4.53384	4.53847	4.08734	3.47548	5.34479
160	6.305	155.041	154.034	5.64526	5.5614	5.76702	9.86583	7.51067	8.10774	7.76436	8.48141	8.5387	0.653249	1.22129	1.14849	1.02963	0.870638	1.51798
161	0.978	155.07	154.062	7937.11	8469.86	8422.03	12951.7	8438.15	8192.57	9504.07	8812.45	9376.61	5502.89	6399.85	7071.87	5682.65	6343.47	5993.44
162	1.259	155.07	154.063	172.931	187.159	174.893	249.527	145.624	215.769	170.481	166.786	179.377	172.026	187.891	158.781	166.563	178.329	145.607
163	1	155.936	154.929	711.15	803.508	669.532	371.958	644.24	595.335	844.426	614.441	566.403	1289	1058.07	972.465	1125.17	1192.3	923.156
164	1.074	157.038	156.03	209.384	327.235	344.206	423.792	363.058	407.954	249.549	392.061	391.558	234.384	295.344	331.318	385.265	350.929	340.565
165	6.972	157.093	156.086	1.94556	2.27715	1.97732	0.388069	0.384341	0.412449	0.368664	0.391708	0.473194	5.36726	8.05127	6.28269	6.8184	6.15462	6.60157
166	0.894	157.97	156.963	9.41399	6.95707	7.22382	7.89453	7.562	9.83468	8.27943	7.42297	7.19518	8.64515	9.49991	9.09005	9.12871	7.63618	8.37068
167	12.271	158.131	157.124	8.39334	7.54492	7.34871	12.1342	3.65018	4.08569	3.05596	3.57842	3.48102	8.54792	25.7989	13.8308	6.41139	45.7868	11.6907
168	9.958	158.131	157.124	65.0812	51.7323	39.4565	30.9575	43.9302	67.2953	16.714	23.3099	46.0207	149.91	41.3283	64.6973	65.8212	73.0417	31.2478
169	3.844	159.09	158.082	329.551	327.343	326.655	489.684	387.695	96.6631	219.298	392.115	287.033	294.319	576.32	274.915	276.685	304.866	501.967
170	3.985	159.09	158.083	337.066	317.09	306.884	390.109	334.597	383.48	219.776	342.571	255.589	372.237	512.558	253.821	290.927	307.763	413.942
171	5.627	159.126	158.119	4.26627	4.52062	4.26914	6.06629	5.63342	6.22467	5.31454	4.79472	4.54924	1.83873	3.06142	1.69445	2.10465	2.65001	1.6913
172	0.9	159.986	158.979	719.975	763.054	790.4	817.689	810.708	995.653	941.441	872.488	813.908	761.369	893.126	826.165	797.36	735.543	816.701
173	3.687	160.1	159.093	34.1848	33.3004	28.4945	41.5432	33.1807	27.4539	33.9254	39.8104	32.4594	37.0624	40.3692	35.8128	25.0326	33.0346	30.8342
174	3.373	160.1	159.093	23.7105	21.8545	25.6455	23.8702	29.8085	17.7411	20.5659	26.4067	24.1883	24.2109	28.8796	19.7474	17.3697	19.0357	28.2788
175	4.416	160.1	159.093	21.3452	19.7804	20.6848	18.1153	19.147	11.396	22.6975	17.1706	17.6999	16.3222	51.7564	26.5203	17.6181	40.6437	20.9833
176	0.899	160.987	159.98	81.5528	90.9002	89.5276	92.2625	93.1475	118.261	113.391	101.103	92.4563	88.0556	99.0136	92.0794	89.0001	85.2948	94.617
177	1.041	161.069	160.062	19442.9	19718.2	19392.4	17199.7	19479.2	18792.2	15722.1	19537.5	19697.4	22429.2	21406.7	20634.4	19342.1	17674.5	24408.6
178	1.442	161.069	160.062	122.941	137.358	127.809	138.845	118.738	114.965	117.05	130.736	103.262	136.598	175.54	125.562	121.141	117.119	147.109
179	1.692	161.069	160.062	144.258	146.531	126.704	111.599	137.723	151.971	148.116	135.25	105.952	129.91	150.483	148.056	107.245	100.423	158.092
180	0.899	161.984	160.976	98.5807	108.234	108.303	110.553	111.739	140.918	131.391	119.012	111.821	105.826	122.274	115.062	108.713	98.8657	110.043
181	1.098	162.053	161.046	688.161	844.936	796.437	1273.46	770.16	612.234	1423.89	777.007	808.641	448.495	413.872	506.016	571.795	366.903	500.517
182	1.58	162.053	161.046	1634.01	1637.59	1571.72	2717.74	1455.16	1913.91	3086.71	1752.07	1645.43	756.532	784.168	773.523	723.895	710.919	655.294
183	3.743	163.064	162.056	454.656	420.593	422.108	250.15	425.469	342.466	340.357	448.466	414.562	560.846	496.685	456.875	494.213	551.842	518.989
184	6.015	163.064	162.056	12.4634	12.1882	12.6507	18.0639	15.5204	16.6507	14.07	15.7341	18.1089	4.92203	5.11723	15.7744	12.3281	15.9741	5.5246
185	7.206	163.064	162.057	22.7656	21.894	22.8498	41.2205	29.1909	32.4917	30.6022	33.5393	41.5797	8.41679	7.03965	5.44856	5.74947	4.53162	4.04571
186	1.613	163.99	162.983	236.989	236.397	242.749	174.017	270.741	206.589	215.637	198.826	209.562	292.854	275.619	284.381	231.776	314.049	276.108
187	2.183	163.99	162.983	154.503	241.527	214.448	176.779	186.701	267.132	219.269	243.504	201.427	278.083	424.074	235.772	221.107	259.403	182.519
188	1.966	163.99	162.983	139.932	113.569	127.513	102.925	129.036	85.9843	104.792	104.867	106.539	143.767	200.985	133.113	370.889	347.975	170.711
189	2.16	165.079	164.072	6958.52	8059.17	7296.05	7952.39	7353.92	10416.3	6481.58	8366.04	7000.93	9015.87	8569.18	7355.99	6243.2	6253.92	7303.35
190	1.953	165.079	164.072	5860.69	5276.3	5796.76	5472.13	6293.94	3419.93	7857.76	5343.49	4147.05	5368.98	6191.84	5501.45	4169.48	6011.08	5144.98
191	5.719	165.079	164.072	94.8894	107.284	115.451	121.67	114.764	82.5988	110.089	121.986	104.099	101.941	151.71	98.3309	94.8362	95.3483	130.317
192	0.898	165.943	164.935	18.8629	18.6607	16.9564	18.9682	7.51592	21.7843	21.9822	18.8226	18.0037	21.6019	20.7337	9.4248	19.92	18.0056	20.9214
193	0.95	165.952	164.945	54.0341	39.1996	44.3632	46.7514	40.7168	60.1248	45.1923	44.6919	40.5628	53.7947	55.6236	53.0404	44.0014	38.869	45.0364
194	4.845	166.027	165.02	111.172	83.5776	135.718	244.911	2323.09	82.5338	111.772	136.921	124.115	267.31	120.581	241.327	469.31	79.8311	171.409
195	0.892	166.947	165.94	18.8629	18.6607	16.9564	18.9682	18.7111	21.7843	21.9822	18.8226	18.0037	21.6019	20.7337	20.2961	19.92	18.0056	20.9214
196	1.069	168.029	167.021	12195.5	12439.1	12369.6	8660.77	12773.3	9092.87	13819.3	12839.9	8017.95	13292.5	16965.9	13016.2	12863.1	12918.1	12766.5
197	1.441	168.029	167.021	2820.58	2798.42	2681.13	2489.8	3325.47	2363.89	3058.39	3115.5	2226.97	2817.23	3422.53	2559.55	2240.77	2758.11	2461.65
198	3.089	168.04	167.033	22.8783	23.112	18.4908	24.0145	33.4098	10.4788	25.5041	20.116	28.4565	40.7671	37.5829	26.4886	23.7572	28.2902	38.6404
199	3.399	168.04	167.033	33.4191	39.2143	27.2568	24.6707	40.3104	51.1888	26.1486	28.6466	39.4065	49.0041	43.524	28.0097	30.1624	33.9414	44.5621
200	2.092	168.09	167.083	66.2169	75.2066	73.1068	99.0691	78.4813	136.766	112.831	76.432	76.9087	53.2745	36.1233	37.6122	41.0612	36.4	36.4637
201	1.792	168.09	167.083	70.165	61.4318	63.6142	81.1435	57.1831	17.3749	103.854	76.4069	63.4291	59.7427	49.2827	42.9932	48.4818	45.9892	52.8511
202	0.972	168.09	167.083	18.5243	19.8372	17.2185	27.3602	17.0585	15.1653	21.4807	16.4023	15.1847	13.8244	7.61331	10.451	12.7232	16.914	12.3091
203	0.89	168.945	167.937	7.70436	7.70455	8.30865	7.99201	7.88507	9.96705	9.09517	8.5271	8.27596	8.55543	8.67297	8.64938	7.42257	7.64943	8.52099
204	1.448	169.026	168.019	36.337	39.2335	33.2856	35.2432	44.3787	29.7514	43.9219	39.3454	27.7123	34.2968	43.0924	36.7391	29.7487	35.8991	34.6587
205	1.037	169.035	168.028	544.402	606.667	513.695	371.863	504.109	151.813	603.195	486.213	431.068	585.587	605.2	586.928	622.681	625.716	505.21
206	1.12	170.015	169.008	396.633	356.79	406.463	416.096	421.081	387.401	393.764	369.236	332.921	386.05	407.671	632.375	375.461	389.706	411.126
207	1.439	170.019	169.012	93.098	97.6681	96.4451	81.2071	144.169	165.879	80.8687	104.2	92.2173	105.964	70.9364	94.3821	92.3945	98.7504	80.1855
208	1.451	171.053	170.046	112.373	115.424	107.468	153.03	111.192	97.5261	101.532	118.833	82.3932	83.0706	119.875	86.6447	84.0539	86.8876	106.214
209	1.622	171.053	170.046	98.6535	103.117	98.1238	87.4602	101.021	139.522	137.538	104.896	91.6064	81.5293	100.241	90.4926	94.8538	68.6741	90.229
210	4.81	171.126	170.119	20.6259	23.0735	22.2142	15.2986	15.4243	12.4852	10.4534	17.1341	16.7449	13.1164	22.4674	17.0552	10.4563	15.8629	9.74248
211	9.05	171.126	170.119	12.7296	12.0268	11.3482	8.10246	8.76145	5.73759	5.03753	7.91789	8.19841	10.4426	18.2773	13.723	10.2877	12.2718	10.1416
212	1.008	171.91	170.902	260.345	249.174	268.511	235.455	238.046	269.621	293.424	238.144	205.062	319.644	283.943	278.987	310.62	309.538	273.855
213	5.403	173.106	172.098	1292.92	1234.16	1233.53	1558.37	1377.31	853.238	974.517	1375.63	1011.69	1383.95	2041.58	1065.12	1138.42	1203.18	1679.21
214	5.2	173.106	172.098	604.849	582.219	580.258	708.395	635.877	399.955	443.975	634.811	473.935	658.701	923.923	502.614	542.998	589.209	766.328
215	4.421	173.106	172.098	267.974	249.124	234.506	194.246	116.729	179.59	99.4765	190.909	191.38	725.008	176.899	263.343	177.937	304.436	147.984
216	1.444	174.101	173.093	124.565	130.743	126.171	99.0291	114.911	85.1962	97.3451	119.551	79.655	218.584	196.235	127.51	123.765	143.251	145.439
217	1.595	174.101	173.093	54.6879	50.1653	51.214	53.695	57.7546	42.9146	37.0553	56.9211	43.4192	72.8667	64.5029	53.3746	44.6945	62.9433	60.8371
218	0.953	174.112	173.105	532.492	515.331	518.052	387.074	494.851	457.096	432.637	530.605	360.01	663.081	655.229	613.27	510.398	535.554	571.741
219	1.338	175.01	174.002	405.307	440.373	425.311	230.608	390.046	487.324	327.796	410.64	304.227	641.474	526.891	474.865	583.061	768.344	514.138
220	1.012	175.096	174.089	1779.52	1757.58	1322.47	1606.83	1454.99	1709.92	1768.36	1816.49	1450.24	1823.38	1571.14	1472.92	1917.67	1912.83	1575.9
221	1.544	175.986	174.978	95.3469	81.1051	89.4282	66.4534	72.8863	83.3311	66.3856	83.1862	74.0256	100.343	108.983	84.0478	93.082	107.303	105.14
222	4.307	176.069	175.062	464.08	439.404	433.063	504.993	615.839	493.971	442.802	449.937	281.26	288.011	363.814	335.954	431.474	423.38	366.53
223	5.892	176.105	175.098	17.7392	17.5148	15.6777	12.2816	11.6109	9.36891	8.23862	12.8247	14.0075	13.7644	24.3106	17.8657	12.4787	16.9121	14.0322
224	6.224	176.105	175.098	10.1436	9.97674	8.95885	7.85004	8.08121	8.10023	5.74855	7.86133	7.8165	11.3009	13.9533	11.5784	8.26551	12.1018	10.3561
225	7.865	176.881	175.874	2.85514	3.65322	3.00645	7.12584	4.95737	4.99121	8.49263	5.91195	5.8393	2.46213	1.03023	1.02209	0.697299	1.08184	0.536931
226	1.002	177.017	176.01	68.9195	82.6091	73.2798	30.5485	62.1362	67.0445	57.1018	65.124	49.9709	95.5766	109.484	90.2185	78.8779	97.6187	64.8626
227	3.122	177.046	176.039	61.3686	45.7144	55.7695	71.9156	64.1263	64.6182	73.6418	80.842	69.145	30.9648	56.4802	52.1288	45.8158	49.3604	51.3561
228	3.464	177.046	176.039	73.5244	88.3209	79.6377	109.15	76.4872	75.0877	114.338	82.3283	83.7641	50.1414	76.761	55.576	66.5874	52.5142	69.1096
229	4.235	177.072	176.065	19.4554	31.8819	31.2607	36.8197	23.9608	37.1811	32.3926	32.622	34.7633	20.512	10.1575	23.8273	13.1758	29.6522	11.5851
230	0.895	177.977	176.97	16.946	18.4055	18.0207	21.2322	20.1714	25.692	27.4787	20.7923	20.2638	15.7102	19.6914	19.716	16.016	16.2441	17.5266
231	1.096	178.048	177.041	280.809	255.585	251.556	257.39	268.556	250.401	323.125	220.3	226.107	326.125	307.961	292.818	356.159	275.633	280.365
232	7.053	178.877	177.87	3.86207	4.19311	3.8809	9.63132	5.92615	5.91792	11.2248	6.46124	6.85162	0.356721	0.389618	0.417566	0.525512	0.520779	0.436544
233	1.325	179.985	178.978	5.73852	5.21891	4.16475	5.52008	5.31398	4.57983	4.63746	4.25328	5.693	6.95362	6.28604	7.30205	5.93875	7.30435	7.67711
234	6.008	181.006	179.999	5.37534	4.92973	4.84646	4.75947	6.37594	9.21352	6.39249	5.58915	6.13169	0.560775	0.474251	0.506601	0.511869	0.628728	0.475657
235	1.451	181.074	180.067	1290.63	1214.94	1286.24	1151.2	1291.63	1165.53	1156.02	1341.52	1074.56	1495.92	1431.17	1252.67	1195.76	1494.29	1364.78
236	1.242	181.074	180.067	411.744	409.666	379.451	336.907	343.585	433.327	370.479	323.042	301.567	472.61	462.855	374.523	410.417	481.411	419.465
237	5.258	181.074	180.067	20.1285	18.5299	18.8048	27.0318	23.8347	24.5307	24.2196	26.0579	24.9385	8.50399	8.07945	8.42606	7.88551	8.02035	8.04958
238	3.746	182.014	181.007	651.812	589.748	623.643	586.455	612.005	490.448	493.462	637.615	588.26	804.018	718.607	646.225	715.608	786.665	752.29
239	4.692	182.056	181.049	48.8364	64.9991	46.8705	39.2031	62.7213	41.9721	50.7473	55.8921	41.6004	55.5982	78.1227	58.3938	53.8853	49.2246	72.7049
240	1.136	183.051	182.044	527.056	643.082	612.468	347.183	606.152	634.833	433.285	503.718	585.489	668.104	675.637	739.115	728.923	564.485	683.552
241	1.238	183.051	182.044	527.056	522.871	515.298	394.537	523.532	634.833	326.268	503.718	479.776	668.104	637.109	562.581	606.587	564.485	742.348
242	7.025	183.163	182.155	60.5944	60.0619	57.9691	166.058	4.94432	4.38354	3.31965	5.20502	17.958	5.96107	264.215	87.0125	7.05526	2.78818	28.7702
243	0.887	183.938	182.93	2.61264	3.37322	2.58065	2.86754	2.92813	3.74749	3.33532	3.53336	3.41132	3.67024	3.24943	3.20164	3.7539	3.48505	3.12017
244	10.279	184.02	183.012	7.41923	7.46249	6.78827	4.48939	11.3751	4.46926	4.39013	5.13223	20.4983	10.6168	8.85113	4.34674	12.8092	8.53521	10.4263
245	10.758	184.02	183.012	13.547	11.7516	18.4223	6.24522	27.704	7.08885	6.71385	7.31074	36.4138	32.1096	12.5512	6.12612	17.8793	11.4349	15.4925
246	10.921	184.02	183.012	14.2159	16.8848	14.1625	10.1755	24.2952	9.95547	8.72837	8.7774	40.9109	21.1262	14.7492	8.09599	21.8623	16.7585	18.0696
247	1.594	184.035	183.028	46.5774	42.7757	45.8119	57.1501	42.3014	61.1306	51.3445	52.769	47.8271	30.6123	27.3373	29.9545	28.7982	31.4445	36.6042
248	7.389	185.015	184.008	8.61207	5.24487	7.16073	10.941	7.44614	7.77335	7.58725	8.33062	8.91415	7.18705	5.3417	1.26947	2.28102	5.4415	1.69156
249	1.297	185.067	184.059	41.5528	43.4295	39.9347	37.5467	44.018	64.384	22.8675	43.8804	38.7155	55.3219	60.0307	54.0992	54.6176	55.2472	77.4568
250	5.653	185.142	184.135	7.09477	6.24682	6.5139	4.71145	4.07373	2.19525	2.31038	4.32502	5.19162	5.88418	11.4923	8.5285	4.42424	6.13722	3.86605
251	1.14	185.993	184.986	935.19	1017.89	1019.47	614.21	689.126	916.683	1125.31	662.028	802.657	1304.66	1697.02	1501.89	1352.15	1220.56	1371.1
252	1.093	186.03	185.022	20097.2	19871.7	20508.7	27284.3	21155.7	21090.6	18304.8	22730.6	22564.9	14543.8	17105.3	20652.1	16414.2	15762.2	18206.8
253	5.191	186.035	185.028	4.84782	4.74447	4.41236	4.42074	7.51854	2.25359	2.0567	4.34489	8.76244	8.05805	3.30864	6.06599	3.35332	5.0278	4.11696
254	4.934	186.035	185.028	23.3284	23.9813	22.4465	20.7538	35.1197	13.6442	15.2745	21.5647	40.1002	36.1935	17.0114	29.0218	17.6718	23.4443	19.0676
255	1.437	186.101	185.093	51.7655	53.3523	54.4241	47.0702	47.6719	43.0173	36.7791	45.8585	44.0668	91.8609	54.1307	47.3754	51.3164	78.3078	52.0234
256	1.674	187.03	186.023	21.4338	25.8506	23.2007	25.0929	23.8976	19.9418	31.196	26.5907	23.6922	19.0929	17.4381	24.7594	18.1934	22.9168	14.603
257	5.29	187.121	186.114	2194.09	2214.1	2192.91	3367.91	878.406	1054.04	638.629	1181.25	1379.6	2275.69	4110.68	2086.32	992.184	1343.61	1070.16
258	12.268	187.121	186.114	94.0913	74.4151	63.6035	123.528	29.0688	31.5026	25.6523	30.9274	29.6798	72.9014	284.571	132.476	67.8801	62.2198	112.931
259	12.106	187.121	186.114	45.7554	30.407	32.0936	54.3361	26.1136	27.0568	19.7039	23.0444	21.9842	67.806	189.936	98.2069	48.4076	52.3354	89.4141
260	6.742	188.061	187.054	2.93702	2.93091	2.73242	1.75206	2.96824	3.5957	1.7233	2.90991	2.65848	2.95019	3.8774	3.13925	4.03023	3.16689	3.1469
261	1.439	188.116	187.109	200.833	205.81	206.07	165.837	192.39	156.82	154.753	189.531	154.127	398.527	265.579	189.422	174.363	255.977	223.517
262	3.177	188.116	187.109	223.25	189.106	226.908	177.938	220.236	90.3112	153.728	217.126	124.542	336.766	368.422	251.438	195.415	275.495	316.853
263	2.86	188.116	187.109	168.103	182.619	151.535	162.792	191.767	16.1376	111.904	163.227	104.904	302.313	287.526	204.688	137.835	175.989	275.662
264	1.82	188.116	187.109	46.6139	49.9513	48.0381	25.5446	37.7642	18.1695	27.0941	23.8613	27.342	152.511	88.7917	53.4435	33.038	70.1786	67.2519
265	1.678	188.116	187.109	176.43	173.776	220.588	128.365	138.832	109.167	102.408	137.383	110.216	600.789	375.129	196.393	167.038	235.369	211.917
266	7.268	188.142	187.134	11.6655	11.9745	9.20273	9.25744	10.1699	8.42604	6.85253	8.27553	8.82273	12.6152	13.4912	10.4042	61.5079	12.1757	9.93663
267	1.626	189.054	188.046	94.9652	80.9795	79.0832	66.8831	83.2541	82.0738	67.3301	86.3112	72.0506	124.774	93.8926	86.5595	99.0169	125.424	107.327
268	7.059	189.056	188.048	6.3112	5.91288	5.57407	5.72374	4.98056	5.27236	8.69406	5.64079	5.2931	6.71108	8.36859	7.0479	8.01987	6.27326	7.17146
269	1.073	189.064	188.057	1600.59	1506.21	1570.79	2043.22	1877.71	1146.5	1341.21	1914.64	1368.24	1452.08	2223.01	1530.32	1742.83	1401.23	2069.37
270	1.45	189.064	188.057	1223.35	1219.96	1204.81	1592.35	1328.09	1058.99	1069.32	1349.54	1004.21	902.172	1393.27	956.188	981.388	894.591	1230.3
271	4.594	189.101	188.093	21.5728	17.9706	17.5004	27.3501	20.4174	31.6674	26.4537	19.7025	24.2067	11.8507	18.2152	9.11819	12.404	14.1341	11.5724
272	5.428	190.085	189.077	9.98623	9.66042	8.86539	8.80573	9.97825	7.59046	9.67066	9.85987	7.46612	13.7887	10.8644	7.60587	7.24287	14.1487	8.02866
273	1.584	191.045	190.037	69.8648	73.153	67.2304	50.6559	63.0252	55.9618	93.0122	42.1755	103.189	45.1459	109.186	84.4049	50.5678	38.7068	30.5946
274	3.814	191.062	190.055	1895.52	1664.49	1695.64	2964.11	1911.57	879.725	1729.23	2124.74	1904.93	1506.69	2498.85	1378.24	1623.35	1493.5	1889.24
275	3.989	191.062	190.055	1610.12	1647.9	1594.86	2394.87	1740.03	2418.51	1431.73	1969.52	1452.78	1517.27	1913.15	1066.47	1429.86	1273.04	1658.72
276	4.234	191.905	190.898	7.98059	10.7903	9.02704	22.0267	15.3596	30.4167	28.4577	34.2825	15.8768	0.949639	0.78491	0.88096	0.98965	1.02575	0.929706
277	1.079	192.027	191.02	9727.87	12113.7	13695.1	9594.25	9801.09	17073.3	11368.5	12573	12965.3	6098.33	20601	13263.5	15715.7	15126.2	16211.9
278	1.443	192.027	191.02	2740.82	2761.55	2760.95	2788.53	2331.35	3088.32	3314.08	2745.21	2965.66	1743.93	4117.07	2250.66	2306.44	2475.07	2287.43
279	0.895	193.966	192.959	25.5561	25.575	28.0024	43.1828	35.365	42.6051	55.3163	36.2791	35.5204	21.8719	30.0426	27.1063	23.2865	19.9172	23.5115
280	6.164	195.054	194.046	11.4961	12.3925	11.4517	18.9394	13.2083	14.3291	12.7744	14.1101	16.2691	2.80817	4.30054	2.99514	2.25867	1.91148	2.50151
281	6.442	195.054	194.046	12.7155	13.7969	12.6622	20.3694	17.2256	14.5158	15.3478	17.3864	19.2208	2.74604	4.24387	1.77797	2.09214	1.99089	2.28924
282	1.089	196.059	195.051	15851.2	15655.3	16395.8	13464.8	13802.8	14303.2	18615.8	14508.3	12970.4	21609.1	21656.5	14084	19838.4	15939.7	16260.6
283	5.971	197.048	196.041	8.00298	7.2941	7.4155	14.281	11.0471	10.7288	14.082	11.5902	12.066	0.534193	0.464935	0.477228	0.476863	0.598671	0.514384
284	5.954	197.142	196.135	12.7165	12.9056	12.9043	11.4809	6.48395	5.07071	4.83779	7.82775	9.20975	7.42055	20.111	14.8055	7.67612	9.93909	7.7334
285	7.729	197.142	196.135	7.58151	7.46828	6.60544	4.97451	4.57152	3.51357	3.53874	4.71779	5.55983	5.78984	6.34849	6.32602	5.37217	6.42354	5.02485
286	1.561	197.968	196.96	80.6703	67.8802	64.36	54.2481	62.895	62.7798	44.3341	61.5721	59.352	90.2409	93.4913	69.0556	93.0647	95.5482	97.2925
287	6.682	198.126	197.119	19.1494	24.5812	21.0502	19.2441	16.5475	17.9154	7.88573	12.9046	18.8726	81.1163	33.2439	25.7744	19.094	22.9817	14.8142
288	4.145	198.137	197.13	61.0044	87.5852	85.7787	117.701	92.9852	102.701	161.25	106.808	95.8246	44.0505	27.7815	45.2006	59.6542	55.1199	25.5298
289	7.619	198.162	197.155	13.5811	16.5229	9.15892	9.35965	11.4306	16.4819	13.7578	11.1592	25.8824	35.9846	14.4008	13.1732	12.8404	27.3525	10.6599
290	5.856	199.031	198.024	4.4882	4.53197	4.65512	7.86814	5.63568	5.81182	6.02785	6.43723	6.75966	1.0015	1.14141	1.14221	0.852042	0.568777	1.32666
291	6.306	199.031	198.024	2.74786	2.51111	2.93099	4.57983	3.44878	3.71684	3.73056	4.3968	4.18712	0.527851	0.552252	0.501024	0.395596	0.462717	0.748116
292	3.747	199.04	198.033	8305.78	7784.75	7967.22	7786.96	7916.5	6449.34	6432.91	8401.91	7796.53	10118.7	9296.94	8447.12	9124.47	10119.4	9673.06
293	1.623	199.082	198.075	1259.51	1185.8	1243.99	989.238	1275.68	1166.18	934.061	1267.45	977.124	1650.18	1385.71	1220.95	1344.6	1662.14	1494.34
294	4.728	199.121	198.114	30.8898	29.9841	30.6432	19.8307	20.5506	15.1343	18.2896	25.5666	20.0537	15.3969	16.1798	12.9058	12.0366	15.7291	13.994
295	5.783	199.121	198.114	12.2173	12.1905	11.4093	9.36337	7.12949	5.295	5.18527	7.92713	9.07323	8.47233	19.8116	12.9076	8.32747	9.66049	8.19645
296	5.416	199.158	198.15	10.2649	9.61145	8.85031	6.21794	6.55398	4.56026	4.32914	6.85892	7.07292	8.07948	13.024	9.01404	6.45324	8.74929	6.54234
297	5.961	199.158	198.15	7.35738	7.34848	7.40615	5.08364	5.33168	4.30809	2.56033	4.61793	4.94248	6.10781	8.86471	6.94467	5.25621	6.15061	5.40886
298	1.123	200.009	199.002	1052.32	1082.56	1020.46	1444.45	1118.39	1222.55	722.169	1143.44	1117.29	612.545	905.098	1054.55	989.398	901.506	1159.73
299	0.963	200.009	199.002	626.035	655.825	624.455	933.426	833.748	821.47	550.698	804.145	733.873	430.205	516.641	588.135	581.232	436.067	668.003
300	5.968	200.048	199.041	2.09406	2.02283	1.62101	4.11633	2.74628	2.82655	4.10423	3.44242	3.27223	0.550357	0.479003	0.546134	0.491292	0.616785	0.529949
301	0.948	200.078	199.07	241.384	248.837	226.332	104.587	212.224	304.638	191.904	206.847	175.153	265.126	247.972	309.989	277.505	321.883	212.075
302	5.973	201.043	200.036	2.19321	2.19287	2.01072	4.20829	3.04864	3.12569	4.41482	3.4263	3.3026	0.55509	0.483123	0.495896	0.495518	0.62209	0.534507
303	8.78	201.137	200.13	16.1642	16.8366	15.4561	10.467	12.2369	10.236	9.40085	12.0417	13.7135	14.2243	18.41	15.6891	14.5591	18.0342	13.9945
304	9.034	201.137	200.13	16.31	13.6355	15.1943	11.4446	10.2618	9.4266	8.55113	11.2958	9.8119	14.0086	20.6431	11.6147	12.6687	12.4795	12.0469
305	6.029	201.137	200.13	90.1803	117.894	111.202	83.5147	63.0242	68.618	35.4092	69.5852	83.2251	305.298	168.021	107.046	68.3587	96.6223	61.1743
306	7.809	201.137	200.13	20.9264	23.2213	19.8747	13.7587	22.4953	14.2591	13.4936	17.4506	18.8605	22.1146	32.8733	18.0071	18.1155	21.4742	20.7776
307	1.431	202.046	201.038	320.385	438.49	352.563	365.001	278.535	651.798	532.518	793.971	241.765	542.573	394.399	311.37	374.862	641.488	262.392
308	3.138	202.132	201.125	37.5489	34.4543	36.0123	20.6247	22.1214	14.4371	19.6671	25.5946	21.0755	110.762	56.1322	36.0479	31.3213	46.2185	33.2682
309	1.638	202.132	201.125	228.671	240.865	245.775	117.539	173.903	105.563	127.939	163.401	111.846	727.261	398.784	280.928	206.019	312.419	292.163
310	2.829	202.132	201.125	23.9428	25.3225	25.4192	15.8624	23.3471	13.2299	17.292	17.472	18.5075	122.667	45.3793	23.347	20.4312	32.9928	34.3989
311	1.45	202.132	201.125	48.9843	32.388	29.9714	24.9975	28.845	20.1867	32.513	28.6862	20.0457	44.149	44.8879	36.9431	29.5148	22.1223	30.0203
312	1.55	203.005	201.997	664.711	661.948	634.813	512.517	573.031	629.404	474.802	589.707	545.468	732.356	802.684	670.093	749.341	778.745	824.309
313	1.075	203.043	202.036	470.146	455.352	555.151	671.972	542.338	633.711	388.168	610.581	638.744	345.335	430.393	483.538	473.102	436.029	449.159
314	1.079	203.08	202.072	518.657	575.706	563.222	480.038	586.249	358.504	422.401	602.631	463.666	576.827	763.752	551.841	562.79	419.837	813.47
315	1.699	203.08	202.072	1362.38	1369.78	1324.48	1343.04	1449.99	1328.91	1048.25	1468.52	1157.57	1160.84	1798.76	1143.05	1105.4	882.602	1777.95
316	5.628	203.116	202.109	188.949	187.302	186.541	263.504	261.897	279.647	249.664	214.569	206.827	90.8952	147.787	69.9143	102.416	130.6	88.8311
317	5.537	203.116	202.109	22.9706	19.8748	19.3047	29.188	21.4157	41.0553	27.127	22.3793	28.0086	9.84092	14.9197	8.16066	11.4638	12.0333	9.41125
318	1.45	204.075	203.068	10.0587	7.21319	5.22114	6.798	7.06983	11.7336	9.08679	7.78721	5.72275	9.86017	7.09415	7.9204	4.16931	5.13055	6.31212
319	3.681	204.09	203.083	2553.22	2315.63	2036.7	2728.36	2175.68	2905.93	2338.34	2501.92	1991.35	2495.87	2550.44	2393.49	1713.06	2048.64	2261.48
320	3.372	204.09	203.083	1127.85	1163.9	1481.82	1995.95	1891.47	429.844	1112.21	1598.6	1503.46	1411.13	1771.92	1095.77	1012.32	1222.4	1449.08
321	5.923	204.09	203.083	5.04207	5.27443	5.11032	6.3968	4.95564	3.51671	4.1625	5.43347	4.87253	4.25107	7.6432	4.732	3.9876	3.52491	5.41693
322	1.445	204.111	203.104	82.286	87.6345	85.1557	65.943	70.9155	59.6213	56.1088	77.5135	62.5025	125.324	124.029	93.3355	99.0098	121.106	105.769
323	7.402	204.137	203.129	11.9422	11.9615	8.96311	9.83142	8.18082	11.0771	11.3925	8.80566	13.0515	9.45038	11.1972	14.2122	12.276	11.1395	8.99456
324	1.015	205.012	204.005	312.008	347.396	315.599	169.154	289.981	304.018	410.218	319.858	223.322	405.753	412.739	422.15	388.437	407.178	316.624
325	4.21	205.035	204.028	27.0872	28.653	28.7735	46.2147	38.0967	38.6443	23.7689	27.3761	31.3619	1.82659	2.84667	2.74694	1.28586	1.16258	2.08528
326	4.201	205.074	204.067	17.4895	15.7468	15.3519	16.3837	16.3474	14.542	13.2615	5.98528	14.7446	15.6421	15.8463	15.747	5.12986	15.7055	13.8908
327	4.906	205.078	204.07	67.4128	68.0365	65.5086	125.966	76.8161	50.1481	60.9775	84.9851	65.7526	40.5913	70.6272	43.6907	58.208	62.99	58.4459
328	1.731	205.095	204.088	50.3756	48.4025	45.2236	25.7603	46.5925	34.0427	32.6276	44.2542	31.1874	83.3377	69.9361	74.1948	51.1298	36.1574	74.3306
329	1.073	206.043	205.036	336.091	370.452	403.876	501.749	422.654	456.397	343.391	483.461	559.394	157.543	578.774	365.894	575.188	402.106	460.237
330	1.539	206.043	205.036	102.493	85.0963	84.6857	95.0423	89.3048	105.507	85.5297	99.6132	114.987	26.5468	121.715	59.7432	109.205	86.5582	81.7004
331	1.455	206.043	205.036	67.0062	83.8743	77.3792	86.0162	65.2635	73.4684	83.6646	85.2404	97.4251	20.4691	73.6653	57.9165	48.5015	46.2741	47.0894
332	1.629	206.073	205.065	22.9857	21.2483	20.7528	26.2467	25.7858	20.8167	16.2037	23.1789	18.1632	38.377	23.932	18.4673	16.7925	24.9966	21.0662
333	8.535	206.167	205.16	7.19432	7.05197	6.86333	5.23714	6.54608	3.54688	3.59076	4.5763	5.74326	4.31779	11.857	5.71277	4.49265	6.693	5.25326
334	1.288	207.01	206.003	133.707	141.273	134.609	145.073	115.779	134.058	92.5771	140.961	141.414	141.473	126.175	122.965	151.943	159.232	175.092
335	6.017	207.054	206.046	2.71639	2.8712	2.54562	4.58086	3.82624	3.70177	3.1596	3.66872	4.22121	0.489399	0.400446	0.427762	0.432209	0.530882	0.427609
336	8.872	207.072	206.065	6.8373	7.25342	6.8202	13.3996	11.9682	14.0923	4.57804	9.56139	8.84277	2.07542	2.54958	2.03671	4.03248	2.93419	1.11017
337	5.72	207.09	206.083	637.884	634.751	623.526	755.832	640.664	408.646	494.54	641.748	519.074	664.327	1040.96	549.137	554.563	589.171	851.338
338	6.383	207.126	206.119	38.2525	42.7942	40.594	29.9725	36.3679	29.151	27.4527	37.8794	36.0011	7.40262	8.8153	7.40527	6.3929	1.45709	5.92801
339	1.538	207.923	206.916	12.2096	9.07529	6.63011	4.4642	7.0907	5.7662	4.33527	6.3491	5.12904	13.1911	10.5169	9.45247	11.3726	10.4628	10.3686
340	1.571	207.996	206.989	250.758	233.21	237.597	174.675	228.665	240.356	151.224	219.787	201.203	320.669	277.347	255.022	322.46	352.238	354.282
341	5.493	208.02	207.013	10.3754	8.75617	8.79342	9.74486	13.9653	6.14749	4.80185	5.1161	11.0435	10.7167	9.45601	4.83895	12.5646	12.6876	10.2774
342	9.475	208.147	207.139	23.6679	14.0705	23.7012	14.1363	21.1618	31.7935	15.1383	24.3424	44.6334	41.9082	16.5408	22.1028	22.455	42.2817	35.8633
343	7.868	208.853	207.846	5.41639	5.52469	4.73916	13.8148	8.67846	8.35149	14.4306	8.37161	9.38061	2.63743	1.10358	1.09486	0.746945	1.15887	0.57516
344	5.413	209.069	208.062	65.3757	65.6344	69.4307	127.924	97.4167	92.4536	91.9128	106.144	118.517	2.67907	2.52925	2.25507	2.95039	1.68575	2.22719
345	1.066	209.072	208.065	165263	161547	164758	112064	160863	135363	201102	159824	125139	193737	182674	187774	182416	197242	156050
346	5.29	209.103	208.096	142.539	149.126	150.95	228.655	54.3817	69.5698	39.1779	75.2356	94.4334	145.907	274.452	138.015	60.3319	82.7675	65.3171
347	7.742	209.142	208.135	8.3074	11.2503	9.76761	6.77498	13.3739	9.64448	9.15381	13.0061	11.3048	8.23386	6.85098	4.28088	3.00552	10.214	8.27466
348	7.663	209.142	208.135	10.2806	10.4761	11.0925	6.31108	13.2027	8.39557	9.13913	12.2908	12.1239	8.23386	7.47066	6.40829	5.13822	10.214	8.27466
349	1.277	209.991	208.984	417.294	424.391	402.115	273.994	376.549	348.334	447.833	407.331	287.639	602.163	501.819	462.879	479.344	608.649	388.002
350	7.723	210.093	209.086	12.8448	12.619	7.8124	16.2549	7.96728	3.63543	31.0453	6.48063	7.72259	14.0896	17.5299	8.07544	3.49073	11.5741	12.6416
351	1.734	210.101	209.094	37.433	38.6761	37.4127	30.5928	27.0004	50.8608	37.7696	30.0315	30.4214	21.1372	54.6331	44.2272	44.1907	26.8549	55.3144
352	8.852	210.162	209.155	35.4933	43.7072	29.3945	27.3244	47.0225	45.0081	42.5916	33.4661	60.1048	71.6681	43.055	42.1449	46.8342	77.184	38.4018
353	9.39	210.162	209.155	16.7234	16.6682	15.7576	21.7176	18.469	17.1015	15.6009	16.8173	16.8042	16.3776	15.7853	14.4955	14.8653	14.7135	15.4248
354	0.895	210.957	209.949	4.80205	4.34085	5.02937	8.14687	6.03067	7.64077	10.4675	6.89236	6.2964	4.75609	6.02665	5.22332	4.25691	4.16158	7.13377
355	1.455	211.046	210.039	51.3988	48.5916	50.3306	61.6055	55.8357	40.7035	34.2455	54.1686	43.9057	49.9934	65.8443	40.4448	55.4688	53.9743	72.7745
356	1.627	211.046	210.039	92.2365	91.1297	91.1291	77.0136	87.4313	117.338	111.886	91.0161	79.7531	72.7081	98.2763	83.075	88.0754	77.2213	96.276
357	9.563	211.085	210.078	19.5887	19.7942	19.5063	15.7645	13.9718	11.077	11.0171	12.8902	16.6009	18.7232	34.4632	24.6785	17.9032	20.4004	18.7993
358	5.918	211.085	210.078	4.9292	6.06986	4.93597	8.94719	7.89404	7.27358	7.02033	8.36939	8.28534	2.00246	1.8514	1.06092	1.62466	1.62816	1.57207
359	1.901	211.983	210.976	27.5536	33.7832	28.892	47.1128	30.9267	47.15	21.2734	29.1131	28.5882	35.6154	25.2088	37.355	40.3167	17.5463	50.0489
360	1.748	211.983	210.976	30.2004	17.6987	20.0517	28.0781	25.7208	49.3436	17.4777	26.7195	21.6844	21.1266	17.126	25.1262	24.7131	19.4183	31.3874
361	1.129	212.009	211.001	987.975	880.39	990.861	1044.76	888.46	1204.12	832.018	1039.01	882.968	1407.45	1410	1213.76	1030.9	1212.98	1608.03
362	0.985	212.009	211.002	266.696	282.799	270.807	261.459	305.452	319.282	266.282	313.96	277.753	264.144	423.249	292.127	271.68	1210.89	353.479
363	0.987	213.028	212.021	81.5844	84.5545	86.9314	41.4887	52.5832	71.7179	104.384	54.3543	54.3774	79.7744	92.2268	90.68	83.7387	102.89	56.3293
364	5.37	213.101	212.093	12.6278	12.8558	12.091	15.6119	12.6571	13.6152	14.8129	12.8763	16.0413	7.71269	15.7172	10.2057	10.0989	9.60628	11.0727
365	6.661	213.137	212.13	7.60767	7.80192	7.75809	9.42024	4.70111	3.26261	3.33206	4.98656	5.7527	4.91796	11.7126	7.08194	3.54796	3.88393	4.3288
366	6.451	213.137	212.13	20.6809	21.4871	21.5154	17.9004	12.6458	8.91421	8.33692	13.9797	15.302	11.8733	37.1895	22.7867	12.9927	15.7125	12.7124
367	0.946	214.093	213.086	672.015	751.503	718.326	335.003	678.566	809.946	682.032	610.059	509.179	978.89	831.818	935.622	861.646	1015.13	684.495
368	1.678	214.132	213.125	167.256	169.676	163.566	201.061	122.062	166.303	170.928	111.277	149.116	171.587	159.968	158.221	131.746	165.793	104.556
369	5.444	214.132	213.125	6.89185	6.50397	6.08362	7.53696	7.0033	6.12537	8.43778	7.16619	6.33725	5.48131	6.81629	5.5759	4.78595	4.0446	5.38897
370	4.86	215.116	214.109	31.0028	31.6394	30.4885	10.7982	18.7294	12.8447	12.471	21.0778	22.0315	23.0502	52.5778	37.9361	21.9	28.2499	19.9158
371	6.683	215.153	214.145	157.343	266.008	213.68	197.244	162.968	151.227	61.9127	127.335	194.29	893.005	358.955	253.985	157.967	221.977	118.322
372	1.014	216.04	215.033	839.782	907.922	896.564	501.703	1135.85	536.529	947.116	902.434	469.963	1889.84	705.825	872.836	890.217	1239.47	973.746
373	1.634	216.073	215.065	267.653	258.602	274.089	204.567	273.021	264.368	183.148	270.469	229.163	357.688	317.695	263.421	310.893	400.429	368.315
374	2.09	216.094	215.086	186.383	188.999	170.015	272.434	159.253	213.051	300.403	216.77	193.295	155.871	93.4646	76.8125	102.871	80.3403	90.984
375	1.79	216.094	215.086	124.332	126.953	131.71	186.197	143.497	98.0975	270.974	162.379	138.601	86.612	58.0231	74.4956	68.0104	79.6359	61.0794
376	1.448	216.111	215.104	25.546	28.0305	26.7951	26.4689	22.8712	21.4967	19.1628	25.4048	18.9267	40.5615	27.7867	23.4926	21.7585	33.7838	24.6669
377	1.982	216.148	215.14	26.1391	33.4502	27.7183	17.2956	21.0342	18.319	19.8963	16.513	17.2217	111.266	59.2467	31.3309	30.5664	36.1413	39.5697
378	4.14	216.148	215.141	19.8212	18.7862	17.9873	23.912	20.1465	22.5652	33.9416	23.4804	20.4708	16.7578	5.01482	9.76764	11.899	11.1946	10.1552
379	1.333	217.039	216.031	636.751	683.65	699.781	737.987	526.817	742.527	397.685	695.693	724.401	713.63	395.116	628.146	454.315	757.521	772.571
380	3.984	217.048	216.041	20.665	19.2977	11.0901	12.3729	12.5551	11.5581	12.0813	12.2956	6.97323	12.8806	18.2155	10.507	8.51085	10.7872	26.4
381	8.348	217.05	216.043	2.56439	2.68992	2.71983	3.76306	4.01168	3.76636	4.65481	3.95104	3.63166	1.22436	0.979404	0.927614	0.634993	0.557515	1.39656
382	1.438	217.095	216.088	7.83471	7.44903	6.78583	7.6963	8.46379	7.42105	8.42736	6.81259	6.70245	10.216	9.99505	8.15082	8.69786	6.75206	4.0442
383	4.817	217.132	216.124	168.567	168.003	165.642	136.686	105.167	88.1395	66.1882	120.908	112.788	146.027	273.924	183.599	107.075	152.102	111.305
384	7.999	217.132	216.124	7.83761	7.62653	7.50104	4.98824	5.1637	2.88303	3.2197	5.42666	5.27227	5.03259	11.3098	7.78665	5.29521	6.55597	5.01275
385	0.891	217.945	216.937	19.1109	19.8311	17.9563	17.2773	17.3511	21.0731	18.8424	20.6203	16.8716	19.9355	23.0309	20.7105	22.4432	19.0269	21.155
386	0.898	217.977	216.969	5.18734	5.29715	5.11725	9.06544	6.92691	8.78374	11.2469	7.78235	7.0906	4.1605	6.4559	5.321	3.50014	3.30003	4.70908
387	1.444	218.091	217.083	42.8414	40.1961	38.6641	45.859	41.5574	47.048	51.9227	39.1525	37.5473	37.6376	40.204	37.0237	33.167	33.7904	30.4331
388	4.904	218.116	217.108	6.17181	5.7542	5.20127	3.63857	7.01825	5.17954	4.6509	4.73866	4.37692	7.76973	5.42223	5.27509	5.18461	6.36026	11.6812
389	1.519	219.075	218.067	74.2307	69.2869	67.942	58.8364	71.1955	78.0826	89.9983	57.4383	61.4102	58.8429	111.447	58.9808	52.9658	59.0158	48.9567
390	5.771	219.093	218.086	3.13903	3.68732	3.78718	5.08113	2.85953	2.4547	3.49106	2.72637	3.85496	4.67418	6.37914	3.61513	3.29925	3.54068	3.17044
391	2.126	219.111	218.104	3001.24	3127.83	2918.4	3397.15	2931.27	1731.73	3143.02	3152.42	2324.19	3182.45	3832.2	2746.27	2510.45	2952.78	2645.76
392	2.49	219.111	218.104	2638.22	2764.12	2736.52	2852.06	3134.65	2259.91	3035.6	2913.87	2715.6	3440.16	3492.95	2391.5	2258.5	3168.5	3021.01
393	2.849	219.111	218.104	39.6659	42.1255	41.3431	30.006	53.2217	47.8837	42.0303	43.4127	34.7832	64.5511	58.9983	58.7662	34.7559	35.615	65.4556
394	1.598	220.012	219.004	12.2464	9.81912	13.4642	18.6356	9.84408	15.8018	17.0783	11.0901	13.0451	5.09287	3.16703	3.94442	6.14718	5.54539	2.93281
395	0.954	220.986	219.979	114.01	115.802	111.115	108.293	123.456	129.631	80.0103	105.335	106.147	87.769	111.065	116.502	115.872	98.8272	120.731
396	4.356	221.072	220.065	246.506	232.803	233.751	263.576	232.591	501.329	341.008	196.29	229.811	183.143	306.271	145.354	175.929	250.681	109.262
397	4.258	221.072	220.065	193.653	194.567	189.103	233.874	186.591	106.225	293.538	158.124	224.02	149.284	284.196	147.792	149.196	200.151	95.853
398	6.372	221.106	220.098	6.27825	6.49499	5.79429	8.30867	7.14777	4.24677	5.22845	6.8747	5.84134	4.71727	8.4626	5.06745	5.14129	6.45927	6.77003
399	9.28	221.155	220.147	14.5765	12.1159	19.2607	10.5055	12.4624	54.0204	7.77259	26.4299	34.3727	47.3671	18.53	47.5453	19.1763	44.4653	34.1658
400	0.954	221.991	220.983	114.01	115.802	111.115	108.293	123.456	118.544	72.5496	105.335	106.147	87.769	111.065	116.502	115.872	98.8272	120.731
401	1.739	222.012	221.005	87.143	120.364	89.6848	84.0098	131.492	213.756	85.4531	114.293	104.968	73.3859	79.2179	87.5249	70.9096	63.7295	74.0615
402	1.112	222.068	221.06	1052.79	1133.96	911.601	1247.25	815.879	724.694	903.246	958.424	1140.7	1077.86	917.876	843.98	1120.04	993.771	930.128
403	0.974	222.068	221.06	1234.08	1295.25	1323.11	2020.95	1114.08	2017.08	1228.84	1308.75	1517.31	1028.22	1163.48	1180.65	1247.05	995.564	943.694
404	6.636	222.074	221.067	9.47128	10.6977	9.21193	8.5797	11.9759	9.21496	14.3085	10.0943	9.1555	8.7154	11.3382	8.36205	7.99543	7.57463	9.23028
405	6.7	222.087	221.08	6.36848	7.71509	8.03568	5.71434	9.20403	3.93861	7.49441	6.86965	3.97115	5.63869	13.0272	9.49091	8.04541	7.18744	14.4155
406	3.842	222.101	221.093	82.8244	71.8622	69.8141	66.8233	65.6912	63.8382	49.4913	62.6601	51.4328	166.871	113.122	89.2407	72.5599	108.492	97.486
407	2.906	222.101	221.093	37.0346	33.4967	27.9347	19.1276	21.5358	11.0095	10.8762	17.583	20.2586	144.498	60.7193	38.152	35.2775	53.2846	40.4771
408	3.617	222.101	221.093	45.1009	44.5508	48.4143	45.8777	40.7	13.2753	27.5863	42.7419	41.5329	101.906	68.1278	55.1571	46.4211	59.6562	56.0818
409	8.593	222.162	221.155	6.35205	6.89144	6.42267	4.94029	2.56265	2.86804	1.91776	3.5103	4.83491	4.91106	15.8774	8.64359	4.14864	5.16595	3.57405
410	1.957	223.038	222.031	206.87	270.957	194.664	209.516	203.208	209.704	206.884	267.778	194.741	256.876	229.629	467.329	204.364	249.746	242.746
411	0.95	223.057	222.05	237.51	239.978	237.891	164.773	216.484	262.435	208.305	214.818	207.92	217.728	223.388	265.233	217.433	247.85	198.25
412	3.831	223.085	222.077	141.655	137.559	131.072	145.851	155.91	173.711	121.322	151.571	110.733	126.394	219.544	116.031	115.694	141.377	179.201
413	3.509	223.085	222.078	87.6313	88.7299	88.3426	83.2048	88.3987	18.1612	74.7576	90.7549	90.1435	113.184	152.423	81.6109	101.707	92.3762	117.047
414	6.721	223.085	222.078	5.23778	4.68068	4.68986	6.658	5.61185	5.77972	4.86848	6.32198	6.60814	1.76601	1.89815	1.78534	2.43482	1.37712	2.82199
415	6.029	223.119	222.112	6.31628	8.51322	8.48071	6.18082	4.54061	5.05155	2.3045	5.3699	6.25007	24.2825	12.8917	8.00053	4.75903	7.46306	4.64687
416	5.92	223.877	222.87	4.16358	4.57425	4.28241	8.90885	5.91271	5.49475	10.8809	6.42149	6.69483	0.513701	0.354218	0.534059	0.50627	0.537918	0.467258
417	7.026	224.103	223.096	32.5082	39.5496	24.2112	23.8932	34.0933	26.1457	21.2136	24.0759	25.9146	54.7963	44.9154	34.2054	28.4778	33.5239	33.498
418	4.142	224.116	223.109	45.9189	42.2099	40.6888	56.0611	47.0672	51.1203	78.6921	53.5148	46.4928	22.5715	24.3052	21.6396	11.0386	27.3802	14.6313
419	1.551	224.986	223.979	102.655	98.9859	97.2926	82.1307	93.8364	94.9967	67.4228	97.1628	83.4412	114.153	133.042	99.2046	120.341	135.854	127.22
420	1.699	225.062	224.054	357.085	361.169	363	345.111	391.445	384.545	259.736	393.445	312.204	316.696	479.763	309.545	312.941	261.294	507.665
421	5.256	225.064	224.057	23.9237	23.8504	23.8385	39.6497	33.0749	21.2053	32.8698	35.0715	33.2177	3.94639	5.59203	5.42469	4.13528	3.83031	4.08674
422	6.376	225.137	224.13	93.245	96.8461	102.788	74.5136	90.0883	67.5147	68.9941	92.6899	84.2821	17.4406	26.8493	17.878	16.438	16.5706	16.7521
423	3.686	226.072	225.065	308.765	343.62	267.522	394.389	281.694	263.913	344.354	346.624	293.452	323.919	390.468	342.691	252.968	256.28	313.17
424	3.372	226.072	225.065	227.323	187.517	272.304	282.568	327.347	174.49	175.975	264.615	232.624	248.705	243.889	187.433	162.08	244.902	250.102
425	1.785	226.096	225.088	29.1943	27.0086	25.3611	3.53623	4.31305	4.18069	2.91063	3.44611	5.34249	82.8536	95.0301	52.9937	19.4451	27.8653	69.8211
426	9.949	226.118	225.111	21.5302	14.329	11.5615	8.52831	15.5062	23.7779	1.68418	5.77419	15.6496	52.8502	9.4165	19.3544	20.0527	22.4539	8.23907
427	12.339	226.194	225.186	14.5603	14.9181	14.7322	18.0967	14.0015	12.9607	12.0287	13.0212	17.3896	18.8687	14.2488	14.9606	12.7063	19.5624	15.1595
428	1.013	226.994	225.987	108.289	114.806	101.758	24.2774	97.5147	88.36	130.317	85.8392	59.3163	160.145	151.778	133.626	143.061	166.536	91.6544
429	7.363	227.02	226.013	5.40807	5.48153	5.1627	6.22955	6.28585	3.01893	4.62978	7.24244	5.05444	7.05326	6.73835	5.16613	4.1827	4.80661	5.201
430	6.303	227.035	226.028	15.2179	15.1009	15.0406	13.0411	14.5816	11.481	12.57	13.8623	13.7401	18.9598	18.0472	15.9058	18.1545	19.4095	18.6511
431	5.972	227.059	226.051	5.52979	5.4947	4.87417	10.6285	7.26153	7.93531	11.342	8.93766	8.6444	0.553333	0.481593	0.494326	0.493949	0.620121	0.532815
432	3.857	227.077	226.07	30.8977	35.096	36.0047	39.9567	42.8614	11.9958	22.503	33.7061	22.2534	36.1703	65.756	29.4616	33.2242	34.92	46.6686
433	3.985	227.077	226.07	44.5962	44.1132	43.9041	61.2489	46.9913	51.3634	29.5335	57.9724	39.8537	45.7048	71.9118	35.8741	37.1674	42.4773	67.7681
434	5.241	227.116	226.109	11.3991	11.3929	10.7081	7.22223	6.07645	4.67264	3.7727	6.90161	7.20494	6.81088	17.4115	12.678	6.17749	9.42313	6.06032
435	11.532	227.153	226.145	6.47589	5.00549	3.76564	10.3656	0.338933	0.444136	0.325511	0.416447	0.78721	5.15799	20.8599	10.8835	3.88559	3.18237	7.83002
436	7.025	227.153	226.145	99.0555	97.4365	93.7448	259.172	10.6992	9.15842	7.98779	11.5204	30.2297	13.0102	404.96	138.884	13.8111	8.02417	48.4958
437	1.535	228.075	227.068	41.2887	39.3994	43.7774	46.4153	38.3331	42.4439	33.4581	43.6342	45.7652	43.2387	38.6425	33.5609	37.6214	44.3346	31.5124
438	3.945	228.148	227.14	540.462	506.939	511.03	708.203	528.989	423.008	468.234	521.653	506.656	719.376	272.366	259.497	238.383	622.52	231.193
439	10.017	228.209	227.202	123.237	123.941	113.511	127.829	127.343	103.249	89.8789	122.659	133.584	126.045	146.806	112.322	127.63	127.969	134.473
440	13.008	228.209	227.202	56.4493	67.6363	64.4846	65.0687	66.6401	60.3774	49.0081	61.9357	59.6199	76.6017	59.0789	64.8099	63.4497	65.7309	70.1087
441	7.969	229.02	228.013	2.7431	2.46488	2.23681	3.95611	2.74383	2.99535	4.83426	3.19936	2.63745	0.690115	0.842122	1.31803	0.650903	0.520503	0.489242
442	1.505	229.059	228.052	34.2338	36.8747	36.1973	35.9806	32.3592	43.241	44.5423	35.0001	34.8392	24.5762	37.7074	35.66	30.6353	25.7053	31.3265
443	1.292	229.093	228.086	21.931	23.4927	23.0387	12.3334	22.2999	24.8939	17.9408	22.4017	14.3335	34.7475	29.7321	26.9488	25.5068	33.3911	27.8263
444	5.48	229.132	228.125	7.38654	7.51777	7.61913	5.00788	4.50846	3.02558	3.49841	5.35663	5.70183	5.07609	13.6794	8.32963	5.03218	6.16879	4.64219
445	4.72	229.132	228.125	13.1043	13.3437	13.0397	8.42211	9.43656	7.64322	6.55545	10.2472	9.79875	9.38603	16.777	11.0123	8.9047	10.8172	8.74433
446	5.654	229.132	228.125	50.3958	52.2892	52.023	34.4299	31.2704	18.9583	18.7933	35.6371	37.4398	36.8973	96.3115	62.9674	33.9946	47.992	31.388
447	11.233	229.91	228.903	18.0267	17.512	16.8877	14.8091	15.9492	19.2999	16.5905	141.076	12.1313	25.1603	24.4225	18.9644	23.0977	25.2006	25.4398
448	1.122	230.019	229.012	1436.68	1484.42	1499.55	1389.34	1313.59	1541.89	1438.02	1398.28	1462.93	1618.77	1517.43	1549.74	1804.72	1553.09	1871.63
449	0.974	230.019	229.012	505.272	480.213	474.128	498.177	429.412	545.396	523.452	520.37	452.011	462.588	465.205	465.954	474.178	440.116	448.447
450	1.3	230.04	229.033	24.2524	38.5947	40.1155	30.5484	118.711	27.0204	54.8684	36.647	26.1263	39.8785	53.2443	37.139	32.3453	41.8089	35.8408
451	1.47	230.04	229.033	141.611	145.655	138.328	85.1819	108.911	99.2191	133.959	107.932	94.1295	164.975	196.983	169.283	195.363	180.646	118.898
452	5.88	230.058	229.051	12.8805	12.9251	11.8824	15.0962	17.505	15.5216	21.3692	17.0729	15.1353	2.22845	1.79427	1.92639	0.976076	1.01088	1.20809
453	4.73	230.127	229.12	18.6074	20.843	19.8683	20.8404	22.3775	21.4366	20.967	20.1204	17.7741	20.1886	21.0971	20.3095	16.8978	12.6101	17.4233
454	5.004	230.127	229.12	4.37773	4.78093	4.35303	5.49232	4.70161	3.69143	4.08747	4.79483	4.41967	5.19449	7.07101	4.58575	3.67988	3.59105	5.2341
455	4.882	230.127	229.12	49.2978	49.4307	48.8128	43.2978	52.2576	46.4283	51.1926	46.7393	38.4716	41.1884	73.7351	60.7984	50.5665	34.3508	60.4948
456	4.164	230.163	229.156	41.2945	36.0864	33.7017	16.2527	20.0602	6.91971	15.4572	15.3483	17.2476	142.173	56.3513	33.7371	32.8214	48.8736	38.7573
457	4.258	230.163	229.156	41.7593	43.4747	45.6417	23.1465	29.8701	25.7048	22.4768	26.6302	20.5787	189.382	87.9323	46.1445	42.4365	70.2929	55.3714
458	9.076	230.189	229.181	13.13	15.9641	12.1103	8.32417	15.9793	15.6125	8.32447	11.2538	13.2273	22.5888	17.6067	14.2383	7.83161	43.9323	12.0508
459	5.414	231.052	230.044	7.04376	7.23736	7.5887	13.9285	10.8987	10.5042	10.6279	12.4224	13.2337	0.822189	0.865869	0.581023	0.674442	0.880063	0.75413
460	3.983	231.057	230.05	27.7615	28.4738	24.7466	49.2844	23.8684	8.49617	31.9623	27.0078	38.2209	8.70007	25.1678	14.6881	16.1813	11.5929	17.6455
461	4.154	231.057	230.05	31.7211	26.6234	28.0719	51.1665	32.709	62.0207	36.7756	42.6099	48.0191	10.2615	26.6968	19.365	15.5261	13.9514	19.0426
462	5.403	231.064	230.057	45.3328	42.1776	39.2467	52.1353	46.8061	28.9448	32.9515	46.1209	34.896	48.0237	71.4158	35.5833	36.7672	41.4511	57.4861
463	5.199	231.064	230.057	19.5249	18.859	18.0241	22.9001	19.584	13.2471	13.579	19.6874	15.5719	21.7108	31.6335	16.8136	17.7382	19.0555	24.862
464	0.937	231.083	230.076	177.158	185.903	179.001	151.375	196.953	216.437	197.428	180.268	158.985	205.051	185.529	220.857	192.279	205.398	158.998
465	5.352	231.093	230.086	10.584	10.3998	10.2479	26.7248	8.54674	11.3772	23.819	12.539	13.1211	2.48471	2.22774	2.59174	2.73374	1.98065	1.38401
466	5.357	231.101	230.094	10.4958	9.97239	10.9626	10.8804	10.6278	5.88565	9.93269	11.0519	8.66881	11.0993	16.8617	10.3582	8.69008	11.9359	11.1389
467	5.37	231.111	230.104	6.58792	6.25013	6.92729	8.15408	6.27684	7.32353	7.852	6.65198	8.72896	4.26773	8.60817	5.23655	5.24617	4.40282	5.48823
468	5.207	231.147	230.14	57.3731	55.8805	56.3204	36.7227	40.1992	28.4183	26.1244	42.462	44.6142	50.2962	74.3351	52.0533	35.7533	53.7443	34.1046
469	5.559	231.147	230.14	7.2205	10.498	11.3703	5.76865	8.06276	8.66545	3.66766	6.73921	8.64473	31.7995	14.2915	12.0249	6.86355	10.5208	6.48814
470	1.065	232.106	231.099	463.189	396.718	442.696	366.378	419.602	204.858	335.677	337.695	277.726	952.503	721.543	628.763	492.927	563.48	675.165
471	1.455	232.106	231.099	156.214	152.541	150.585	168.382	142.061	139.057	192.904	147.721	119.076	195.728	132.001	126.482	99.1476	123.004	117.926
472	5.526	232.131	231.124	7.38216	7.9912	5.54606	2.35242	5.46759	4.00545	4.05551	3.62853	4.12494	9.01998	3.956	3.34268	3.76989	3.68477	5.5272
473	1.5	232.142	231.135	62.0525	64.3829	59.89	54.9169	56.6314	40.2335	45.5603	54.6869	46.1735	159.806	72.9197	62.8777	45.6224	74.6436	61.9031
474	7.495	232.168	231.161	3.37215	3.1275	2.47215	2.45051	3.55756	2.3324	3.08826	3.08735	2.81804	4.02761	4.30907	2.5716	2.33595	1.99883	3.45941
475	7.636	232.168	231.161	6.0347	6.14823	5.7794	6.54924	8.43734	5.08219	6.84024	6.62489	6.31645	7.77709	7.50509	5.0634	4.52159	4.20647	4.47649
476	4.244	232.931	231.924	34.2681	36.5216	38.2281	41.3934	51.6675	40.0011	62.5947	56.8309	49.4075	1.67202	4.22452	3.26337	2.05781	4.47394	1.65782
477	1.009	233.055	232.047	127.945	132.133	86.5387	66.1745	103.403	137.697	159.227	127.925	54.3915	152.593	186.724	185.938	151.385	146.398	78.7471
478	1.95	233.067	232.059	1398.07	1302.44	1458.69	1419.75	1353.19	1152.72	1354.83	1290.36	998.845	1780.69	1593.74	3300.22	1294.39	1636.59	1728.6
479	2.163	233.067	232.059	1682	1984.29	1750.35	1656.23	3246.69	2554.1	1409.95	1963.57	1690.9	1804.38	2148.09	3299.31	1541.57	1649.36	1580.56
480	1.864	233.09	232.083	96.4269	74.4716	68.9552	80.0199	73.1371	119.605	71.8521	67.0762	83.2903	45.7009	82.9573	50.4617	30.5662	48.9359	44.5035
481	6.534	233.109	232.102	6.23616	5.53105	5.98298	7.50597	6.01185	5.81264	5.3175	6.85172	8.28432	4.36655	6.31312	5.44246	4.43438	4.45235	5.06425
482	3.884	233.127	232.119	17.809	15.5429	19.605	16.5096	22.1592	6.31166	24.3688	20.6133	16.6821	21.1387	20.2382	16.8678	13.9198	12.6317	22.4772
483	4.03	233.127	232.119	69.2309	62.4494	59.0639	57.7426	68.8995	44.6646	80.7521	64.967	55.5243	64.695	65.7581	56.2619	58.3987	46.7373	83.0344
484	4.135	233.127	232.119	49.5204	49.9513	45.6577	40.0471	55.2893	122.363	54.9565	47.9018	41.0924	49.9561	50.6926	51.1887	45.0516	44.1977	50.7014
485	4.501	233.127	232.119	29.3623	29.9766	28.2561	32.854	34.0763	14.6703	56.5851	38.1493	19.0551	20.3144	27.545	32.292	25.8411	24.1971	9.09257
486	0.996	233.91	232.903	261.775	249.506	282.961	370.931	298.298	563.595	289.583	631.529	248.974	287.708	271.749	228.013	214.163	636.422	797.279
487	4.543	234.014	233.007	10.2231	13.9209	5.0333	6.13376	131.648	8.1872	7.05359	5.47982	5.38952	12.6971	12.2655	9.83725	10.5675	142.025	25.1199
488	1.308	234.029	233.022	296.067	326.944	331.708	338.865	294.199	353.026	229.781	325.838	334.635	315.128	273.193	291.204	342.622	360.325	344.505
489	1.042	234.085	233.078	421.218	420.493	359.865	271.704	363.513	255.923	303.768	353.973	266.709	648.424	633.355	514.252	536.205	516.066	652.457
490	2.09	234.104	233.097	102.551	102.385	86.0181	143.839	87.3508	119.845	170.888	113.732	104.485	70.6258	41.9222	46.6296	49.5858	46.3769	47.5247
491	1.314	235.046	234.039	58.6543	63.189	61.2676	45.0202	57.0829	38.8245	55.4418	59.1345	44.1546	73.3143	80.9288	54.7091	60.6066	82.1613	56.6408
492	0.899	235.943	234.936	6.79844	6.25715	6.20124	10.1069	8.41735	10.1336	13.0216	10.4382	8.17448	5.46253	7.84823	6.99713	4.9376	4.81906	6.1685
493	3.975	236.116	235.109	8.81903	12.849	7.41329	10.318	10.9884	6.95832	4.07059	9.58399	5.02116	26.8004	11.2853	7.21183	5.14709	10.9155	7.57592
494	8.637	236.178	235.171	2.87906	2.19391	4.29185	1.44466	5.25837	16.1785	2.01037	4.65239	9.88553	21.0879	1.90201	5.40676	7.10052	11.4624	5.52637
495	7.983	237.083	236.075	2.0537	1.98407	2.30252	3.44005	3.10333	3.61936	1.75569	2.50612	1.70327	0.663411	0.648055	0.429888	0.802106	0.56134	0.464202
496	8.08	237.083	236.076	3.39855	3.43578	3.15224	6.31028	7.10773	8.53909	2.34706	5.65556	5.14361	0.689596	0.503098	0.457134	0.802106	0.562407	0.474795
497	5.877	237.101	236.093	28.1364	27.8464	27.0391	40.6219	32.3478	50.5324	38.0679	28.6987	40.2177	13.3627	13.0454	10.5786	13.5517	14.3181	10.6011
498	6.683	237.134	236.127	11.7096	21.4927	16.4548	15.2839	12.9398	11.168	4.22235	9.54668	15.1761	71.8861	27.3319	20.4473	12.2305	16.9949	8.64146
499	1.537	237.986	236.978	191.586	154.41	150.156	142.142	130.485	149.25	132.046	139.697	122.326	184.993	224.556	174.966	182.91	158.999	179.672
500	1.691	238.096	237.088	41.9956	45.1111	44.6163	37.9783	47.8778	30.8406	36.1933	40.4435	28.3919	71.1848	60.5726	43.5122	33.8221	44.5997	45.7547
501	5.45	238.125	237.117	1.60169	2.01089	1.22615	1.35125	2.13594	0.531509	3.28223	2.51824	2.44825	2.5191	1.65656	1.71193	1.09201	1.06855	2.53116
502	1.9	239.002	237.995	64.3504	69.0058	39.5351	38.2578	47.8406	53.5978	32.0634	40.7541	42.042	25.8892	29.4554	31.5565	33.3019	51.2573	47.819
503	1.451	239.033	238.025	24.6186	17.674	17.195	14.4118	19.2401	18.1303	14.4784	17.7112	16.9266	23.2485	22.2219	21.1687	22.7536	27.313	19.0566
504	6.016	239.08	238.073	19.4636	18.6047	19.3554	31.5934	25.3103	25.5584	23.0032	26.1004	30.82	2.83816	3.2888	2.7435	3.21419	1.99447	3.54439
[truncated: 2,479 more rows]

## Sheet: analysis
No	RT [min]	Molecular_Weight	m/z	Compound_ID	Compound_name	Chemical Formula	Monoisotopic_Mass	Delta(ppm)	Adduct	Score (QI)	Fragmentation Score (QI)	Isotope Similarity (QI)	mzCloud Best Match (Thermo)	mzVault Best Match (Thermo)	QC_1	QC_2	QC_3	5H 1	5H 2	5H 3	5H 4	5H 5	5H 6	SCFM Glu 1	SCFM Glu 2	SCFM Glu 3	SCFM Glu 4	SCFM Glu 5	SCFM Glu 6
[truncated: 348 more rows]

[truncated: 4 more sheets: table 1(analysis 1), HCA data(analysis 1), Data Submitted , Metaboanalyst Output]
