# Supplementary material for: Heme alters biofilm formation in Mycobacterium abscessus
Source: Microbiol Spectr. 2024 Dec 23;13(2):e02415-24. doi: 10.1128/spectrum.02415-24 (PMC11792503; doi:10.1128/spectrum.02415-24)
Supplement: Data S3 — Metabolomics data used for analysis-positive mode. [file spectrum.02415-24-s0003.xlsx]

## Sheet: raw data
No	RT [min]	Molecular Weight	m/z	QC_1	QC_2	QC_3	5H 1	5H 2	5H 3	5H 4	5H 5	5H 6	SCFM Glu 1	SCFM Glu 2	SCFM Glu 3	SCFM Glu 4	SCFM Glu 5	SCFM Glu 6
1	1.059	71.0736	72.0808	6.46612e+08	5.61656e+08	7.50695e+08	7.35525e+08	8.54923e+08	6.73702e+08	7.42019e+08	7.33629e+08	7.14314e+08	6.50534e+08	5.36564e+08	6.97581e+08	5.34066e+08	5.84909e+08	7.03855e+08
2	1.381	71.0736	72.0808	1.37857e+08	1.47317e+08	1.44501e+08	1.65759e+08	1.66024e+08	1.37883e+08	1.68869e+08	1.38659e+08	1.34099e+08	1.3901e+08	1.23516e+08	1.33373e+08	8.8612e+07	1.08512e+08	1.31234e+08
3	1.034	73.0164	74.0236	8.91005e+06	9.63126e+06	9.73502e+06	1.18498e+07	4.1671e+06	1.05165e+07	9.87664e+06	9.04031e+06	1.12025e+07	7.3786e+06	6.82589e+06	8.90291e+06	7.18921e+06	7.66519e+06	8.68298e+06
4	2.083	76.0313	77.0385	1.27152e+07	1.35663e+07	1.05309e+07	1.46036e+07	1.38034e+07	1.06606e+07	1.512e+07	1.55238e+07	1.00754e+07	9.25363e+06	8.11909e+06	1.07069e+07	7.41831e+06	7.30896e+06	9.68389e+06
5	1.895	76.0313	77.0386	7.2378e+06	7.5447e+06	9.63011e+06	1.02148e+07	9.84484e+06	9.71545e+06	1.24828e+07	7.97583e+06	1.05185e+07	5.69193e+06	1.22681e+07	8.86504e+06	6.15639e+06	8.42378e+06	7.05529e+06
6	12.578	78.0469	79.0542	4.19008e+06	4.75955e+06	4.75767e+06	3.56433e+06	5.06492e+06	3.65324e+06	4.57907e+06	3.99863e+06	4.96711e+06	4.19084e+06	2.34232e+06	3.52845e+06	4.01866e+06	3.69805e+06	4.15435e+06
7	12.05	78.0469	79.0542	1.41515e+06	1.14846e+06	1.00294e+06	3.58152e+06	751337	795193	793555	1.49062e+06	1.86215e+06	3.80213e+06	7.961e+06	8.3327e+06	3.23269e+06	2.90066e+06	5.7787e+06
8	12.047	80.0112	81.0185	739019	536747	440516	2.60465e+06	51592.2	85137.5	71163.8	69248.5	81272.3	3.04482e+06	5.13602e+06	5.69847e+06	2.49039e+06	1.88376e+06	4.14278e+06
9	12.211	80.0113	81.0185	1.74954e+06	1.42597e+06	1.25334e+06	2.49969e+06	41438.2	39490.2	48281.5	41836.2	77343.7	1.63057e+06	2.90542e+06	2.69573e+06	1.23117e+06	1.01546e+06	1.96658e+06
10	12.579	80.0626	81.0699	2.23537e+07	2.14463e+07	2.1346e+07	1.83973e+07	1.79013e+07	1.75625e+07	1.8876e+07	1.82238e+07	2.23457e+07	1.94942e+07	1.34423e+07	1.54677e+07	1.81912e+07	1.85804e+07	1.70851e+07
11	0.865	81.0066	82.0138	9.20796e+07	1.0155e+08	1.09173e+08	1.3388e+08	1.17233e+08	1.24113e+08	1.57467e+08	1.30778e+08	1.25358e+08	7.85474e+07	8.65632e+07	8.56692e+07	7.2441e+07	7.30283e+07	7.99266e+07
12	0.864	82.0074	83.0146	1.1348e+07	1.28901e+07	1.37596e+07	1.75135e+07	1.45283e+07	1.58324e+07	2.02243e+07	1.68559e+07	1.58229e+07	9.41568e+06	1.09134e+07	1.08821e+07	8.81481e+06	9.14838e+06	1.01138e+07
13	0.894	82.0531	83.0604	4.25396e+06	4.31066e+06	5.06493e+06	8.9972e+06	5.11465e+06	5.46546e+06	6.18636e+06	5.381e+06	7.06636e+06	3.11648e+06	2.23286e+06	3.48644e+06	2.61081e+06	3.11878e+06	3.29493e+06
14	12.212	82.0783	83.0855	1.11276e+06	1.49975e+06	1.03228e+06	1.53648e+06	559082	562615	712418	720684	561862	939119	1.5717e+06	1.7283e+06	937446	852594	1.17064e+06
15	12.579	82.0783	83.0856	3.65187e+06	4.28795e+06	3.91075e+06	4.05276e+06	3.47657e+06	3.83204e+06	3.34379e+06	3.598e+06	3.60931e+06	3.93321e+06	2.43897e+06	3.3348e+06	3.95018e+06	3.57099e+06	3.22055e+06
16	0.864	83.0041	84.0114	1.32371e+07	1.47583e+07	1.60418e+07	2.05698e+07	1.75728e+07	1.83559e+07	2.35324e+07	1.92865e+07	1.84177e+07	1.10985e+07	1.21704e+07	1.25172e+07	1.05899e+07	1.09429e+07	1.15277e+07
17	1.07	83.0371	84.0444	6.81308e+08	7.12722e+08	7.64212e+08	8.20241e+08	7.67038e+08	7.85095e+08	7.20014e+08	6.90274e+08	8.25917e+08	5.41889e+08	4.64695e+08	6.21368e+08	3.54091e+08	5.82702e+08	6.7743e+08
18	1.386	83.0371	84.0444	1.4199e+07	1.38347e+07	1.48121e+07	2.15262e+07	1.48893e+07	1.33927e+07	1.71478e+07	1.32744e+07	1.40786e+07	1.31234e+07	1.10238e+07	1.42884e+07	1.10145e+07	1.19307e+07	1.35796e+07
19	0.887	83.0735	84.0808	2.24056e+08	2.30875e+08	2.57254e+08	3.10851e+08	2.81526e+08	2.45356e+08	3.31731e+08	2.63126e+08	2.69164e+08	2.21241e+08	1.62294e+08	2.22237e+08	1.9502e+08	2.10286e+08	1.68565e+08
20	1.028	83.0735	84.0808	1.72955e+08	1.94707e+08	1.88529e+08	1.98064e+08	1.86457e+08	2.11812e+08	2.09266e+08	1.87034e+08	1.96581e+08	1.66202e+08	1.15478e+08	1.6935e+08	1.4471e+08	1.50084e+08	1.51925e+08
21	1.38	83.0736	84.0808	1.75101e+07	1.41376e+07	1.39592e+07	1.87615e+07	1.49657e+07	1.52132e+07	1.48359e+07	1.39089e+07	1.46831e+07	1.25674e+07	1.14777e+07	1.41187e+07	9.81875e+06	1.47123e+07	1.1835e+07
22	1.383	84.0034	85.0107	5.10026e+06	6.29627e+06	5.78212e+06	8.94271e+06	6.61963e+06	5.72007e+06	6.76228e+06	6.51691e+06	7.57425e+06	4.04588e+06	3.55124e+06	4.01857e+06	3.28503e+06	3.9854e+06	3.68463e+06
23	1.067	84.0212	85.0284	3.24674e+07	3.26079e+07	3.61618e+07	3.88512e+07	3.73292e+07	1.28304e+07	1.33931e+07	2.20544e+07	4.07583e+07	2.81374e+07	2.0665e+07	2.76457e+07	2.78172e+07	2.79854e+07	3.05909e+07
24	1.49	85.0891	86.0964	1.8767e+09	1.9379e+09	1.97172e+09	2.0339e+09	2.12687e+09	1.80861e+09	2.25545e+09	2.03639e+09	1.91525e+09	1.70922e+09	1.20375e+09	1.70669e+09	1.23578e+09	1.4727e+09	1.51554e+09
25	1.032	85.0892	86.0964	2.34209e+08	2.44374e+08	2.55712e+08	2.55974e+08	2.83058e+08	2.32047e+08	2.51165e+08	2.34803e+08	2.39462e+08	2.37733e+08	1.42914e+08	2.42448e+08	1.84723e+08	2.13356e+08	2.50963e+08
26	0.87	85.9855	86.9928	4.56177e+06	4.91683e+06	4.89577e+06	6.37325e+06	5.45346e+06	5.65655e+06	7.7835e+06	5.94792e+06	5.84459e+06	3.66129e+06	3.89257e+06	3.91014e+06	3.18126e+06	3.45785e+06	3.41591e+06
27	1.384	86.0191	87.0263	6.25064e+07	7.42755e+07	7.44664e+07	1.08406e+08	7.56264e+07	7.82596e+07	8.66984e+07	7.90551e+07	9.43763e+07	5.02036e+07	4.35843e+07	5.17268e+07	4.29302e+07	4.82703e+07	4.77941e+07
28	1.186	86.0191	87.0263	5.61474e+07	4.58244e+07	4.00061e+07	8.257e+07	6.03502e+07	6.6179e+07	6.06406e+07	5.02442e+07	8.01213e+07	2.84299e+07	2.02528e+07	4.16165e+07	3.59931e+07	2.50049e+07	3.26144e+07
29	0.992	86.0368	87.0441	5.00257e+06	5.80784e+06	6.75354e+06	5.98035e+06	977976	6.65102e+06	5.72346e+06	4.49811e+06	6.93839e+06	1.29879e+07	2.92691e+06	5.41971e+06	4.41105e+06	3.10444e+06	4.07825e+06
30	1.384	87.0268	88.0341	591512	912756	842108	868108	732724	830122	259121	193351	889759	562137	184343	727561	272514	720219	292162
31	1.029	87.0321	88.0393	8.57228e+06	8.75709e+06	1.07424e+07	5.2586e+06	8.4476e+06	9.22681e+06	8.24365e+06	9.17828e+06	4.13241e+06	7.55646e+06	7.06767e+06	8.16612e+06	7.97039e+06	8.245e+06	9.0518e+06
32	3.308	88.0314	89.0386	4.16778e+06	4.11638e+06	3.73044e+06	7.68962e+06	4.11593e+06	4.60024e+06	5.70387e+06	5.05667e+06	4.25254e+06	3.10203e+06	492068	3.9171e+06	3.0839e+06	2.88183e+06	4.032e+06
33	1.386	90.014	91.0213	1.82105e+06	2.00627e+06	2.17729e+06	3.05042e+06	2.19152e+06	2.05091e+06	2.34787e+06	2.29488e+06	2.74376e+06	1.48169e+06	1.17475e+06	1.52071e+06	1.11784e+06	1.35233e+06	1.37361e+06
34	12.577	90.047	91.0542	2.72527e+07	2.55872e+07	2.59973e+07	2.17547e+07	2.25936e+07	2.32682e+07	2.42269e+07	2.23065e+07	2.27243e+07	2.4565e+07	1.52616e+07	2.05217e+07	2.47898e+07	2.111e+07	2.17136e+07
35	12.05	90.047	91.0542	7.53964e+06	6.87435e+06	4.07573e+06	7.29173e+06	2.8258e+06	3.4678e+06	3.56364e+06	3.28137e+06	3.59163e+06	7.9844e+06	1.51415e+07	1.68656e+07	7.14803e+06	7.28022e+06	1.17199e+07
36	3.677	90.047	91.0542	2.41276e+08	2.26045e+08	2.33513e+08	2.57941e+08	2.44382e+08	2.51079e+08	2.96736e+08	2.54393e+08	2.45791e+08	2.34665e+08	1.65459e+08	1.41127e+08	2.44426e+08	2.47642e+08	2.38581e+08
37	0.929	92.0375	93.0448	3.54412e+06	3.43437e+06	3.85759e+06	7.77315e+06	4.22499e+06	1.86356e+07	5.43775e+06	1.71482e+07	5.31526e+06	2.39882e+06	1.74907e+06	2.7806e+06	1.06706e+07	2.39818e+06	1.28148e+07
38	12.05	92.0626	93.0699	2.75757e+06	2.40242e+06	2.12093e+06	4.31301e+06	853645	929528	1.10409e+06	1.00394e+06	960487	4.72096e+06	1.0011e+07	1.05568e+07	4.41339e+06	3.46278e+06	7.60045e+06
39	12.577	92.0626	93.0699	7.89789e+06	7.33464e+06	6.90365e+06	6.60515e+06	6.00322e+06	6.75818e+06	6.28109e+06	6.42094e+06	7.66892e+06	6.77314e+06	3.87931e+06	5.40963e+06	6.46567e+06	6.14409e+06	6.45159e+06
40	3.78	93.0327	94.04	7.2937e+06	7.65915e+06	5.81615e+06	1.50893e+07	1.35457e+07	1.0947e+07	1.62645e+07	7.75875e+06	1.23105e+07	5.61703e+06	6.85658e+06	1.19379e+07	4.92818e+06	7.59414e+06	6.64623e+06
41	1.009	94.0531	95.0604	1.62518e+08	1.65434e+08	1.75345e+08	2.92238e+08	1.89618e+08	2.11768e+08	2.65185e+08	1.94971e+08	2.23126e+08	8.00274e+07	6.42637e+07	9.91162e+07	9.56812e+07	9.10639e+07	9.15703e+07
42	12.579	94.0782	95.0855	2.56488e+07	2.94284e+07	2.68703e+07	2.34057e+07	2.33485e+07	2.32572e+07	2.20355e+07	2.27276e+07	2.35005e+07	2.62988e+07	1.52541e+07	1.99304e+07	2.54638e+07	2.26318e+07	2.22413e+07
43	1.386	95.0372	96.0444	4.3357e+06	3.78533e+06	3.474e+06	5.16899e+06	4.53513e+06	3.86669e+06	4.65984e+06	3.98146e+06	4.25364e+06	6.80942e+06	5.10232e+06	5.55212e+06	4.79019e+06	5.50561e+06	7.90103e+06
44	12.578	96.0938	97.1011	3.0561e+06	2.94958e+06	2.70205e+06	2.74002e+06	2.48593e+06	2.40636e+06	2.21281e+06	2.54174e+06	2.93283e+06	2.81908e+06	1.73931e+06	2.58556e+06	2.68718e+06	2.25e+06	2.21244e+06
45	13.308	96.0938	97.1011	553129	203003	201548	654219	538916	192428	265482	293439	562009	588755	519963	605280	683051	607810	534871
46	12.212	96.094	97.1012	1.87685e+06	1.62242e+06	1.60348e+06	3.30857e+06	457969	967559	900386	533583	520365	1.83002e+06	3.72462e+06	3.59867e+06	1.49755e+06	1.19683e+06	2.3324e+06
47	1.043	97.0528	98.0601	3.408e+08	3.57028e+08	3.74193e+08	3.57072e+08	3.95088e+08	4.10054e+08	2.85613e+08	3.63607e+08	4.29308e+08	3.11437e+08	2.68616e+08	3.37064e+08	2.80728e+08	2.62998e+08	4.13507e+08
48	0.855	97.9706	98.9778	724409	753551	644631	853484	681750	729476	1.3992e+06	839521	772275	694009	702080	722403	615010	296791	558689
49	1.436	97.9769	98.9842	6.0639e+06	6.9977e+06	7.27426e+06	8.06372e+06	5.0976e+06	6.8423e+06	7.07098e+06	7.70806e+06	2.2627e+07	7.25841e+06	7.81501e+06	7.49371e+06	5.81998e+06	8.13051e+06	6.86441e+06
50	0.855	99.0171	100.024	5.38974e+07	5.81471e+07	6.00493e+07	7.22985e+07	6.5315e+07	7.00439e+07	8.40471e+07	7.22038e+07	7.06799e+07	4.53149e+07	5.15601e+07	5.00394e+07	4.32197e+07	4.3779e+07	4.81835e+07
51	0.854	100.018	101.025	6.93268e+06	7.60445e+06	7.58581e+06	9.93994e+06	8.83279e+06	9.71948e+06	1.10095e+07	9.67733e+06	9.19851e+06	5.65301e+06	6.92452e+06	6.54607e+06	5.8081e+06	6.23861e+06	6.54746e+06
52	0.865	101.015	102.022	8.46303e+06	9.5059e+06	9.72157e+06	1.12147e+07	1.01887e+07	1.17018e+07	1.30916e+07	1.15993e+07	1.09354e+07	7.0376e+06	7.9777e+06	8.09652e+06	6.60379e+06	7.03378e+06	7.56195e+06
53	3.741	101.039	102.046	1.01217e+07	7.13903e+06	1.00871e+07	1.05672e+07	9.66099e+06	1.02725e+07	1.07597e+07	1.05643e+07	8.98657e+06	1.69422e+07	9.62688e+06	1.02613e+07	1.19793e+07	9.34628e+06	8.09505e+06
54	1.384	101.048	102.055	4.58663e+07	5.50709e+07	5.55426e+07	7.92864e+07	5.76697e+07	5.59157e+07	6.53546e+07	5.71916e+07	6.83424e+07	3.73679e+07	3.43688e+07	3.93971e+07	3.28865e+07	3.70469e+07	3.76368e+07
55	1.388	102.047	103.054	2.70984e+06	2.59041e+06	2.60886e+06	2.89377e+06	2.60445e+06	2.28194e+06	2.77419e+06	2.84409e+06	2.85479e+06	2.34469e+06	1.88726e+06	2.45514e+06	2.26449e+06	2.23696e+06	1.58002e+06
56	3.737	103.042	104.049	8.99058e+06	7.55463e+06	1.10212e+07	1.16494e+07	9.87759e+06	1.21575e+07	1.87734e+07	1.82152e+07	9.79179e+06	1.12413e+07	1.06829e+07	1.11709e+07	1.29354e+07	1.29514e+07	1.79072e+07
57	1.187	103.046	104.053	1.99984e+08	1.79957e+08	1.63055e+08	2.79233e+08	2.27319e+08	1.96452e+08	2.21306e+08	2.32458e+08	2.10182e+08	1.40792e+08	7.93195e+07	1.51523e+08	1.29682e+08	9.09362e+07	1.1541e+08
58	2.028	103.046	104.053	1.58199e+07	9.03971e+06	1.00625e+07	1.29333e+07	1.08464e+07	1.13167e+07	1.03464e+07	2.11016e+07	1.25424e+07	1.09431e+07	3.92621e+06	4.20742e+06	4.15265e+06	8.46647e+06	4.43164e+06
59	1.384	103.046	104.053	2.22484e+08	2.61042e+08	2.70275e+08	3.80519e+08	2.71716e+08	2.742e+08	3.02376e+08	2.72611e+08	3.33827e+08	1.81567e+08	1.52592e+08	1.87627e+08	1.52988e+08	1.7153e+08	1.72606e+08
60	1.032	103.046	104.053	1.12037e+08	1.41181e+08	1.77592e+08	1.69965e+08	1.23219e+08	1.9076e+08	1.53072e+08	1.22952e+08	1.55414e+08	1.01067e+08	1.60737e+08	1.13351e+08	1.04955e+08	1.43034e+08	1.23801e+08
61	1.387	103.993	105.001	7.42641e+06	8.62807e+06	8.43785e+06	1.27016e+07	8.73609e+06	9.03275e+06	9.54235e+06	8.73263e+06	1.10647e+07	5.64898e+06	5.33951e+06	5.6948e+06	4.97763e+06	5.44096e+06	5.48948e+06
62	1.186	104.03	105.037	7.07947e+06	8.20915e+06	7.9177e+06	1.14563e+07	7.46297e+06	9.89482e+06	1.10997e+07	1.46624e+07	1.07354e+07	9.47199e+06	6.40566e+06	1.06325e+07	3.86131e+06	3.58727e+06	9.90801e+06
63	1.385	104.03	105.037	9.36082e+06	1.06271e+07	1.13138e+07	1.58544e+07	1.1193e+07	1.14961e+07	1.2409e+07	1.12709e+07	1.3928e+07	7.18746e+06	6.56625e+06	7.54087e+06	6.13089e+06	7.07885e+06	6.68114e+06
64	12.578	104.063	105.07	1.25373e+07	1.13531e+07	1.13501e+07	1.00144e+07	1.01578e+07	1.02744e+07	9.12436e+06	1.0184e+07	1.01472e+07	8.94409e+06	5.92399e+06	8.12355e+06	1.05143e+07	8.97669e+06	9.64758e+06
65	10.709	104.063	105.07	8.98661e+06	1.14567e+07	1.18696e+07	1.18953e+07	9.3788e+06	7.07298e+06	9.80391e+06	8.87043e+06	1.00433e+07	7.97969e+06	7.33553e+06	9.99637e+06	1.23543e+07	9.48717e+06	8.31482e+06
66	12.578	106.078	107.085	5.84161e+06	5.82493e+06	6.23669e+06	5.15386e+06	5.41779e+06	5.29765e+06	5.06868e+06	4.82343e+06	5.99058e+06	5.40154e+06	3.85251e+06	4.41845e+06	5.32511e+06	4.40359e+06	5.10404e+06
67	12.05	106.078	107.086	2.16265e+06	2.02035e+06	1.52107e+06	6.59539e+06	788830	905978	903412	899528	940034	7.73834e+06	1.6424e+07	1.7099e+07	6.49049e+06	5.26384e+06	1.1257e+07
68	12.212	106.078	107.086	3.81691e+06	3.01777e+06	3.16194e+06	6.07534e+06	1.19781e+06	1.1249e+06	1.11013e+06	1.0951e+06	1.10586e+06	3.56974e+06	6.92028e+06	6.66816e+06	3.04973e+06	2.95025e+06	4.51915e+06
69	7.078	108.021	109.028	2.60144e+06	1.67953e+06	1.75588e+06	2.91777e+06	1.70951e+06	1.76474e+06	1.71455e+06	1.74579e+06	1.80932e+06	2.08693e+06	1.6349e+06	2.32456e+06	2.72882e+06	2.52489e+06	2.2452e+06
70	12.05	108.094	109.101	8.74985e+06	7.82811e+06	6.2997e+06	2.47695e+07	3.22478e+06	4.12253e+06	3.52342e+06	3.30909e+06	4.49003e+06	2.94236e+07	6.22841e+07	6.28733e+07	2.69086e+07	2.01748e+07	4.36852e+07
71	12.212	108.094	109.101	3.00035e+07	2.4025e+07	2.48772e+07	5.34436e+07	5.70863e+06	5.36159e+06	5.55975e+06	5.86881e+06	6.15528e+06	3.0939e+07	6.29724e+07	6.03614e+07	2.55413e+07	1.85976e+07	4.03614e+07
72	5.541	108.094	109.101	2.5387e+08	2.21569e+08	2.54463e+08	4.07686e+08	1.13485e+08	1.36473e+08	1.01866e+08	1.1152e+08	1.67984e+08	8.336e+07	1.189e+08	1.15632e+08	7.80738e+07	6.76208e+07	8.18838e+07
73	0.871	109.001	110.009	3.62692e+07	4.06675e+07	4.32259e+07	5.66097e+07	4.77458e+07	5.08861e+07	7.02746e+07	5.42693e+07	5.03652e+07	3.09961e+07	3.2473e+07	3.43e+07	2.76053e+07	2.82074e+07	2.96714e+07
74	1.016	109.053	110.06	4.83869e+07	4.87639e+07	5.20978e+07	6.21056e+07	6.01812e+07	3.10836e+07	7.571e+07	6.51759e+07	5.83973e+07	3.26871e+07	3.58312e+07	2.78595e+07	3.63613e+07	3.3803e+07	4.86734e+07
75	1.032	109.064	110.071	2.06647e+08	2.22914e+08	2.15002e+08	3.15898e+08	2.10185e+08	2.33363e+08	2.17849e+08	2.13533e+08	2.65851e+08	1.45101e+08	1.16221e+08	1.6834e+08	2.13282e+08	1.51152e+08	1.80359e+08
76	0.894	109.064	110.071	7.12185e+07	7.08327e+07	8.42357e+07	1.59485e+08	9.13845e+07	9.19686e+07	1.09079e+08	9.45709e+07	1.0929e+08	4.8637e+07	3.74334e+07	6.76561e+07	6.11737e+07	5.12901e+07	4.17851e+07
77	4.373	109.089	110.097	973675	1.04362e+06	1.10278e+06	910634	475485	910681	617988	964717	896807	2.21172e+06	634579	904826	569543	805177	591220
78	0.868	110.002	111.01	4.36099e+06	5.01596e+06	5.24283e+06	7.17429e+06	5.93525e+06	6.4059e+06	8.49512e+06	6.71974e+06	6.20706e+06	3.55734e+06	3.99149e+06	4.07467e+06	3.50868e+06	3.52632e+06	3.36859e+06
79	0.947	110.048	149.011	2.04808e+07	1.90039e+07	2.20147e+07	2.6678e+07	2.28882e+07	2.21814e+07	2.86452e+07	2.29192e+07	2.81245e+07	8.82201e+06	8.22802e+06	1.083e+07	1.19658e+07	9.22855e+06	1.05087e+07
80	12.05	110.073	111.08	1.06763e+06	967852	858533	2.547e+06	533748	672877	733201	604698	642033	2.69659e+06	5.37116e+06	5.9238e+06	2.60235e+06	1.98063e+06	3.76856e+06
81	5.541	110.073	111.08	1.01808e+07	8.68107e+06	9.08508e+06	1.26796e+07	6.80328e+06	8.08895e+06	9.19433e+06	6.92874e+06	7.17863e+06	6.73779e+06	1.38222e+07	7.13459e+06	6.49965e+06	6.66961e+06	4.50929e+07
82	0.871	110.999	112.006	5.30771e+06	5.77591e+06	6.31728e+06	7.76888e+06	6.76902e+06	7.21739e+06	9.767e+06	7.3337e+06	7.31936e+06	4.38902e+06	4.61722e+06	4.69958e+06	3.68666e+06	3.78485e+06	4.08982e+06
83	0.954	111.889	112.896	2.16915e+07	2.10782e+07	2.21844e+07	1.28181e+07	2.24141e+07	1.68575e+07	3.11422e+07	2.08851e+07	1.7511e+07	2.52167e+07	2.00026e+07	2.05588e+07	2.25319e+07	2.53913e+07	1.51039e+07
84	0.862	112.027	113.035	557700	500675	577660	699413	693309	651445	804553	808466	684265	379331	466853	555277	401600	325712	411477
85	1.381	112.027	113.035	5.31157e+06	7.16938e+06	5.97088e+06	5.54275e+06	4.89474e+06	3.94169e+06	6.42863e+06	7.107e+06	5.33227e+06	7.86214e+06	5.55119e+06	5.10081e+06	5.17019e+06	6.65103e+06	6.10747e+06
86	1.056	112.064	113.071	5.72449e+07	5.82562e+07	6.42721e+07	6.32674e+07	6.56456e+07	6.59608e+07	5.94687e+07	6.16203e+07	7.01362e+07	5.68655e+07	4.0397e+07	5.21868e+07	5.3609e+07	5.2152e+07	5.38649e+07
87	1.392	114.014	115.021	3.26752e+06	3.90302e+06	4.06257e+06	5.94506e+06	4.50763e+06	4.14713e+06	4.78536e+06	4.08537e+06	4.7623e+06	2.72488e+06	2.52337e+06	2.69983e+06	2.43118e+06	2.60455e+06	2.77256e+06
88	3.627	114.047	115.054	3.2477e+07	2.6461e+07	3.29252e+07	3.35817e+07	3.7481e+07	3.31694e+07	3.70849e+07	3.48906e+07	3.33626e+07	2.99353e+07	2.91583e+07	2.53985e+07	2.21787e+07	2.46121e+07	2.42832e+07
89	3.308	114.047	115.054	1.9167e+07	2.21425e+07	1.74998e+07	3.3771e+07	1.87181e+07	1.83971e+07	2.38846e+07	2.18354e+07	2.15971e+07	1.71307e+07	6.79498e+06	2.68913e+07	1.66637e+07	1.45763e+07	2.16379e+07
90	1.041	114.079	115.087	3.6677e+07	4.00983e+07	4.10635e+07	4.00221e+07	4.18938e+07	4.65425e+07	3.80702e+07	4.04062e+07	4.49996e+07	3.34072e+07	2.3447e+07	3.33079e+07	3.34763e+07	3.34945e+07	3.50753e+07
91	0.887	114.079	115.087	1.32998e+07	1.32673e+07	1.60966e+07	2.05975e+07	1.82657e+07	1.91637e+07	1.80138e+07	1.78793e+07	1.94988e+07	1.15236e+07	8.00979e+06	1.56024e+07	1.01045e+07	1.1964e+07	7.98251e+06
92	1.013	115.063	116.071	1.35413e+09	1.41599e+09	1.49068e+09	1.55185e+09	1.55331e+09	1.58882e+09	1.48732e+09	1.48202e+09	1.64876e+09	1.05794e+09	9.29279e+08	1.27349e+09	1.14342e+09	1.12846e+09	1.27923e+09
93	1.384	115.063	116.071	3.50319e+07	3.61741e+07	3.91488e+07	4.8411e+07	3.79072e+07	3.16748e+07	4.30693e+07	3.65889e+07	3.83752e+07	3.83732e+07	2.91002e+07	3.49045e+07	2.6255e+07	3.29672e+07	3.32654e+07
94	0.888	115.063	116.071	5.81217e+07	6.49866e+07	7.16517e+07	9.16329e+07	8.10893e+07	8.29793e+07	8.55091e+07	8.07967e+07	8.5453e+07	4.89918e+07	3.92813e+07	6.93445e+07	4.95622e+07	5.14474e+07	4.22176e+07
95	0.861	115.981	116.988	865757	832569	998312	1.2142e+06	1.10217e+06	1.12606e+06	1.96491e+06	1.22976e+06	1.20844e+06	773535	651128	776919	552063	481801	559952
96	2.028	116.048	117.055	1.38101e+06	1.55216e+06	1.4432e+06	1.06359e+06	1.00238e+06	1.55287e+06	1.70417e+06	1.56607e+06	1.56738e+06	609455	453535	665589	970703	509353	767429
97	3.696	116.05	117.057	3.44514e+08	3.32026e+08	3.28829e+08	1.25339e+08	3.5504e+08	3.80886e+08	4.10141e+08	3.66392e+08	1.74973e+08	3.51763e+08	2.10272e+08	1.9871e+08	3.38343e+08	3.44706e+08	3.41882e+08
98	3.295	116.05	117.057	2.77688e+07	2.51063e+07	2.36285e+07	4.69958e+07	2.57073e+07	2.43315e+07	3.15476e+07	3.1418e+07	2.79702e+07	2.14243e+07	599513	1.91515e+07	1.80977e+07	1.66363e+07	2.36115e+07
99	1.386	116.05	117.057	2.29685e+06	2.37196e+06	2.98317e+06	2.51013e+06	2.561e+06	2.1865e+06	3.04364e+06	2.81613e+06	2.36121e+06	2.59079e+06	1.87746e+06	2.37641e+06	2.08429e+06	2.14702e+06	2.11198e+06
100	1.885	116.05	117.057	5.85937e+06	1.66071e+07	9.33504e+06	8.9471e+06	7.736e+06	9.42444e+06	1.32638e+07	6.50696e+06	7.91678e+06	7.74991e+06	3.12583e+06	6.75183e+06	4.06423e+06	7.37891e+06	8.4953e+06
101	5.304	116.05	117.057	1.77002e+06	2.22427e+06	2.02735e+06	1.69085e+06	1.77483e+06	2.41052e+06	2.04072e+06	2.22343e+06	2.35907e+06	2.00714e+06	1.33551e+06	1.89117e+06	1.91602e+06	1.98331e+06	1.71791e+06
102	12.582	116.063	117.07	1.52447e+06	1.71107e+06	1.45539e+06	1.56672e+06	1.43535e+06	1.52251e+06	1.48498e+06	1.36166e+06	1.3599e+06	1.54378e+06	994492	198658	1.71311e+06	1.20403e+06	1.23196e+06
103	12.049	116.063	117.07	794355	993196	915727	2.04339e+06	316719	1.10437e+06	411291	933124	360300	2.14462e+06	4.80032e+06	5.11751e+06	2.07816e+06	1.70294e+06	3.26896e+06
104	12.211	116.063	117.07	772253	720342	700580	1.37751e+06	264365	255924	280200	262348	245597	843795	1.57039e+06	1.46041e+06	698862	706369	1.02386e+06
105	0.866	117.028	118.035	4.51242e+06	4.8706e+06	4.83489e+06	5.50375e+06	5.21172e+06	5.48428e+06	6.41151e+06	5.55941e+06	5.54188e+06	4.00437e+06	4.21764e+06	4.30197e+06	3.58108e+06	3.89299e+06	4.01444e+06
106	12.05	117.058	118.065	3.88012e+06	4.99707e+06	5.20569e+06	5.04664e+06	1.75702e+06	2.01619e+06	2.16626e+06	1.83471e+06	2.14928e+06	5.55201e+06	9.59503e+06	1.03123e+07	4.65728e+06	4.10795e+06	7.3927e+06
107	12.578	117.058	118.065	1.15188e+07	1.13934e+07	1.10093e+07	1.07151e+07	9.89689e+06	9.62052e+06	9.45717e+06	9.53882e+06	1.02613e+07	1.20851e+07	6.69638e+06	9.65035e+06	9.61612e+06	9.41303e+06	9.85895e+06
108	3.306	117.058	118.065	6.54276e+07	6.55392e+07	5.60536e+07	1.03508e+08	6.10004e+07	6.38011e+07	8.42341e+07	7.46559e+07	6.69934e+07	5.07423e+07	4.82423e+06	5.7585e+07	4.43542e+07	4.02801e+07	5.85797e+07
109	2.086	117.058	118.065	2.56316e+07	2.723e+07	2.26145e+07	2.84104e+07	5.39114e+07	2.37368e+07	3.15958e+07	5.18086e+07	2.4504e+07	2.17032e+07	2.69344e+07	4.29078e+07	1.85711e+07	1.69106e+07	2.17404e+07
110	1.048	117.079	118.086	5.63244e+07	4.21885e+07	6.10374e+07	6.0868e+07	6.90085e+07	4.25543e+07	5.92953e+07	6.11694e+07	2.65742e+07	5.01991e+07	4.42116e+07	5.82226e+07	4.49204e+07	4.61824e+07	4.33504e+07
111	1.38	117.079	118.086	8.19424e+06	1.01173e+07	1.24206e+07	1.31266e+07	1.27403e+07	1.17455e+07	1.13975e+07	1.0562e+07	1.18821e+07	8.17718e+06	8.52078e+06	8.94193e+06	5.74989e+06	8.17959e+06	1.12686e+07
112	3.761	118.028	119.035	2.14387e+08	1.94215e+08	1.93262e+08	1.90333e+08	2.17828e+08	1.83312e+08	1.52796e+08	1.66887e+08	1.86943e+08	5.13402e+07	1.10637e+08	1.86533e+08	1.40797e+08	1.23487e+08	1.57159e+08
113	1.022	118.028	119.035	2.8443e+07	3.46595e+07	3.46031e+07	3.98744e+07	3.70442e+07	4.0267e+07	2.67183e+07	3.34458e+07	1.95282e+07	3.44914e+07	2.0794e+07	2.99901e+07	2.57046e+07	3.08811e+07	3.52404e+07
114	1.394	118.028	119.035	2.46467e+07	2.55505e+07	2.70228e+07	2.89723e+07	2.44707e+07	2.33095e+07	2.70336e+07	2.62962e+07	2.54579e+07	3.16759e+07	1.60311e+07	2.15709e+07	1.98963e+07	2.4551e+07	2.20026e+07
115	1.033	118.042	119.049	1.7134e+07	2.43636e+07	1.93466e+07	1.43449e+07	2.05495e+07	6.80968e+06	2.54759e+07	1.53651e+07	1.55344e+07	1.92992e+07	1.76437e+07	2.42819e+07	1.71944e+07	1.93003e+07	2.46579e+07
116	1.389	118.042	119.049	3.37414e+07	3.89926e+07	4.13732e+07	3.93561e+07	4.0978e+07	3.39703e+07	5.15904e+07	4.14328e+07	3.5965e+07	3.37213e+07	3.06641e+07	3.46043e+07	2.7105e+07	3.24567e+07	3.13081e+07
117	3.74	118.066	119.073	8.06743e+07	6.8553e+07	9.40792e+07	9.30841e+07	9.78799e+07	9.75488e+07	1.01458e+08	1.07118e+08	8.83561e+07	9.41817e+07	9.18491e+07	9.79533e+07	1.12259e+08	1.60782e+08	1.57697e+08
118	3.589	118.066	119.073	7.48514e+07	7.85539e+07	5.53412e+07	5.69915e+07	5.61981e+07	6.31068e+07	6.24942e+07	5.36839e+07	7.12311e+07	6.09456e+07	1.32876e+07	6.42044e+07	4.87454e+07	7.93064e+07	6.38608e+07
119	12.579	118.078	119.086	1.1316e+07	1.06855e+07	9.76743e+06	9.43614e+06	9.28642e+06	9.60596e+06	9.16212e+06	8.77261e+06	1.1421e+07	1.03809e+07	7.7574e+06	8.58519e+06	9.42004e+06	8.0974e+06	9.00364e+06
120	5.542	118.078	119.086	3.80783e+07	3.38817e+07	3.40363e+07	4.87977e+07	3.29922e+07	4.72412e+07	2.97126e+07	3.21542e+07	2.1666e+07	2.75611e+07	3.2897e+07	1.78943e+08	2.69319e+07	2.83418e+07	2.85018e+07
121	1.046	119.058	120.066	2.68126e+07	2.82029e+07	3.07663e+07	3.47085e+07	3.10471e+07	2.81271e+07	2.43225e+07	2.86582e+07	3.30413e+07	2.17399e+07	2.42969e+07	2.72037e+07	2.27595e+07	2.33288e+07	3.12886e+07
122	5.674	119.074	120.081	1.41593e+07	1.5012e+07	1.46925e+07	2.03042e+07	1.61718e+07	1.40009e+07	1.53286e+07	1.57944e+07	1.46399e+07	1.19684e+07	1.20263e+07	1.14944e+07	1.04504e+07	1.09048e+07	1.35212e+07
123	4.381	119.074	120.081	1.39262e+07	1.56999e+07	2.29446e+07	2.03206e+07	1.73887e+07	1.52992e+07	2.37385e+07	1.75287e+07	1.96263e+07	1.06553e+07	2.70574e+06	1.2119e+07	1.31075e+07	1.12721e+07	1.13652e+07
124	0.909	119.946	120.954	1.80757e+06	1.83153e+06	1.99847e+06	3.03291e+06	2.48043e+06	2.29041e+06	2.94756e+06	2.31863e+06	1.96623e+06	1.23412e+06	1.11937e+06	1.72433e+06	1.25836e+06	1.15392e+06	1.4104e+06
125	12.579	120.094	121.101	7.68029e+06	8.24567e+06	8.14808e+06	6.58808e+06	6.69654e+06	7.21083e+06	7.05656e+06	7.06138e+06	6.99589e+06	6.82574e+06	4.3511e+06	6.17936e+06	7.58461e+06	6.70459e+06	6.47224e+06
126	10.431	120.094	121.101	4.76225e+06	5.16702e+06	4.72844e+06	3.83057e+06	3.89726e+06	8.1982e+06	3.56121e+06	3.95797e+06	4.00364e+06	3.81522e+06	3.16817e+06	4.20419e+06	3.72986e+06	4.29955e+06	3.94493e+06
127	13.308	120.094	121.101	724316	412775	416973	832715	254921	307264	451772	489566	376166	322944	1.00026e+06	439992	1.17225e+06	538458	812187
128	1.024	122.004	123.011	5.79306e+06	5.26013e+06	5.62205e+06	4.11365e+06	6.30937e+06	5.52869e+06	6.44272e+06	5.88846e+06	5.63929e+06	4.99263e+06	3.94452e+06	5.50387e+06	5.0662e+06	4.4551e+06	5.03935e+06
129	0.861	122.033	123.04	6.07088e+06	7.00898e+06	7.43297e+06	9.25804e+06	8.41784e+06	8.48683e+06	9.89004e+06	8.74218e+06	8.85896e+06	5.21549e+06	6.14857e+06	5.76766e+06	5.05083e+06	5.34433e+06	5.73833e+06
130	1.384	122.048	123.055	1.75661e+07	1.63652e+07	1.912e+07	2.64447e+07	2.03361e+07	2.25478e+07	2.98541e+07	2.68157e+07	2.537e+07	1.06081e+07	9.16107e+06	1.39539e+07	1.08842e+07	1.04525e+07	1.29842e+07
131	1.009	122.048	123.055	3.53745e+07	3.59772e+07	4.10717e+07	1.84388e+07	3.72345e+07	2.53056e+07	4.14263e+07	2.48699e+07	5.10421e+07	3.48335e+07	3.01249e+07	2.64172e+07	3.24075e+07	3.62072e+07	3.73493e+07
132	12.579	122.11	123.117	8.30262e+06	9.247e+06	8.21288e+06	7.06337e+06	7.21057e+06	7.4809e+06	6.67839e+06	7.39314e+06	7.1203e+06	7.11985e+06	4.67107e+06	6.64737e+06	7.20495e+06	6.81314e+06	7.03474e+06
133	10.71	122.11	123.117	6.22779e+06	7.77489e+06	5.6662e+06	6.24402e+06	5.20601e+06	5.67401e+06	5.26207e+06	6.48519e+06	6.95117e+06	7.37301e+06	6.23633e+06	1.60823e+07	5.8039e+06	1.26152e+07	1.32251e+07
134	10.883	122.11	123.117	2.11838e+06	2.05043e+06	1.95923e+06	1.80699e+06	1.63824e+06	1.68801e+06	1.28372e+06	1.54966e+06	1.86525e+06	2.44698e+06	2.53334e+06	1.60823e+07	6.3512e+06	3.1183e+06	2.88405e+06
135	0.903	123.017	161.98	3.44279e+06	3.71573e+06	3.82165e+06	5.13154e+06	4.41866e+06	4.11855e+06	4.59777e+06	4.19929e+06	4.41322e+06	2.58829e+06	2.17766e+06	3.07989e+06	2.25426e+06	2.28749e+06	3.11492e+06
136	1.384	123.032	124.039	1.72347e+08	1.98727e+08	2.08958e+08	2.62743e+08	2.16332e+08	1.82656e+08	2.3782e+08	1.98424e+08	2.12433e+08	1.45298e+08	1.591e+08	1.47848e+08	1.23005e+08	1.50729e+08	1.64056e+08
137	1.071	123.032	124.039	2.74176e+08	1.84543e+08	2.13321e+08	3.1468e+08	2.9582e+08	1.61377e+08	3.1554e+08	2.93674e+08	2.08111e+08	1.69057e+08	2.8188e+08	3.58655e+08	1.68004e+08	1.76907e+08	3.74297e+08
138	12.05	123.105	124.112	333858	303483	436548	907711	138487	171856	192979	175596	165365	921998	2.05462e+06	2.11016e+06	806641	722230	1.50427e+06
139	12.212	123.105	124.112	508974	466354	436548	942732	177678	222481	198935	198036	233956	547774	1.00409e+06	976471	504314	384443	627215
140	7.805	123.105	124.112	998913	1.46333e+06	1.32237e+06	1.3389e+06	3.00118e+06	1.49004e+06	3.99087e+06	1.37517e+06	1.32783e+06	1.9196e+06	1.11172e+06	1.25719e+06	1.15856e+06	863554	883110
141	5.248	123.105	124.112	1.16775e+07	1.30001e+07	1.28882e+07	2.17436e+07	5.00293e+06	6.7059e+06	4.11982e+06	7.00306e+06	8.10014e+06	7.87554e+06	1.08448e+07	1.07443e+07	4.47652e+06	4.44037e+06	4.93869e+06
142	3.738	124.008	125.015	2.49732e+06	2.73439e+06	3.67286e+06	3.64473e+06	1.4198e+06	2.18904e+06	4.22699e+06	3.94508e+06	2.06736e+06	2.37179e+06	2.23851e+06	2.39398e+06	2.91228e+06	4.10848e+06	4.13967e+06
143	5.82	124.008	125.015	180349	164300	231954	197117	208931	182710	204941	189882	216865	219304	121968	225059	209167	192644	206422
144	12.05	124.089	125.096	1.86274e+06	1.78065e+06	1.24606e+06	6.74757e+06	527875	556912	568969	584169	750537	7.69134e+06	1.72647e+07	1.73924e+07	6.61029e+06	5.42472e+06	1.12551e+07
145	12.212	124.089	125.096	5.70031e+06	4.92323e+06	4.59529e+06	1.0711e+07	892603	945915	951376	834570	1.08315e+06	6.0591e+06	1.28011e+07	1.2053e+07	4.97668e+06	3.78777e+06	7.75262e+06
146	11.442	124.089	125.096	3.97699e+06	3.66268e+06	890226	1.57819e+06	853557	718403	692433	674423	973591	1.78053e+06	2.87722e+06	2.67464e+06	1.33467e+06	1.34164e+06	2.46885e+06
147	5.248	124.089	125.096	7.737e+06	8.37762e+06	8.34791e+06	1.31656e+07	5.02405e+06	5.31351e+06	4.47987e+06	5.60622e+06	5.69791e+06	5.84196e+06	6.98905e+06	7.80035e+06	5.03339e+06	4.01377e+06	4.1192e+06
148	1.375	125.084	126.091	2.78143e+06	2.98444e+06	2.96808e+06	4.44947e+06	3.6172e+06	4.02357e+06	4.63804e+06	3.36183e+06	3.54105e+06	1.56278e+06	1.52588e+06	2.43847e+06	1.71239e+06	1.97663e+06	1.73991e+06
149	1.03	126.025	127.032	9.26304e+07	9.58786e+07	9.95463e+07	1.50631e+08	1.06314e+08	1.21734e+08	1.03089e+08	1.05652e+08	1.32949e+08	6.61052e+07	6.75928e+07	8.86375e+07	8.12032e+07	8.14376e+07	9.2578e+07
150	3.611	126.047	127.054	1.25815e+06	1.08787e+06	1.88114e+06	1.34002e+06	1.24118e+06	1.21764e+06	1.17962e+06	1.0998e+06	1.24883e+06	1.15916e+06	1.11246e+06	1.06859e+06	709999	1.05449e+06	796135
151	0.862	127.012	128.019	4.04856e+07	4.34701e+07	4.53703e+07	5.59542e+07	4.77962e+07	5.15364e+07	6.73649e+07	5.43924e+07	5.25132e+07	3.36937e+07	3.76585e+07	3.5965e+07	3.06751e+07	3.16412e+07	3.33403e+07
152	12.598	127.1	128.107	9.35573e+06	1.08269e+07	9.96578e+06	9.71943e+06	3.54806e+06	9.15164e+06	9.63554e+06	9.18369e+06	9.88018e+06	1.18047e+07	5.49821e+06	7.8221e+06	8.61832e+06	8.88553e+06	8.44523e+06
153	5.157	127.1	128.107	6.08242e+06	6.00738e+06	5.23832e+06	1.01437e+07	4.76288e+06	4.09643e+06	4.26437e+06	4.84039e+06	4.91647e+06	4.6589e+06	4.50559e+06	3.95689e+06	3.62174e+06	3.71621e+06	5.0354e+06
154	5.36	127.1	128.107	3.05945e+06	2.78145e+06	3.23473e+06	5.85632e+06	2.71998e+06	2.49518e+06	2.36595e+06	3.00464e+06	2.7527e+06	2.6896e+06	2.43145e+06	2.4132e+06	2.4552e+06	2.24524e+06	2.64222e+06
155	0.86	128.015	129.023	1.1246e+06	1.27561e+06	1.3598e+06	1.68059e+06	1.30334e+06	1.38319e+06	2.1509e+06	1.54265e+06	1.65856e+06	918878	1.05169e+06	1.13554e+06	884890	948992	958352
156	1.027	128.095	129.102	1.83596e+07	1.96576e+07	1.74887e+07	1.93283e+07	2.1361e+07	1.90937e+07	1.93387e+07	1.69858e+07	2.02544e+07	1.90738e+07	1.34389e+07	1.6022e+07	1.60222e+07	1.54255e+07	1.67464e+07
157	0.886	128.095	129.102	1.4399e+07	1.57691e+07	1.92065e+07	2.24026e+07	1.92903e+07	1.73856e+07	2.36484e+07	1.90289e+07	1.79531e+07	1.53235e+07	1.20349e+07	1.63366e+07	1.28455e+07	1.53816e+07	1.16613e+07
158	0.864	129.01	130.017	5.76442e+06	6.18827e+06	6.74229e+06	7.80414e+06	6.83037e+06	7.69138e+06	9.87192e+06	7.90368e+06	7.41385e+06	4.97758e+06	5.49638e+06	5.27674e+06	4.4523e+06	4.68935e+06	4.7652e+06
159	1.069	129.043	130.05	6.85068e+08	7.10403e+08	7.73424e+08	8.21734e+08	7.51242e+08	7.89575e+08	7.28876e+08	6.80166e+08	8.21839e+08	5.54524e+08	4.78058e+08	6.2723e+08	5.83069e+08	5.81995e+08	6.89387e+08
160	3.314	129.058	130.065	7.64317e+06	8.57299e+06	7.79074e+06	1.2506e+07	1.2101e+07	6.19713e+06	9.85289e+06	9.76095e+06	8.18342e+06	6.42206e+06	2.66146e+06	7.16218e+06	6.00151e+06	5.69332e+06	7.62487e+06
161	1.033	129.079	130.086	2.27322e+08	2.54041e+08	2.42685e+08	2.58021e+08	2.41169e+08	2.86748e+08	2.75077e+08	2.31856e+08	2.47133e+08	2.20601e+08	1.44312e+08	2.19403e+08	1.02542e+08	1.99797e+08	1.92885e+08
162	0.887	129.079	130.086	3.27813e+08	3.45844e+08	3.8991e+08	4.71065e+08	4.28328e+08	3.6842e+08	5.02048e+08	4.02401e+08	4.07042e+08	3.34756e+08	2.44477e+08	3.37522e+08	3.16351e+08	3.19862e+08	2.51095e+08
163	1.055	130.027	131.034	4.91831e+06	5.40316e+06	6.42222e+06	5.82908e+06	5.94533e+06	5.41649e+06	5.46061e+06	4.72707e+06	5.05677e+06	3.56322e+06	3.44973e+06	4.89084e+06	3.67228e+06	3.882e+06	5.35124e+06
164	2.085	130.042	131.049	3.48095e+07	3.87331e+07	3.17402e+07	3.88512e+07	2.08395e+07	3.72084e+07	2.75715e+07	3.42342e+07	3.33906e+07	2.84418e+07	3.3591e+07	5.53826e+07	2.62927e+07	2.14686e+07	2.68094e+07
165	1.878	130.042	131.049	2.4388e+07	1.98747e+07	2.7372e+07	3.28243e+07	2.85425e+07	2.61103e+07	3.37236e+07	3.40973e+07	2.87337e+07	2.61085e+07	1.0404e+07	5.53826e+07	1.27836e+07	2.43155e+07	2.01493e+07
166	3.629	131.074	132.081	1.17605e+07	1.05869e+07	1.23424e+07	1.39832e+07	1.43727e+07	1.38313e+07	1.52913e+07	1.42552e+07	1.32012e+07	1.05457e+07	1.10907e+07	9.86378e+06	8.10016e+06	8.7007e+06	9.347e+06
167	3.317	131.074	132.081	7.08929e+06	7.23754e+06	6.1113e+06	1.23307e+07	6.5793e+06	6.43545e+06	9.2596e+06	8.05303e+06	6.90804e+06	5.71293e+06	515656	8.88633e+06	4.78351e+06	4.38901e+06	6.71406e+06
168	1.513	131.095	132.102	7.78988e+08	7.95744e+08	8.33782e+08	8.53485e+08	9.03546e+08	7.67592e+08	9.27442e+08	8.57807e+08	8.09117e+08	7.02038e+08	4.83467e+08	6.91368e+08	5.13618e+08	6.04352e+08	6.20457e+08
169	1.034	131.095	132.102	7.10818e+07	7.79018e+07	8.3716e+07	7.83341e+07	8.82796e+07	8.27472e+07	7.96613e+07	7.4417e+07	7.92892e+07	7.33882e+07	3.34626e+07	8.10222e+07	5.50533e+07	6.38319e+07	8.07093e+07
170	3.839	131.095	132.102	5.799e+06	5.84696e+06	3.45127e+06	4.39372e+06	4.10871e+06	1.02015e+07	1.1862e+07	4.34107e+06	4.17075e+06	2.85917e+06	2.66193e+06	3.93734e+06	4.26079e+06	1.81063e+06	2.02244e+06
171	4.094	131.095	132.102	1.01486e+07	1.11267e+07	9.90424e+06	7.80429e+06	1.19817e+07	1.63531e+07	2.1991e+07	1.47022e+07	1.22159e+07	8.83563e+06	3.65361e+06	6.24914e+06	6.83205e+06	5.88091e+06	6.02396e+06
172	0.95	132.009	133.016	1.8777e+06	1.85707e+06	1.60189e+06	2.52691e+06	1.52204e+06	2.23955e+06	2.09072e+06	2.14491e+06	2.36392e+06	2.0113e+06	697138	1.81356e+06	1.72085e+06	1.75504e+06	1.58677e+06
173	1.385	132.024	133.032	8.60201e+08	9.93e+08	1.03921e+09	1.45134e+09	1.02644e+09	1.0351e+09	1.18229e+09	1.03914e+09	1.29199e+09	6.74983e+08	5.88738e+08	6.91079e+08	5.80178e+08	6.56477e+08	6.72722e+08
174	1.186	132.024	133.032	7.63247e+08	6.89523e+08	5.52981e+08	1.0753e+09	8.27286e+08	7.37712e+08	9.904e+08	6.88225e+08	8.13536e+08	5.38397e+08	2.74739e+08	5.85426e+08	3.59071e+08	3.48307e+08	4.99032e+08
175	1.03	132.025	133.032	4.38437e+08	5.69634e+08	7.85308e+08	6.63406e+08	5.5535e+08	7.50163e+08	4.72995e+08	4.70249e+08	6.22792e+08	3.90019e+08	6.19142e+08	4.46487e+08	5.41608e+08	6.13615e+08	4.58388e+08
176	1.019	132.09	133.097	4.40479e+07	4.55431e+07	4.75393e+07	4.06418e+07	4.72726e+07	5.71149e+07	5.03118e+07	4.59722e+07	5.24646e+07	3.66878e+07	2.08541e+07	5.36603e+07	3.77628e+07	3.92927e+07	3.20927e+07
177	12.569	132.094	133.101	1.36101e+07	1.36986e+07	1.36534e+07	1.13454e+07	1.17428e+07	1.55215e+07	1.48408e+07	1.13303e+07	1.11244e+07	1.17605e+07	6.65848e+06	1.03744e+07	1.31959e+07	1.09164e+07	1.15829e+07
178	10.711	132.094	133.101	7.57095e+06	9.7872e+06	7.56812e+06	7.5219e+06	8.21743e+06	6.66108e+06	5.79023e+06	8.17164e+06	7.98694e+06	7.59878e+06	6.70765e+06	1.27326e+07	1.14577e+07	9.00792e+06	1.09661e+07
179	1.04	133.02	134.027	1.93264e+07	2.02424e+07	2.12148e+07	2.83981e+07	1.81638e+07	2.21476e+07	1.60163e+07	1.84115e+07	2.79044e+07	1.46101e+07	1.22937e+07	1.87485e+07	1.88266e+07	1.6884e+07	1.73196e+07
180	0.916	133.02	134.027	4.72313e+06	5.50566e+06	5.42034e+06	1.0157e+07	5.33906e+06	5.57274e+06	5.47183e+06	5.47968e+06	7.20457e+06	4.24095e+06	3.7051e+06	4.88462e+06	4.70173e+06	4.15535e+06	3.91608e+06
181	1.101	133.037	134.045	1.39165e+07	1.45237e+07	1.59345e+07	1.7531e+07	1.41782e+07	1.42739e+07	1.11852e+07	6.4703e+06	1.87636e+07	1.25474e+07	1.10839e+07	1.28025e+07	1.25536e+07	1.3437e+07	1.67469e+07
182	1.067	133.053	134.06	4.56017e+07	4.52866e+07	4.72901e+07	5.49018e+07	5.42826e+07	5.18041e+07	1.9557e+07	1.39074e+07	4.94959e+07	4.09796e+07	2.30455e+07	4.28824e+07	4.27952e+07	3.99846e+07	5.03089e+07
183	1.014	133.074	134.081	6.49637e+07	7.16466e+07	7.70087e+07	1.16765e+08	7.2003e+07	9.17223e+07	8.16429e+07	7.0932e+07	1.07585e+08	3.93183e+07	4.51706e+07	6.2138e+07	4.39118e+07	3.97265e+07	5.5003e+07
184	12.049	134.073	135.08	4.04331e+06	3.17094e+06	2.50617e+06	1.51781e+07	510781	616016	582913	644409	668650	1.80272e+07	4.26881e+07	4.38514e+07	1.62181e+07	1.2426e+07	2.86348e+07
185	11.442	134.073	135.08	3.25293e+06	3.00556e+06	1.87344e+06	3.26933e+06	1.07682e+06	1.13855e+06	1.19843e+06	1.11357e+06	1.02742e+06	2.79478e+06	5.81551e+06	6.06224e+06	2.57161e+06	2.27191e+06	4.54156e+06
186	12.212	134.073	135.08	5.36953e+06	4.73281e+06	4.40105e+06	1.01788e+07	744473	781590	812251	794574	832904	5.73601e+06	1.18833e+07	1.13894e+07	4.74421e+06	3.53734e+06	7.53823e+06
187	12.579	134.11	135.117	7.74978e+06	8.52181e+06	8.2071e+06	6.84281e+06	6.96669e+06	6.84215e+06	8.02419e+06	7.00188e+06	6.94269e+06	6.94062e+06	4.09741e+06	6.62451e+06	7.37331e+06	6.42576e+06	6.67363e+06
188	10.212	134.11	135.117	1.77303e+06	1.82854e+06	2.10994e+06	1.53917e+06	1.00561e+07	1.42182e+06	1.28493e+06	1.4531e+06	1.60936e+06	1.45503e+06	2.44446e+06	1.40513e+06	1.28274e+07	1.40781e+07	1.56592e+06
189	6.778	134.11	135.117	7.74364e+06	7.67921e+06	7.90578e+06	8.13875e+06	5.08485e+06	5.88401e+06	4.59001e+06	6.23768e+06	6.48236e+06	3.38737e+06	2.52086e+06	3.34495e+06	3.73058e+06	3.15761e+06	3.33201e+06
190	3.742	135.054	136.062	2.09232e+09	1.88731e+09	1.88629e+09	3.37239e+09	2.11459e+09	1.79019e+09	2.45439e+09	2.32206e+09	2.76469e+09	8.81049e+08	1.0678e+09	1.79466e+09	7.86489e+08	1.20673e+09	1.53024e+09
191	1.028	135.055	136.062	3.14026e+08	3.33628e+08	3.72258e+08	4.42005e+08	3.96059e+08	4.12667e+08	2.69913e+08	1.75434e+08	3.95248e+08	2.77586e+08	2.08988e+08	2.89873e+08	1.56447e+08	2.65617e+08	3.50142e+08
192	1.388	135.055	136.062	1.75166e+08	1.77879e+08	1.79509e+08	2.27436e+08	1.9094e+08	1.6837e+08	1.90785e+08	2.07955e+08	1.95227e+08	1.69367e+08	1.28223e+08	1.52085e+08	1.42152e+08	1.57932e+08	1.68786e+08
193	1.389	135.068	136.076	1.27888e+08	1.45317e+08	1.52631e+08	1.42995e+08	1.50849e+08	1.26322e+08	1.95344e+08	1.51781e+08	1.37341e+08	1.26579e+08	1.1406e+08	1.27256e+08	1.03346e+08	1.20865e+08	1.17915e+08
194	1.039	135.068	136.076	7.22341e+07	8.06162e+07	9.6748e+07	6.94978e+07	7.65226e+07	6.6432e+07	9.90872e+07	5.50341e+07	8.8987e+07	8.47626e+07	6.83775e+07	9.19214e+07	6.21271e+07	8.22565e+07	9.02015e+07
195	1.405	136.039	137.046	1.15708e+08	1.35717e+08	1.41853e+08	9.87962e+07	9.6326e+07	1.14608e+08	1.29399e+08	1.08533e+08	1.31845e+08	2.61722e+08	7.29479e+07	1.0101e+08	9.76e+07	1.68767e+08	9.50616e+07
196	3.759	136.052	137.059	2.43437e+07	3.29774e+07	3.64067e+07	5.91796e+07	3.6448e+07	4.40689e+07	4.56198e+07	4.73512e+07	3.1604e+07	1.23371e+07	2.08451e+07	7.99518e+06	2.80984e+07	2.09312e+07	1.82154e+07
197	12.579	136.089	137.096	2.82797e+06	3.22059e+06	3.28308e+06	2.32257e+06	2.27591e+06	2.41401e+06	2.51845e+06	2.45507e+06	3.11391e+06	2.68605e+06	1.87202e+06	2.02114e+06	2.36108e+06	2.25279e+06	2.40501e+06
198	12.212	136.089	137.096	2.15174e+06	1.71684e+06	1.67349e+06	3.71045e+06	516800	539042	552525	520073	646772	2.17333e+06	4.56911e+06	4.06577e+06	1.84822e+06	1.40791e+06	2.75691e+06
199	11.447	136.089	137.096	2.87931e+06	504229	3.00241e+06	808272	1.64042e+06	1.71343e+06	1.62604e+06	322823	487948	2.41426e+06	1.10363e+06	1.17688e+06	3.01909e+06	512085	925318
200	5.542	136.089	137.096	1.94578e+07	1.57898e+07	1.83622e+07	2.5611e+07	8.28117e+06	9.844e+06	8.31296e+06	7.63812e+06	1.11524e+07	6.45957e+06	7.66118e+06	8.94932e+06	5.94246e+06	5.83868e+06	5.9244e+06
201	12.579	136.125	137.133	5.33824e+06	5.37157e+06	6.17826e+06	4.61959e+06	5.39902e+06	4.58903e+06	5.06998e+06	5.36278e+06	5.58372e+06	4.91319e+06	3.6462e+06	3.75871e+06	4.45282e+06	3.96811e+06	4.18991e+06
202	6.487	137.121	138.128	1.04644e+07	9.92991e+06	1.04e+07	6.16372e+06	6.5512e+06	7.20945e+06	7.51976e+06	7.77799e+06	8.39112e+06	7.37105e+06	4.20348e+06	6.11158e+06	7.22712e+06	7.36334e+06	7.55261e+06
203	4.978	137.121	138.128	2.01134e+06	1.60568e+06	1.9002e+06	1.19315e+06	1.16984e+06	1.44544e+06	1.50869e+06	1.20069e+06	1.33591e+06	1.33982e+06	738867	1.21219e+06	1.32809e+06	1.33797e+06	1.22286e+06
204	3.58	140.003	141.01	6.81341e+06	4.44939e+06	4.63571e+06	6.37646e+06	4.87592e+06	4.75682e+06	5.25196e+06	4.57268e+06	5.20924e+06	8.18183e+06	1.12321e+06	5.50296e+06	5.05494e+06	5.70091e+06	6.03999e+06
205	0.864	140.044	141.051	960355	1.01151e+06	1.12416e+06	1.14777e+06	1.07272e+06	1.18655e+06	1.44305e+06	1.32699e+06	1.23927e+06	758682	959857	927867	708277	883938	849491
206	12.578	140.12	141.127	580389	841945	554278	595798	656103	672189	757555	754498	627364	570726	362675	491662	661943	672777	643120
207	10.716	140.12	141.127	702223	766039	1.00234e+06	222507	578090	752075	493755	708873	1.03478e+06	1.09446e+06	611608	551139	990070	1.18268e+06	1.09326e+06
208	3.623	141.058	142.065	8.27413e+06	7.60809e+06	8.55484e+06	1.89272e+07	1.10254e+07	7.17097e+06	1.74085e+07	1.57924e+07	9.40485e+06	7.43792e+06	7.68226e+06	7.11983e+06	5.76726e+06	6.51064e+06	7.01556e+06
209	3.306	141.058	142.065	5.34161e+06	5.01807e+06	4.18635e+06	7.67134e+06	4.73145e+06	4.79383e+06	5.35308e+06	6.82347e+06	4.72816e+06	3.88415e+06	151431	6.11803e+06	3.19545e+06	2.93333e+06	4.33065e+06
210	12.05	141.115	142.123	1.68452e+06	1.54013e+06	1.57647e+06	4.53506e+06	745714	764352	800307	712030	788808	5.43233e+06	1.12084e+07	1.1994e+07	4.80567e+06	3.8094e+06	8.03608e+06
211	12.578	141.115	142.123	9.81766e+06	1.05067e+07	9.56112e+06	9.21557e+06	8.61309e+06	8.98709e+06	8.27187e+06	9.02797e+06	8.86408e+06	8.46465e+06	5.58461e+06	7.8634e+06	9.32681e+06	8.30722e+06	8.49112e+06
212	12.214	141.115	142.123	7.51307e+06	6.33678e+06	5.93293e+06	1.2889e+07	1.52567e+06	1.57285e+06	1.5631e+06	1.46838e+06	1.66502e+06	7.42352e+06	1.581e+07	1.49744e+07	6.30811e+06	4.98489e+06	1.00362e+07
213	10.882	141.115	142.123	2.055e+06	1.87394e+06	2.17927e+06	1.6668e+06	1.40834e+06	1.53906e+06	6.15371e+06	1.44111e+06	1.68534e+06	1.72095e+06	1.69647e+06	2.12164e+06	1.77833e+06	1.92358e+06	1.49337e+06
214	5.247	141.116	142.123	1.52578e+07	1.61854e+07	1.57607e+07	2.77939e+07	6.40874e+06	8.45359e+06	5.35575e+06	8.99195e+06	1.0387e+07	1.01466e+07	1.33958e+07	1.35652e+07	5.97755e+06	6.03602e+06	6.28531e+06
215	1.208	141.941	142.948	2.80214e+06	2.76187e+06	2.97604e+06	4.17068e+06	3.37045e+06	2.73534e+06	3.8247e+06	3.12221e+06	2.57796e+06	3.51517e+06	4.03484e+06	3.12645e+06	3.08463e+06	3.22993e+06	3.55297e+06
216	0.89	142.012	180.975	1.52171e+06	1.60115e+06	1.6177e+06	2.69823e+06	2.01311e+06	1.99491e+06	2.0179e+06	1.96058e+06	2.28107e+06	1.01093e+06	868278	1.66257e+06	1.14624e+06	1.00362e+06	1.38937e+06
217	0.99	142.02	143.027	1.32451e+06	1.37204e+06	1.90196e+06	2.67205e+06	1.60223e+06	2.06001e+06	2.01361e+06	2.40372e+06	1.95919e+06	946507	1.20502e+06	936741	1.94943e+06	811609	762011
218	1.015	142.074	143.082	9.28021e+07	9.02471e+07	9.63052e+07	9.46951e+07	8.77618e+07	9.70866e+07	9.90844e+07	9.02613e+07	8.83089e+07	9.19068e+07	8.09213e+07	1.09965e+08	7.35065e+07	6.05225e+07	1.37601e+08
219	1.051	143.058	144.066	1.17218e+09	1.19946e+09	1.29942e+09	1.21205e+09	1.38285e+09	1.40028e+09	9.8094e+08	1.22083e+09	1.48037e+09	1.05313e+09	9.18999e+08	1.15469e+09	9.70745e+08	9.17138e+08	1.47204e+09
220	3.763	143.058	144.066	1.28488e+07	1.11793e+07	1.2862e+07	1.37105e+07	1.43749e+07	1.09101e+07	1.25873e+07	1.14373e+07	1.30538e+07	1.01679e+07	2.36033e+06	1.09405e+07	9.15365e+06	1.03046e+07	1.19983e+07
221	1.382	143.058	144.066	6.18683e+06	8.32614e+06	8.11915e+06	8.40538e+06	6.89679e+06	7.09173e+06	7.55994e+06	7.62272e+06	7.50628e+06	5.30814e+06	5.2924e+06	6.04747e+06	5.7782e+06	5.39868e+06	8.15641e+06
222	1.627	143.058	144.066	3.34662e+07	3.61085e+07	3.55067e+07	3.70776e+07	3.99359e+07	3.91244e+07	3.08903e+07	4.02136e+07	3.88782e+07	2.59428e+07	3.25194e+07	2.93329e+07	2.36428e+07	2.0388e+07	3.67869e+07
223	3.628	143.074	144.081	7.20325e+07	6.62821e+07	7.33813e+07	8.63211e+07	8.50564e+07	7.44498e+07	9.14501e+07	8.73693e+07	7.68094e+07	6.43422e+07	6.49053e+07	5.96793e+07	4.38416e+07	4.75569e+07	5.38623e+07
224	3.316	143.074	144.081	4.27994e+07	4.24742e+07	3.58835e+07	7.22712e+07	3.95933e+07	4.08846e+07	5.42035e+07	4.85139e+07	4.29563e+07	3.19882e+07	5.53237e+06	5.28026e+07	2.77809e+07	3.34036e+07	3.68982e+07
225	12.049	143.131	166.12	340876	331071	289957	1.59888e+06	46169.3	76188.6	63683.7	61969.7	72729.7	1.86267e+06	3.05146e+06	3.18365e+06	1.64443e+06	1.19137e+06	2.45935e+06
226	12.212	143.131	166.12	785513	587265	535890	1.12396e+06	19436.2	10657.4	14955.1	14827.1	34102	860314	1.39471e+06	1.42366e+06	723443	487485	1.01324e+06
227	0.849	144.002	145.01	3.38573e+06	3.85838e+06	3.86527e+06	4.45844e+06	3.80693e+06	4.28631e+06	5.49184e+06	4.7028e+06	4.10839e+06	3.12091e+06	3.48292e+06	3.24307e+06	3.03234e+06	2.98056e+06	3.41197e+06
228	10.108	144.094	145.101	1.87122e+06	1.73964e+06	1.76624e+06	1.11078e+06	1.97066e+06	1.18479e+06	1.11881e+06	1.37881e+06	1.34849e+06	1.17693e+06	1.86719e+06	1.47802e+06	1.2134e+06	1.45512e+06	1.07652e+06
229	10.209	144.094	145.101	1.35321e+06	1.22392e+06	1.25668e+06	1.0239e+06	965127	937881	1.02143e+06	1.04944e+06	965838	857810	701298	896844	900848	938787	950638
230	0.857	145.023	146.03	1.62024e+06	1.68285e+06	1.95008e+06	1.95623e+06	1.7901e+06	1.91556e+06	2.63202e+06	2.10189e+06	1.96833e+06	1.49144e+06	1.63955e+06	1.50729e+06	1.32735e+06	1.31398e+06	1.32304e+06
231	3.627	145.053	146.06	4.21299e+07	3.9692e+07	4.49122e+07	5.41071e+07	5.16909e+07	4.58607e+07	5.6378e+07	5.2884e+07	4.70871e+07	3.88115e+07	3.9211e+07	3.50199e+07	2.86406e+07	3.41231e+07	3.64201e+07
232	3.307	145.053	146.06	2.57065e+07	2.58544e+07	2.19323e+07	4.26848e+07	2.39568e+07	2.47267e+07	3.27555e+07	2.94933e+07	2.54324e+07	1.94465e+07	786641	3.19492e+07	1.72045e+07	1.53378e+07	2.21542e+07
233	3.931	145.11	146.118	998678	1.74483e+06	1.81807e+06	3.10462e+06	2.04531e+06	2.95218e+06	1.30622e+06	1.47381e+06	1.92216e+06	1.04504e+06	867457	804095	1.07814e+06	1.2399e+06	1.52317e+06
234	1.389	146.037	147.044	3.01488e+07	3.47396e+07	3.65264e+07	3.33633e+07	3.65627e+07	3.03261e+07	4.63531e+07	3.66797e+07	3.25048e+07	2.97047e+07	2.64972e+07	3.01373e+07	2.40531e+07	2.86041e+07	2.74101e+07
235	4.596	146.085	147.092	1.37897e+07	1.46486e+07	1.69905e+07	1.34405e+07	1.43662e+07	1.48154e+07	1.55783e+07	1.43915e+07	1.29575e+07	1.94987e+07	1.25152e+07	1.90477e+07	1.40752e+07	1.29888e+07	1.73504e+07
236	4.954	146.085	147.092	2.69164e+06	2.42096e+06	2.7272e+06	3.28669e+06	4.16463e+06	6.23255e+06	3.9256e+06	4.20452e+06	6.67787e+06	216867	224479	271173	271553	226174	308889
237	1.024	146.106	147.113	1.32979e+08	1.40853e+08	1.42551e+08	1.2824e+08	1.35557e+08	1.54574e+08	1.54682e+08	1.2845e+08	1.47453e+08	1.23428e+08	7.35947e+07	1.27073e+08	1.16978e+08	1.15122e+08	1.1273e+08
238	0.888	146.106	147.113	1.26822e+08	1.43403e+08	1.55186e+08	1.98734e+08	1.79482e+08	1.56237e+08	2.13228e+08	1.66072e+08	1.60291e+08	1.38308e+08	1.02341e+08	1.38295e+08	1.12571e+08	1.32017e+08	9.72618e+07
239	12.579	146.11	147.117	7.97498e+06	8.93501e+06	8.6305e+06	7.34604e+06	7.3144e+06	7.92106e+06	6.99459e+06	7.30353e+06	7.67481e+06	6.98047e+06	4.43216e+06	6.69068e+06	8.11777e+06	6.89117e+06	7.25755e+06
240	10.713	146.11	147.117	6.46848e+06	8.21466e+06	6.06866e+06	6.15093e+06	6.82899e+06	5.46324e+06	4.87403e+06	6.70275e+06	6.89511e+06	5.36629e+06	3.84362e+06	5.5933e+06	5.54847e+06	6.59934e+06	5.57192e+06
241	10.208	146.11	147.117	823111	952658	1.02207e+06	4.26316e+06	795845	807690	1.59706e+06	798605	1.48922e+06	730927	621492	802266	714663	836555	784677
242	10.43	146.11	147.117	4.16946e+06	4.12385e+06	4.07451e+06	3.10344e+06	3.22505e+06	2.94439e+06	2.52326e+06	3.35508e+06	3.32182e+06	2.74434e+06	2.42942e+06	3.93684e+06	3.01597e+06	3.69296e+06	2.79094e+06
243	10.885	146.11	147.117	1.91095e+06	1.72825e+06	2.44153e+06	1.4654e+06	1.61057e+06	1.40767e+06	1.08754e+06	1.26221e+06	1.65689e+06	1.32702e+06	1.2913e+06	1.75759e+06	1.27493e+06	1.62314e+06	1.86649e+06
244	12.716	146.11	147.117	1.40881e+06	1.47369e+06	1.65779e+06	1.33698e+06	1.23203e+06	1.3874e+06	1.39123e+06	1.31152e+06	1.34939e+06	1.23818e+06	579397	952843	1.13046e+06	1.14988e+06	1.39851e+06
245	11.321	146.11	147.117	1.09422e+06	924432	966310	1.5174e+06	641233	654042	557217	557627	751598	1.43273e+06	2.32705e+06	2.92758e+06	1.38442e+06	1.21463e+06	2.16148e+06
246	11.473	146.11	147.117	2.77494e+06	3.07437e+06	3.38006e+06	7.37217e+06	1.14696e+06	1.00484e+06	2.41222e+06	903152	1.03424e+06	3.54049e+06	6.76816e+06	7.69833e+06	3.34221e+06	2.49095e+06	5.47244e+06
247	11.643	146.11	147.117	1.62106e+06	1.95378e+06	1.68508e+06	1.17576e+06	1.27874e+06	1.14599e+06	2.41222e+06	2.44556e+06	1.44771e+06	1.20785e+06	1.35205e+06	1.35582e+06	1.17136e+06	1.40679e+06	1.1552e+06
248	6.971	146.11	147.117	1.35997e+06	1.24059e+06	1.16815e+06	2.95503e+06	457246	559122	547101	592983	832854	530477	2.08885e+06	1.67462e+06	546592	427318	780159
249	1.068	147.053	148.06	6.0352e+08	4.18456e+08	6.88461e+08	8.13917e+08	6.8237e+08	5.56092e+08	3.37712e+08	6.13343e+08	7.4065e+08	2.89256e+08	4.19548e+08	3.32105e+08	6.26521e+08	4.2067e+08	3.67252e+08
250	0.947	148.004	149.011	2.04808e+07	1.90039e+07	2.20147e+07	2.6678e+07	2.28882e+07	2.21814e+07	2.86452e+07	2.29192e+07	2.81245e+07	8.82201e+06	8.22802e+06	1.083e+07	1.19658e+07	9.22855e+06	1.05087e+07
251	2.084	148.052	149.06	2.94816e+07	3.51156e+07	2.39511e+07	3.28732e+07	1.69914e+07	3.14066e+07	2.18787e+07	5.88106e+07	2.75847e+07	2.40032e+07	2.98603e+07	3.33886e+07	2.09443e+07	1.84175e+07	2.30017e+07
252	1.877	148.052	149.06	2.03701e+07	1.41539e+07	2.60124e+07	2.83347e+07	2.43278e+07	2.21868e+07	2.78824e+07	2.07804e+07	2.42643e+07	2.16285e+07	2.98603e+07	1.39082e+07	1.27926e+07	2.10999e+07	1.71518e+07
253	12.579	148.125	149.133	7.62648e+06	8.36774e+06	8.26929e+06	7.54113e+06	7.20634e+06	7.37194e+06	6.53055e+06	7.43472e+06	7.57332e+06	6.85274e+06	4.07637e+06	6.00011e+06	7.49111e+06	6.67282e+06	7.02774e+06
254	12.716	148.125	149.133	1.50059e+06	1.57354e+06	1.78895e+06	1.41821e+06	1.387e+06	1.522e+06	1.51253e+06	1.48327e+06	1.45673e+06	1.31541e+06	744615	1.28805e+06	1.23336e+06	1.03342e+06	1.50283e+06
255	10.71	148.125	149.133	5.37101e+06	7.64388e+06	8.34461e+06	5.84497e+06	6.57743e+06	5.39878e+06	3.08867e+06	6.33885e+06	6.81959e+06	6.08591e+06	4.78585e+06	7.02097e+06	5.60174e+06	3.866e+06	5.83444e+06
256	7.487	148.125	149.133	5.95217e+06	5.71668e+06	5.96619e+06	1.51765e+07	3.63628e+06	3.38875e+06	3.52084e+06	3.01379e+06	4.08714e+06	2.32456e+06	2.2101e+06	2.81251e+06	1.51532e+06	2.14119e+06	1.78088e+06
257	11.473	148.125	149.133	2.28069e+06	1.92196e+06	1.38544e+06	3.39218e+06	2.77203e+06	1.02709e+06	1.04291e+06	1.08753e+06	1.11615e+06	2.05664e+06	2.98709e+06	3.44642e+06	1.94955e+06	1.55029e+06	2.66526e+06
258	1.385	149.051	150.058	6.55017e+08	7.58116e+08	7.9786e+08	1.11118e+09	7.71088e+08	7.92331e+08	8.87332e+08	7.79697e+08	9.79806e+08	5.10565e+08	4.48901e+08	5.25347e+08	4.38582e+08	5.06333e+08	5.13501e+08
259	1.187	149.051	150.058	5.71589e+08	5.12909e+08	4.16304e+08	8.13917e+08	6.19321e+08	5.63015e+08	7.52091e+08	5.27035e+08	6.1357e+08	4.01688e+08	1.9501e+08	4.378e+08	2.6919e+08	2.62636e+08	3.36354e+08
260	1.031	149.051	150.058	3.2594e+08	4.18456e+08	5.81424e+08	4.78871e+08	4.11877e+08	5.54813e+08	3.36197e+08	3.44996e+08	4.50569e+08	2.89256e+08	4.59381e+08	3.32105e+08	4.00976e+08	4.2067e+08	3.67252e+08
261	1.735	149.051	150.058	3.26056e+07	4.05702e+07	3.44829e+07	6.27158e+07	3.78367e+07	5.79449e+07	9.80622e+07	5.70542e+07	5.04492e+07	2.80576e+07	4.97799e+06	2.21369e+07	2.03459e+07	1.80986e+07	1.91391e+07
262	12.049	149.082	150.089	274023	168200	177902	1.01489e+06	52597	86795.6	72549.8	70597.2	82855.2	1.14835e+06	1.85831e+06	2.08243e+06	985921	814007	1.72212e+06
263	12.213	149.082	150.089	692826	568596	671744	1.2036e+06	19519.8	11044.6	18117.5	19500.8	30754.1	823923	1.36201e+06	1.23952e+06	649610	476390	865988
264	0.867	150.028	151.035	3.78778e+06	4.35633e+06	4.35949e+06	5.71997e+06	4.90726e+06	5.36708e+06	6.86684e+06	5.39131e+06	5.82335e+06	3.40391e+06	3.73628e+06	3.54656e+06	2.98786e+06	3.12769e+06	3.31924e+06
265	1.194	150.079	151.087	1.53651e+07	1.44596e+07	8.09147e+06	2.41396e+07	9.01141e+06	9.43449e+06	1.93649e+07	1.56108e+07	2.13778e+07	1.50606e+07	1.05893e+07	1.72431e+07	1.37396e+07	1.44956e+07	1.67687e+07
266	12.579	150.104	151.112	2.7907e+06	3.14969e+06	3.43621e+06	2.58818e+06	2.39017e+06	2.75151e+06	3.32201e+06	2.66002e+06	2.81798e+06	2.86573e+06	1.58412e+06	2.48083e+06	2.83361e+06	2.43018e+06	2.65312e+06
267	12.579	150.141	151.148	4.04975e+06	4.55318e+06	4.03969e+06	3.57752e+06	3.64775e+06	3.77332e+06	3.51792e+06	3.44235e+06	3.66677e+06	3.14559e+06	2.18534e+06	3.1428e+06	3.63842e+06	3.11891e+06	3.5598e+06
268	12.716	150.141	151.148	730249	752158	805345	656105	647392	740443	611803	652088	726347	508391	398410	585794	597434	562836	682152
269	10.43	150.141	151.148	1.67496e+06	2.06677e+06	1.76567e+06	1.35867e+06	1.44337e+06	1.46235e+06	1.24916e+06	1.51777e+06	1.51194e+06	1.34232e+06	1.1103e+06	1.64656e+06	1.22172e+06	1.45618e+06	1.21395e+06
270	1.388	151.047	152.054	1.54373e+06	1.00049e+06	2.43344e+06	1.18835e+06	1.21864e+06	1.35845e+07	1.82979e+06	782217	1.56423e+06	1.68943e+07	947705	1.22137e+06	1.0742e+07	1.33896e+07	868253
271	1.387	151.049	152.057	1.20289e+08	1.39588e+08	1.44475e+08	1.66015e+08	1.62308e+08	1.20602e+08	2.11492e+08	1.75513e+08	1.53304e+08	5.29392e+07	9.96505e+07	1.01129e+08	7.17707e+07	6.43144e+07	1.15644e+08
272	1.036	151.049	152.057	7.94286e+07	8.29081e+07	9.06414e+07	9.27741e+07	1.06887e+08	8.2645e+07	9.48155e+07	7.24725e+07	4.71092e+07	3.53274e+07	6.97139e+07	7.55559e+07	5.82147e+07	4.55739e+07	8.90197e+07
273	1.06	151.063	152.071	1.19548e+08	1.12533e+08	1.24357e+08	1.11311e+08	1.39721e+08	1.32673e+08	1.19421e+08	1.26596e+08	1.26576e+08	1.04803e+08	8.48752e+07	1.12129e+08	1.07684e+08	9.98898e+07	1.08221e+08
274	1.648	151.063	152.071	2.67377e+07	2.89768e+07	2.84661e+07	3.73989e+07	3.24601e+07	3.3795e+07	2.28369e+07	3.05297e+07	2.78951e+07	2.47542e+07	2.14718e+07	2.48432e+07	2.53771e+07	2.5013e+07	3.22448e+07
275	12.049	151.1	152.107	1.21329e+06	1.0235e+06	734729	5.16389e+06	188515	80250.8	178907	61543.7	42825.2	5.92469e+06	1.36688e+07	1.44754e+07	5.1292e+06	3.95606e+06	9.43461e+06
276	11.441	151.1	152.107	361079	251563	253193	885384	137543	123540	364335	52749	139250	837326	1.73478e+06	1.84221e+06	752204	603782	1.49309e+06
277	12.212	151.1	152.107	1.7206e+06	1.41954e+06	1.37512e+06	3.24535e+06	188515	164331	91354.8	159522	343865	1.73009e+06	3.94549e+06	3.73305e+06	1.41609e+06	1.09298e+06	2.25916e+06
278	5.248	151.1	152.107	2.84581e+06	3.16734e+06	3.18424e+06	5.43564e+06	1.22059e+06	1.52649e+06	1.07975e+06	1.67006e+06	1.94155e+06	1.76732e+06	2.57902e+06	2.60992e+06	1.15009e+06	1.14038e+06	1.17732e+06
279	6.633	151.136	152.143	549860	763990	860300	1.02092e+06	475618	683927	317007	603474	787555	2.235e+06	635468	729322	462464	479198	420747
280	0.863	152.026	153.033	568385	623599	543110	866033	793742	682727	924253	823451	784315	401902	582198	555480	377576	501770	411893
281	12.049	152.084	153.091	3.3961e+06	2.79268e+06	2.10185e+06	1.3686e+07	317784	334736	354680	324292	1.56957e+06	1.68379e+07	3.85627e+07	3.99005e+07	1.43885e+07	1.13156e+07	2.60702e+07
282	12.212	152.084	153.091	4.79199e+06	3.77042e+06	3.6515e+06	9.22753e+06	350989	446219	441715	427591	1.56957e+06	4.91579e+06	1.08549e+07	1.02991e+07	4.09957e+06	3.02113e+06	6.57192e+06
283	11.443	152.084	153.091	967344	713221	819894	2.5748e+06	327990	437177	430640	396964	363544	2.24592e+06	4.79539e+06	5.31568e+06	2.17968e+06	1.49086e+06	3.86938e+06
284	5.247	152.084	153.091	4.92244e+06	5.55135e+06	5.1681e+06	8.29365e+06	2.46989e+06	2.95201e+06	2.1925e+06	3.51766e+06	3.44253e+06	3.59808e+06	4.50443e+06	4.4922e+06	2.64473e+06	2.49169e+06	2.27036e+06
285	12.579	152.12	153.127	2.97537e+06	3.0612e+06	3.09208e+06	2.46677e+06	2.4935e+06	2.97364e+06	2.78865e+06	2.93745e+06	2.97433e+06	2.66009e+06	1.52338e+06	2.44659e+06	2.42921e+06	2.28073e+06	2.82467e+06
286	10.878	152.12	153.127	2.02612e+06	2.09196e+06	2.22218e+06	1.78994e+06	7.43877e+06	1.68886e+06	1.52983e+06	1.49472e+06	1.93111e+06	1.4698e+06	1.47419e+06	1.89794e+06	1.33328e+06	1.62691e+06	1.50652e+06
287	6.623	152.12	153.128	3.00864e+06	3.14182e+06	3.31032e+06	4.12819e+06	2.17691e+06	2.52332e+06	3.5975e+06	3.3731e+06	2.72748e+06	4.69921e+06	1.45671e+06	1.52804e+07	1.42345e+06	2.53818e+07	4.9261e+06
288	3.74	153.034	154.042	7.56532e+08	6.43414e+08	8.87587e+08	1.42515e+09	1.44778e+09	8.99965e+08	9.58222e+08	1.02231e+09	8.31947e+08	8.86605e+08	8.50155e+08	9.00669e+08	1.05867e+09	1.50381e+09	8.04595e+08
289	3.588	153.035	154.042	7.19713e+08	7.27593e+08	5.00541e+08	6.8912e+08	7.05408e+08	5.7934e+08	5.79461e+08	5.13886e+08	6.70325e+08	5.62774e+08	1.29982e+08	5.97418e+08	4.6665e+08	5.54663e+08	6.72536e+08
290	5.31	153.035	154.042	4.75167e+06	5.09167e+06	6.12253e+06	5.49108e+06	5.03697e+06	5.56165e+06	5.57744e+06	5.95783e+06	5.14561e+06	5.06055e+06	3.07865e+06	5.00483e+06	5.54882e+06	5.1785e+06	5.25394e+06
291	1.463	153.04	154.047	765262	748273	643378	738492	677736	553150	591857	768350	523599	550013	1.3356e+06	719662	710568	671784	1.12045e+06
292	1.551	153.077	176.066	8.55722e+06	7.98503e+06	7.77724e+06	6.89861e+06	8.0986e+06	6.66219e+06	7.42013e+06	8.36445e+06	6.70252e+06	9.10818e+06	6.65038e+06	8.41904e+06	7.54483e+06	8.8156e+06	7.15882e+06
293	1.01	153.127	154.134	7.30152e+08	6.87686e+08	7.51099e+08	1.27263e+09	8.29517e+08	9.59312e+08	1.17283e+09	8.35016e+08	9.8719e+08	3.33021e+08	2.62447e+08	4.23013e+08	4.1669e+08	3.78805e+08	4.0492e+08
294	0.952	154.036	155.043	798462	786628	644158	810290	925604	325335	814023	798700	372965	918912	1.03537e+06	751997	537754	563477	833386
295	0.915	154.072	155.079	3.47657e+06	3.69049e+06	3.70955e+06	2.67769e+06	3.91811e+06	3.83506e+06	4.56588e+06	3.69422e+06	3.23191e+06	4.414e+06	2.59429e+06	4.2856e+06	3.25832e+06	3.8969e+06	2.24718e+06
296	12.05	154.099	155.107	1.68259e+06	1.49868e+06	1.18216e+06	5.58353e+06	526608	526689	551585	531514	522255	6.65735e+06	1.53653e+07	1.51733e+07	6.12846e+06	4.3836e+06	1.02312e+07
297	12.212	154.099	155.107	6.12626e+06	5.26959e+06	4.79065e+06	1.18952e+07	891582	835810	839328	917834	1.05669e+06	6.45651e+06	1.45275e+07	1.42432e+07	5.48073e+06	3.6456e+06	8.912e+06
298	5.539	154.099	155.107	5.83108e+07	5.37312e+07	6.27729e+07	9.55757e+07	2.41941e+07	2.98493e+07	2.16921e+07	2.37229e+07	3.36726e+07	1.68701e+07	2.2639e+07	2.36623e+07	1.43796e+07	1.3976e+07	1.54773e+07
299	10.882	154.136	155.143	252664	295103	338101	258610	208661	240924	211666	222975	317167	939089	167325	291785	213016	302039	219411
300	0.974	155.02	193.983	3.41031e+06	3.56228e+06	3.8543e+06	3.72665e+06	3.69896e+06	3.39781e+06	4.45095e+06	3.30958e+06	4.04539e+06	2.6852e+06	3.00012e+06	3.02439e+06	2.65017e+06	3.07355e+06	2.9981e+06
301	1.029	155.07	156.077	4.20213e+08	4.44794e+08	4.5547e+08	6.23492e+08	4.31444e+08	4.75104e+08	4.56898e+08	4.28664e+08	5.40336e+08	2.8856e+08	2.30285e+08	3.60367e+08	3.3988e+08	3.21448e+08	3.65086e+08
302	0.894	155.07	156.077	1.33875e+08	1.33475e+08	1.62472e+08	2.99774e+08	1.75508e+08	1.74386e+08	2.09317e+08	1.75783e+08	2.13785e+08	9.14941e+07	7.10514e+07	1.12193e+08	8.31618e+07	9.76328e+07	7.86909e+07
303	12.58	155.131	156.138	9.74446e+06	1.11755e+07	9.94998e+06	9.00735e+06	9.0439e+06	8.90066e+06	8.54408e+06	8.85988e+06	9.32302e+06	8.551e+06	5.50943e+06	7.99142e+06	9.03196e+06	8.36367e+06	8.65281e+06
304	12.718	155.131	156.138	1.66908e+06	1.80323e+06	1.88304e+06	1.53542e+06	1.53472e+06	1.7793e+06	1.37355e+06	1.56146e+06	1.75479e+06	1.46164e+06	899552	1.61433e+06	1.35685e+06	1.3553e+06	1.63568e+06
305	11.643	155.131	156.138	8.98768e+06	9.89348e+06	8.88692e+06	6.22419e+06	6.45905e+06	6.61428e+06	5.28021e+06	6.79369e+06	7.11431e+06	6.30368e+06	5.98971e+06	8.46661e+06	6.41494e+06	7.19026e+06	6.23097e+06
306	10.43	155.131	156.138	3.77284e+06	4.32703e+06	3.76997e+06	2.79632e+06	3.00546e+06	2.78246e+06	2.6038e+06	3.06413e+06	3.09488e+06	2.65143e+06	2.34329e+06	3.60287e+06	2.6679e+06	3.50344e+06	2.33627e+06
307	10.711	155.131	156.138	5.71942e+06	6.6659e+06	5.38363e+06	5.2616e+06	4.51048e+06	4.88706e+06	3.51472e+06	4.67375e+06	5.99322e+06	3.75368e+06	4.64097e+06	4.72895e+06	5.52256e+06	3.57653e+06	5.37756e+06
308	11.553	155.131	156.138	5.46518e+06	4.4581e+06	5.10325e+06	4.81973e+06	4.41445e+06	3.60731e+06	3.58494e+06	3.67318e+06	3.64363e+06	3.39194e+06	3.52215e+06	5.24311e+06	3.8716e+06	3.74415e+06	3.33731e+06
309	4.978	155.131	156.138	2.19091e+06	1.68343e+06	2.37077e+06	1.50021e+06	1.5061e+06	1.79538e+06	1.70567e+06	1.4972e+06	1.66436e+06	1.71308e+06	1.0469e+06	1.28298e+06	1.57915e+06	1.60699e+06	1.46036e+06
310	0.902	155.968	156.975	6.75725e+06	7.00527e+06	7.70904e+06	1.00299e+07	8.76016e+06	8.99061e+06	9.01313e+06	8.63647e+06	8.76319e+06	5.3382e+06	5.27394e+06	6.52529e+06	5.37067e+06	5.0911e+06	6.30841e+06
311	3.996	156.09	157.097	1.15396e+06	1.27853e+06	1.30091e+06	1.42234e+06	1.27592e+06	926308	1.10726e+06	1.26641e+06	1.06585e+06	2.59536e+06	1.24227e+06	1.24541e+06	1.056e+06	1.25727e+06	1.00014e+06
312	11.32	156.094	157.101	402832	311976	217284	977270	102875	1.12042e+06	87799.6	1.20375e+06	297526	1.0663e+06	2.17161e+06	2.3853e+06	989242	803323	1.68075e+06
313	11.473	156.094	157.101	851021	596339	806585	1.98196e+06	52046	147528	130502	1.20375e+06	143270	973064	1.85023e+06	2.1053e+06	745110	485322	1.44968e+06
314	0.957	157.085	158.092	2.65087e+07	2.88115e+07	2.84095e+07	9.70763e+06	3.61518e+07	7.09491e+06	7.29136e+06	3.03076e+07	2.86459e+07	2.79605e+07	1.94546e+07	5.01114e+06	3.64303e+06	2.27149e+07	2.72231e+07
315	12.049	157.11	180.099	1.05921e+06	895597	740887	3.39449e+06	392300	157363	972626	922811	193840	4.06807e+06	6.26073e+06	6.81963e+06	3.46696e+06	2.77418e+06	4.95884e+06
316	5.583	157.11	158.118	1.07994e+06	1.19786e+06	1.39682e+06	1.81806e+06	1.40801e+06	1.85489e+06	1.56505e+06	1.47204e+06	1.23113e+06	573535	660878	576601	612333	804421	597077
317	4.446	157.11	180.1	7.33426e+07	7.96747e+07	8.16709e+07	1.06284e+08	2.97884e+07	3.83387e+07	3.01149e+07	3.45335e+07	4.6945e+07	6.13802e+06	4.19079e+06	6.68452e+06	5.7331e+06	5.08856e+06	4.66885e+06
318	0.95	157.915	196.878	5.09435e+07	4.85681e+07	5.81922e+07	5.03106e+07	5.95034e+07	4.94215e+07	6.13322e+07	5.37583e+07	5.47476e+07	5.06199e+07	4.28232e+07	4.32126e+07	4.48479e+07	4.56955e+07	4.50065e+07
319	1.429	158.021	159.028	6.50512e+06	4.14616e+06	4.47459e+06	3.95407e+06	2.91139e+06	3.75458e+06	4.59351e+06	4.27489e+06	4.7129e+06	1.18134e+07	2.88953e+06	4.73069e+06	5.7772e+06	9.222e+06	3.8028e+06
320	1.046	158.069	159.076	4.10356e+08	4.20044e+08	4.56384e+08	4.81728e+08	4.64211e+08	4.85717e+08	4.11776e+08	4.26179e+08	4.94987e+08	3.95073e+08	2.89245e+08	3.74204e+08	3.79856e+08	3.65178e+08	4.10019e+08
321	1.395	158.069	159.077	4.49268e+06	5.57733e+06	5.69397e+06	7.17954e+06	5.4968e+06	5.08188e+06	4.98448e+06	5.59454e+06	5.575e+06	3.91048e+06	4.40283e+06	3.81927e+06	3.87781e+06	3.10836e+06	895710
322	3.304	158.084	159.092	8.72444e+06	7.89565e+06	6.72256e+06	1.36381e+07	7.45372e+06	7.05427e+06	1.03015e+07	1.28591e+07	6.89882e+06	5.9463e+06	59336.1	1.01894e+07	5.086e+06	6.15564e+06	6.70631e+06
323	11.473	158.11	159.117	986201	855307	705041	1.30222e+06	401390	404180	438943	417289	349114	726950	1.19749e+06	1.38582e+06	674123	646731	1.19028e+06
324	10.106	158.11	159.117	1.45523e+06	1.45779e+06	1.36201e+06	982826	1.02079e+06	1.13439e+06	992524	1.01882e+06	1.18894e+06	1.08151e+06	2.11005e+06	1.18183e+06	1.01294e+06	1.16275e+06	900222
325	5.264	159.069	160.076	2.49198e+06	2.7414e+06	3.08368e+06	3.02499e+06	2.37449e+06	3.49408e+06	2.92797e+06	2.68652e+06	3.01469e+06	2.22429e+06	1.69159e+06	3.13294e+06	2.32022e+06	1.86483e+06	2.19697e+06
326	3.303	159.069	160.076	2.3973e+06	2.40888e+06	2.31889e+06	3.92427e+06	2.18076e+06	2.23161e+06	3.05544e+06	2.71498e+06	2.20073e+06	1.95325e+06	382510	2.16442e+06	1.75217e+06	1.47422e+06	2.19135e+06
327	4.457	159.126	182.115	1.18261e+07	1.22447e+07	1.26571e+07	1.54384e+07	5.4036e+06	7.10981e+06	5.39844e+06	7.51916e+06	8.34463e+06	5.0949e+06	3.18055e+06	3.66402e+06	3.1877e+06	3.41226e+06	2.67253e+06
328	0.945	159.913	198.876	7.0202e+06	6.37566e+06	7.18163e+06	6.6787e+06	8.4566e+06	6.32478e+06	8.57296e+06	6.78288e+06	7.18677e+06	7.41473e+06	5.80034e+06	5.45629e+06	5.86572e+06	6.11434e+06	5.66582e+06
329	0.974	160.121	161.128	2.54624e+06	1.03099e+06	3.63091e+06	2.0956e+06	2.10929e+06	2.39395e+06	1.07724e+06	1.9106e+06	1.06328e+06	1.22642e+06	1.18583e+06	1.824e+06	2.16249e+06	1.62536e+06	1.58357e+06
330	12.579	160.125	161.132	9.54999e+06	1.04954e+07	9.92649e+06	9.17412e+06	8.43637e+06	9.40609e+06	8.26533e+06	8.54958e+06	8.80366e+06	8.65812e+06	4.9716e+06	7.92659e+06	9.0969e+06	7.83411e+06	8.59198e+06
331	10.711	160.125	161.132	7.54778e+06	9.08122e+06	6.94739e+06	7.24828e+06	5.86015e+06	4.33008e+06	4.12824e+06	5.80609e+06	5.65114e+06	4.45177e+06	4.40443e+06	6.52549e+06	6.67672e+06	5.41937e+06	6.32561e+06
332	10.43	160.125	161.132	5.84813e+06	5.76234e+06	5.25184e+06	4.16518e+06	4.02867e+06	4.09316e+06	3.56777e+06	4.1717e+06	4.49797e+06	3.90668e+06	3.30925e+06	4.74232e+06	3.51776e+06	4.63228e+06	3.20129e+06
333	12.719	160.125	161.132	1.60864e+06	2.01599e+06	1.9149e+06	1.5229e+06	1.48442e+06	1.62992e+06	1.63099e+06	1.57244e+06	1.60332e+06	1.35411e+06	808531	1.38461e+06	1.40361e+06	1.39624e+06	1.65721e+06
334	10.885	160.125	161.132	1.736e+06	1.70073e+06	1.96105e+06	1.31704e+06	1.44148e+06	1.17602e+06	1.10663e+06	1.25223e+06	1.46818e+06	1.24193e+06	1.19325e+06	1.61931e+06	1.36281e+06	1.42038e+06	1.28588e+06
335	10.21	160.125	161.133	1.22507e+06	1.02877e+06	1.10869e+06	714961	897215	825061	761557	784733	804033	793052	1.33317e+06	804426	817553	933021	829516
336	10.615	160.125	161.133	2.50001e+06	2.77756e+06	3.12162e+06	2.25384e+06	1.8728e+06	1.84222e+06	1.53589e+06	1.66498e+06	2.109e+06	1.61563e+06	1.45812e+06	2.22912e+06	1.43493e+06	2.13102e+06	1.90238e+06
337	10.109	160.125	161.133	1.28455e+06	1.32591e+06	1.21951e+06	816586	961308	982063	869669	881257	1.115e+06	1.00496e+06	1.33317e+06	1.02778e+06	1.7363e+06	871491	943174
338	11.553	160.125	161.133	1.29968e+06	1.19215e+06	1.20068e+06	1.24858e+06	1.19917e+06	720892	1.08807e+06	1.18306e+06	878075	689086	895284	1.25308e+06	720750	1.07099e+06	915620
339	7.931	160.125	161.133	5.84067e+06	6.77989e+06	6.33636e+06	7.60136e+06	4.35679e+06	4.76937e+06	4.27232e+06	4.22756e+06	4.57978e+06	2.18721e+06	2.19941e+06	2.60181e+06	2.79498e+06	3.1241e+06	2.95573e+06
340	0.908	160.973	161.98	3.20295e+06	3.71573e+06	3.46588e+06	5.13154e+06	4.41866e+06	4.11855e+06	4.34849e+06	4.19929e+06	4.41322e+06	2.58829e+06	2.17766e+06	3.07989e+06	2.25426e+06	2.28749e+06	3.11492e+06
341	1.056	161.069	162.076	1.27979e+09	1.30488e+09	1.39844e+09	1.32057e+09	1.50996e+09	1.52994e+09	1.08486e+09	1.35224e+09	1.6071e+09	1.14211e+09	1.02876e+09	1.29155e+09	1.05319e+09	9.92285e+08	1.58912e+09
342	1.374	161.069	162.076	9.63999e+06	1.00649e+07	8.84697e+06	1.5288e+07	1.13921e+07	9.9442e+06	1.23123e+07	594353	1.05289e+07	8.58367e+06	7.09187e+06	9.73044e+06	5.67628e+06	7.12818e+06	1.05546e+07
343	0.885	161.069	162.076	4.77445e+06	6.14164e+06	6.21145e+06	4.3003e+06	7.45725e+06	6.33111e+06	4.12913e+06	5.49055e+06	3.95799e+06	1.11268e+07	4.88461e+06	8.52056e+06	8.45143e+06	9.49759e+06	5.44677e+06
344	5.674	161.084	162.091	1.78702e+06	1.83921e+06	1.81282e+06	2.68441e+06	1.92104e+06	1.64674e+06	1.71973e+06	1.99983e+06	1.81055e+06	1.57526e+06	1.60091e+06	1.35006e+06	1.45798e+06	1.40765e+06	1.72883e+06
345	0.832	162.013	163.02	562789	676327	704179	699195	655978	808539	906005	740083	678199	588356	653021	639870	580646	591587	630821
346	3.752	162.035	163.042	1.94751e+07	1.74594e+07	1.69448e+07	3.08812e+07	8.76156e+06	2.3115e+07	2.16664e+07	2.09503e+07	1.73908e+07	7.89862e+06	8.98092e+06	1.5272e+07	1.20026e+07	1.01528e+07	1.32821e+07
347	10.363	162.104	163.112	1.31158e+06	1.22401e+06	1.10517e+06	1.24131e+06	956653	1.50295e+06	998114	1.11742e+06	1.14372e+06	4.7538e+06	1.87571e+06	2.21522e+06	910249	1.06993e+06	973683
348	11.555	162.141	163.148	1.07372e+06	914440	851921	1.05269e+06	946338	763255	691263	2.08131e+06	938919	577151	598628	1.01954e+06	1.0464e+06	729558	626590
349	12.578	162.141	163.148	7.59875e+06	8.51158e+06	8.67382e+06	7.56225e+06	6.91005e+06	7.73988e+06	6.84683e+06	6.986e+06	7.52206e+06	6.65834e+06	4.41093e+06	6.104e+06	7.35844e+06	6.59616e+06	7.31462e+06
350	10.711	162.141	163.148	6.00465e+06	7.53053e+06	9.81933e+06	6.32326e+06	4.92781e+06	5.02725e+06	6.484e+06	8.07216e+06	6.77365e+06	5.36155e+06	4.35276e+06	4.93164e+06	6.72679e+06	3.62799e+06	5.32034e+06
351	10.43	162.141	163.148	4.00236e+06	4.42354e+06	4.13858e+06	3.60812e+06	3.31586e+06	3.12695e+06	3.04007e+06	3.44386e+06	3.50492e+06	3.118e+06	2.68536e+06	3.81811e+06	3.18082e+06	3.64802e+06	2.89908e+06
352	12.715	162.141	163.148	1.47975e+06	1.7149e+06	1.71668e+06	1.32465e+06	1.27524e+06	1.24756e+06	1.46747e+06	1.30424e+06	1.44093e+06	1.19495e+06	748495	1.06659e+06	1.17152e+06	1.16133e+06	1.33838e+06
353	13.781	162.141	163.148	204110	146393	147954	201174	56741	70183.5	61464.7	84496	65271.3	153173	390400	313702	132615	194329	193486
354	7.804	162.141	163.148	1.66187e+06	2.52476e+06	2.49471e+06	2.40975e+06	1.73695e+06	1.79281e+06	1.43062e+06	1.26489e+06	2.07398e+06	4.24678e+06	1.73566e+06	2.14403e+06	1.98683e+06	1.79387e+06	1.54854e+06
355	3.736	164.003	165.01	3.52573e+06	2.19785e+06	2.97132e+06	2.97326e+06	3.24434e+06	3.17958e+06	3.25151e+06	3.19404e+06	1.75427e+06	3.0778e+06	1.96356e+06	3.0577e+06	2.03859e+06	3.28442e+06	1.87607e+06
356	1.389	164.047	165.055	1.10835e+08	1.25431e+08	1.32071e+08	1.24237e+08	1.30149e+08	1.09526e+08	1.67279e+08	1.27873e+08	1.18483e+08	1.08411e+08	9.5885e+07	1.09836e+08	8.74324e+07	1.03848e+08	1.0263e+08
357	1.045	164.047	165.055	6.81753e+07	5.42789e+07	7.88549e+07	4.01652e+07	8.26941e+07	4.89203e+07	5.72028e+07	7.25373e+07	6.68513e+07	6.7307e+07	5.74687e+07	7.44772e+07	4.87973e+07	6.64793e+07	7.21021e+07
358	12.049	164.105	165.112	1.67162e+06	1.87921e+06	1.10028e+06	6.77839e+06	45678.2	75378.2	63006.3	61310.6	71956.1	7.58184e+06	1.24694e+07	1.37166e+07	6.71811e+06	5.11602e+06	1.04196e+07
359	12.213	164.105	165.113	3.86273e+06	3.26951e+06	2.94969e+06	6.50625e+06	194550	147168	90584.3	183916	209064	4.38283e+06	7.84673e+06	7.28393e+06	3.31285e+06	2.71001e+06	5.1234e+06
360	11.644	164.12	165.127	820478	918563	905215	645419	1.41601e+06	1.48198e+06	1.37282e+06	1.31659e+06	1.65594e+06	753248	594249	792122	691566	728220	650498
361	12.714	164.12	165.127	538733	572849	688573	447787	484368	542980	464050	518598	567440	457136	258452	375108	454539	450632	494921
362	12.579	164.12	165.127	3.29445e+06	3.16098e+06	3.02709e+06	2.81346e+06	2.80539e+06	3.02286e+06	2.62455e+06	2.88218e+06	3.02482e+06	3.34583e+06	1.64665e+06	2.40218e+06	3.07365e+06	2.50233e+06	2.83196e+06
363	10.441	164.12	165.127	1.72296e+06	1.65173e+06	1.49902e+06	710535	1.36869e+06	1.35298e+06	1.08026e+06	1.38358e+06	1.45775e+06	1.22948e+06	1.09832e+06	1.42052e+06	1.12429e+06	1.61743e+06	1.18407e+06
364	11.322	164.12	165.127	554904	502269	579169	883826	331466	410958	341633	402258	347840	961476	1.53917e+06	1.72404e+06	902248	698196	1.23236e+06
365	11.472	164.12	165.127	3.09672e+06	2.21893e+06	2.5172e+06	6.1656e+06	1.41601e+06	1.48198e+06	1.37282e+06	1.31659e+06	1.65594e+06	2.98419e+06	5.87829e+06	6.35118e+06	2.48872e+06	2.0262e+06	4.6542e+06
366	6.97	164.12	165.128	1.22131e+06	1.42025e+06	1.15181e+06	3.05726e+06	340954	385765	394189	439950	697896	388497	1.90975e+06	1.55207e+06	417603	334857	678261
367	10.708	164.12	165.128	3.47396e+06	2.92724e+06	3.44254e+06	1.76604e+06	2.59576e+06	2.0305e+06	1.97004e+06	2.6306e+06	2.85827e+06	2.0638e+06	1.95686e+06	2.16441e+06	2.29429e+06	1.67398e+06	2.2299e+06
368	12.579	164.157	165.164	6.92619e+06	7.92665e+06	7.42849e+06	6.53477e+06	6.47035e+06	6.78422e+06	6.05533e+06	6.33319e+06	6.65053e+06	6.20642e+06	3.68335e+06	5.48955e+06	6.72195e+06	6.1148e+06	6.08561e+06
369	10.615	164.157	165.164	1.64052e+06	1.73241e+06	1.75671e+06	1.31629e+06	1.0556e+06	1.10365e+06	1.05115e+06	1.37085e+06	1.5348e+06	1.16083e+06	791003	1.49618e+06	1.31691e+06	1.83521e+06	1.16496e+06
370	12.717	164.157	165.164	1.14877e+06	1.28157e+06	1.38748e+06	1.05178e+06	1.12782e+06	1.15413e+06	1.14514e+06	1.11346e+06	1.17514e+06	957803	552149	980202	923416	1.0126e+06	1.19487e+06
371	11.64	164.157	165.164	844818	1.01796e+06	1.02568e+06	726195	1.26933e+06	767292	1.00314e+06	1.3215e+06	1.07987e+06	1.12463e+06	750103	941084	726334	953435	1.19061e+06
372	10.431	164.157	165.164	2.82238e+06	3.21133e+06	2.74144e+06	2.0508e+06	2.09903e+06	1.88301e+06	1.77583e+06	2.23491e+06	2.22334e+06	1.99414e+06	1.77612e+06	2.56481e+06	1.89661e+06	2.35082e+06	1.71826e+06
373	10.709	164.157	165.164	4.75017e+06	5.46367e+06	4.4298e+06	2.89612e+06	3.88966e+06	2.7598e+06	2.49824e+06	3.56549e+06	4.62387e+06	2.99229e+06	2.65054e+06	3.98345e+06	4.18407e+06	2.98692e+06	4.19471e+06
374	11.891	164.157	165.164	737181	819422	868527	799860	827563	867937	811261	774260	775234	748300	497422	665878	696083	630040	686799
375	10.886	164.157	165.164	1.01587e+06	900629	951047	795743	812157	684347	641712	722439	855547	740978	626245	957944	736061	861781	678147
376	2.083	165.079	166.086	8.67954e+08	9.58945e+08	6.46217e+08	9.5963e+08	1.37301e+09	1.56701e+09	6.56015e+08	1.69267e+09	8.33999e+08	7.13452e+08	8.44206e+08	1.09104e+09	6.07271e+08	5.38446e+08	6.67416e+08
377	1.881	165.079	166.086	5.98968e+08	5.06564e+08	8.47389e+08	8.09905e+08	1.77606e+09	1.48647e+09	8.52061e+08	1.45802e+09	7.21183e+08	6.49649e+08	8.35729e+08	1.37032e+09	3.6372e+08	6.04917e+08	5.09092e+08
378	7.635	165.079	166.086	3.17766e+06	3.54603e+06	4.32356e+06	6.45566e+06	6.01372e+06	6.66572e+06	5.9538e+06	6.20143e+06	6.41761e+06	882763	760931	1.00624e+06	109153	936902	997681
379	5.674	165.079	166.086	4.28724e+06	4.87366e+06	4.54363e+06	6.1904e+06	4.60188e+06	3.97052e+06	4.81044e+06	5.07898e+06	4.43394e+06	3.84279e+06	3.80225e+06	3.81882e+06	3.32077e+06	3.39333e+06	4.19278e+06
380	4.368	165.079	166.086	4.32557e+06	5.84076e+06	6.11766e+06	7.67316e+06	5.3559e+06	8.0248e+06	9.39871e+06	6.49959e+06	7.11704e+06	4.40102e+06	2.16845e+06	2.83126e+06	3.69137e+06	3.42615e+06	3.4958e+06
381	12.213	165.113	166.12	785513	587265	535890	1.12396e+06	19436.2	10366.3	14955.1	14827.1	34102	860314	1.39471e+06	1.42366e+06	723443	487485	1.01324e+06
382	6.487	165.115	166.123	1.66463e+06	1.5821e+06	1.78549e+06	1.06894e+06	1.03933e+06	1.1691e+06	1.18741e+06	1.19665e+06	1.2556e+06	1.16953e+06	664264	978301	1.1161e+06	1.18261e+06	1.22934e+06
383	12.579	166.136	167.143	2.88709e+06	3.11727e+06	3.01923e+06	2.68329e+06	2.67717e+06	2.83553e+06	2.79621e+06	2.66482e+06	2.74903e+06	3.00219e+06	1.69668e+06	2.41701e+06	3.25783e+06	2.38802e+06	2.46729e+06
384	2.022	167.058	168.066	6.91917e+06	6.59932e+06	7.50208e+06	7.39146e+06	6.78174e+06	9.09599e+06	1.12239e+07	8.63171e+06	9.72726e+06	4.61549e+06	3.54553e+06	3.53918e+06	3.53763e+06	3.284e+06	2.74066e+06
385	1.732	167.058	168.066	4.56247e+06	5.87676e+06	5.05483e+06	8.47951e+06	7.05015e+06	8.85494e+06	1.42183e+07	8.03417e+06	6.5571e+06	3.75492e+06	1.15276e+06	2.79911e+06	2.58457e+06	2.29731e+06	2.93065e+06
386	12.578	167.131	168.138	3.80405e+06	4.21675e+06	3.88386e+06	3.65841e+06	3.4615e+06	3.66977e+06	3.05022e+06	3.35812e+06	3.54615e+06	3.25974e+06	1.82022e+06	2.94703e+06	3.38532e+06	3.07855e+06	3.47284e+06
387	10.429	167.131	168.138	1.76288e+06	1.63589e+06	1.55895e+06	1.32554e+06	1.27875e+06	1.2413e+06	1.15921e+06	1.24474e+06	1.31682e+06	1.06265e+06	1.1046e+06	1.38333e+06	1.07037e+06	1.37096e+06	1.08384e+06
388	12.718	167.131	168.138	542225	656749	835334	519921	644581	515744	676699	662033	672368	550308	345213	597455	525623	480433	614187
389	10.71	167.131	168.138	2.77448e+06	3.15923e+06	3.13983e+06	2.41752e+06	1.65703e+06	1.49281e+06	1.98537e+06	1.96612e+06	2.07167e+06	1.97274e+06	1.42688e+06	2.19593e+06	2.00446e+06	1.85447e+06	2.20542e+06
390	0.944	168.051	169.058	2.18583e+06	1.62465e+06	2.13334e+06	1.51242e+06	2.13975e+06	1.92273e+06	2.61012e+06	1.90374e+06	1.6047e+06	4.80267e+06	1.43879e+06	1.04851e+06	1.27437e+06	1.36984e+06	1.23381e+06
391	1.062	168.09	169.097	9.50707e+07	9.10922e+07	9.99099e+07	1.21919e+08	1.03108e+08	1.03552e+08	9.81465e+07	9.63602e+07	1.00157e+08	7.856e+07	6.4596e+07	9.06208e+07	8.39585e+07	8.15162e+07	1.04243e+08
392	10.879	168.115	169.122	4.45467e+06	4.32465e+06	4.48165e+06	3.33641e+06	3.27e+06	3.24278e+06	2.36196e+06	3.20064e+06	4.01879e+06	3.28068e+06	3.1363e+06	5.80923e+06	4.13274e+06	4.19633e+06	4.01755e+06
393	11.263	168.115	169.122	5.77335e+06	6.21564e+06	5.56619e+06	4.66024e+06	3.88403e+06	4.45622e+06	3.35973e+06	4.24176e+06	4.93006e+06	3.52664e+06	3.1473e+06	4.29129e+06	3.89399e+06	4.0275e+06	3.40256e+06
394	5.635	168.126	191.116	949252	911988	1.05161e+06	782531	777916	840733	803254	903095	790070	792142	566743	638296	721232	859547	746009
395	5.821	169.03	170.037	507623	491907	707153	547686	566239	573229	566203	505355	577704	560049	394057	575837	557611	621913	589153
396	0.965	169.035	207.998	2.34419e+07	2.30274e+07	2.36743e+07	2.2203e+07	2.479e+07	2.27469e+07	3.01069e+07	2.32929e+07	2.53576e+07	1.81391e+07	1.60023e+07	1.84925e+07	1.84944e+07	1.82055e+07	1.78088e+07
397	3.312	169.053	170.06	1.60084e+07	1.48055e+07	1.41537e+07	2.49826e+07	1.38534e+07	1.42349e+07	1.88615e+07	1.65316e+07	1.47822e+07	1.19626e+07	85897.1	1.82826e+07	9.54005e+06	1.1422e+07	1.22407e+07
398	1.387	169.074	170.081	3.37457e+06	3.38932e+06	4.01844e+06	3.67608e+06	3.95387e+06	3.42491e+06	4.84444e+06	3.59695e+06	3.73192e+06	3.68525e+06	2.25828e+06	2.32583e+06	2.17183e+06	2.40703e+06	3.51724e+06
399	0.988	169.085	170.092	1.92317e+07	1.97215e+07	2.18757e+07	3.55038e+07	2.10939e+07	6.11424e+06	2.61409e+07	2.14609e+07	2.86055e+07	1.97132e+06	8.73991e+06	1.51281e+07	1.39667e+07	1.3408e+07	1.26448e+07
400	12.049	169.11	170.118	3.73329e+06	3.09289e+06	2.26373e+06	1.55412e+07	249236	349530	434693	465564	1.8306e+06	1.74952e+07	4.17196e+07	4.25088e+07	1.51211e+07	1.22769e+07	2.84596e+07
401	12.212	169.11	170.118	5.29869e+06	4.27916e+06	3.98732e+06	1.02536e+07	489569	511659	551728	506425	1.8306e+06	5.40306e+06	1.19597e+07	1.13895e+07	4.51568e+06	3.13976e+06	7.2558e+06
402	11.442	169.11	170.118	1.06548e+06	1.10335e+06	729111	2.79126e+06	451130	502152	523157	518833	511296	2.55174e+06	5.03552e+06	5.6982e+06	2.46417e+06	1.72666e+06	4.1994e+06
403	10.542	169.11	170.118	1.18951e+06	962093	1.26386e+06	1.27653e+06	1.29189e+06	1.1598e+06	713313	1.00246e+06	1.20949e+06	1.06587e+06	883663	1.02373e+06	3.89529e+06	1.17938e+06	802334
404	5.247	169.11	170.118	1.62432e+07	1.80997e+07	1.76193e+07	3.00491e+07	6.74931e+06	9.17285e+06	5.92256e+06	9.78591e+06	1.11766e+07	1.1251e+07	1.504e+07	1.47792e+07	6.28734e+06	6.56885e+06	6.73914e+06
405	12.58	169.147	170.154	1.09234e+07	1.14035e+07	1.15936e+07	1.00457e+07	9.49105e+06	9.93864e+06	8.77214e+06	9.43321e+06	1.0171e+07	9.34166e+06	6.14481e+06	8.42439e+06	1.00859e+07	9.64826e+06	9.17402e+06
406	10.438	169.147	170.154	4.12867e+06	4.58793e+06	4.01764e+06	3.0295e+06	3.03549e+06	1.50032e+06	2.77353e+06	3.46886e+06	3.49403e+06	3.15971e+06	2.5341e+06	3.79765e+06	2.94557e+06	3.82383e+06	2.91275e+06
407	10.712	169.147	170.154	6.16325e+06	7.0556e+06	6.21264e+06	5.66163e+06	5.23863e+06	4.10635e+06	3.91217e+06	6.68611e+06	5.14951e+06	4.17206e+06	4.98974e+06	5.86131e+06	4.54476e+06	4.1444e+06	5.7244e+06
408	1.378	170.019	171.026	2.97443e+06	2.3146e+06	2.51143e+06	2.87982e+06	3.82999e+06	3.02427e+06	2.51257e+06	5.18914e+06	2.89407e+06	1.90654e+06	1.26963e+06	1.79483e+06	1.99325e+06	1.92622e+06	1.6234e+06
409	1.208	170.019	171.027	2.97443e+06	3.10787e+06	2.45902e+06	2.38292e+06	3.69147e+06	3.79598e+06	2.60469e+06	5.18914e+06	2.64196e+06	2.10782e+06	1.33643e+06	2.26599e+06	1.79645e+06	2.35948e+06	1.96149e+06
410	0.932	170.046	171.053	3.11558e+06	2.994e+06	3.04285e+06	1.96096e+06	3.30757e+06	2.57099e+06	3.66772e+06	3.0249e+06	3.1382e+06	2.39237e+06	1.61259e+06	3.00202e+06	2.3018e+06	2.2709e+06	1.724e+06
411	12.202	170.094	171.102	848213	708925	598573	4.18641e+06	7794.46	9244.79	9218.56	9794.36	10087.4	1.01159e+06	2.833e+06	2.76626e+06	655740	384822	621138
412	4.536	170.106	171.113	937394	739944	951391	834281	1.0205e+06	665404	729686	948957	884704	1.61338e+06	664193	867537	738139	967046	963356
413	1.474	170.983	171.99	435454	341327	504725	435060	334426	331113	603588	589269	528429	268758	484993	418080	375777	381169	450239
414	12.049	171.126	194.115	1.05841e+07	8.72122e+06	7.30545e+06	2.8508e+07	5.09879e+06	2.87617e+06	2.603e+06	2.61835e+06	3.31921e+06	3.36327e+07	5.23341e+07	5.88753e+07	2.92174e+07	2.35028e+07	4.41935e+07
415	12.212	171.126	194.115	2.26704e+07	1.8336e+07	1.7556e+07	3.11734e+07	5.09879e+06	4.11655e+06	4.26263e+06	3.85048e+06	4.86748e+06	2.46663e+07	3.73181e+07	3.42576e+07	2.07246e+07	1.56531e+07	2.47185e+07
416	5.54	171.126	194.115	4.46002e+08	4.28367e+08	5.02284e+08	7.36177e+08	2.14697e+08	2.53033e+08	1.87321e+08	2.1175e+08	2.90677e+08	1.51258e+08	2.04598e+08	1.93713e+08	1.28899e+08	1.11329e+08	1.49483e+08
417	11.44	171.126	194.115	7.72806e+06	6.15012e+06	6.37673e+06	2.16886e+07	3.13926e+06	2.95048e+06	3.23796e+06	3.13556e+06	2.97074e+06	2.02137e+07	4.05442e+07	4.38851e+07	1.86458e+07	1.57193e+07	3.3269e+07
418	9.34	171.162	172.17	1.56288e+08	1.87738e+08	1.97948e+08	1.30305e+08	1.32664e+08	1.04236e+08	1.13599e+08	1.12221e+08	1.19284e+08	1.21536e+08	7.46979e+07	1.15425e+08	1.13583e+08	1.17771e+08	1.20744e+08
419	1.022	172.085	173.092	6.33674e+07	6.57557e+07	7.0434e+07	9.00387e+07	7.75205e+07	6.40474e+07	5.9318e+07	6.75994e+07	7.11485e+07	4.72317e+07	5.33079e+07	6.62195e+07	5.02393e+07	5.14627e+07	6.76428e+07
420	1.382	172.085	173.092	1.40736e+07	1.64504e+07	1.56956e+07	2.26652e+07	1.73509e+07	1.36964e+07	1.72473e+07	1.61376e+07	1.67799e+07	1.0528e+07	1.1595e+07	1.39761e+07	1.08694e+07	1.24723e+07	1.37835e+07
421	4.08	172.085	173.092	666076	958832	646625	925633	748145	567017	698751	988800	973093	2.12883e+06	732938	1.02925e+06	468258	1.26175e+06	642577
422	12.213	172.11	173.117	2.00903e+06	1.66432e+06	1.68764e+06	3.50953e+06	278469	213927	241939	242419	475057	2.11477e+06	4.12189e+06	3.65997e+06	1.72538e+06	1.27573e+06	2.63502e+06
423	5.542	172.11	173.117	1.29143e+07	1.19935e+07	1.36268e+07	1.98622e+07	6.28441e+06	7.65614e+06	4.94375e+06	5.4491e+06	7.7323e+06	4.53547e+06	6.40577e+06	6.42377e+06	3.82761e+06	3.52539e+06	4.41099e+06
424	10.209	172.125	173.133	1.1455e+06	1.14911e+06	1.10116e+06	762490	1.00866e+06	815139	779718	978477	875831	850887	522072	876333	841685	919434	885725
425	13.661	172.125	173.133	172072	121378	104368	130094	10927.9	14674.6	11226.8	12585.2	8188.49	310303	832897	590962	246995	151824	407421
426	10.107	172.125	173.133	1.52903e+06	1.8791e+06	1.67345e+06	1.02546e+06	1.23362e+06	1.205e+06	928260	1.27492e+06	1.16649e+06	1.07866e+06	915432	1.30082e+06	1.19814e+06	1.28745e+06	1.03508e+06
427	10.365	172.125	173.133	1.41234e+06	1.11734e+06	1.32751e+06	744097	784700	946417	903436	893103	1.00385e+06	937410	767474	910016	782462	991138	874105
428	7.805	172.125	173.133	777876	1.29819e+06	1.09196e+06	1.14129e+06	767870	887441	825388	934453	901759	1.84272e+06	984359	928649	785121	743111	555445
429	3.919	173.051	174.058	942247	1.4537e+06	1.48986e+06	2.66804e+06	1.00016e+06	860935	966083	2.01106e+06	966192	731763	1.08046e+06	821680	1.42276e+06	589854	904191
430	5.156	173.105	196.095	3.21723e+06	2.96795e+06	2.86798e+06	4.62881e+06	3.08243e+06	2.66585e+06	2.62155e+06	3.0259e+06	2.58442e+06	2.37734e+06	2.21957e+06	2.25774e+06	2.32462e+06	2.18862e+06	3.0855e+06
431	5.36	173.105	174.113	827453	914520	976417	1.2613e+06	1.11952e+06	813426	869644	988663	864757	861146	681021	722524	778001	745469	948704
432	5.342	173.142	196.131	1.09122e+06	1.2382e+06	1.6836e+06	1.53546e+06	699625	914583	984352	1.09319e+06	851972	1.46828e+06	824266	950412	893297	798267	523700
433	6.73	173.178	174.185	5.4174e+06	5.10449e+06	5.72942e+06	3.47359e+06	2.97541e+06	2.72533e+06	2.65592e+06	2.66761e+06	5.388e+06	4.38761e+06	8.16599e+06	3.35788e+06	3.43629e+06	2.58887e+06	3.03701e+06
434	0.952	173.889	212.852	4.23436e+07	4.05968e+07	4.9977e+07	7.18668e+07	5.28261e+07	4.458e+07	4.71649e+07	4.95447e+07	5.65692e+07	3.45973e+07	3.18611e+07	3.07327e+07	3.37748e+07	3.01977e+07	3.60839e+07
435	1.515	174.101	175.108	2.91301e+06	2.85808e+06	2.70957e+06	3.2056e+06	3.31408e+06	3.86945e+06	2.65617e+06	3.24684e+06	2.68828e+06	2.42538e+06	2.27113e+06	6.65376e+06	1.85489e+06	2.21496e+06	2.00628e+06
436	1.388	174.101	175.108	2.6824e+06	3.34705e+06	3.38448e+06	2.23933e+06	3.28162e+06	1.49974e+06	2.56292e+06	2.42988e+06	2.19226e+06	5.81331e+06	4.14603e+06	6.65376e+06	2.3802e+06	3.27174e+06	4.35953e+06
437	1.028	174.101	175.108	4.81311e+07	4.95013e+07	5.24472e+07	5.18378e+07	5.43539e+07	5.94839e+07	4.91738e+07	5.37958e+07	2.87335e+07	3.79251e+07	3.93106e+07	4.6328e+07	4.17001e+07	3.84512e+07	5.88559e+07
438	11.323	174.105	175.112	662355	724125	528643	2.16779e+06	486127	214281	217215	1.14814e+06	248208	2.0705e+06	4.27906e+06	4.86644e+06	1.98321e+06	1.54141e+06	3.55079e+06
439	11.473	174.105	175.112	1.70771e+06	1.33744e+06	1.50146e+06	4.07846e+06	943820	221227	291675	1.14814e+06	247187	1.9153e+06	4.04029e+06	4.46697e+06	1.68965e+06	1.26235e+06	3.00433e+06
440	0.99	174.112	175.119	9.02274e+08	9.3339e+08	9.89168e+08	1.10395e+09	1.18002e+09	8.8564e+08	1.00191e+09	1.04362e+09	9.97651e+08	9.07287e+08	6.16463e+08	9.0085e+08	6.79706e+08	7.73455e+08	8.84022e+08
441	10.71	174.141	175.148	6.94303e+06	8.78385e+06	7.01015e+06	6.98871e+06	5.66684e+06	4.41029e+06	5.65528e+06	7.10553e+06	5.37025e+06	4.4506e+06	5.75743e+06	5.72118e+06	6.32677e+06	7.59911e+06	4.64078e+06
442	12.579	174.141	175.148	1.03809e+07	1.0613e+07	1.04676e+07	9.52283e+06	8.92681e+06	9.75618e+06	8.74207e+06	9.23124e+06	9.63492e+06	8.64413e+06	5.64653e+06	7.86945e+06	9.45965e+06	8.55655e+06	8.73318e+06
443	10.431	174.141	175.148	4.69703e+06	4.5736e+06	4.17026e+06	3.34327e+06	3.09032e+06	3.15162e+06	3.04975e+06	3.53329e+06	3.5945e+06	2.89553e+06	2.84007e+06	3.89756e+06	2.98469e+06	3.85493e+06	2.6812e+06
444	12.716	174.141	175.148	1.84066e+06	1.87747e+06	2.05354e+06	1.43137e+06	1.64586e+06	1.68466e+06	1.82942e+06	1.64618e+06	1.67414e+06	1.58419e+06	963440	1.52887e+06	1.47634e+06	1.41412e+06	1.73915e+06
445	11.642	174.141	175.148	1.76519e+06	1.97655e+06	1.7935e+06	1.1817e+06	1.32157e+06	2.585e+06	2.53846e+06	2.78183e+06	1.66483e+06	2.31973e+06	1.31603e+06	1.52167e+06	3.0087e+06	1.66021e+06	2.92256e+06
446	8.585	174.141	175.148	2.72594e+07	2.60806e+07	2.70361e+07	4.57942e+07	1.22525e+07	2.15913e+07	1.40512e+07	1.60808e+07	1.72238e+07	1.03899e+07	1.82182e+07	1.40557e+07	1.10858e+07	8.25693e+06	1.4845e+07
447	13.662	174.141	175.148	128264	88468.3	82538.7	87536.6	62234	28689.9	32354.9	27431.4	52447.5	189237	477909	366991	167128	96653.1	244508
448	10.618	174.141	175.148	2.6937e+06	2.59252e+06	2.82346e+06	2.01061e+06	1.93954e+06	1.77797e+06	1.83591e+06	2.54528e+06	2.20045e+06	1.67827e+06	1.60755e+06	2.18656e+06	2.04714e+06	2.60691e+06	1.63124e+06
449	11.554	174.141	175.148	1.44652e+06	1.11577e+06	1.36651e+06	1.07572e+06	1.15491e+06	2.585e+06	724556	814312	1.04684e+06	1.03346e+06	852841	1.29317e+06	824892	1.09491e+06	997021
450	1.469	175.049	176.057	9.02522e+06	9.36085e+06	9.62815e+06	1.03093e+07	7.9143e+06	9.2531e+06	1.32102e+07	8.13067e+06	1.04947e+07	2.14778e+06	2.51108e+06	3.11309e+06	1.88712e+06	2.15851e+06	1.64367e+06
451	0.918	175.051	176.059	2.94958e+06	2.80523e+06	2.84532e+06	1.0802e+06	2.30189e+06	2.29608e+06	3.20042e+06	2.59545e+06	2.12233e+06	3.71397e+06	2.85315e+06	3.66207e+06	3.15576e+06	3.90915e+06	2.08796e+06
452	1.555	175.059	176.066	8.55722e+06	7.98503e+06	7.77724e+06	6.89861e+06	8.0986e+06	6.66219e+06	7.42013e+06	8.36445e+06	6.70252e+06	9.10818e+06	6.65038e+06	8.41904e+06	7.54483e+06	8.8156e+06	7.15882e+06
453	1.065	175.096	176.103	1.7885e+08	1.83888e+08	2.01833e+08	1.80811e+08	2.06772e+08	2.10672e+08	1.85467e+08	1.90582e+08	2.12975e+08	1.76925e+08	1.33757e+08	1.7345e+08	1.74911e+08	1.70462e+08	1.69805e+08
454	6.303	175.103	176.111	174933	252119	218833	299728	321382	235961	370937	304698	226689	193258	135565	167568	183766	183623	191364
455	5.082	175.121	198.11	4.93607e+06	5.12192e+06	4.22913e+06	1.63392e+07	517512	463156	264070	375655	837144	2.31074e+06	2.66857e+06	2.52595e+06	1.21364e+06	1.19226e+06	1.29047e+06
456	0.952	175.887	176.894	2.98074e+06	3.00586e+06	3.58685e+06	6.34067e+06	5.2849e+06	3.89615e+06	4.18451e+06	4.08082e+06	5.01721e+06	2.44085e+06	2.53918e+06	2.32518e+06	2.76867e+06	2.66356e+06	2.86182e+06
457	0.944	176.059	177.066	2.43894e+06	2.33097e+06	2.74545e+06	3.49357e+06	2.62313e+06	2.21891e+06	3.28685e+06	2.57385e+06	3.38508e+06	1.07975e+06	812235	1.11453e+06	1.24968e+06	977172	1.23957e+06
458	11.474	176.12	177.127	810138	591973	693456	1.52192e+06	107117	255291	349694	570638	262391	686022	1.50704e+06	1.39586e+06	805865	598394	1.03508e+06
459	12.578	176.156	177.164	2.79567e+06	3.04089e+06	2.96742e+06	2.80607e+06	2.62161e+06	2.89493e+06	2.90849e+06	2.38407e+06	2.44069e+06	2.66869e+06	1.58173e+06	2.31987e+06	2.69513e+06	2.62751e+06	2.60658e+06
460	13.309	176.157	177.164	769003	396910	356991	884775	181663	889750	322859	367666	271079	667286	221746	296595	855771	768370	869426
461	10.107	176.157	177.164	1.53564e+06	1.71678e+06	2.53889e+06	1.23515e+06	1.37745e+06	1.60924e+06	3.99647e+06	1.17405e+06	1.51106e+06	1.24114e+06	1.4381e+06	1.60004e+06	1.41456e+06	1.78708e+06	1.21561e+06
462	10.883	176.157	177.164	800541	914151	1.0886e+06	970852	834690	848094	834419	3.44749e+06	869479	2.93202e+06	1.25512e+06	3.11218e+06	875500	604016	823851
463	1.385	177.065	178.072	3.10573e+06	3.11177e+06	4.4629e+06	5.2165e+06	5.08503e+06	5.29606e+06	4.02871e+06	5.24805e+06	5.48451e+06	3.62425e+06	3.32562e+06	3.92286e+06	3.84632e+06	5.68261e+06	3.69468e+06
464	7.458	177.092	178.099	1.32828e+06	1.3235e+06	1.34337e+06	1.10867e+06	768008	2.67496e+06	632863	943127	698567	692133	785716	1.64481e+06	1.05773e+06	694018	1.37296e+06
465	12.211	177.134	178.141	99304.9	98594.4	79755.2	220585	9517.81	9577.6	9550.43	9714.7	9567.97	132616	240306	244216	77531.7	81512.8	161271
466	12.07	177.134	178.141	1.92979e+06	1.98651e+06	1.74379e+06	162903	1.39737e+06	1.82227e+06	1.42705e+06	1.60117e+06	1.8239e+06	260803	851226	1.17769e+06	1.09444e+06	1.29721e+06	938391
467	0.89	178.083	179.09	1.64813e+06	1.39127e+06	1.82986e+06	913892	2.08039e+06	973200	1.47762e+06	1.83385e+06	1.424e+06	3.0935e+06	2.41196e+06	2.58275e+06	2.25926e+06	2.45934e+06	2.10699e+06
468	10.709	178.136	179.143	2.56899e+06	3.35987e+06	2.2005e+06	1.99195e+06	3.79878e+06	2.35592e+06	3.34267e+06	2.77631e+06	2.8501e+06	2.96361e+06	2.06011e+06	1.95903e+06	2.63287e+06	2.65281e+06	2.3818e+06
469	12.579	178.136	179.143	3.50971e+06	4.24926e+06	3.75405e+06	3.19056e+06	3.06278e+06	3.33784e+06	2.93681e+06	3.34555e+06	3.24348e+06	3.32599e+06	1.93561e+06	3.12058e+06	3.19434e+06	3.03923e+06	3.30871e+06
470	10.429	178.136	179.143	1.63314e+06	1.55284e+06	1.54329e+06	1.36099e+06	1.28681e+06	1.23055e+06	1.35592e+06	1.12427e+06	1.25139e+06	1.32759e+06	1.14121e+06	1.64174e+06	1.16925e+06	1.38684e+06	1.08502e+06
471	10.886	178.136	179.143	936683	901264	1.14755e+06	797352	3.79878e+06	1.20358e+06	3.34267e+06	667932	774975	672285	891333	1.0071e+06	707859	815641	537530
472	9.233	178.136	179.143	3.10216e+06	3.61512e+06	3.52653e+06	2.31839e+06	2.30678e+06	2.35302e+06	2.43187e+06	2.43522e+06	2.93499e+06	2.03324e+06	1.97015e+06	2.72465e+06	2.04029e+06	2.53406e+06	1.76658e+06
473	12.716	178.136	179.143	629353	643071	786111	486483	643846	648663	663813	488798	732838	612542	379145	639814	604424	445146	621157
474	12.07	178.136	179.143	1.92979e+06	1.98651e+06	1.74379e+06	1.39041e+06	1.39737e+06	1.82227e+06	1.42705e+06	1.60117e+06	1.8239e+06	1.12181e+06	851226	1.17769e+06	1.09444e+06	1.29721e+06	938391
475	10.338	178.136	179.143	1.75057e+06	1.70625e+06	1.81429e+06	1.35445e+06	1.15653e+06	1.33119e+06	998815	1.46059e+06	1.39805e+06	920717	1.0513e+06	1.40912e+06	1.13028e+06	1.32342e+06	1.13154e+06
476	7.929	178.136	179.143	6.46853e+06	6.83853e+06	6.59929e+06	9.18527e+06	3.68544e+06	5.24893e+06	3.56237e+06	4.49202e+06	4.9823e+06	2.81976e+06	2.42313e+06	2.84966e+06	2.55525e+06	2.06109e+06	2.41635e+06
477	10.709	178.172	179.179	5.58763e+06	6.12842e+06	5.02985e+06	3.66691e+06	4.46387e+06	3.06845e+06	3.01997e+06	3.61762e+06	4.31015e+06	3.3085e+06	3.0371e+06	6.04424e+06	4.81606e+06	3.24649e+06	4.76409e+06
478	10.614	178.172	179.179	1.84701e+06	1.69145e+06	1.99602e+06	1.17173e+06	1.29975e+06	1.13936e+06	1.10178e+06	1.47628e+06	1.62173e+06	1.17455e+06	982755	1.8001e+06	1.57867e+06	1.99954e+06	1.29878e+06
479	12.579	178.172	179.179	7.42513e+06	7.41837e+06	7.46704e+06	6.53277e+06	6.2628e+06	6.49599e+06	6.30285e+06	6.15109e+06	6.4023e+06	5.81557e+06	3.85418e+06	5.41484e+06	6.55959e+06	6.16761e+06	6.14836e+06
480	12.719	178.172	179.179	1.12612e+06	1.13025e+06	1.32643e+06	982496	1.00545e+06	1.1456e+06	1.09123e+06	1.14803e+06	1.11768e+06	943933	456400	907662	864983	926680	1.07273e+06
481	10.433	178.172	179.179	2.95486e+06	3.11079e+06	2.84066e+06	2.21179e+06	2.20772e+06	1.80874e+06	1.8647e+06	2.2628e+06	2.26552e+06	1.87132e+06	1.92112e+06	2.80809e+06	2.00605e+06	2.33629e+06	1.80144e+06
482	11.642	178.172	179.179	1.02031e+06	1.17369e+06	1.09902e+06	655594	892686	755069	656489	862212	943832	725762	583455	899095	739685	846737	794727
483	10.884	178.172	179.179	980419	1.01823e+06	1.0481e+06	594079	866319	637118	606715	694308	905574	654786	616238	989457	603635	898109	762652
484	0.909	178.983	179.991	7.90776e+06	7.87523e+06	8.95776e+06	9.90617e+06	8.54972e+06	9.32144e+06	1.05036e+07	9.18102e+06	8.99354e+06	6.81902e+06	6.11356e+06	7.19036e+06	5.89999e+06	6.05578e+06	6.62221e+06
485	1.383	179.081	202.071	844661	939623	1.01201e+06	1.28723e+06	868898	781106	1.03076e+06	1.01389e+06	951188	574601	681018	655193	517673	529073	733759
486	12.053	179.092	180.099	1.05921e+06	895597	740887	3.39449e+06	392300	159338	972626	922811	197653	4.06807e+06	6.26073e+06	6.81963e+06	3.46696e+06	2.77418e+06	4.95884e+06
487	12.212	179.092	180.099	3.97886e+06	3.25533e+06	3.18215e+06	6.26148e+06	392300	421762	972626	922811	608742	4.36062e+06	7.26511e+06	6.5202e+06	3.52774e+06	2.71884e+06	4.70099e+06
488	11.439	179.092	180.099	694837	629778	577930	1.35206e+06	184819	260292	246981	203685	222552	1.42317e+06	2.744e+06	2.87971e+06	1.24889e+06	954456	2.24778e+06
489	7.805	179.167	180.175	5.5811e+06	8.95461e+06	7.18312e+06	9.38514e+06	5.0775e+06	5.56168e+06	3.68279e+06	4.55758e+06	7.69001e+06	1.84756e+07	6.5376e+06	7.46356e+06	6.16727e+06	4.41159e+06	4.05214e+06
490	6.777	180.115	181.122	5.76937e+06	5.53052e+06	5.30166e+06	5.86005e+06	3.32069e+06	3.83623e+06	3.20203e+06	4.10152e+06	4.35755e+06	1.95921e+06	1.59954e+06	2.19412e+06	1.96014e+06	1.93078e+06	1.9622e+06
491	6.622	180.115	181.122	2.5088e+06	2.24366e+06	2.63766e+06	3.34691e+06	1.36428e+06	1.50013e+06	1.30041e+06	1.58605e+06	1.67179e+06	585750	521184	2.19412e+06	437084	469897	459162
492	12.579	180.151	181.159	3.93276e+06	4.31541e+06	3.77401e+06	3.53592e+06	3.32454e+06	3.77361e+06	3.34015e+06	3.19215e+06	3.7331e+06	3.18483e+06	2.08301e+06	2.85482e+06	3.35928e+06	3.05548e+06	3.15087e+06
493	12.715	180.151	181.159	701570	783859	797098	643427	676640	721729	636197	706770	616077	631461	361648	590671	605689	521747	663063
494	7.387	180.151	181.159	2.11327e+06	2.39083e+06	3.06951e+06	2.56379e+06	1.86423e+06	2.39757e+06	1.58087e+06	1.99327e+06	1.85454e+06	2.88088e+06	1.5097e+06	1.87969e+06	1.53303e+06	1.25483e+06	1.40279e+06
495	10.712	180.151	181.159	2.6949e+06	3.49111e+06	3.84268e+06	3.84785e+06	2.96852e+06	2.60549e+06	3.8497e+06	3.04368e+06	3.14213e+06	2.57895e+06	2.4724e+06	2.38307e+06	2.72045e+06	3.09037e+06	2.84105e+06
496	1.389	181.074	182.081	1.61523e+08	1.81223e+08	1.9716e+08	1.81166e+08	1.93843e+08	1.59759e+08	2.44013e+08	1.89523e+08	1.77981e+08	1.55964e+08	1.4298e+08	1.58438e+08	1.29481e+08	1.53895e+08	1.50869e+08
497	1.051	181.074	182.081	6.80481e+07	1.11882e+08	1.16399e+08	7.46609e+07	1.05317e+08	1.10303e+08	9.82818e+07	9.93632e+07	1.10143e+08	1.02298e+08	8.76094e+07	9.87319e+07	7.1048e+07	8.96777e+07	9.73714e+07
498	12.579	181.147	182.154	4.46025e+06	5.36689e+06	4.93642e+06	4.35826e+06	4.06842e+06	4.42657e+06	3.91727e+06	3.75262e+06	4.36163e+06	3.92666e+06	2.39917e+06	3.58531e+06	4.15004e+06	3.8889e+06	4.11467e+06
499	12.717	181.147	182.154	621918	683766	905511	617652	636812	729986	729508	575060	761297	635748	312694	474555	522496	637372	669151
500	10.432	181.147	182.154	2.04978e+06	2.08073e+06	1.89944e+06	1.34322e+06	1.39651e+06	1.36508e+06	1.40192e+06	1.36783e+06	1.55642e+06	1.27568e+06	1.11225e+06	1.74746e+06	1.33367e+06	1.70871e+06	1.13622e+06
501	11.474	181.147	182.154	5.60938e+06	4.52625e+06	4.57901e+06	1.4737e+07	286783	255342	257181	597453	377584	6.31381e+06	1.37122e+07	1.53914e+07	5.28607e+06	3.97371e+06	1.07309e+07
502	6.971	181.147	182.154	2.81065e+06	2.8183e+06	2.67716e+06	7.944e+06	470068	408316	350881	445259	903164	430789	5.39222e+06	3.92579e+06	441545	253467	1.19357e+06
503	6.363	181.147	182.154	2.08265e+06	2.13001e+06	2.34407e+06	2.51492e+06	1.19268e+06	1.22836e+06	1.02483e+06	1.34644e+06	1.58965e+06	572361	629063	873771	614995	760352	550230
504	10.109	181.147	182.154	825281	845904	752874	531512	613050	548922	1.00839e+06	636011	590312	536335	473010	695027	612956	634383	511403
505	12.579	181.183	182.19	2.14567e+06	1.62269e+06	1.72721e+06	1.54378e+06	1.60834e+06	1.65785e+06	1.45874e+06	1.86405e+06	1.69858e+06	1.43024e+06	971417	1.27729e+06	1.62366e+06	1.54234e+06	1.54874e+06
506	0.868	181.955	182.962	881548	954446	1.04034e+06	1.453e+06	1.12569e+06	1.28121e+06	2.22133e+06	1.41527e+06	1.2377e+06	672311	786998	744460	568316	540759	638814
507	3.736	182.014	183.021	3.3599e+06	3.69765e+06	3.2506e+06	5.761e+06	3.33423e+06	3.99145e+06	6.02877e+06	3.88333e+06	6.03118e+06	3.41039e+06	3.493e+06	6.18801e+06	3.6321e+06	3.51267e+06	3.06577e+06
508	3.585	182.014	183.021	2.63224e+06	1.90108e+06	1.91143e+06	2.27318e+06	2.49005e+06	2.1339e+06	2.24563e+06	2.17117e+06	2.13894e+06	2.32365e+06	286977	2.0209e+06	2.24844e+06	2.68617e+06	2.43461e+06
509	4.644	182.056	205.045	144446	190943	147970	124646	178808	107530	149426	155178	114705	129495	137758	156014	154643	105098	189256
510	11.012	182.131	183.138	4.43068e+06	4.42262e+06	4.42991e+06	3.48254e+06	3.01959e+06	3.06529e+06	2.8098e+06	2.91292e+06	3.5673e+06	2.30374e+06	2.57836e+06	3.16802e+06	2.6277e+06	2.75123e+06	2.69003e+06
511	7.216	182.131	183.138	2.69335e+06	2.58062e+06	2.7861e+06	4.16267e+06	1.78692e+06	1.59913e+06	1.40497e+06	1.71635e+06	1.77323e+06	1.22788e+06	1.75529e+06	1.55063e+06	1.17351e+06	1.014e+06	1.23046e+06
512	6.487	182.142	205.131	1.6495e+07	1.61935e+07	1.81073e+07	1.08841e+07	1.10398e+07	1.29916e+07	1.35578e+07	1.33124e+07	1.47606e+07	1.20051e+07	6.90468e+06	1.00012e+07	1.23991e+07	1.22797e+07	1.29114e+07
513	0.874	183.038	184.046	534156	501926	516243	677500	528386	695355	1.19077e+06	763076	639564	383029	360845	553809	300385	436377	297909
514	0.99	183.051	184.058	3.44368e+07	3.84328e+07	3.65348e+07	2.30414e+07	3.59276e+07	3.71725e+07	3.69199e+07	3.39302e+07	3.97822e+07	3.35873e+07	1.93754e+07	3.21272e+07	2.72516e+07	2.68229e+07	3.14748e+07
515	2.403	183.09	184.097	3.21498e+06	4.53406e+06	4.65524e+06	4.99904e+06	4.30376e+06	4.81591e+06	5.16769e+06	4.4262e+06	5.35547e+06	5.14751e+06	2.7285e+06	4.09881e+06	3.53245e+06	4.64851e+06	3.31416e+06
516	1.008	183.101	184.108	3.17813e+07	3.09845e+07	3.27202e+07	5.98018e+07	3.46974e+07	3.94844e+07	4.93268e+07	3.41047e+07	4.3032e+07	1.62587e+07	1.42303e+07	1.9954e+07	2.101e+07	1.88303e+07	1.85204e+07
517	9.296	183.126	184.133	1.84706e+06	1.53152e+06	1.55487e+06	1.02598e+06	1.32363e+06	1.23565e+06	1.28826e+06	1.18937e+06	1.20355e+06	1.17968e+06	841487	957433	1.26318e+06	1.37838e+06	1.27194e+06
518	5.999	183.126	184.133	2.06721e+06	2.37994e+06	2.30058e+06	1.90053e+06	1.24452e+06	1.42126e+06	940870	1.63307e+06	1.75073e+06	3.17753e+06	1.23236e+06	1.7111e+06	1.14054e+06	1.12472e+06	1.03878e+06
519	6.375	183.126	206.115	1.56141e+06	1.3728e+06	1.50815e+06	1.04522e+06	750507	1.89689e+06	562122	959001	757150	641493	1.03177e+06	1.37679e+06	1.09466e+06	544833	923019
520	6.488	183.126	184.133	1.83781e+06	1.65586e+06	1.6521e+06	1.14444e+06	1.15266e+06	1.31241e+06	1.27277e+06	1.39242e+06	1.5092e+06	1.41772e+06	778487	1.15794e+06	1.28735e+06	1.37619e+06	1.43404e+06
521	4.979	183.126	184.133	8.82685e+06	6.71505e+06	8.02102e+06	5.21425e+06	5.23854e+06	6.1602e+06	6.07696e+06	5.25413e+06	5.49546e+06	6.00902e+06	3.15457e+06	5.34496e+06	5.70846e+06	5.49094e+06	5.18441e+06
522	10.714	183.162	184.17	7.93258e+06	9.56612e+06	8.26101e+06	7.32507e+06	6.54747e+06	5.0375e+06	4.91418e+06	5.96712e+06	5.78842e+06	5.17684e+06	6.51836e+06	7.26579e+06	7.4008e+06	5.80489e+06	7.04476e+06
523	12.579	183.162	184.17	1.29883e+07	1.4587e+07	1.36875e+07	1.27052e+07	1.19831e+07	1.22512e+07	1.13644e+07	1.16653e+07	1.25814e+07	1.15505e+07	7.17541e+06	1.0179e+07	1.2419e+07	1.15662e+07	1.17285e+07
524	10.431	183.162	184.17	4.83256e+06	5.24769e+06	5.23501e+06	3.55844e+06	3.747e+06	3.65862e+06	3.30876e+06	3.9109e+06	4.09328e+06	3.52726e+06	3.1804e+06	4.29686e+06	3.52212e+06	4.22011e+06	3.33201e+06
525	12.331	183.162	184.17	871780	744419	780289	566136	587079	645147	1.3303e+06	766611	694082	589288	430134	603460	620824	404797	546404
526	10.614	183.162	184.17	3.08378e+06	3.09622e+06	3.29488e+06	2.17252e+06	2.07134e+06	1.93287e+06	1.78423e+06	2.41156e+06	3.04635e+06	1.88486e+06	1.93841e+06	1.79026e+06	1.55934e+06	3.13942e+06	1.95731e+06
527	12.717	183.162	184.17	2.25507e+06	2.58044e+06	2.47789e+06	1.87197e+06	1.91336e+06	2.22251e+06	2.14959e+06	1.89916e+06	2.19835e+06	1.80841e+06	1.05388e+06	1.62732e+06	1.73846e+06	1.82594e+06	2.02066e+06
528	11.472	183.162	206.152	220752	300519	225663	691610	20149.3	23890.7	20973.4	23686	25811.3	309070	789708	752191	293652	191517	574315
529	8.05	183.199	184.206	509517	457341	553120	462120	264014	244597	183771	264205	240230	311882	756824	415264	221253	174936	321077
530	0.945	184.025	185.032	3.15359e+06	2.91884e+06	3.30925e+06	3.4749e+06	3.15369e+06	3.09654e+06	4.87381e+06	2.99351e+06	2.56214e+06	3.7273e+06	2.00703e+06	2.2777e+06	1.85995e+06	1.78629e+06	1.54315e+06
531	1.519	184.035	185.042	8.57086e+06	8.26685e+06	8.6101e+06	1.59111e+07	7.632e+06	9.85983e+06	1.65321e+07	9.24432e+06	1.15261e+07	3.44888e+06	2.86187e+06	3.50173e+06	3.57558e+06	3.07711e+06	3.05808e+06
532	0.961	185.009	223.972	1.95082e+07	1.81607e+07	2.06805e+07	2.96612e+07	2.20338e+07	2.11994e+07	2.12752e+07	2.09821e+07	2.46808e+07	1.23048e+07	1.09586e+07	1.22929e+07	1.46538e+07	1.22573e+07	1.4783e+07
533	4.37	185.084	186.091	1.11592e+06	1.20646e+06	1.11098e+06	1.50801e+06	1.24944e+06	1.72647e+06	2.35471e+06	1.40677e+06	1.43822e+06	774921	397915	645530	659031	555475	568532
534	1.035	185.099	186.106	3.4961e+08	3.62199e+08	3.82905e+08	5.75383e+08	4.07622e+08	4.60228e+08	3.95482e+08	4.01939e+08	5.12776e+08	2.63148e+08	2.64933e+08	3.34407e+08	3.08063e+08	3.11465e+08	3.5561e+08
535	9.655	185.142	186.149	569003	507507	648190	375273	399137	388636	353120	423976	387679	377520	335193	489908	353349	379755	320443
536	10.9	185.142	186.149	566291	928841	158990	309876	153389	602898	215966	342940	212369	1.46676e+06	1.44107e+06	2.89834e+06	2.49856e+06	2.05506e+06	2.3963e+06
537	5.986	185.142	208.131	1.19135e+07	1.23793e+07	1.24253e+07	8.41245e+06	7.76662e+06	7.88165e+06	8.15316e+06	9.08426e+06	9.87045e+06	8.04473e+06	4.83587e+06	8.24686e+06	8.13798e+06	9.32467e+06	7.54078e+06
538	10.818	185.142	186.149	566291	928841	51246.9	309876	60998.1	602898	77692.1	342940	128383	2.58025e+06	1.74856e+06	4.8307e+06	3.7141e+06	2.87961e+06	3.25554e+06
539	6.429	185.142	186.149	3.07552e+06	3.16528e+06	3.64198e+06	4.40674e+06	1.665e+06	2.16654e+06	1.70219e+06	1.9597e+06	2.50241e+06	1.39546e+06	1.7016e+06	1.97298e+06	1.16253e+06	1.08095e+06	1.39935e+06
540	10.056	185.178	186.185	1.17857e+07	1.13538e+07	1.24043e+07	9.39942e+06	9.85656e+06	1.02576e+07	9.21898e+06	1.01205e+07	1.02041e+07	7.95196e+06	5.66512e+06	9.51427e+06	8.89056e+06	1.00348e+07	9.97911e+06
541	9.236	185.214	186.222	7.24636e+06	7.24955e+06	7.72702e+06	4.74159e+06	4.25155e+06	4.82512e+06	3.85544e+06	4.76969e+06	6.22533e+06	5.1405e+06	5.58908e+06	5.10138e+06	5.73832e+06	5.60034e+06	5.84058e+06
542	1.384	186.1	187.108	2.76727e+07	3.24237e+07	3.26755e+07	3.6895e+07	2.90229e+07	2.64074e+07	3.10593e+07	2.70783e+07	3.05833e+07	4.23372e+07	2.37802e+07	2.59538e+07	2.24547e+07	3.10421e+07	2.42723e+07
543	5.987	186.126	187.133	1.04238e+06	986575	922235	620861	614818	645648	607589	746632	743395	774169	388722	740014	734455	759816	654857
544	4.097	186.137	209.126	761596	824022	764132	749395	535328	822383	444384	894702	464144	647888	631394	775593	474370	471982	418904
545	10.108	186.141	187.148	1.17649e+06	1.32165e+06	1.38921e+06	947608	921228	930602	1.51799e+06	1.13338e+06	1.01714e+06	905524	660760	953269	877339	1.05558e+06	883613
546	10.208	186.141	187.148	947629	1.00619e+06	962633	699208	817496	598521	587804	838646	669398	695626	494859	638585	678613	689199	685668
547	8.759	186.141	187.148	791515	577638	576396	2.18032e+06	475569	365721	560250	1.73467e+06	489561	364770	315159	365951	399053	386518	371335
548	1.307	187.007	188.014	411569	328438	280663	262174	242434	176173	273290	376274	332584	272118	213633	346740	380648	360298	346447
549	3.626	187.063	188.071	4.02639e+08	3.66057e+08	4.06834e+08	4.99108e+08	4.83023e+08	4.24645e+08	5.33874e+08	4.79686e+08	4.2974e+08	3.57657e+08	3.60546e+08	3.2582e+08	2.45856e+08	3.04887e+08	3.31201e+08
550	3.311	187.063	188.071	2.36013e+08	2.35739e+08	1.9891e+08	3.9776e+08	2.17857e+08	2.26285e+08	2.75473e+08	2.70091e+08	2.36182e+08	1.78132e+08	4.85452e+06	2.90164e+08	1.52254e+08	1.4172e+08	2.0328e+08
551	4.526	187.063	188.071	1.39102e+06	1.80964e+06	1.37782e+06	1.52666e+06	1.44031e+06	1.15721e+06	1.05397e+06	1.37724e+06	1.25092e+06	2.63966e+06	1.14502e+06	1.65593e+06	1.34029e+06	1.58349e+06	1.6698e+06
552	12.048	187.121	210.11	2.42189e+06	2.05636e+06	1.58763e+06	8.41434e+06	237156	252142	1.12143e+06	330512	212187	9.46954e+06	1.60032e+07	1.75507e+07	8.58893e+06	6.77514e+06	1.32338e+07
553	12.212	187.121	188.128	5.83134e+06	4.50255e+06	4.17981e+06	1.12077e+07	125530	122897	131536	122189	226555	5.58894e+06	1.31689e+07	1.2383e+07	4.67399e+06	3.44053e+06	7.56308e+06
554	5.247	187.121	210.11	3.50265e+07	4.07614e+07	3.95701e+07	6.95178e+07	1.46347e+07	1.95951e+07	1.21429e+07	2.14888e+07	2.44289e+07	2.33252e+07	3.26041e+07	3.14722e+07	1.20579e+07	1.24907e+07	1.47432e+07
555	6.083	187.157	210.147	1.21492e+06	1.23932e+06	1.69683e+06	1.19636e+06	747649	919257	840672	898212	875813	1.40415e+06	631224	678628	658323	701664	579485
556	0.95	187.904	210.894	1.60215e+06	1.33557e+06	1.67823e+06	1.20407e+06	1.52256e+06	1.64828e+06	1.58949e+06	1.59554e+06	1.51916e+06	1.5756e+06	1.35929e+06	1.63273e+06	1.23798e+06	1.26766e+06	1.19027e+06
557	12.213	188.105	189.112	1.20091e+06	1.03674e+06	944956	2.43255e+06	32062.4	30110.1	23081	28907.2	75698.4	1.26859e+06	2.65479e+06	2.54736e+06	1.08423e+06	748732	1.75358e+06
558	1.02	188.116	189.123	9.4272e+07	9.92738e+07	1.04083e+08	1.11243e+08	1.11665e+08	1.0657e+08	9.80134e+07	5.90088e+07	1.11833e+08	9.3132e+07	8.33977e+07	9.09216e+07	7.74167e+07	8.0113e+07	9.92896e+07
559	1.5	188.116	189.123	4.86498e+06	5.16854e+06	4.08306e+06	2.70885e+06	4.59718e+06	1.97934e+06	3.3779e+06	2.5603e+06	3.06864e+06	9.40023e+06	3.93512e+06	5.57645e+06	3.13129e+06	4.11906e+06	2.91906e+06
560	1.383	188.116	189.123	2.04511e+07	2.36847e+07	2.65686e+07	2.66336e+07	2.38864e+07	2.09362e+07	2.41708e+07	2.26909e+07	2.42997e+07	2.99168e+07	2.07679e+07	1.8122e+07	1.53757e+07	1.94165e+07	2.28674e+07
561	3.102	188.116	189.123	8.94258e+06	7.83971e+06	9.69278e+06	8.75305e+06	1.16176e+07	5.36595e+06	8.41645e+06	9.73791e+06	5.5558e+06	1.04523e+07	1.30563e+07	1.0202e+07	8.19268e+06	1.03137e+07	8.36348e+06
562	6.157	188.116	211.105	1.72035e+06	2.05196e+06	2.11106e+06	1.16895e+06	1.28427e+06	1.36534e+06	1.2522e+06	1.39177e+06	1.50915e+06	1.21207e+06	931345	1.24108e+06	1.1575e+06	1.24589e+06	1.03174e+06
563	2.799	188.116	189.123	8.40355e+06	9.46434e+06	6.93539e+06	9.88014e+06	7.9633e+06	5.47186e+06	7.16872e+06	9.16051e+06	4.444e+06	1.28218e+07	3.57212e+06	9.80928e+06	5.42355e+06	6.12088e+06	1.20551e+07
564	1.632	188.116	189.123	8.92631e+06	7.4356e+06	1.2157e+07	8.99025e+06	1.06641e+07	3.09984e+06	6.61264e+06	5.60435e+06	5.59085e+06	1.13693e+07	1.23518e+07	9.08747e+06	4.13354e+06	7.20367e+06	1.05212e+07
565	12.579	188.156	189.164	7.91108e+06	7.71585e+06	8.08625e+06	6.96219e+06	6.86085e+06	7.18854e+06	6.60663e+06	6.92447e+06	7.26499e+06	6.57831e+06	4.20423e+06	5.95646e+06	7.41027e+06	6.86724e+06	7.05428e+06
566	11.554	188.156	189.164	937601	917876	789231	756076	761156	557448	601986	544624	771834	455984	572941	870152	548231	674376	1.61074e+06
567	10.71	188.156	189.164	6.55089e+06	6.2202e+06	4.32804e+06	4.6334e+06	5.18674e+06	3.14985e+06	3.22098e+06	3.35101e+06	3.96441e+06	3.16606e+06	3.70841e+06	3.86537e+06	4.33583e+06	3.45598e+06	4.29942e+06
568	10.432	188.156	189.164	3.05525e+06	2.98331e+06	2.67707e+06	2.23682e+06	2.21118e+06	1.80745e+06	1.75453e+06	2.39016e+06	2.39152e+06	1.80198e+06	1.75137e+06	2.55167e+06	1.81865e+06	2.21617e+06	1.88695e+06
569	12.716	188.156	189.164	1.34462e+06	1.48465e+06	1.43272e+06	1.1263e+06	1.10028e+06	1.19718e+06	1.23217e+06	1.18231e+06	1.22681e+06	1.00752e+06	558310	914538	1.1061e+06	946233	1.15398e+06
570	11.641	188.157	189.164	1.25267e+06	1.25337e+06	1.32908e+06	820995	1.6548e+06	946864	806008	857626	1.24449e+06	877375	835528	871458	783510	879096	1.61074e+06
571	10.885	188.157	189.164	931421	1.05389e+06	1.01042e+06	732139	823417	776093	663317	559233	785308	620742	604998	824452	647464	817215	652408
572	1.399	189.064	190.071	1.41986e+06	1.26339e+06	1.19961e+06	2.10154e+06	1.30982e+06	967554	2.00574e+06	1.46833e+06	1.20346e+06	576642	1.08251e+06	989617	1.28127e+06	1.3008e+06	1.34536e+06
573	1.55	189.064	212.053	2.29243e+06	1.96375e+06	2.08635e+06	2.63421e+06	2.56937e+06	3.30758e+06	3.35175e+06	2.56829e+06	2.25414e+06	1.38537e+06	1.71267e+06	1.06975e+06	1.76025e+06	5.94051e+06	1.28413e+06
574	5.672	189.079	190.086	345297	411252	396022	534467	392319	348831	379268	434550	393732	329445	411096	288145	269125	297399	363294
575	0.915	190.07	191.077	8.28128e+06	8.61874e+06	7.8153e+06	3.20425e+06	6.9657e+06	5.54796e+06	1.15026e+07	6.43386e+06	5.29128e+06	1.25471e+07	1.05206e+07	1.02089e+07	9.33479e+06	1.14002e+07	6.72264e+06
576	10.89	190.078	191.085	2.95806e+06	2.50795e+06	2.56993e+06	3.82511e+06	3.3543e+06	4.02396e+06	3.99566e+06	3.06718e+06	3.97844e+06	1.57126e+06	930628	2.05049e+06	1.32466e+06	1.22784e+06	1.59542e+06
577	7.804	190.136	191.143	576848	698038	704071	614477	2.64233e+06	709362	448014	497605	684764	987637	628240	622723	571812	501083	474211
578	13.663	190.136	191.143	128043	95614.1	93812.1	104475	6303.18	28438.3	13508	15804.4	5317.03	246632	668882	474560	208499	107187	322976
579	13.308	190.172	191.179	719823	325215	314956	738826	692755	217629	326064	807431	234179	669641	633545	716883	731698	719901	700684
580	1.51	191.044	192.052	821567	909472	946051	731395	933227	770489	1.2978e+06	570451	1.77982e+06	448537	1.13484e+06	994340	517104	378570	451592
581	7.519	191.058	192.066	1.84422e+06	2.01168e+06	2.11254e+06	3.59359e+06	2.92767e+06	1.96633e+06	3.10225e+06	2.94038e+06	2.53664e+06	1.37377e+06	857849	1.40191e+06	1.55242e+06	1.26606e+06	1.56641e+06
582	3.757	191.061	214.051	1.21723e+07	1.16365e+07	1.08854e+07	2.36316e+07	1.28798e+07	1.50189e+07	1.52345e+07	1.22545e+07	1.18674e+07	8.12414e+06	456982	8.12339e+06	7.21184e+06	8.29353e+06	1.0409e+07
583	1.026	191.062	192.069	4.33063e+06	4.48194e+06	4.86565e+06	3.7793e+06	5.07904e+06	5.17389e+06	6.07628e+06	5.0376e+06	4.82186e+06	4.13223e+06	2.90819e+06	4.3846e+06	4.63131e+06	4.27886e+06	4.40097e+06
584	3.935	191.062	192.069	2.48837e+06	3.98956e+06	4.01171e+06	5.47346e+06	2.84879e+06	4.41463e+06	2.88059e+06	3.43966e+06	4.61006e+06	1.71522e+06	2.85443e+06	2.97856e+06	4.01646e+06	1.57343e+06	2.16856e+06
585	0.948	191.083	192.09	4.62598e+06	4.84978e+06	5.34386e+06	6.73985e+06	5.73134e+06	5.38866e+06	6.79265e+06	5.49698e+06	6.42125e+06	2.34476e+06	1.98059e+06	2.31099e+06	2.6372e+06	2.04761e+06	2.38154e+06
586	11.322	191.131	192.138	432625	422224	314402	1.41135e+06	156702	120903	90307	120817	88878.3	1.82971e+06	3.26243e+06	3.69447e+06	1.42685e+06	1.10419e+06	2.48988e+06
587	11.473	191.131	192.138	1.23869e+06	992163	958557	3.05456e+06	121055	125422	109135	130934	139076	1.28717e+06	2.82035e+06	3.09245e+06	1.14023e+06	853034	2.20304e+06
588	12.21	192.1	193.107	843748	731784	733647	1.33423e+06	105144	90716.3	56649.6	57870.7	43404.5	873917	1.47627e+06	1.3943e+06	694739	571490	1.10669e+06
589	11.323	192.115	193.122	812680	525956	525605	2.69586e+06	136342	180748	172860	180261	199606	2.71142e+06	5.62308e+06	5.99335e+06	2.36427e+06	2.00005e+06	4.60548e+06
590	11.474	192.115	193.122	2.03855e+06	1.73047e+06	1.63437e+06	5.03344e+06	200059	140338	151048	130452	241645	2.30019e+06	4.71789e+06	5.47e+06	1.97296e+06	1.55537e+06	3.75907e+06
591	12.578	192.151	193.159	4.57028e+06	4.21391e+06	3.6828e+06	3.74585e+06	3.23115e+06	3.56774e+06	3.48623e+06	3.53809e+06	4.30221e+06	3.48671e+06	2.33094e+06	3.29285e+06	3.89133e+06	3.16508e+06	3.47477e+06
592	8.584	192.151	193.159	3.32199e+07	3.2209e+07	3.41018e+07	5.60775e+07	1.53688e+07	2.65593e+07	1.65717e+07	2.01143e+07	2.1277e+07	1.23445e+07	2.29376e+07	1.62494e+07	1.34884e+07	1.02625e+07	1.8116e+07
593	0.955	192.976	193.983	3.41031e+06	3.56228e+06	3.8543e+06	3.72665e+06	3.69896e+06	3.39781e+06	4.45095e+06	3.30958e+06	4.04539e+06	2.6852e+06	3.00012e+06	3.02439e+06	2.65017e+06	3.07355e+06	2.9981e+06
594	0.946	193.026	194.033	1.75943e+07	1.64708e+07	1.98473e+07	2.94744e+07	2.00717e+07	1.8285e+07	2.27979e+07	2.01777e+07	2.43963e+07	1.01538e+07	8.87234e+06	1.33575e+07	1.12671e+07	1.05859e+07	1.1265e+07
595	1.453	193.06	194.067	3.96518e+06	5.57421e+06	5.80839e+06	4.66838e+06	3.69014e+06	4.39129e+06	5.59854e+06	3.38985e+06	4.53329e+06	427188	1.87162e+06	749114	886638	472364	1.41357e+06
596	4.92	193.074	194.081	2.12276e+06	1.8713e+06	2.00904e+06	1.32331e+06	1.26588e+06	1.35287e+06	1.55308e+06	1.53322e+06	1.64802e+06	1.5777e+06	2.16869e+06	2.50578e+06	2.94866e+06	2.30978e+06	3.15167e+06
597	5.246	193.129	232.092	5.3148e+06	5.89134e+06	5.30713e+06	9.33342e+06	2.05428e+06	2.72751e+06	1.5239e+06	2.82664e+06	3.35396e+06	3.59945e+06	4.99981e+06	4.88772e+06	1.95962e+06	1.98269e+06	2.36729e+06
598	7.236	193.147	194.154	877177	921696	1.11962e+06	2.24514e+06	724010	698558	1.19255e+06	775352	860289	3.13326e+06	521210	713396	573726	570789	447125
599	9.063	193.183	194.19	2.66424e+06	2.69404e+06	2.86291e+06	1.82186e+06	2.22816e+06	2.03476e+06	2.19554e+06	2.09091e+06	2.0324e+06	2.31066e+06	827624	1.89383e+06	2.13908e+06	2.14488e+06	2.04962e+06
600	7.434	193.183	194.19	1.73879e+06	1.91462e+06	1.98161e+06	1.25483e+06	1.47792e+06	1.56096e+06	1.59276e+06	1.25686e+06	1.13641e+06	1.53734e+06	747153	1.29309e+06	1.29823e+06	1.23704e+06	1.10771e+06
601	11.322	194.131	195.138	625135	620265	494196	1.05766e+06	355255	463273	468064	320192	474019	940437	1.71848e+06	1.84305e+06	877486	821539	1.45812e+06
602	11.473	194.131	195.138	1.50166e+06	1.12557e+06	1.28781e+06	3.72501e+06	979770	217833	214433	216188	263844	1.64868e+06	3.2989e+06	3.86743e+06	1.47619e+06	1.16301e+06	2.73558e+06
603	7.219	194.131	195.138	2.78783e+06	4.13423e+06	3.60059e+06	1.14626e+07	7.00714e+06	2.773e+06	6.60553e+06	2.67022e+06	2.74552e+06	2.41337e+06	1.79309e+06	2.94851e+06	2.75478e+06	2.15062e+06	2.65586e+06
604	12.58	194.167	195.174	1.38052e+06	1.32434e+06	1.38226e+06	1.28167e+06	1.23857e+06	1.58941e+06	1.13297e+06	1.17198e+06	1.27739e+06	1.23029e+06	804828	1.09953e+06	1.18984e+06	1.38974e+06	1.05237e+06
605	12.723	194.167	195.174	351983	379472	375751	329860	261155	309732	336686	329937	255015	265069	192972	299030	281293	277838	310658
606	0.95	195.024	196.031	1.36358e+06	1.87278e+06	1.4462e+06	3.74878e+06	764894	755651	1.84174e+06	1.62902e+06	426845	806686	517723	1.93501e+06	473305	505922	4.07339e+06
607	0.939	195.041	196.049	3.65649e+06	3.65346e+06	3.69752e+06	2.13264e+06	4.08907e+06	2.06048e+06	1.74595e+06	3.27285e+06	2.80572e+06	5.72619e+06	3.69958e+06	5.42354e+06	3.85192e+06	4.6235e+06	4.90171e+06
608	1.642	195.076	196.083	395840	477748	565504	531048	221030	312724	352180	593240	390017	51403.2	54203.1	58839.4	52593.8	72925.2	61036.9
609	1.646	195.087	196.094	1.69972e+06	1.95221e+06	1.89914e+06	1.99358e+06	588542	804971	566250	791226	947323	40127.5	108835	49528.2	41158	43921.5	36377.9
610	4.369	195.087	196.095	3.57466e+06	3.46458e+06	3.72257e+06	3.32849e+06	1.67648e+06	3.16496e+06	1.93304e+06	1.86885e+06	3.00321e+06	9.54826e+06	2.1252e+06	3.30622e+06	1.90352e+06	2.72209e+06	1.77389e+06
611	5.36	195.087	196.095	5.32381e+06	5.81815e+06	6.34318e+06	8.369e+06	7.29523e+06	5.36309e+06	5.83939e+06	6.79832e+06	5.31166e+06	4.88739e+06	4.46628e+06	5.00738e+06	4.87525e+06	4.45321e+06	6.0808e+06
612	5.159	195.087	196.095	3.21723e+06	2.96795e+06	2.86798e+06	4.62881e+06	3.08243e+06	2.66585e+06	2.62155e+06	3.0259e+06	2.58442e+06	2.37734e+06	2.21957e+06	2.25774e+06	2.32462e+06	2.18862e+06	3.0855e+06
613	5.539	195.115	196.122	985649	801568	1.00426e+06	1.48602e+06	553401	567009	396509	488049	616061	285520	411830	396372	246939	226262	256321
614	10.712	195.162	196.17	3.80952e+06	4.6552e+06	3.58673e+06	3.46763e+06	2.91077e+06	2.78653e+06	2.10232e+06	3.51004e+06	2.9411e+06	784340	2.11198e+06	737349	2.53213e+06	815015	3.16201e+06
615	12.715	195.162	196.17	1.10244e+06	1.06407e+06	1.18141e+06	984394	971388	1.00526e+06	963196	1.02108e+06	990874	679464	434555	800798	896063	769981	1.001e+06
616	10.207	195.162	196.17	813556	809660	815170	563269	667963	597064	510964	623244	547165	498910	392002	647127	522763	615936	576978
617	10.356	195.162	196.17	2.09468e+06	1.81782e+06	1.8758e+06	1.27019e+06	1.62075e+06	2.76933e+06	1.1367e+06	1.07187e+06	1.39242e+06	1.15264e+06	1.64315e+06	1.55634e+06	1.2383e+06	1.38858e+06	1.13209e+06
618	12.58	195.199	196.206	1.66467e+06	1.62878e+06	1.71442e+06	1.45808e+06	1.39797e+06	1.34579e+06	1.29004e+06	1.39378e+06	1.41131e+06	1.29676e+06	765251	1.21698e+06	1.45487e+06	1.40143e+06	1.43244e+06
619	12.717	195.199	196.206	249069	285950	273409	195720	230161	206683	200123	247091	236639	182898	102977	173059	166300	154157	252336
620	0.918	196.094	197.101	6.47008e+06	5.6818e+06	6.22577e+06	3.18065e+06	7.63216e+06	4.35273e+06	6.32036e+06	6.11278e+06	5.14888e+06	1.03129e+07	7.95456e+06	9.63506e+06	6.93978e+06	9.13641e+06	8.38568e+06
621	10.035	196.183	197.19	1.4288e+06	1.44551e+06	1.19248e+06	937033	930620	1.13335e+06	917405	1.09792e+06	1.009e+06	992606	532623	837908	897535	1.14536e+06	1.05203e+06
622	0.979	197.078	198.085	5.44617e+07	5.87923e+07	4.1219e+07	3.9454e+07	5.83192e+07	3.97713e+07	4.52671e+07	5.53036e+07	5.0258e+07	4.54374e+07	3.42791e+07	3.35179e+07	3.99393e+07	4.98146e+07	3.33886e+07
623	4.444	197.103	198.11	1.40342e+07	1.43923e+07	1.4651e+07	1.92022e+07	5.4901e+06	7.33624e+06	5.33734e+06	5.96283e+06	8.52468e+06	997851	686573	1.1551e+06	985319	742080	664229
624	4.086	197.105	198.113	2.68761e+06	2.67944e+06	2.80202e+06	4.11178e+06	3.06208e+06	4.32804e+06	6.16167e+06	3.84488e+06	3.18109e+06	2.21706e+06	1.02347e+06	1.73752e+06	1.80268e+06	1.56544e+06	1.51225e+06
625	1.004	197.116	198.124	1.34471e+09	1.30544e+09	1.40038e+09	2.39571e+09	1.53139e+09	1.78076e+09	2.20283e+09	1.56279e+09	1.81302e+09	6.17944e+08	5.08754e+08	7.91734e+08	7.82212e+08	7.14551e+08	7.52652e+08
626	6.777	197.142	220.131	3.40292e+07	3.3062e+07	3.43988e+07	4.00785e+07	2.04388e+07	2.43738e+07	1.98151e+07	2.51102e+07	2.9778e+07	1.00767e+07	6.48514e+06	9.85143e+06	1.09608e+07	9.06169e+06	9.56087e+06
627	10.237	197.142	220.131	1.00204e+06	985862	856295	729063	481668	613828	477939	630946	625451	594458	339600	978114	804744	673380	742612
628	6.279	197.142	220.131	2.62934e+06	2.93696e+06	3.30376e+06	2.21135e+06	2.0233e+06	1.85297e+06	1.91383e+06	2.11105e+06	2.63058e+06	1.94907e+06	1.62537e+06	2.56031e+06	2.03281e+06	2.32938e+06	1.88038e+06
629	6.622	197.142	220.131	1.38586e+07	1.30722e+07	1.59431e+07	2.10579e+07	6.86845e+06	8.14964e+06	6.59486e+06	8.51939e+06	9.43681e+06	260640	321501	454881	314275	318654	286699
630	12.579	197.178	198.185	1.48135e+07	1.65518e+07	1.56074e+07	1.43099e+07	1.28178e+07	1.36354e+07	1.281e+07	1.34242e+07	1.38725e+07	1.29527e+07	8.07466e+06	1.17111e+07	1.3803e+07	1.29951e+07	1.29795e+07
631	10.614	197.178	198.185	3.21268e+06	3.359e+06	3.89333e+06	2.49132e+06	2.2915e+06	2.17031e+06	2.73355e+06	2.07253e+06	2.79673e+06	2.20563e+06	2.12505e+06	2.73394e+06	2.4601e+06	2.75931e+06	2.21938e+06
632	12.717	197.178	198.185	2.10839e+06	2.57069e+06	2.82152e+06	2.05874e+06	2.09301e+06	2.49975e+06	2.38159e+06	2.43899e+06	2.23796e+06	1.99016e+06	1.22325e+06	2.03915e+06	1.90792e+06	2.00292e+06	2.39047e+06
633	10.432	197.178	198.185	5.58987e+06	6.21724e+06	5.43927e+06	4.16507e+06	4.02264e+06	4.12823e+06	3.84039e+06	4.37182e+06	4.81748e+06	3.94266e+06	3.48805e+06	4.90459e+06	3.95391e+06	4.95861e+06	3.4832e+06
634	10.714	197.178	198.185	9.20393e+06	1.17678e+07	9.41774e+06	8.57071e+06	7.6731e+06	5.47348e+06	5.02606e+06	1.01619e+07	7.18523e+06	6.08561e+06	7.04302e+06	7.71654e+06	6.29516e+06	7.0449e+06	8.69014e+06
635	13.661	197.178	198.185	155986	135206	112503	106005	115013	48807.5	146156	115507	135266	214823	529881	389497	190206	122558	283219
636	13.78	197.178	198.185	317204	178602	231367	246178	115013	130887	146156	115507	115799	269891	464742	407902	205765	319864	275613
637	10.928	197.178	198.185	4.19393e+06	4.75628e+06	4.61193e+06	3.29892e+06	3.55278e+06	3.47373e+06	3.25943e+06	3.16854e+06	3.932e+06	2.88694e+06	3.0662e+06	4.13897e+06	3.39868e+06	3.57102e+06	3.43443e+06
638	7.804	197.178	198.185	3.52132e+06	5.40925e+06	4.80179e+06	5.42032e+06	3.22922e+06	3.68251e+06	2.35142e+06	3.12331e+06	4.7639e+06	1.01332e+07	3.85056e+06	4.34989e+06	3.79155e+06	2.76586e+06	2.8249e+06
639	7.386	197.178	198.185	3.78504e+06	4.33997e+06	5.389e+06	4.40804e+06	3.83376e+06	3.90634e+06	2.60004e+06	3.23286e+06	3.26829e+06	4.41692e+06	2.2869e+06	3.21645e+06	2.43154e+06	2.16183e+06	2.26993e+06
640	9.109	197.214	198.221	3.75723e+06	3.41901e+06	4.03909e+06	4.01993e+06	2.0289e+06	2.01918e+06	2.02075e+06	1.97831e+06	2.98598e+06	2.25992e+06	5.6021e+06	3.46488e+06	2.25047e+06	2.06688e+06	2.8358e+06
641	4.231	198.05	199.058	804801	950650	836587	1.14998e+06	1.19554e+06	1.33143e+06	1.0911e+06	923432	1.12606e+06	455132	357888	600558	818085	748360	584843
642	0.974	199.025	237.988	7.22935e+06	7.60594e+06	7.68275e+06	1.16325e+07	9.73634e+06	8.97775e+06	9.11555e+06	9.02123e+06	1.12745e+07	6.81454e+06	3.3752e+06	5.04541e+06	5.52768e+06	4.01025e+06	6.72832e+06
643	3.74	199.04	200.047	7.81793e+08	6.62661e+08	9.01224e+08	1.48775e+09	1.50187e+09	9.51815e+08	9.83744e+08	1.05777e+09	8.60467e+08	9.48861e+08	8.97411e+08	9.31268e+08	1.09215e+09	1.5702e+09	8.4636e+08
644	3.584	199.04	200.047	7.6004e+08	7.5637e+08	5.23776e+08	7.27773e+08	7.39969e+08	6.07992e+08	6.02259e+08	5.3704e+08	7.01823e+08	5.93758e+08	1.38014e+08	6.21997e+08	4.94442e+08	5.83376e+08	7.15258e+08
645	12.026	199.157	200.164	385544	385407	408972	1.04205e+06	57941.3	78766.5	90024.8	56399	102223	427779	973006	821609	395345	340947	678909
646	13.007	199.157	200.165	119197	128765	121441	228223	44028	48786.1	44206.9	45365.4	48511.5	125509	354611	305993	137965	82453.6	219021
647	7.217	199.157	222.146	2.48049e+07	2.40134e+07	2.52858e+07	4.0388e+07	1.11936e+07	1.57236e+07	1.17601e+07	1.30308e+07	1.63837e+07	8.47266e+06	1.21803e+07	1.27392e+07	7.50803e+06	6.27993e+06	9.29518e+06
648	6.749	199.157	222.146	3.03381e+06	2.89052e+06	3.15364e+06	2.40278e+06	2.35846e+06	2.16713e+06	2.41522e+06	2.20201e+06	2.39114e+06	2.34186e+06	1.38011e+06	2.00006e+06	2.31895e+06	2.29091e+06	2.28676e+06
649	10.741	199.193	200.201	1.52179e+09	1.33793e+09	1.55223e+09	1.12792e+09	1.13645e+09	1.05646e+09	1.05322e+09	1.09511e+09	1.09623e+09	1.05507e+09	5.84466e+08	1.03299e+09	9.8634e+08	1.01162e+09	1.12159e+09
650	6.7	199.194	200.201	3.41982e+06	3.94096e+06	3.89367e+06	3.65055e+06	2.18769e+06	1.7003e+06	1.86398e+06	2.23904e+06	4.3996e+06	2.33391e+06	8.82601e+06	2.38942e+06	2.56918e+06	2.28054e+06	2.88481e+06
651	6.834	199.194	200.201	2.59594e+06	3.64356e+06	3.65941e+06	3.36875e+06	1.93183e+06	2.13116e+06	2.04422e+06	2.27053e+06	2.81076e+06	2.25146e+06	6.89894e+06	2.89358e+06	2.41964e+06	2.25669e+06	2.62799e+06
652	9.429	199.23	200.237	1.58852e+06	1.70719e+06	1.65077e+06	1.05024e+06	1.95488e+06	749977	1.1384e+06	823343	2.0024e+06	1.07786e+06	2.28879e+06	692563	878466	837513	927889
653	8.291	200.047	201.055	225501	187799	179893	338545	367492	466632	488744	297226	355779	70034	58899.3	75526.7	96964.9	83867.5	137979
654	1.386	200.08	201.087	2.5422e+06	3.45045e+06	3.61053e+06	3.59836e+06	3.1377e+06	3.07652e+06	3.36018e+06	3.35582e+06	3.73622e+06	2.29889e+06	2.62434e+06	1.67802e+06	2.10967e+06	1.6962e+06	2.48592e+06
655	4.978	200.153	223.142	4.44359e+07	3.5544e+07	4.31247e+07	2.76982e+07	2.81062e+07	3.41704e+07	3.2625e+07	2.86792e+07	2.95234e+07	3.09722e+07	1.65809e+07	2.77905e+07	2.92208e+07	2.84593e+07	2.69546e+07
656	11.902	200.157	201.164	581327	546193	356669	122507	413027	535713	497949	152943	144393	409787	260494	433887	169649	172182	130184
657	5.264	201.079	202.086	3.65815e+06	4.14262e+06	4.20951e+06	4.24708e+06	3.26616e+06	4.90201e+06	4.58397e+06	3.85334e+06	4.66379e+06	3.23278e+06	2.52566e+06	4.47453e+06	3.30077e+06	2.6592e+06	3.24044e+06
658	2.053	201.1	202.107	8.77524e+06	8.80369e+06	6.83404e+06	1.12548e+07	8.87043e+06	8.39203e+06	1.12629e+07	7.33691e+06	8.81341e+06	9.21273e+06	4.28388e+06	7.18777e+06	5.58245e+06	6.76039e+06	7.77521e+06
659	2.41	201.1	202.107	8.58212e+06	8.22662e+06	1.07039e+07	9.05539e+06	1.03954e+07	8.49147e+06	8.98271e+06	6.52753e+06	8.45549e+06	7.11375e+06	5.84135e+06	7.63786e+06	6.79227e+06	7.93746e+06	5.99081e+06
660	9.788	201.136	224.126	579827	395656	608501	489626	202389	159802	85491.8	94183.6	205697	725085	1.19901e+06	1.62898e+06	1.26102e+06	1.10013e+06	892876
661	8.732	201.136	202.144	1.02221e+06	981753	973912	766588	859021	886107	673741	925602	982504	588306	549475	778340	694650	736887	572362
662	6.578	201.136	224.126	2.88543e+06	2.79195e+06	3.32862e+06	2.26659e+06	2.32806e+06	2.48697e+06	2.0579e+06	2.4091e+06	2.68216e+06	721093	379104	631890	408835	476160	530962
663	8.98	201.136	202.144	429024	406241	427274	303222	309100	282452	279041	348921	356557	335896	223258	408654	272940	338378	306944
664	5.98	201.137	224.126	1.35618e+06	1.57418e+06	1.90093e+06	1.59326e+06	949511	1.04235e+06	665137	1.35888e+06	1.32717e+06	3.84153e+06	1.09943e+06	1.58679e+06	909183	1.05912e+06	787358
665	4.854	201.137	224.126	1.40884e+07	1.41758e+07	1.37051e+07	1.15557e+07	9.89456e+06	9.6568e+06	8.50971e+06	1.03198e+07	1.00555e+07	9.72605e+06	6.23606e+06	1.06008e+07	1.00411e+07	1.05645e+07	9.52895e+06
666	8.563	201.173	202.18	2.80685e+06	4.39793e+06	3.78809e+06	1.46984e+06	410215	3.67515e+06	1.26976e+06	639928	2.43662e+06	1.02015e+06	1.63898e+06	2.0294e+06	1.63669e+06	2.14949e+06	915575
667	6.756	201.173	224.162	2.53052e+06	2.62312e+06	3.15458e+06	2.40089e+06	2.19051e+06	2.21533e+06	1.70384e+06	2.30052e+06	2.48077e+06	3.5467e+06	1.72705e+06	2.39019e+06	2.0128e+06	2.10894e+06	1.69408e+06
668	8.053	201.209	202.217	1.20329e+07	1.09159e+07	1.23685e+07	8.70063e+06	6.02435e+06	6.1497e+06	4.65935e+06	5.32429e+06	8.34382e+06	8.12604e+06	1.44186e+07	8.7684e+06	6.34334e+06	5.73658e+06	7.70624e+06
669	0.995	202.045	203.053	2.7931e+07	2.45341e+07	3.62263e+07	7.43472e+06	3.49385e+07	1.42889e+07	3.13914e+07	3.67767e+07	2.39489e+07	6.08984e+07	1.85651e+07	2.49222e+07	2.61777e+07	2.90159e+07	3.78164e+07
670	1.024	202.095	203.102	1.85217e+07	1.9546e+07	1.86866e+07	1.871e+07	1.9141e+07	1.45463e+07	1.47535e+07	1.48087e+07	1.64115e+07	2.28528e+07	2.3702e+07	2.22323e+07	1.68621e+07	2.0648e+07	2.4548e+07
671	1.515	202.095	225.084	6.84702e+06	5.3149e+06	7.2451e+06	6.68272e+06	7.71272e+06	9.20687e+06	1.17592e+07	6.84487e+06	6.10263e+06	4.74412e+06	4.26537e+06	5.27435e+06	4.8695e+06	2.67693e+06	3.19552e+06
672	1.383	202.095	203.103	4.73514e+06	5.17115e+06	5.2799e+06	6.50629e+06	4.86284e+06	3.60439e+06	4.3534e+06	4.1642e+06	3.67423e+06	5.33223e+06	5.44119e+06	4.23993e+06	3.56629e+06	4.82766e+06	4.90326e+06
673	6.984	202.132	225.121	8.67533e+06	8.50651e+06	8.33645e+06	6.09428e+06	6.24436e+06	4.78269e+06	5.31457e+06	5.64574e+06	6.17169e+06	4.76254e+06	3.87627e+06	6.7526e+06	4.99632e+06	6.05137e+06	4.77113e+06
674	3.066	202.132	203.139	1.60535e+06	1.43078e+06	1.6787e+06	1.27656e+06	1.55447e+06	941392	1.49264e+06	1.14209e+06	1.41424e+06	5.8334e+06	2.3918e+06	1.42514e+06	998939	1.86389e+06	1.60848e+06
675	1.583	202.132	203.139	1.4048e+07	1.4626e+07	1.5349e+07	8.42528e+06	1.1824e+07	6.80074e+06	8.91654e+06	1.09294e+07	8.3968e+06	3.60842e+07	1.73416e+07	1.42733e+07	9.91839e+06	1.56202e+07	1.53314e+07
676	2.769	202.132	203.139	2.24681e+06	1.94736e+06	1.85781e+06	1.09306e+06	1.00957e+06	1.32642e+06	909348	1.31509e+06	909364	5.27251e+06	573683	1.42147e+06	1.28873e+06	2.11494e+06	1.6191e+06
677	10.717	202.172	203.179	2.5458e+06	2.50405e+06	3.30153e+06	2.30527e+06	1.79533e+06	1.9479e+06	1.36908e+06	467026	2.3e+06	2.41177e+06	1.8217e+06	1.90631e+06	2.18097e+06	1.90364e+06	2.26829e+06
678	12.578	202.172	203.179	3.24875e+06	3.80578e+06	3.58021e+06	3.06636e+06	3.0986e+06	3.30247e+06	2.9131e+06	2.9264e+06	3.4085e+06	3.00649e+06	1.85569e+06	2.65555e+06	3.19988e+06	3.07668e+06	3.18527e+06
679	12.715	202.172	203.179	661118	742079	723359	518455	483630	564047	642560	606359	618703	514341	277274	432255	479144	427478	515130
680	10.431	202.172	203.179	1.50465e+06	1.52566e+06	1.41547e+06	1.03302e+06	1.04422e+06	997004	939991	1.03083e+06	1.3088e+06	930858	878255	1.32461e+06	921140	1.26065e+06	849370
681	1.629	203.079	226.069	1.51517e+07	1.67878e+07	1.65277e+07	1.95346e+07	2.06155e+07	1.89511e+07	1.28918e+07	2.03308e+07	1.84333e+07	1.06366e+07	1.53809e+07	1.19407e+07	9.64013e+06	8.54434e+06	1.83839e+07
682	0.993	203.09	204.098	3.39622e+06	2.82879e+06	3.50915e+06	2.29284e+06	656151	896761	995913	1.20024e+06	2.5042e+06	5.00824e+06	2.76824e+06	3.7189e+06	1.44937e+06	2.85161e+06	4.03631e+06
683	5.582	203.116	226.105	715280	749573	869579	1.47132e+06	1.20261e+06	1.60752e+06	1.27795e+06	1.05555e+06	1.1002e+06	329941	302337	764727	367759	412923	326226
684	1.429	204.043	205.05	3.90183e+06	3.91298e+06	3.49182e+06	4.1939e+06	4.57383e+06	3.18088e+06	3.77731e+06	5.73722e+06	3.77747e+06	2.1496e+06	5.98433e+06	3.71469e+06	3.8782e+06	3.34376e+06	5.47335e+06
685	1.049	204.075	205.082	8.87541e+06	8.64787e+06	9.99507e+06	9.73818e+06	3.56844e+06	8.40107e+06	7.01346e+06	8.19711e+06	1.08718e+07	1.99646e+06	8.92116e+06	8.02473e+06	7.25938e+06	7.94862e+06	5.88103e+06
686	3.31	204.09	205.097	5.76117e+07	5.31885e+07	5.03628e+07	8.96941e+07	5.98077e+07	5.0711e+07	6.83425e+07	6.11233e+07	4.5418e+07	4.37158e+07	5.064e+06	6.55055e+07	3.41211e+07	4.17696e+07	4.50669e+07
687	1.385	204.111	205.118	1.26295e+07	1.30956e+07	1.43718e+07	1.33025e+07	1.12742e+07	9.51408e+06	1.15076e+07	1.16388e+07	1.31357e+07	1.31095e+07	1.30957e+07	1.32487e+07	1.14679e+07	1.34709e+07	1.43096e+07
688	11.323	204.136	205.144	481315	328163	315835	1.90157e+06	29270.3	21780.1	18544.1	18119.5	23194	1.91008e+06	4.19615e+06	4.33764e+06	1.78326e+06	1.35385e+06	3.19038e+06
689	11.475	204.136	205.144	982762	798516	840872	2.59379e+06	18956.6	22476.6	19731.9	22284	24283.5	1.20719e+06	2.49305e+06	2.43616e+06	952102	772215	1.76504e+06
690	12.577	204.188	205.195	1.48246e+06	1.61896e+06	1.84415e+06	1.31251e+06	1.46584e+06	1.61364e+06	1.35856e+06	1.55932e+06	1.68582e+06	1.57102e+06	939188	1.16148e+06	1.47607e+06	1.43331e+06	1.37322e+06
691	0.987	205.033	206.04	8.26987e+06	8.91345e+06	7.43648e+06	3.63928e+06	9.35884e+06	5.46494e+06	1.19361e+07	8.4923e+06	8.73681e+06	8.27059e+06	6.57997e+06	7.7142e+06	5.85288e+06	7.27489e+06	7.74386e+06
692	4.155	205.074	206.081	1.38108e+06	1.48157e+06	1.45032e+06	1.5819e+06	1.51097e+06	1.79137e+06	2.61581e+06	1.83338e+06	972451	1.16228e+06	737596	1.44384e+06	1.0725e+06	1.09858e+06	501802
693	5.25	205.077	228.066	264280	296394	383168	471137	307194	367401	447770	362018	385836	257322	170644	232555	219830	173500	180322
694	4.849	205.077	228.067	376799	426419	378076	945671	453335	391905	452917	538124	497389	189665	197699	248295	292798	323743	311863
695	6.371	205.108	206.115	1.56141e+06	1.3728e+06	1.50815e+06	1.04522e+06	750507	1.89689e+06	562122	959001	757150	641493	1.03177e+06	1.37679e+06	1.09466e+06	544833	923019
696	11.434	205.144	206.152	220752	300519	225663	691610	19950.6	19011.1	18457.7	18424.6	23067	309070	789708	752191	293652	191517	574315
697	8.738	205.147	206.154	1.03456e+06	1.14889e+06	1.29222e+06	129899	673219	888622	765555	768258	786810	812126	411568	634578	913769	847328	840381
698	0.927	206.044	207.051	8.86941e+06	9.10392e+06	8.98875e+06	5.01967e+06	8.12055e+06	6.0701e+06	9.73334e+06	7.23427e+06	6.9117e+06	1.28957e+07	1.24795e+07	1.10191e+07	1.07322e+07	1.24326e+07	7.07686e+06
699	1.392	206.072	207.08	1.17057e+06	1.14279e+06	959955	1.28224e+06	1.11424e+06	1.81202e+06	1.1397e+06	1.21464e+06	1.16344e+06	796255	753071	1.05271e+06	1.00054e+06	931534	1.36264e+06
700	4.856	206.073	207.08	95361.2	160856	77922.3	171385	133610	73906.5	101605	147734	85658.5	160111	53491.1	94800.1	51849.3	80089.6	81746.5
701	9.001	206.131	207.138	380603	402022	400353	1.27012e+06	363207	446877	337298	1.52735e+06	401053	483499	331201	590207	544969	544000	424061
702	12.579	206.167	207.174	3.76755e+06	4.10654e+06	3.77774e+06	3.14277e+06	3.31876e+06	3.40394e+06	3.2222e+06	3.68645e+06	3.63944e+06	3.97773e+06	2.12035e+06	3.18394e+06	3.5077e+06	3.21475e+06	3.4399e+06
703	12.717	206.167	207.174	732137	732322	829923	646491	655501	559565	685387	765114	632570	559173	336913	548788	506188	553164	646613
704	5.86	207.053	208.061	979449	1.03975e+06	1.20925e+06	400039	554984	636325	439179	521129	795516	1.32588e+06	941446	1.61326e+06	1.43766e+06	1.44438e+06	1.83907e+06
705	8.814	207.072	208.079	929206	845431	908677	1.79538e+06	1.64743e+06	2.46434e+06	804960	1.30564e+06	1.17551e+06	228785	163287	280546	456435	308633	125095
706	12.047	207.087	208.094	321898	246050	191808	1.17593e+06	50404.4	83177.5	69525.5	84942.9	79401.3	1.49884e+06	1.82776e+06	2.13817e+06	1.1694e+06	903155	1.78546e+06
707	12.213	207.087	208.094	1.42368e+06	1.09333e+06	1.09327e+06	1.98594e+06	99539.8	96356.1	71616.1	84942.9	147382	1.33654e+06	2.31359e+06	2.16722e+06	1.10907e+06	846709	1.5777e+06
708	5.674	207.09	208.097	1.9156e+06	2.03349e+06	1.82305e+06	2.73802e+06	2.00468e+06	1.57458e+06	1.85253e+06	1.97064e+06	1.77622e+06	1.45767e+06	1.58697e+06	1.36117e+06	1.31234e+06	1.37213e+06	1.78661e+06
709	6.421	207.124	208.131	1.16072e+07	1.20542e+07	1.33058e+07	1.65264e+07	5.78938e+06	6.9534e+06	2.62396e+06	6.62417e+06	8.01133e+06	4.92483e+06	6.64224e+06	8.25082e+06	4.72451e+06	4.39835e+06	5.17732e+06
710	13.664	207.162	208.17	127268	85551	80870.4	93775.3	6523.68	24828.7	4689.58	11588.9	8619.01	223162	599031	418470	174145	106165	302927
711	7.804	207.162	208.17	1.21992e+06	1.88382e+06	1.51154e+06	1.94964e+06	973557	1.06098e+06	746041	871020	1.5977e+06	4.14747e+06	1.21568e+06	1.51075e+06	1.22154e+06	814575	771384
712	10.108	207.162	208.17	623828	710642	665294	428410	510760	488784	450297	543883	487263	383618	358964	540338	495076	607812	478946
713	0.98	208.011	209.018	7.3317e+06	1.13007e+07	1.26812e+07	1.23738e+07	1.22976e+07	1.25215e+07	1.32715e+07	9.69803e+06	1.31672e+07	7.22998e+06	6.74229e+06	1.17327e+07	8.51169e+06	8.48679e+06	8.23747e+06
714	4.099	208.119	209.126	761596	824022	764132	749395	535328	822383	444384	894702	464144	647888	631394	775593	474370	471982	418904
715	13.662	208.146	209.154	198601	142344	126009	163605	19672.6	26656	17843.7	19858.6	18391.1	370223	963968	647507	283667	160954	442963
716	2.107	209.043	210.05	9.98904e+06	9.068e+06	8.12268e+06	8.22474e+06	2.09914e+07	7.58135e+06	7.30367e+06	1.79846e+07	9.08215e+06	1.08622e+07	1.39832e+07	2.37549e+07	1.80493e+07	1.30219e+07	1.12227e+07
717	1.921	209.043	210.05	1.29282e+07	1.09084e+07	1.03405e+07	9.52315e+06	1.86921e+07	1.67286e+07	9.84525e+06	1.79846e+07	7.58341e+06	1.08622e+07	1.6464e+07	2.37549e+07	1.58731e+07	2.0618e+07	8.87442e+06
718	0.873	209.054	210.061	923401	1.02097e+06	1.14304e+06	1.33454e+06	1.05672e+06	1.30024e+06	1.59863e+06	1.17214e+06	1.32538e+06	803530	906926	986350	843729	872904	905500
719	1.693	209.069	210.076	4.97586e+06	5.19497e+06	4.88367e+06	178679	111402	94210.8	59031.4	266169	592556	1.38056e+07	1.66212e+07	9.95297e+06	3.37732e+06	4.53355e+06	1.30818e+07
720	1.022	209.072	210.079	9.3351e+09	9.74001e+09	1.03762e+10	8.27147e+09	1.08148e+10	1.00349e+10	1.16664e+10	9.86224e+09	9.84457e+09	8.38594e+09	7.70338e+09	1.02984e+10	8.60041e+09	9.25082e+09	9.34633e+09
721	12.089	209.103	210.11	2.42189e+06	2.05636e+06	1.58763e+06	8.41434e+06	603253	536040	1.12143e+06	588350	565636	9.46954e+06	1.60032e+07	1.75507e+07	8.58893e+06	6.77514e+06	1.32338e+07
722	5.248	209.103	210.11	3.50265e+07	4.07614e+07	3.95701e+07	6.95178e+07	1.46347e+07	1.95951e+07	1.21429e+07	2.14888e+07	2.44289e+07	2.33252e+07	3.26041e+07	3.14722e+07	1.20579e+07	1.24907e+07	1.47432e+07
723	6.083	209.139	210.146	1.21492e+06	1.23932e+06	1.69683e+06	1.19636e+06	747649	919257	840672	898212	875813	1.40415e+06	631224	678628	658323	701664	579485
724	5.944	209.139	210.147	4.04628e+06	3.98462e+06	4.0961e+06	2.69217e+06	2.7574e+06	2.98477e+06	2.87157e+06	3.21677e+06	3.46723e+06	2.70801e+06	1.70639e+06	2.99999e+06	3.04004e+06	3.17211e+06	3.093e+06
725	6.971	209.142	210.149	1.80802e+06	1.79162e+06	1.68135e+06	4.85638e+06	404764	276192	505277	440891	687047	313355	3.27455e+06	2.39593e+06	220283	426073	625784
726	11.473	209.142	210.149	1.95821e+06	1.42905e+06	1.48608e+06	5.05284e+06	89132.4	79097.4	45006.7	27962.4	124946	1.95727e+06	4.70148e+06	5.3373e+06	1.86871e+06	1.43727e+06	3.65949e+06
727	6.227	209.142	232.131	731079	619697	771476	457957	541932	514758	823302	474745	590614	374120	248997	382468	559000	622572	473098
728	5.701	209.142	210.149	1.03841e+06	1.14012e+06	1.22133e+06	823572	1.02663e+06	875166	867124	829329	975243	762145	269185	273058	588554	546421	278569
729	7.61	209.142	210.149	635039	703721	751166	873812	885208	884806	796396	1.65871e+06	906284	413269	401991	559512	420649	434870	538055
730	10.711	209.178	210.185	4.52831e+06	5.33394e+06	4.15899e+06	4.10631e+06	3.19924e+06	2.45086e+06	3.19553e+06	2.83041e+06	3.27592e+06	2.68375e+06	2.64234e+06	3.87005e+06	2.83418e+06	3.81566e+06	3.83653e+06
731	12.579	209.178	210.185	7.6895e+06	8.34935e+06	8.33029e+06	7.47566e+06	7.14019e+06	7.18962e+06	6.6783e+06	7.00131e+06	7.72424e+06	6.71143e+06	4.20773e+06	5.92415e+06	7.17263e+06	6.67723e+06	7.18418e+06
732	10.431	209.178	210.185	2.45455e+06	2.58972e+06	2.45173e+06	1.73077e+06	1.8925e+06	1.71075e+06	1.54266e+06	2.03286e+06	2.03519e+06	1.66582e+06	1.47316e+06	2.21133e+06	1.57224e+06	2.08956e+06	1.60698e+06
733	12.718	209.178	210.185	1.24315e+06	1.21819e+06	1.45774e+06	1.04661e+06	1.1327e+06	1.12889e+06	1.15076e+06	1.15804e+06	1.14349e+06	972997	560907	956520	893948	977665	1.1057e+06
734	8.583	209.178	210.185	2.2099e+06	2.24974e+06	2.45064e+06	3.67725e+06	1.36501e+06	1.93031e+06	997720	1.64181e+06	1.37044e+06	939921	1.62792e+06	1.46998e+06	1.11172e+06	800734	1.32567e+06
735	10.886	209.178	210.185	954824	865327	1.17528e+06	567495	629974	534217	563005	525140	748298	584174	491623	732397	552462	806275	620960
736	1.662	210.101	211.108	3.62895e+06	3.40225e+06	3.45426e+06	3.61029e+06	2.47121e+06	5.77572e+06	3.86099e+06	2.75141e+06	3.12477e+06	963684	4.29904e+06	3.50321e+06	3.70013e+06	2.03093e+06	5.00321e+06
737	8.587	210.162	211.169	1.96852e+07	1.87641e+07	1.95706e+07	3.35236e+07	7.85911e+06	1.59222e+07	8.90122e+06	1.09222e+07	5.44127e+06	7.00843e+06	1.28712e+07	9.55937e+06	7.45066e+06	5.18848e+06	1.02725e+07
738	7.88	210.173	233.162	1.17135e+06	1.36878e+06	1.36971e+06	948922	948376	1.15054e+06	909137	1.08698e+06	1.01563e+06	1.21559e+06	653991	978303	829732	1.03597e+06	937269
739	5.441	211.085	212.092	1.27694e+06	1.30039e+06	1.45676e+06	2.20332e+06	1.48063e+06	2.16135e+06	1.61088e+06	1.85237e+06	2.15724e+06	40657.5	30605.1	41086.5	53246.7	40128.3	50289.4
740	5.87	211.085	212.092	900297	1.13887e+06	1.22928e+06	2.21721e+06	1.91976e+06	2.44849e+06	2.02246e+06	1.81226e+06	2.22917e+06	92776.6	31014.5	57993.9	51972.6	38799.1	43014.4
741	5.538	211.118	212.126	6.20759e+07	5.49502e+07	6.67643e+07	9.62222e+07	2.98689e+07	3.53579e+07	2.62306e+07	2.94985e+07	3.88179e+07	2.04349e+07	2.77634e+07	2.74623e+07	1.7653e+07	1.58636e+07	2.07361e+07
742	7.24	211.157	212.164	1.20051e+07	1.48193e+07	1.78365e+07	2.21092e+07	1.07042e+07	1.06494e+07	7.16836e+06	1.14905e+07	1.25621e+07	5.78407e+07	8.21561e+06	1.1972e+07	7.73372e+06	8.82358e+06	7.40446e+06
743	11.473	211.157	212.165	2.40343e+06	2.07433e+06	2.06705e+06	6.27447e+06	143909	1.03569e+06	255773	261890	435393	2.74877e+06	5.85087e+06	6.42139e+06	2.37845e+06	1.8056e+06	4.4086e+06
744	12.578	211.193	212.201	5.04493e+06	5.45734e+06	5.02264e+06	4.28347e+06	4.4815e+06	4.30731e+06	4.28321e+06	4.24826e+06	4.73015e+06	4.14401e+06	2.77444e+06	3.65807e+06	4.49891e+06	4.34365e+06	4.19827e+06
745	12.718	211.194	212.201	804228	1.0329e+06	817210	701590	784748	730912	790154	773496	866467	726238	391377	684533	648162	648852	785165
746	14.446	211.194	212.201	111604	94609.3	82062.1	60134.8	79262.2	96437.3	68530.7	69452.4	70774.3	87788.6	75236.4	75219	76143.3	72065.5	64913.7
747	10.614	211.194	212.201	1.28987e+06	1.41007e+06	1.66185e+06	3.16577e+06	1.1547e+06	1.11863e+06	849849	927702	1.40056e+06	1.21619e+06	2.80262e+06	1.24954e+06	3.42751e+06	1.22759e+06	1.04498e+06
748	10.711	211.194	212.201	3.13852e+06	4.37619e+06	3.36934e+06	3.16577e+06	2.92199e+06	3.08108e+06	1.85617e+06	3.67364e+06	4.03953e+06	4.23591e+06	2.80262e+06	2.89784e+06	3.42751e+06	2.63848e+06	3.40326e+06
749	9.168	211.23	212.237	6.41772e+06	7.56751e+06	9.01401e+06	8.96994e+06	4.60284e+06	5.11862e+06	4.2527e+06	4.52652e+06	6.9004e+06	4.62478e+06	5.80752e+06	7.74323e+06	5.50579e+06	4.01548e+06	5.48049e+06
750	0.936	212.068	213.075	2.50745e+07	2.42437e+07	2.67518e+07	1.38005e+07	2.7878e+07	1.55915e+07	1.41123e+07	2.27192e+07	1.81008e+07	3.99792e+07	2.6507e+07	3.59789e+07	2.68638e+07	3.19627e+07	3.27896e+07
751	1.02	212.116	213.123	2.6639e+07	2.68137e+07	3.04665e+07	2.99145e+07	3.07117e+07	2.61746e+07	2.31134e+07	2.27241e+07	2.78366e+07	2.18602e+07	2.01822e+07	3.47223e+07	2.96955e+07	2.94872e+07	3.06832e+07
752	1.4	212.116	213.123	2.13476e+07	2.42256e+07	2.4848e+07	2.52309e+07	2.32418e+07	1.99387e+07	2.2775e+07	2.14409e+07	2.27294e+07	1.65962e+07	2.01987e+07	2.30036e+07	1.93873e+07	2.22035e+07	1.95422e+07
753	7.057	212.139	213.146	810122	670188	742123	898105	595888	737536	561403	645880	1.0011e+06	634651	729027	1.06471e+06	728023	813370	542684
754	1.469	212.972	213.979	1.0609e+06	820703	822288	726829	863990	753961	942130	691159	766199	762357	963582	1.03316e+06	763079	737382	833213
755	0.935	212.999	214.006	7.73568e+06	8.44384e+06	8.42348e+06	6.98714e+06	7.14531e+06	6.12474e+06	9.29271e+06	6.90472e+06	7.75576e+06	7.89571e+06	8.94767e+06	7.80385e+06	7.37411e+06	8.06458e+06	6.23907e+06
756	3.759	213.043	214.051	1.21723e+07	1.16365e+07	1.083e+07	2.36316e+07	1.28798e+07	1.50189e+07	1.52345e+07	1.22545e+07	1.18674e+07	8.12414e+06	409249	8.12339e+06	7.21184e+06	8.29353e+06	1.0409e+07
757	0.971	213.052	214.059	1.61757e+08	1.62654e+08	1.75263e+08	2.104e+08	2.04486e+08	1.96774e+08	1.94228e+08	2.00562e+08	2.14724e+08	1.38787e+08	1.07745e+08	1.20415e+08	1.38413e+08	1.179e+08	1.27681e+08
758	5.31	213.056	214.063	5.55762e+06	5.54792e+06	6.7103e+06	5.87424e+06	5.64085e+06	6.1928e+06	6.30303e+06	6.36277e+06	5.68038e+06	5.82429e+06	3.21503e+06	5.89991e+06	6.169e+06	5.70563e+06	5.61495e+06
759	5.709	213.137	236.126	1.88584e+06	1.98329e+06	2.22582e+06	1.68498e+06	1.49527e+06	1.67558e+06	1.12847e+06	1.67379e+06	1.61597e+06	1.37501e+06	1.11024e+06	1.58125e+06	1.15593e+06	1.39464e+06	1.00853e+06
760	5.15	213.137	214.144	722943	727048	808451	496201	474805	559332	427742	479205	605497	428618	393225	646424	331823	467277	345696
761	7.444	213.173	236.162	2.57414e+06	3.05375e+06	3.043e+06	1.92776e+06	2.24953e+06	2.59413e+06	2.07796e+06	2.21204e+06	2.26285e+06	2.32257e+06	1.2932e+06	2.11225e+06	1.91628e+06	2.04113e+06	1.97505e+06
762	7.927	213.173	236.162	6.21311e+07	6.37366e+07	6.5922e+07	8.9311e+07	3.21807e+07	4.99152e+07	3.42063e+07	4.1479e+07	4.77117e+07	1.6312e+07	1.69961e+07	1.89959e+07	1.49399e+07	1.48711e+07	1.61543e+07
763	11.398	213.209	214.217	2.80193e+06	2.72417e+06	3.48057e+06	2.40175e+06	2.07215e+06	2.39203e+06	2.30073e+06	1.81432e+06	2.37058e+06	2.06809e+06	1.37947e+06	2.01323e+06	2.09459e+06	2.2359e+06	2.49815e+06
764	8.132	213.209	214.217	898490	866729	911067	932520	501557	481568	489296	506672	886454	641478	960564	1.08361e+06	592066	528838	536012
765	10.294	213.246	214.253	5.3768e+06	5.63226e+06	6.1681e+06	3.21687e+06	2.66727e+06	3.41391e+06	1.56319e+06	2.57099e+06	2.8883e+06	7.28848e+06	4.84577e+06	6.22328e+06	9.47366e+06	8.61785e+06	7.81154e+06
766	1.198	214.009	215.016	4.35802e+06	3.54092e+06	4.29305e+06	3.11893e+06	3.36315e+06	4.08048e+06	4.13435e+06	3.76877e+06	4.45032e+06	2.98092e+06	4.52606e+06	2.81044e+06	4.31655e+06	4.36193e+06	4.47209e+06
767	1.388	214.009	215.016	5.23539e+06	6.09006e+06	6.72621e+06	4.85482e+06	4.66708e+06	5.86809e+06	5.86993e+06	5.56232e+06	7.45922e+06	3.79641e+06	8.47714e+06	4.83323e+06	5.78622e+06	6.44777e+06	6.82896e+06
768	11.029	214.063	215.07	1.00973e+06	1.05019e+06	1.30306e+06	2.57744e+06	1.38605e+06	2.17049e+06	3.02138e+06	1.36376e+06	1.61509e+06	299781	165032	312133	300685	155392	210471
769	10.017	214.063	215.07	648512	672486	705697	912259	647442	1.2264e+06	1.87106e+06	825834	779629	273001	192513	363598	269435	209893	272340
770	0.885	214.08	215.088	3.29621e+06	3.46875e+06	3.3657e+06	4.36717e+06	4.00345e+06	3.2963e+06	6.0509e+06	3.72936e+06	3.46826e+06	3.57979e+06	3.02451e+06	3.5007e+06	3.09551e+06	3.22317e+06	2.35065e+06
771	4.061	214.132	215.139	699945	834990	1.19594e+06	1.32159e+06	1.04744e+06	838671	973962	1.10681e+06	566624	1.10713e+06	981155	766160	629099	973029	1.29196e+06
772	1.636	214.132	215.139	3.78119e+07	4.15653e+07	4.03492e+07	5.52648e+07	3.31775e+07	3.54495e+07	4.60795e+07	4.40386e+07	4.29036e+07	3.54087e+07	1.90526e+07	3.43252e+07	2.51731e+07	3.25059e+07	2.79631e+07
773	7.932	214.157	215.164	1.00845e+06	1.051e+06	904101	1.33369e+06	552862	760492	504450	630313	739315	290535	346271	388871	335302	335275	342004
774	5.691	214.168	237.157	981530	1.10105e+06	958685	672647	705163	804536	642928	641540	695313	827098	425510	620671	554749	720671	543367
775	1.727	215.062	216.069	2.17449e+06	3.43334e+06	2.28596e+06	4.39179e+06	2.4725e+06	4.15052e+06	6.45172e+06	1.0231e+06	3.42689e+06	1.61939e+06	118498	1.77057e+06	1.22522e+06	1.25039e+06	1.11655e+06
776	6.632	215.152	238.141	2.27951e+06	3.20391e+06	3.65212e+06	4.00847e+06	2.10809e+06	2.86092e+06	1.33069e+06	2.53514e+06	3.01628e+06	9.36188e+06	2.31551e+06	3.37058e+06	2.02181e+06	1.82211e+06	1.7016e+06
777	5.643	215.152	238.141	961200	985865	998852	792943	830558	986221	738520	897667	1.04284e+06	651224	397637	486767	603765	642548	553930
778	7.298	215.152	238.141	1.43276e+06	1.47373e+06	1.41656e+06	1.36443e+06	1.23269e+06	1.00576e+06	1.04084e+06	1.0152e+06	1.37519e+06	515771	366403	417368	264895	344516	324789
779	5.422	215.152	238.141	1.87389e+06	2.10177e+06	2.25202e+06	1.90805e+06	1.47598e+06	1.42116e+06	1.31467e+06	1.7241e+06	1.85931e+06	905896	769295	1.01379e+06	764171	1.05928e+06	773571
780	12.023	215.152	238.142	259335	212902	243785	518490	43023.6	51487.4	43036.7	41878.5	49149.9	247503	330111	431709	293163	219118	351916
781	7.386	215.189	238.178	1.39142e+07	1.58128e+07	2.13201e+07	1.64607e+07	1.05424e+07	1.52677e+07	9.92988e+06	1.28728e+07	1.19843e+07	1.85164e+07	7.65648e+06	1.01368e+07	7.82099e+06	6.30634e+06	7.2331e+06
782	1.387	216.111	217.118	9.02949e+06	1.09032e+07	1.12447e+07	1.30985e+07	1.06051e+07	8.6449e+06	1.07505e+07	9.29468e+06	1.052e+07	1.17486e+07	7.46333e+06	8.03332e+06	6.56323e+06	9.47502e+06	8.12401e+06
783	1.022	216.111	217.118	3.91624e+07	4.11439e+07	4.24796e+07	5.20244e+07	4.56395e+07	4.15449e+07	4.13032e+07	4.12335e+07	4.85612e+07	3.75598e+07	3.1473e+07	3.92563e+07	3.25907e+07	3.28973e+07	3.67986e+07
784	1.021	216.122	217.129	4.80272e+07	4.69061e+07	5.05382e+07	5.39038e+07	5.68919e+07	3.82857e+07	3.7282e+07	4.79554e+07	4.51566e+07	3.8823e+07	6.13486e+07	4.76388e+07	3.92611e+07	3.87939e+07	6.48577e+07
785	1.383	216.122	217.129	6.26487e+06	7.93888e+06	7.20532e+06	9.10454e+06	7.43471e+06	5.36333e+06	7.76171e+06	6.98804e+06	6.62224e+06	5.10028e+06	8.02358e+06	7.70682e+06	5.16526e+06	8.23257e+06	9.09817e+06
786	4.188	216.147	217.154	197388	179097	295189	185607	122318	91530.7	119713	190417	59707.9	610505	163143	227154	234105	268732	123533
787	7.69	216.147	239.137	5.94939e+06	5.64049e+06	5.97112e+06	4.02379e+06	4.71195e+06	3.99622e+06	4.09283e+06	3.6244e+06	5.28728e+06	3.28496e+06	2.46374e+06	4.5455e+06	3.36433e+06	4.04912e+06	3.78009e+06
788	12.578	216.188	217.195	1.73531e+06	1.5882e+06	1.47192e+06	1.445e+06	1.37298e+06	1.5826e+06	1.24567e+06	1.2961e+06	1.69454e+06	1.00735e+06	780614	1.3541e+06	1.541e+06	1.32119e+06	1.37434e+06
789	5.158	217.069	218.076	2.32784e+06	2.15952e+06	2.00908e+06	2.73784e+06	2.26942e+06	1.86491e+06	1.75313e+06	2.02256e+06	1.80759e+06	1.93572e+06	1.70518e+06	1.82036e+06	1.85805e+06	1.69444e+06	2.44911e+06
790	1.382	217.095	218.102	3.1224e+06	3.28542e+06	3.67284e+06	3.99085e+06	3.43312e+06	3.56267e+06	3.95588e+06	3.72569e+06	3.74055e+06	2.77805e+06	2.6639e+06	2.4161e+06	2.53212e+06	2.59856e+06	3.66641e+06
791	1.003	217.106	218.114	3.77483e+06	4.79657e+06	4.78185e+06	2.24531e+06	3.82802e+06	2.00978e+06	1.32364e+06	2.44324e+06	3.59343e+06	1.20378e+07	5.73568e+06	4.92095e+06	4.44898e+06	6.14051e+06	6.36552e+06
792	4.76	217.131	240.121	4.70602e+06	4.14991e+06	4.92384e+06	4.55207e+06	1.92237e+06	3.13173e+06	2.97808e+06	3.26956e+06	3.29876e+06	2.14885e+06	1.95135e+06	2.70332e+06	2.45684e+06	2.60813e+06	1.94378e+06
793	6.701	217.204	218.211	1.5844e+08	1.61155e+08	1.67086e+08	1.46124e+08	7.14371e+07	5.79156e+07	6.93237e+07	6.37645e+07	1.73623e+08	9.44714e+07	4.07949e+08	9.14273e+07	9.26738e+07	7.04579e+07	1.01354e+08
794	6.851	217.204	218.212	942881	1.52196e+06	1.76648e+06	1.068e+06	668374	690330	380115	575149	1.17464e+06	879781	2.96964e+06	907556	765342	419021	708650
795	0.859	217.976	218.984	3.32244e+06	3.42045e+06	3.62806e+06	5.02747e+06	4.00662e+06	4.51778e+06	7.43346e+06	5.06317e+06	4.5627e+06	2.16458e+06	2.71191e+06	2.62007e+06	2.02601e+06	2.11588e+06	2.19307e+06
796	1.037	218.04	219.047	1.00903e+07	9.17413e+06	9.82033e+06	4.06961e+06	9.03911e+06	2.87776e+06	8.28473e+06	8.41544e+06	8.10664e+06	1.1654e+07	5.44393e+06	8.18634e+06	3.59418e+06	9.37761e+06	9.60363e+06
797	1.017	218.09	219.097	1.13816e+07	1.20914e+07	1.33905e+07	1.1764e+07	6.36629e+06	9.9827e+06	1.21502e+07	1.14171e+07	1.04872e+07	1.498e+07	1.31691e+07	1.18306e+07	1.05243e+07	1.13977e+07	1.54859e+07
798	1.382	218.09	219.097	1.50214e+06	1.87128e+06	1.59575e+06	2.00279e+06	1.58911e+06	1.92229e+06	2.65564e+06	1.73681e+06	1.79427e+06	1.20171e+06	1.02245e+06	1.13348e+06	1.00476e+06	1.06852e+06	1.00896e+06
799	5.264	218.106	241.095	1.60262e+06	1.72593e+06	1.7083e+06	1.76192e+06	1.32951e+06	2.00535e+06	1.91928e+06	1.55629e+06	2.02476e+06	1.45323e+06	1.09219e+06	1.9955e+06	1.53211e+06	1.21151e+06	1.44391e+06
800	1.401	218.127	219.134	7.68847e+06	7.93888e+06	7.66663e+06	8.19294e+06	7.82872e+06	475557	7.43729e+06	7.57181e+06	6.78578e+06	1.33698e+07	8.23308e+06	845699	608490	8.23257e+06	9.09817e+06
801	10.712	218.203	219.211	3.13187e+06	2.9509e+06	3.09208e+06	2.99467e+06	2.35014e+06	1.81924e+06	1.74522e+06	2.50648e+06	2.5948e+06	2.24384e+06	1.85346e+06	2.27205e+06	2.79699e+06	2.0047e+06	2.91179e+06
802	10.431	218.203	219.211	2.05162e+06	2.29237e+06	1.89932e+06	1.4574e+06	1.3926e+06	1.54739e+06	1.42004e+06	1.39108e+06	1.61272e+06	1.35307e+06	1.30107e+06	1.71352e+06	1.37617e+06	1.75095e+06	1.49814e+06
803	12.579	218.203	219.211	3.83116e+06	3.80892e+06	3.73037e+06	3.0963e+06	3.02141e+06	3.272e+06	3.17786e+06	3.24043e+06	3.16877e+06	3.06913e+06	2.08522e+06	2.75625e+06	3.53714e+06	2.89286e+06	3.12719e+06
804	12.716	218.203	219.211	594571	711331	663999	522168	527409	546152	480863	563355	477974	506118	254540	462874	449912	530275	532845
805	10.619	218.203	219.211	1.04204e+06	1.36315e+06	1.46903e+06	764434	1.24174e+06	1.05205e+06	881530	1.00183e+06	1.05342e+06	802073	705741	1.13487e+06	897847	1.29665e+06	768670
806	11.644	218.203	219.211	614600	556356	658853	984117	426011	477437	493374	510912	702439	450677	464204	565897	464249	540054	420630
807	10.882	218.203	219.211	700939	689479	729261	448066	523432	474822	443067	468076	546725	549753	426452	713026	552916	660471	532393
808	9.84	218.203	219.211	475292	459831	477441	268125	322352	220862	351957	311153	382789	333047	260255	419949	265759	251324	348404
809	12.269	218.203	219.211	2.91019e+06	2.65275e+06	2.73997e+06	2.01411e+06	2.26284e+06	2.51007e+06	2.08257e+06	2.05049e+06	2.04161e+06	2.05294e+06	1.01855e+06	2.01208e+06	1.87376e+06	2.26214e+06	1.87662e+06
810	9.688	218.203	219.211	895445	1.20305e+06	848760	1.84122e+06	963268	537100	627035	988408	1.66485e+06	647252	260255	1.21245e+06	1.37029e+06	1.18016e+06	850350
811	10.226	218.204	219.211	746894	635349	757295	527781	628784	470661	465061	537925	548206	536379	467782	604246	467917	549232	463530
812	10.098	218.204	219.211	580129	626602	649504	414213	480058	477074	415880	418605	424029	426370	343318	465332	417854	539210	392897
813	0.95	219.099	220.106	8.26944e+07	8.54983e+07	8.75024e+07	7.50814e+07	9.1626e+07	8.58192e+07	1.3487e+08	8.65898e+07	8.81832e+07	5.63825e+07	4.38646e+07	5.78526e+07	6.02434e+07	5.67905e+07	4.99451e+07
814	2.047	219.111	242.1	1.36875e+08	1.3411e+08	1.33196e+08	2.12455e+08	1.70518e+08	1.59166e+08	1.88717e+08	1.74417e+08	1.55029e+08	1.04471e+08	3.36818e+07	9.13344e+07	6.2979e+07	7.87224e+07	8.68803e+07
815	2.412	219.111	220.118	7.83744e+07	7.99546e+07	7.73733e+07	9.90199e+07	8.45221e+07	7.80643e+07	7.88899e+07	9.74397e+07	6.95547e+07	8.30131e+07	5.40744e+07	6.99949e+07	6.25437e+07	7.79424e+07	5.5597e+07
816	2.78	219.111	220.118	875639	891562	796552	612360	921699	1.03323e+06	969339	1.02122e+06	720281	818717	498828	692122	627524	724270	791494
817	6.964	219.123	220.131	924958	1.12234e+06	993798	1.90413e+06	752490	593503	551703	644084	581581	444463	312518	398223	423689	413261	240510
818	11.324	219.123	220.131	417343	363402	291821	1.18701e+06	80531.5	21876	18625.7	120188	38773.2	1.20583e+06	2.45691e+06	2.51644e+06	1.16559e+06	1.07862e+06	1.90951e+06
819	11.476	219.124	220.131	2.59709e+06	1.88544e+06	1.90952e+06	5.07211e+06	345091	106706	143624	189429	741674	2.69054e+06	5.00321e+06	5.12182e+06	2.27856e+06	1.88772e+06	4.07268e+06
820	5.019	220.088	221.096	1.53731e+06	1.29862e+06	1.43651e+06	2.32745e+06	1.79184e+06	1.40157e+06	2.13416e+06	1.85413e+06	1.36441e+06	1.31977e+06	832053	1.15465e+06	1.12176e+06	1.41376e+06	998531
821	4.163	220.158	221.165	3.66675e+06	4.4637e+06	5.37244e+06	3.35365e+06	2.55529e+06	4.00172e+06	3.75583e+06	3.62276e+06	3.72835e+06	3.5304e+06	2.06185e+06	2.66071e+06	2.92209e+06	3.14656e+06	2.69544e+06
822	12.58	220.183	221.19	2.40735e+06	2.37023e+06	2.39994e+06	1.83282e+06	1.91435e+06	2.22128e+06	1.96783e+06	2.01226e+06	2.10046e+06	1.98722e+06	1.29326e+06	1.99789e+06	1.92229e+06	1.83265e+06	1.74133e+06
823	12.713	220.183	221.19	378240	484753	462562	371861	342101	338547	334791	422440	363628	319041	204009	310685	323890	304190	382838
824	10.694	220.219	221.226	2.36837e+06	2.92358e+06	1.98087e+06	1.42494e+06	1.68271e+06	2.24386e+06	1.03424e+06	1.28513e+06	860762	1.74567e+06	222045	709903	552053	1.93868e+06	412971
825	10.43	220.219	221.226	1.26039e+06	1.32136e+06	982433	974951	917986	817749	746026	916223	1.00435e+06	950145	681305	988760	782896	1.04262e+06	734062
826	11.643	220.219	221.226	577019	438688	441520	381016	701213	428080	298513	369482	450329	386571	379747	373886	367434	448060	348364
827	12.58	220.219	221.226	2.46526e+06	2.3388e+06	2.39226e+06	2.40055e+06	1.92491e+06	2.44244e+06	1.85773e+06	2.04754e+06	2.07864e+06	2.00479e+06	1.22835e+06	1.87485e+06	2.07373e+06	1.89826e+06	1.92883e+06
828	12.72	220.219	221.226	374867	386968	364980	271729	321460	391529	254737	332522	299535	260646	183700	282965	293717	241207	367461
829	4.308	221.072	244.061	1.48538e+06	2.3657e+06	2.37111e+06	2.97513e+06	1.47963e+06	2.30669e+06	4.29417e+06	829244	1.49902e+06	1.41858e+06	1.50526e+06	815838	766749	1.96027e+06	939852
830	5.735	221.103	222.11	258855	266734	338932	258191	242732	138375	202210	221243	337436	143249	233502	295005	145370	170022	138144
831	6.362	221.139	222.147	4.86521e+06	5.24363e+06	4.0603e+06	6.17792e+06	2.98154e+06	2.80216e+06	2.3655e+06	3.24329e+06	3.47898e+06	1.3389e+06	1.60119e+06	1.91666e+06	1.43732e+06	1.40835e+06	1.3689e+06
832	11.906	221.178	222.185	217484	254076	268329	415364	192793	468534	288192	460235	148084	167599	76643.8	142267	188469	179476	176531
833	10.105	221.178	222.185	560874	736082	797337	857081	589792	514008	398179	511465	557521	455916	396802	659806	440475	527333	430500
834	0.928	221.907	222.915	4.47481e+06	4.11964e+06	4.07397e+06	2.8763e+06	4.89125e+06	4.04321e+06	3.55516e+06	4.32838e+06	3.94052e+06	2.83883e+06	3.27523e+06	4.01285e+06	3.74562e+06	3.5749e+06	3.67425e+06
835	0.888	221.978	222.985	5.09885e+06	5.94869e+06	5.94951e+06	1.05542e+07	8.59252e+06	7.54258e+06	6.17198e+06	8.22187e+06	8.41161e+06	2.76839e+06	2.84847e+06	5.1703e+06	3.9271e+06	3.30749e+06	4.5823e+06
836	0.93	222.017	223.025	1.16702e+07	1.09362e+07	1.12508e+07	7.60636e+06	9.31091e+06	6.97329e+06	8.44766e+06	8.91166e+06	9.10112e+06	1.84841e+07	2.22514e+07	1.63275e+07	1.70896e+07	1.86557e+07	1.19152e+07
837	1.062	222.067	223.075	9.2265e+07	9.8456e+07	1.07519e+08	1.40834e+08	8.98575e+07	1.08212e+08	8.52849e+07	9.06088e+07	1.38482e+08	7.30021e+07	5.95556e+07	8.59861e+07	8.94853e+07	8.6037e+07	8.30913e+07
838	0.9	222.067	223.075	2.48284e+07	2.70933e+07	3.01127e+07	5.11195e+07	3.05723e+07	2.86308e+07	2.86027e+07	3.12865e+07	3.66754e+07	2.29472e+07	1.98774e+07	2.54106e+07	2.73722e+07	2.40412e+07	1.97318e+07
839	2.826	222.1	223.107	2.41012e+06	1.99021e+06	2.45884e+06	2.27369e+06	1.4423e+06	800805	1.19935e+06	1.22028e+06	1.21948e+06	6.14883e+06	3.25777e+06	2.8542e+06	2.0897e+06	2.85244e+06	2.49958e+06
840	2.362	222.1	223.107	1.21906e+06	1.39787e+06	1.35872e+06	824554	1.1852e+06	811506	515637	1.06111e+06	736920	7.12174e+06	345543	1.91666e+06	1.04388e+06	2.47511e+06	1.48788e+06
841	3.792	222.1	223.107	4.85767e+06	5.952e+06	3.64687e+06	6.18564e+06	2.67792e+06	4.19545e+06	2.4055e+06	3.61619e+06	3.22255e+06	7.40756e+06	4.80817e+06	4.8861e+06	4.10271e+06	5.03951e+06	4.36343e+06
842	3.548	222.1	223.107	2.20522e+06	2.04823e+06	2.36937e+06	2.32798e+06	2.786e+06	1.58012e+06	1.7068e+06	2.09965e+06	1.93303e+06	4.26832e+06	55060.1	3.04902e+06	2.00777e+06	2.41131e+06	2.7659e+06
843	8.04	222.173	245.162	2.49652e+06	2.20284e+06	2.40407e+06	1.52249e+06	1.76995e+06	1.53768e+06	1.5108e+06	1.70037e+06	1.70621e+06	1.54672e+06	958726	1.536e+06	1.61955e+06	1.74458e+06	1.67034e+06
844	0.965	222.965	223.972	1.95082e+07	1.81607e+07	2.06805e+07	2.96612e+07	2.20338e+07	2.11994e+07	2.12752e+07	2.09821e+07	2.46808e+07	1.23048e+07	1.09586e+07	1.22929e+07	1.46538e+07	1.22573e+07	1.4783e+07
845	0.863	222.982	223.989	508556	637319	762130	1.03006e+06	939077	896675	1.61117e+06	1.20639e+06	1.02263e+06	474163	640202	486099	335311	454923	350182
846	5.982	223.118	224.126	1.35618e+06	1.57418e+06	1.90093e+06	1.59326e+06	949511	1.04235e+06	665137	1.35888e+06	1.32717e+06	3.84153e+06	1.09943e+06	1.58679e+06	909183	1.05912e+06	790445
847	6.576	223.119	224.126	2.88543e+06	2.79195e+06	3.32862e+06	2.26659e+06	2.32806e+06	2.48697e+06	2.0579e+06	2.4091e+06	2.68216e+06	721093	403209	649383	408835	476160	530962
848	6.903	223.157	246.146	330887	291636	234943	140299	155521	154034	172981	157446	176083	147952	69448.8	211828	180717	170400	156617
849	7.734	223.157	246.146	700970	834322	867293	556929	450062	564844	517516	438904	536392	433531	334147	402009	530555	427786	462082
850	12.579	223.194	224.201	7.71184e+06	8.74605e+06	8.73322e+06	7.40948e+06	7.28404e+06	7.11256e+06	6.8471e+06	7.40034e+06	7.59071e+06	6.61486e+06	4.14672e+06	6.22423e+06	7.54599e+06	6.34797e+06	6.92708e+06
851	12.717	223.194	224.201	1.15962e+06	1.40058e+06	1.37328e+06	969563	1.0229e+06	1.13361e+06	1.03259e+06	1.03159e+06	1.12462e+06	970347	539436	894861	905938	916983	1.12835e+06
852	10.885	223.194	224.201	788271	721366	877308	525573	627075	543560	441421	4.8776e+06	669452	543407	498192	682738	488739	751209	584322
853	10.712	223.194	224.201	4.49234e+06	5.05164e+06	4.24761e+06	4.14626e+06	3.65409e+06	3.38467e+06	2.25595e+06	4.8776e+06	3.26698e+06	2.83243e+06	3.44711e+06	3.6933e+06	2.93176e+06	3.0222e+06	4.05724e+06
854	11.644	223.194	224.201	865137	930724	916521	516431	604866	670571	504161	673436	748824	587529	514354	802538	667699	680432	879283
855	10.615	223.194	224.201	1.59013e+06	931264	1.72279e+06	1.25133e+06	1.05964e+06	673321	878775	4.8776e+06	1.22066e+06	942757	1.03046e+06	1.0718e+06	1.17122e+06	1.36879e+06	1.20804e+06
856	10.431	223.194	224.201	2.42517e+06	2.62129e+06	2.34686e+06	1.66503e+06	1.84016e+06	1.58311e+06	1.55303e+06	1.7999e+06	2.17409e+06	1.62083e+06	1.36963e+06	2.17761e+06	1.51593e+06	2.04416e+06	1.52579e+06
857	0.956	223.985	262.948	1.56617e+07	1.6373e+07	1.75069e+07	2.77077e+07	1.89641e+07	1.8596e+07	1.75971e+07	2.00234e+07	2.34105e+07	8.81728e+06	8.43711e+06	1.16882e+07	1.07308e+07	1.04827e+07	1.10588e+07
858	1.517	224.077	225.085	6.84702e+06	5.3149e+06	7.2451e+06	6.68272e+06	7.71272e+06	9.20687e+06	1.17592e+07	6.84487e+06	6.10263e+06	4.74412e+06	4.26537e+06	5.27435e+06	4.8695e+06	2.67693e+06	3.19552e+06
859	10.035	224.178	225.185	1.44886e+06	1.36862e+06	1.2265e+06	899377	1.07743e+06	1.1123e+06	985472	915513	1.00589e+06	1.02159e+06	611443	983431	945518	1.17997e+06	970608
860	8.486	224.189	247.178	904145	1.05281e+06	1.12269e+06	652213	727587	1.10518e+06	558993	761001	550585	1.24857e+06	550172	673623	653348	671363	739974
861	11.301	224.214	225.221	3.27512e+06	3.06525e+06	2.86985e+06	2.02298e+06	2.68553e+06	2.78321e+06	2.07603e+06	2.59507e+06	2.16383e+06	2.65214e+06	1.25562e+06	2.11518e+06	2.46119e+06	2.60484e+06	2.62741e+06
862	0.964	224.963	225.97	2.6514e+06	2.39611e+06	2.90554e+06	5.48872e+06	3.27608e+06	3.37557e+06	3.46874e+06	3.58651e+06	4.51673e+06	1.94191e+06	1.38723e+06	1.91637e+06	2.41068e+06	1.8843e+06	1.93807e+06
863	1.634	225.061	226.069	1.51517e+07	1.67878e+07	1.65277e+07	1.95346e+07	2.06155e+07	1.89511e+07	1.28918e+07	2.03308e+07	1.84333e+07	1.06366e+07	1.53809e+07	1.19407e+07	9.64013e+06	8.54434e+06	1.83839e+07
864	5.401	225.064	226.071	168755	202242	190179	398279	241519	277194	285367	220477	278463	112910	52446.6	125065	127404	72020.3	82364
865	2.413	225.119	264.082	5.90142e+06	7.15603e+06	6.62872e+06	8.18796e+06	6.45878e+06	6.39098e+06	6.53755e+06	5.93148e+06	6.20694e+06	5.96564e+06	5.21893e+06	7.41992e+06	5.78714e+06	7.23863e+06	4.59451e+06
866	6.436	225.134	226.141	1.15579e+06	1.26167e+06	1.40337e+06	1.76438e+06	500201	733905	555087	642073	705295	541974	751977	909902	487290	403560	584588
867	6.978	225.136	248.126	651386	650650	689540	623810	482454	377057	429239	523316	532837	234938	421917	643197	364943	406429	315399
868	5.37	225.137	226.144	1.0822e+06	1.09796e+06	1.12751e+06	709042	726452	686020	649315	812593	897701	555349	658818	872648	628245	768433	539726
869	6.205	225.137	248.126	7.93486e+06	8.25196e+06	8.78455e+06	7.63295e+06	5.64225e+06	6.74945e+06	6.32694e+06	7.4014e+06	8.08469e+06	2.13847e+06	3.02211e+06	3.62551e+06	2.73841e+06	2.70998e+06	2.40992e+06
870	4.437	225.148	226.155	812938	858689	843350	916841	621663	496832	783326	723076	685335	1.57738e+06	762946	968358	822430	949768	763396
871	7.805	225.173	226.18	3.61159e+07	5.58032e+07	4.55314e+07	5.82954e+07	3.1154e+07	3.46669e+07	2.18438e+07	2.82918e+07	4.70938e+07	1.15828e+08	4.12278e+07	4.72925e+07	3.99082e+07	2.70937e+07	2.62957e+07
872	13.661	225.173	226.18	523208	368035	358632	399434	127277	111919	82961.2	158686	55874.9	960666	2.42558e+06	1.64783e+06	760386	450076	1.1999e+06
873	14.446	225.209	226.216	113785	95175.3	122037	70587.2	89911.6	88068.1	100200	97485.6	96249.9	104782	75670.2	87668.8	90752.9	79589	71549.4
874	3.332	226.072	249.061	1.09878e+07	8.92385e+06	8.13794e+06	1.40561e+07	9.66892e+06	6.13679e+06	9.14635e+06	8.06843e+06	8.72154e+06	7.52083e+06	189305	8.68981e+06	6.44115e+06	7.83953e+06	8.82768e+06
875	4.892	226.078	227.085	858393	804280	761949	1.44025e+06	945045	1.14528e+06	1.29744e+06	925876	1.14185e+06	396847	282266	556474	444145	461066	411320
876	1.388	226.095	227.103	1.58568e+07	1.89483e+07	1.94811e+07	2.16493e+07	2.10081e+07	1.5491e+07	1.69494e+07	1.75924e+07	2.09281e+07	1.67171e+07	1.68241e+07	1.68751e+07	1.22525e+07	1.62241e+07	1.71782e+07
877	4.538	226.095	227.103	1.09765e+06	1.09682e+06	1.19233e+06	1.12294e+06	1.20567e+06	772206	952349	514116	922423	2.14754e+06	664804	1.21256e+06	1.0093e+06	1.22672e+06	1.154e+06
878	1.026	226.095	227.103	1.96828e+07	2.12448e+07	2.33421e+07	2.23379e+07	2.37479e+07	1.64384e+07	1.55905e+07	1.50256e+07	1.96855e+07	2.46576e+07	2.23548e+07	2.58418e+07	2.01361e+07	2.36935e+07	2.64583e+07
879	5.193	227.116	228.123	264621	277291	194898	166188	112847	204123	273943	134024	154527	114919	107318	151354	177251	273976	76336.7
880	6.97	227.152	250.141	5.07792e+06	5.1881e+06	4.93943e+06	1.53858e+07	638592	602038	524743	747812	1.82966e+06	687285	9.58111e+06	7.13868e+06	713257	425071	2.10751e+06
881	6.431	227.152	250.141	2.03418e+06	2.28687e+06	2.43568e+06	1.61164e+06	1.71838e+06	1.77516e+06	1.4231e+06	1.88899e+06	2.01359e+06	1.39704e+06	1.49958e+06	1.90877e+06	1.41293e+06	1.57856e+06	1.48389e+06
882	7.613	227.152	228.16	121455	214198	149879	107651	241969	146903	133300	122983	194403	65955.9	336800	115956	85025.3	99763.9	49870.5
883	5.858	227.152	250.142	2.97428e+06	2.99769e+06	3.76566e+06	2.2819e+06	2.14968e+06	3.28055e+06	2.39721e+06	3.10043e+06	2.48054e+06	2.1613e+06	1.05601e+06	2.59696e+06	1.69584e+06	1.91791e+06	2.12972e+06
884	8.584	227.188	250.178	3.44583e+08	3.47371e+08	3.49584e+08	6.00544e+08	1.50148e+08	2.89485e+08	1.67869e+08	2.04209e+08	2.30789e+08	1.24464e+08	2.29144e+08	1.72978e+08	1.31997e+08	8.83336e+07	1.8596e+08
885	13.662	227.189	228.196	618550	436024	410063	446418	67086.5	82188.6	60908.2	74947.8	61537.8	1.02361e+06	2.69184e+06	1.95823e+06	902617	514194	1.33398e+06
886	8.093	227.189	250.178	3.52846e+06	3.59869e+06	3.79978e+06	2.30267e+06	2.75602e+06	2.58686e+06	2.82064e+06	2.94514e+06	2.64846e+06	3.52346e+06	3.05943e+06	2.7784e+06	2.87796e+06	3.25748e+06	2.96771e+06
887	12.02	227.225	228.232	8.01205e+08	9.14054e+08	8.23271e+08	6.51517e+08	5.87685e+08	7.2749e+08	6.76445e+08	6.68838e+08	7.40153e+08	6.56233e+08	3.1852e+08	5.52818e+08	6.5805e+08	6.67202e+08	6.80576e+08
888	1.534	228.111	229.118	3.62685e+06	4.43541e+06	4.41307e+06	3.26266e+06	4.06881e+06	2.51319e+06	2.93764e+06	3.31932e+06	2.64467e+06	9.17504e+06	3.6546e+06	3.69636e+06	2.6171e+06	3.00231e+06	3.81499e+06
889	4.246	228.111	229.118	931926	1.09291e+06	1.02678e+06	1.35997e+06	475619	1.06015e+06	1.75114e+06	769443	1.06241e+06	76263	811719	873683	797096	834168	697088
890	4.941	228.147	229.155	1.31341e+06	1.09142e+06	1.32498e+06	3.10347e+06	869245	936162	1.15642e+06	2.76934e+06	2.21872e+06	2.52229e+06	977015	3.30946e+06	1.2069e+06	1.12802e+06	1.49564e+06
891	8.575	228.173	229.18	2.0877e+06	2.0878e+06	2.09112e+06	3.55154e+06	811625	1.69362e+06	981686	1.08507e+06	1.3457e+06	719903	1.28919e+06	1.06884e+06	805124	600691	1.18192e+06
892	6.313	228.184	251.173	1.65153e+06	2.07718e+06	2.29429e+06	1.39418e+06	1.54593e+06	1.77396e+06	1.34262e+06	1.53096e+06	1.80655e+06	2.15784e+06	910042	1.40134e+06	1.39168e+06	1.70009e+06	1.4241e+06
893	0.955	228.973	229.98	8.09968e+06	7.48512e+06	7.35148e+06	4.45231e+06	8.16914e+06	6.56686e+06	1.04525e+07	7.642e+06	6.72752e+06	8.06166e+06	1.13043e+07	6.67672e+06	9.94001e+06	8.99523e+06	6.60672e+06
894	5.673	229.071	252.061	3.01627e+06	3.15222e+06	2.8136e+06	3.97613e+06	2.95908e+06	2.36119e+06	2.43642e+06	2.92591e+06	2.38188e+06	2.33801e+06	2.57715e+06	2.19048e+06	2.16194e+06	2.20092e+06	2.72973e+06
895	1.034	229.088	230.096	6.21318e+08	6.3373e+08	6.66761e+08	1.00749e+09	7.00727e+08	7.99546e+08	6.94571e+08	7.01326e+08	8.72168e+08	4.4881e+08	4.73502e+08	6.02856e+08	5.33566e+08	5.32505e+08	6.20129e+08
896	1.385	229.106	252.095	1.28125e+06	1.42633e+06	1.80247e+06	1.44633e+06	940636	921079	1.04929e+06	1.19986e+06	1.21408e+06	1.63787e+06	828586	1.13863e+06	1.39388e+06	2.65309e+06	1.42601e+06
897	5.608	229.131	252.121	551527	551404	693005	559857	375643	147722	247755	476829	462936	409032	455805	603414	267109	449773	296707
898	7.238	229.168	252.157	9.54297e+06	1.28299e+07	1.53247e+07	1.65089e+07	8.47838e+06	9.07627e+06	5.79813e+06	9.58518e+06	1.29783e+07	5.74851e+07	6.39341e+06	9.46292e+06	6.6691e+06	7.04426e+06	5.02729e+06
899	6.334	229.168	252.157	2.84578e+06	3.29194e+06	3.03672e+06	4.22486e+06	2.22318e+06	3.35108e+06	2.57084e+06	2.83748e+06	3.67546e+06	1.2946e+06	588898	1.22309e+06	1.0042e+06	921306	882548
900	9.17	229.24	230.248	3.13415e+08	2.97772e+08	3.0701e+08	2.88137e+08	1.65714e+08	2.12645e+08	1.58964e+08	1.75445e+08	2.35441e+08	1.93157e+08	3.3092e+08	2.45542e+08	1.86113e+08	1.48396e+08	1.94437e+08
901	9.695	229.241	230.248	3.09074e+06	2.31582e+06	2.74131e+06	1.82565e+06	5.71309e+06	1.9369e+06	1.29952e+06	1.69102e+06	1.79212e+06	3.00881e+06	2.27494e+06	1.44976e+06	2.84642e+06	1.51311e+06	1.67066e+06
902	1.384	230.09	231.097	1.03105e+07	1.1375e+07	1.17276e+07	1.34186e+07	1.12324e+07	9.04843e+06	1.15283e+07	1.05298e+07	1.19347e+07	9.70227e+06	9.65348e+06	1.02921e+07	8.24273e+06	9.68345e+06	9.76456e+06
903	3.741	230.113	231.12	2.83256e+07	2.61887e+07	2.44167e+07	4.17371e+07	3.08281e+07	5.29702e+07	3.32527e+07	5.5889e+07	5.52214e+07	6.24373e+06	3.88366e+07	6.06238e+07	2.61423e+07	2.96891e+07	7.2307e+07
904	8.315	230.163	253.152	2.20288e+06	1.78486e+06	1.69963e+06	1.30749e+06	1.62335e+06	1.2435e+06	1.4791e+06	1.37802e+06	1.63036e+06	1.03806e+06	1.17533e+06	1.52165e+06	1.24248e+06	1.56022e+06	1.37106e+06
905	4.113	230.163	231.17	1.86293e+06	2.68695e+06	2.39971e+06	1.17929e+06	1.24486e+06	1.05814e+06	1.15147e+06	1.43267e+06	1.30555e+06	8.4884e+06	159973	2.60821e+06	1.80312e+06	2.04586e+06	2.43688e+06
906	0.937	230.981	231.989	9.46703e+06	8.29884e+06	9.49347e+06	8.3536e+06	7.01673e+06	5.9819e+06	6.87067e+06	7.70009e+06	8.88581e+06	8.45893e+06	1.13043e+07	9.27989e+06	9.94001e+06	8.99523e+06	7.99249e+06
907	5.248	231.085	232.092	5.3148e+06	5.89134e+06	5.30713e+06	9.33342e+06	2.05428e+06	2.72751e+06	1.5239e+06	2.82664e+06	3.35396e+06	3.59945e+06	4.99981e+06	4.88772e+06	1.95962e+06	1.98269e+06	2.36729e+06
908	4.362	231.09	232.097	450313	438328	427140	595234	481034	713439	904733	543746	535750	299436	112783	198942	227900	199714	246754
909	1.387	231.111	232.118	845497	1.17827e+06	759360	1.09532e+06	1.7399e+06	1.03406e+06	1.34463e+06	1.34929e+06	1.29651e+06	706461	563029	662765	498311	1.81214e+06	536331
910	1.462	231.122	232.129	926366	633207	815823	253251	486548	296075	352270	490316	527008	2.0723e+06	936149	998071	639522	805438	1.04445e+06
911	7.068	231.124	232.131	498142	561078	578882	494239	297771	363936	339404	323735	326938	280447	292050	412545	364883	305960	291781
912	7.827	231.126	232.133	356286	374905	366359	889487	567568	703990	412754	550131	855630	52667.2	27255.5	30941.4	25532.8	25665.1	25461.5
913	7.949	231.183	254.173	8.98215e+06	9.41315e+06	9.17892e+06	1.61627e+07	2.77072e+06	5.11398e+06	4.27734e+06	4.24555e+06	4.89555e+06	4.03891e+06	4.55518e+06	4.14573e+06	3.25847e+06	2.79771e+06	3.5196e+06
914	7.393	231.22	232.227	751646	727960	792863	687300	349170	426492	327982	307596	593187	383476	1.61674e+06	471181	377997	251215	359478
915	1.423	232.106	233.113	9.60599e+06	1.08898e+07	1.13971e+07	1.45301e+07	8.67459e+06	1.22365e+07	2.03548e+07	1.11416e+07	1.19176e+07	1.01937e+07	5.85325e+06	6.56052e+06	5.48105e+06	5.2507e+06	6.02031e+06
916	1.435	232.142	233.15	7.33589e+06	7.65677e+06	8.08315e+06	7.55384e+06	6.72456e+06	5.14537e+06	6.74277e+06	6.73734e+06	7.87255e+06	1.31698e+07	6.18114e+06	7.58661e+06	4.50917e+06	7.15033e+06	6.41794e+06
917	11.927	232.219	233.226	353871	438671	453245	776918	371833	285294	318515	313160	275092	290698	179038	230239	268241	253176	244114
918	11.065	232.219	233.226	6.78123e+06	6.61356e+06	6.55485e+06	5.53075e+06	4.53516e+06	4.55526e+06	3.87676e+06	4.77711e+06	5.6062e+06	3.34755e+06	3.61657e+06	4.94815e+06	3.58834e+06	4.01687e+06	3.70621e+06
919	12.823	232.219	233.226	442587	567012	685510	337455	417435	409665	407805	365563	405720	361764	226573	351301	338480	465537	456765
920	11.246	232.219	233.226	7.69206e+06	8.07405e+06	7.34351e+06	6.24037e+06	5.43557e+06	5.28229e+06	4.62639e+06	5.6149e+06	6.60307e+06	4.13409e+06	3.84229e+06	5.37299e+06	4.59913e+06	4.41448e+06	4.00122e+06
921	10.208	232.219	233.226	1.87958e+06	1.90603e+06	1.91508e+06	1.48754e+06	1.29455e+06	1.39634e+06	1.3541e+06	1.46416e+06	1.46101e+06	1.18927e+06	846390	1.25401e+06	1.24929e+06	1.39248e+06	1.32157e+06
922	10.879	232.219	233.226	1.6148e+06	1.61035e+06	1.89613e+06	1.42281e+06	1.37744e+06	1.33843e+06	907800	1.30717e+06	1.5739e+06	1.00178e+06	964925	1.3261e+06	1.16123e+06	1.13033e+06	986343
923	8.618	232.219	233.226	3.59427e+06	3.59301e+06	3.42418e+06	1.91682e+06	1.86161e+06	2.17925e+06	1.92158e+06	2.52111e+06	2.74452e+06	1.94134e+06	2.42862e+06	2.40469e+06	2.35041e+06	2.29145e+06	1.83493e+06
924	10.107	232.219	233.226	2.40148e+06	2.62246e+06	2.36814e+06	1.5011e+06	1.76368e+06	1.64676e+06	1.54985e+06	1.93165e+06	1.87762e+06	1.6567e+06	1.26855e+06	1.90059e+06	1.74765e+06	1.84948e+06	1.49419e+06
925	11.476	232.219	233.226	2.26121e+06	2.19776e+06	2.32932e+06	1.77815e+06	1.50764e+06	1.45353e+06	1.32214e+06	1.66873e+06	1.69967e+06	1.32042e+06	1.10574e+06	1.75255e+06	1.41504e+06	1.3695e+06	1.42952e+06
926	10.364	232.219	233.226	1.42458e+06	1.4663e+06	1.47308e+06	910341	1.12878e+06	1.01478e+06	1.03233e+06	1.15898e+06	1.03924e+06	1.11555e+06	777836	1.09057e+06	1.12178e+06	1.32552e+06	1.05532e+06
927	9.802	232.219	233.226	700762	893417	860777	983798	594758	920112	390594	928017	562183	514123	467946	1.03124e+06	476138	454017	451818
928	8.902	232.219	233.226	875775	760077	811232	611559	578323	454055	462517	643081	689161	658386	651996	827352	621725	604171	527520
929	8.423	232.219	233.226	883937	958106	980910	634594	747278	606607	632146	736831	683093	536027	607355	806246	666633	712700	602792
930	9.665	232.219	233.226	614949	561244	655960	411301	460813	450810	415640	359781	528563	420375	383354	496266	375157	422665	335444
931	1.407	233.09	256.079	871966	781109	1.0184e+06	1.13296e+06	730226	1.25572e+06	1.52029e+06	1.1336e+06	460451	366341	486666	513074	830597	536421	631705
932	5.447	233.103	234.11	687166	808677	934574	603847	554898	599553	485119	595510	735770	403859	388944	479549	340327	486025	403315
933	4.089	233.126	234.134	1.28856e+06	1.30271e+06	1.41037e+06	1.11933e+06	1.31936e+06	1.6576e+06	1.86896e+06	1.36419e+06	797116	1.10057e+06	1.15111e+06	1.39002e+06	821163	625335	1.1893e+06
934	3.985	233.126	234.134	1.11384e+06	1.2126e+06	1.29765e+06	1.60798e+06	1.53642e+06	1.8158e+06	4.48649e+06	3.13398e+06	1.50968e+06	1.06687e+06	352736	2.48931e+06	2.44822e+06	1.10008e+06	1.39354e+06
935	4.446	233.126	234.134	5.2982e+06	5.34577e+06	4.95388e+06	6.21122e+06	6.02774e+06	3.70208e+06	1.10745e+07	7.54728e+06	4.02939e+06	4.89812e+06	2.66923e+06	5.41066e+06	4.142e+06	3.70699e+06	1.12795e+06
936	6.884	233.199	234.206	1.56803e+07	1.61686e+07	1.47361e+07	1.56877e+07	7.70431e+06	1.41843e+07	8.0692e+06	7.66186e+06	1.95372e+07	1.24125e+07	1.80383e+07	1.79204e+07	9.91768e+06	8.1477e+06	6.92853e+06
937	0.924	234.05	235.057	4.2336e+06	4.50252e+06	4.24363e+06	1.67163e+06	4.007e+06	2.03801e+06	3.18838e+06	2.99602e+06	3.03409e+06	8.7118e+06	8.87993e+06	7.27891e+06	6.14212e+06	7.69988e+06	6.02872e+06
938	11.556	234.235	235.242	1.03467e+06	1.4767e+06	1.39326e+06	793639	810378	699161	709176	536092	775268	721827	603767	908702	714191	691885	942575
939	3.763	235.025	236.033	6.65253e+06	4.9932e+06	4.8895e+06	1.692e+07	5.24931e+06	5.80777e+06	5.74728e+06	1.08079e+07	5.65846e+06	3.90402e+06	3.31543e+06	4.00907e+06	5.22825e+06	4.251e+06	5.53931e+06
940	3.935	235.026	236.033	4.88521e+06	4.97327e+06	4.70312e+06	8.61628e+06	4.97206e+06	4.15494e+06	4.41367e+06	5.50717e+06	4.59285e+06	4.18087e+06	6.62469e+06	4.13145e+06	5.45232e+06	3.85989e+06	4.70471e+06
941	0.946	235.072	236.08	7.73517e+08	7.55941e+08	8.505e+08	1.05615e+09	8.55947e+08	8.69606e+08	1.07837e+09	8.69475e+08	1.03408e+09	3.58494e+08	3.03649e+08	4.11897e+08	4.49502e+08	3.65698e+08	3.86098e+08
942	6.4	235.118	236.126	572987	680526	646900	655224	327735	898900	309252	484008	582896	340281	511550	578180	323221	294577	264146
943	4.55	235.121	236.128	925078	1.04799e+06	1.11299e+06	1.51502e+06	1.33241e+06	1.70678e+06	1.25185e+06	1.25858e+06	1.59807e+06	708141	439999	919771	655850	619908	818085
944	7.581	235.155	236.162	694190	737004	963889	602786	571955	646412	623122	624423	692765	677989	380560	454016	548601	644951	536244
945	9.36	236.178	237.185	1.6367e+06	1.7129e+06	1.97181e+06	1.52778e+06	1.27497e+06	1.35352e+06	988736	1.41219e+06	1.31456e+06	871757	608222	793382	767826	803845	835767
946	10.242	236.214	237.221	623619	602623	599185	1.08312e+06	982061	1.23739e+06	1.89828e+06	981060	1.19765e+06	482586	500702	594196	672965	1.10773e+06	727944
947	9.949	236.214	237.221	2.44079e+06	608166	586215	1.7485e+06	2.32269e+06	1.77322e+06	1.70483e+06	1.776e+06	1.99074e+06	380480	1.40542e+06	1.95449e+06	651806	2.89066e+06	397276
948	12.269	236.214	237.221	3.95421e+06	3.58463e+06	3.51203e+06	2.74113e+06	3.17313e+06	3.38981e+06	2.75208e+06	2.76892e+06	2.94741e+06	2.90437e+06	1.3658e+06	2.89864e+06	2.55021e+06	3.1228e+06	2.51886e+06
949	12.213	237.098	238.105	1.11917e+06	1.01323e+06	838236	1.86699e+06	37438.1	45676.8	35215	42696.4	68469.8	1.14424e+06	2.0103e+06	1.88504e+06	1.00176e+06	687889	1.46696e+06
950	4.802	237.098	238.105	289358	283878	262859	234530	179140	168691	153086	236695	272758	170085	250338	313501	176937	215692	153179
951	7.705	237.134	238.141	241578	228601	201825	312146	132193	238102	395347	389582	172368	912184	373256	920234	187973	401359	221841
952	9.37	237.134	238.141	404757	392422	334320	504330	52161.9	39227.5	37088.3	49655.6	47066.1	1.90169e+06	569865	1.33848e+06	1.90545e+06	1.67748e+06	1.97795e+06
953	6.805	237.134	238.141	1.91334e+06	2.08588e+06	1.58014e+06	5.42704e+06	376927	410282	259544	329588	725032	578905	586114	517619	418524	290332	456960
954	6.973	237.134	238.141	1.49254e+06	1.66975e+06	1.23301e+06	3.55491e+06	244856	197344	97057.3	262921	431283	476817	479314	525249	304996	297478	342645
955	5.422	237.134	238.141	1.87389e+06	2.10177e+06	2.25202e+06	1.90805e+06	1.47598e+06	1.42116e+06	1.31467e+06	1.7241e+06	1.85931e+06	905896	769295	1.01379e+06	764171	1.05928e+06	773571
956	6.632	237.134	238.141	2.27951e+06	3.20391e+06	3.65212e+06	4.00847e+06	2.10809e+06	2.86092e+06	1.33069e+06	2.53514e+06	3.01628e+06	9.36188e+06	2.31551e+06	3.37058e+06	2.02181e+06	1.82211e+06	1.7016e+06
957	7.16	237.137	260.126	2.54671e+06	2.36735e+06	2.83301e+06	1.69709e+06	1.85369e+06	1.66213e+06	1.72593e+06	1.7683e+06	2.40973e+06	1.37085e+06	1.35651e+06	1.65237e+06	1.72907e+06	1.81273e+06	1.48072e+06
958	7.247	237.17	238.178	894726	851679	947652	551671	684047	664589	581977	643500	678946	872502	339195	552469	535302	753628	686751
959	7.767	237.17	238.178	593257	666075	694413	542629	409626	455596	531492	455491	540438	542115	279747	466732	468605	412987	389246
960	8.339	237.173	260.162	526055	524180	495764	367084	427746	399450	340048	438753	432460	181318	177764	194652	239351	222499	259180
961	12.579	237.209	238.216	4.2299e+06	4.45223e+06	4.25316e+06	3.77216e+06	3.98107e+06	3.65681e+06	3.36681e+06	3.79934e+06	3.90441e+06	3.23046e+06	2.0897e+06	3.45037e+06	3.41404e+06	3.50247e+06	3.4945e+06
962	12.718	237.209	238.216	586182	605270	680336	530709	554156	556625	557147	522243	559561	458503	271543	441980	429985	405696	558379
963	14.452	237.209	238.216	75548.3	61048.8	45378	35203.6	42873.2	51199.4	40224.5	37855.1	33380.3	48118.8	34237.7	43404.7	43450.8	41893.5	37285.9
964	10.711	237.209	238.216	2.30956e+06	2.4218e+06	2.02764e+06	2.33303e+06	1.8456e+06	1.90797e+06	1.58008e+06	1.67051e+06	1.86613e+06	1.43236e+06	1.66333e+06	1.79488e+06	1.46651e+06	2.80913e+06	1.41445e+06
965	12.337	237.209	238.216	394543	349930	357211	329558	316555	268768	248918	398892	307006	251643	245836	319839	335130	390979	249360
966	0.934	237.881	238.888	6.13065e+06	5.47537e+06	6.74667e+06	6.73836e+06	7.88999e+06	6.37344e+06	4.53615e+06	6.46281e+06	6.75707e+06	3.41691e+06	3.93046e+06	5.07566e+06	4.67562e+06	4.1432e+06	4.37189e+06
967	1.191	238.082	239.089	1.46646e+06	1.98037e+06	1.70573e+06	1.3867e+06	1.72436e+06	1.5549e+06	1.04432e+06	1.51148e+06	1.29982e+06	1.42284e+06	1.11952e+06	1.63385e+06	1.42361e+06	1.08465e+06	2.01056e+06
968	1.623	238.095	239.103	1.71229e+06	1.7941e+06	1.83698e+06	1.84449e+06	2.1768e+06	1.36839e+06	1.71078e+06	2.13664e+06	1.36471e+06	2.48711e+06	2.10246e+06	1.63534e+06	1.04e+06	1.61061e+06	1.54501e+06
969	4.371	238.119	239.127	300276	275700	262018	225582	279942	183058	208635	207519	158792	449624	206241	296884	255889	267112	382563
970	3.616	238.141	261.131	3.05255e+06	3.53056e+06	2.39226e+06	5.69325e+06	2.165e+06	2.56345e+06	1.91696e+06	823773	2.61803e+06	2.51715e+06	1.89607e+06	2.29778e+06	1.59215e+06	2.46445e+06	2.58756e+06
971	9.064	238.204	261.194	1.65959e+07	1.88761e+07	1.9014e+07	1.22415e+07	1.52304e+07	1.47807e+07	1.45138e+07	1.51645e+07	1.34545e+07	1.36582e+07	7.52397e+06	1.25956e+07	1.3795e+07	1.39807e+07	1.42902e+07
972	1.393	239.088	240.095	6.24584e+06	7.18417e+06	8.32577e+06	6.71594e+06	6.66069e+06	5.1397e+06	6.75284e+06	7.62361e+06	6.65423e+06	5.51113e+06	7.63972e+06	4.91195e+06	6.74813e+06	6.30499e+06	7.56555e+06
973	7.216	239.15	240.157	2.678e+06	2.61941e+06	2.81896e+06	4.37814e+06	1.24274e+06	1.76178e+06	1.26886e+06	1.55322e+06	1.87728e+06	1.06402e+06	1.472e+06	1.54332e+06	685795	815043	1.11774e+06
974	6.873	239.152	262.141	955099	1.1459e+06	1.03647e+06	731640	661809	769773	764771	827464	781031	474945	234204	406216	307304	398628	355835
975	8.76	239.188	262.178	1.31978e+07	1.33942e+07	1.38766e+07	1.01538e+07	1.00742e+07	1.0171e+07	8.02118e+06	1.05696e+07	1.40611e+07	5.54407e+06	3.532e+06	5.53202e+06	5.85268e+06	5.84963e+06	5.24874e+06
976	7.434	239.188	240.196	6.29966e+06	7.49403e+06	7.1465e+06	4.51239e+06	5.46515e+06	5.77371e+06	5.90346e+06	4.23845e+06	3.94589e+06	5.62425e+06	2.62217e+06	4.69321e+06	4.63849e+06	4.44944e+06	3.97385e+06
977	9.066	239.188	240.196	1.05113e+06	1.15908e+06	1.72765e+06	662733	1.20658e+06	1.25608e+06	1.1517e+06	1.24389e+06	1.01464e+06	1.20313e+06	731498	1.01994e+06	1.21264e+06	1.07448e+06	1.09559e+06
978	13.375	239.225	240.232	1.06887e+06	960394	1.34213e+06	943129	1.59893e+06	1.69399e+06	710702	982418	1.1628e+06	815231	827585	1.00243e+06	1.05358e+06	621433	581009
979	11.341	239.225	240.232	1.23388e+06	1.68864e+06	1.3468e+06	1.27891e+06	889138	2.76557e+06	951222	933499	1.1579e+06	1.27016e+06	1.38742e+06	1.58288e+06	1.52663e+06	1.46742e+06	1.04401e+06
980	15.438	239.225	240.232	3.07381e+06	3.46778e+06	2.58592e+06	1.15845e+06	1.42722e+06	1.6414e+06	1.0618e+06	1.81025e+06	2.67237e+06	1.25385e+06	1.31126e+06	1.50431e+06	1.44105e+06	1.392e+06	1.49067e+06
981	14.446	239.225	240.232	101597	148817	118979	90370	118100	107209	106421	99187	100581	128608	80759.3	101709	120362	105151	96497.8
982	13.315	239.225	240.232	504266	754453	583797	1.61746e+06	944869	609232	679556	735726	1.1628e+06	457951	389530	585707	521384	701337	764359
983	12.508	239.225	240.232	1.10434e+06	1.06484e+06	1.00693e+06	639854	833195	708187	657256	687279	1.04878e+06	705089	652657	785584	622578	746970	620953
984	10.246	239.261	240.268	695478	791767	728429	702037	562907	571193	611543	589256	650054	647579	701603	511944	622130	419349	636681
985	10.618	239.261	240.269	580196	587455	696182	442817	430910	316580	327474	473811	496846	889739	521402	681975	1.2448e+06	1.14468e+06	963007
986	0.863	239.988	240.996	2.8115e+06	2.96062e+06	3.12873e+06	4.64334e+06	3.65215e+06	4.01942e+06	6.95512e+06	4.40896e+06	3.79821e+06	1.95888e+06	2.43572e+06	2.39927e+06	1.81281e+06	1.66002e+06	1.74175e+06
987	6.621	240.184	263.173	9.43383e+06	8.63315e+06	9.57506e+06	6.15418e+06	7.19865e+06	8.26053e+06	6.76755e+06	8.00152e+06	7.26467e+06	6.48017e+06	3.85201e+06	7.41377e+06	7.04298e+06	7.61824e+06	7.16046e+06
988	10.362	240.187	241.195	681982	793601	636705	414020	366867	443204	357675	449046	423786	728499	342418	465658	455449	506035	486032
989	11.325	240.188	241.195	530219	522475	570837	329606	452683	433680	461127	462038	464666	458956	246030	392249	433795	446847	417470
990	10.742	240.22	241.227	2.91007e+06	2.3138e+06	3.03197e+06	1.88087e+06	2.14456e+06	2.0291e+06	2.28857e+06	1.89092e+06	1.87807e+06	2.06226e+06	1.02525e+06	1.85199e+06	1.73418e+06	1.91772e+06	2.19304e+06
991	0.859	240.992	242	2.8115e+06	2.96062e+06	3.12873e+06	4.64334e+06	3.65215e+06	4.01942e+06	6.95512e+06	4.40896e+06	3.79821e+06	1.95888e+06	2.43572e+06	2.39927e+06	1.81281e+06	1.66002e+06	1.74175e+06
992	4.517	241.129	242.136	4.37244e+06	4.24236e+06	4.60824e+06	3.82084e+06	3.14447e+06	3.23275e+06	2.90034e+06	3.37759e+06	4.13589e+06	2.21847e+06	1.47064e+06	2.43932e+06	2.04026e+06	1.95506e+06	2.02748e+06
993	5.908	241.131	264.121	1.42138e+06	1.49603e+06	1.54293e+06	1.60426e+06	746719	744056	675265	1.10908e+06	1.31355e+06	573979	1.0043e+06	1.76211e+06	733101	905305	744516
994	7.099	241.168	264.157	4.17009e+06	4.69351e+06	4.59142e+06	3.33658e+06	3.92413e+06	3.49129e+06	3.54699e+06	3.52601e+06	3.65207e+06	3.12411e+06	2.64427e+06	3.6044e+06	3.52199e+06	3.38538e+06	3.14879e+06
995	8.147	241.168	264.157	828775	822131	919249	745939	619151	797682	605902	662622	639981	267626	142520	224351	133094	166245	133893
996	9.116	241.204	264.193	2.90141e+06	3.13417e+06	2.50311e+06	2.51051e+06	2.30988e+06	2.54482e+06	2.79439e+06	2.17112e+06	2.30958e+06	2.084e+06	3.39268e+06	1.80963e+06	2.1713e+06	2.21106e+06	1.81899e+06
997	9.259	241.204	264.193	6.01238e+06	5.6453e+06	6.2363e+06	6.25509e+06	2.56923e+06	4.53536e+06	3.54906e+06	4.70623e+06	4.83282e+06	2.6572e+06	2.70461e+06	3.38129e+06	3.05253e+06	3.10408e+06	3.45786e+06
998	8.837	241.204	264.193	2.71492e+06	2.0805e+06	2.4772e+06	2.03642e+06	1.94109e+06	1.85698e+06	1.61937e+06	2.19611e+06	2.24242e+06	3.75092e+06	3.39268e+06	2.37163e+06	1.74998e+06	1.99611e+06	1.70279e+06
999	8.708	241.204	264.193	6.9764e+06	6.79939e+06	7.73343e+06	5.16239e+06	5.49339e+06	5.87708e+06	5.34876e+06	5.85407e+06	5.18995e+06	5.2392e+06	2.91247e+06	3.84924e+06	5.36173e+06	5.12294e+06	4.88929e+06
1000	9.463	241.204	264.193	1.62664e+06	1.38332e+06	1.50595e+06	1.10762e+06	1.28248e+06	1.19689e+06	1.07283e+06	1.00406e+06	1.0062e+06	951614	566084	957420	1.04161e+06	1.10802e+06	998846
1001	9.704	241.204	264.193	418987	397507	514346	232468	296553	292646	270853	272887	253498	255537	192161	256658	387966	222681	266842
1002	10.035	241.204	264.193	7.50449e+06	7.19113e+06	6.81459e+06	4.38385e+06	5.23917e+06	5.85642e+06	5.44417e+06	5.8603e+06	5.27968e+06	4.77836e+06	2.73199e+06	4.19803e+06	4.79917e+06	5.74157e+06	5.46317e+06
1003	8.986	241.204	264.193	2.98711e+06	2.96106e+06	3.11576e+06	2.03642e+06	1.98776e+06	2.49831e+06	2.29287e+06	2.24138e+06	2.22461e+06	2.20591e+06	3.39268e+06	2.14337e+06	2.22825e+06	1.92907e+06	2.08326e+06
1004	9.214	241.24	242.248	1.46858e+07	1.50875e+07	1.67941e+07	1.81696e+07	6.35999e+06	6.05825e+06	4.82488e+06	7.40312e+06	1.41644e+07	7.20178e+06	1.89653e+07	2.02039e+07	9.55705e+06	8.99305e+06	8.42928e+06
1005	12.62	241.24	242.248	3.32132e+06	3.7967e+06	3.39097e+06	3.19388e+06	2.83696e+06	3.15254e+06	3.31034e+06	3.03106e+06	3.65097e+06	2.76848e+06	1.85118e+06	2.56976e+06	3.07629e+06	2.76497e+06	3.039e+06
1006	12.945	241.24	242.248	275885	290181	271647	361392	243186	395861	199425	236578	313622	176786	172388	227564	236161	236876	194215
1007	11.218	241.277	242.284	1.72952e+07	1.86955e+07	1.68842e+07	9.08593e+06	8.94783e+06	9.36183e+06	4.44077e+06	7.4955e+06	1.01893e+07	2.07682e+07	1.47507e+07	1.50587e+07	3.50134e+07	2.39811e+07	2.87747e+07
1008	6.166	242.08	243.088	1.75958e+06	2.06187e+06	2.12119e+06	2.06079e+06	1.63549e+06	2.06073e+06	2.17393e+06	1.89139e+06	2.52263e+06	1.35151e+06	1.05085e+06	1.97276e+06	1.52953e+06	1.36369e+06	1.27571e+06
1009	1.019	242.102	243.109	5.51016e+06	3.74752e+06	6.96006e+06	6.13307e+06	5.37756e+06	6.65534e+06	7.03791e+06	6.20549e+06	5.52146e+06	2.08317e+06	853832	3.96048e+06	3.24504e+06	2.66e+06	2.05853e+06
1010	7.312	242.115	243.123	315864	387782	315891	509661	448741	405922	499519	486446	431122	298698	222869	394676	474228	195402	316712
1011	3.294	242.127	243.134	1.45822e+06	1.38164e+06	1.26534e+06	4.14498e+06	1.69661e+06	1.46189e+06	1.83583e+06	1.58892e+06	1.08551e+06	1.51833e+06	1.38594e+06	1.29895e+06	1.14291e+06	1.24991e+06	1.33744e+06
1012	2.976	242.127	243.134	1.43246e+06	886132	1.05448e+06	1.63545e+06	1.20726e+06	2.4067e+06	1.11843e+06	1.39225e+06	1.1188e+06	2.0715e+06	155254	737178	1.35372e+06	869477	999767
1013	8.707	242.188	243.195	684725	550268	635576	590973	415857	463897	391869	399400	660880	470474	283408	352207	491248	428529	411697
1014	11.066	242.203	243.211	5.93594e+06	5.73319e+06	5.34835e+06	4.57155e+06	3.69413e+06	3.62956e+06	3.23003e+06	3.86483e+06	4.38277e+06	2.76038e+06	2.88834e+06	3.77635e+06	2.82604e+06	3.44965e+06	3.19769e+06
1015	11.247	242.203	243.211	3.73949e+06	4.09263e+06	3.58369e+06	3.10853e+06	2.61725e+06	2.44989e+06	2.37735e+06	2.71976e+06	3.18862e+06	2.00371e+06	1.8144e+06	2.70033e+06	2.23787e+06	2.2141e+06	2.03777e+06
1016	10.209	242.203	243.211	8.93954e+06	8.82453e+06	9.02727e+06	6.53864e+06	6.53734e+06	6.26262e+06	5.99504e+06	7.5369e+06	6.6372e+06	5.91396e+06	3.81945e+06	6.18386e+06	6.11565e+06	6.33872e+06	6.6728e+06
1017	10.107	242.203	243.211	1.12747e+07	1.25028e+07	1.21956e+07	7.93509e+06	8.97381e+06	8.55563e+06	7.24701e+06	9.3829e+06	9.22856e+06	7.97236e+06	5.71852e+06	9.45934e+06	8.21553e+06	8.62581e+06	7.34322e+06
1018	11.905	242.203	243.211	2.42913e+06	2.45788e+06	3.10707e+06	1.66153e+06	1.90566e+06	1.89565e+06	2.1141e+06	2.01296e+06	1.90167e+06	2.05079e+06	1.05262e+06	1.68302e+06	1.99727e+06	1.82748e+06	1.84633e+06
1019	12.111	242.203	243.211	850594	664450	1.22936e+06	535996	523293	643064	718199	623015	580386	630103	269902	520479	539814	527419	1.10144e+06
1020	11.476	242.203	243.211	1.03882e+06	1.01891e+06	1.06183e+06	923216	712390	653594	610154	773609	912341	618128	605665	818194	706863	779306	604249
1021	10.364	242.203	243.211	6.74884e+06	6.64926e+06	7.25059e+06	4.6022e+06	4.51279e+06	5.14512e+06	4.8305e+06	5.03422e+06	5.14212e+06	4.76833e+06	3.06143e+06	5.17438e+06	4.86133e+06	5.90424e+06	4.76133e+06
1022	8.618	242.203	243.211	2.92657e+06	2.69198e+06	3.32346e+06	2.34793e+06	1.77231e+06	2.15733e+06	1.52957e+06	2.46578e+06	2.33309e+06	1.65927e+06	2.30767e+06	2.39795e+06	1.91674e+06	2.72287e+06	2.05171e+06
1023	8.242	242.203	243.211	839143	819292	826538	897910	744880	716080	1.51875e+06	632489	856598	594271	591260	830749	550367	733464	904028
1024	8.42	242.203	243.211	1.66587e+06	1.82251e+06	1.98037e+06	1.37167e+06	1.50627e+06	1.17919e+06	980615	1.43303e+06	1.44371e+06	1.00205e+06	1.00114e+06	1.48275e+06	1.25255e+06	1.22557e+06	1.11995e+06
1025	9.918	242.203	243.211	1.42664e+06	1.54957e+06	1.521e+06	933553	1.18524e+06	1.08444e+06	1.14692e+06	1.03546e+06	1.20205e+06	1.18022e+06	779774	1.13374e+06	1.04914e+06	1.10483e+06	992697
1026	9.799	242.203	243.211	1.63274e+06	1.51542e+06	1.74665e+06	1.2922e+06	1.19643e+06	1.16243e+06	1.04456e+06	1.23083e+06	1.33242e+06	879233	1.05573e+06	1.3973e+06	976687	2.35849e+06	1.07865e+06
1027	9.667	242.204	243.211	1.4392e+06	1.23364e+06	1.24662e+06	905111	915949	951766	799065	1.09543e+06	1.00679e+06	775314	749583	997374	720344	873861	859143
1028	3.573	243.004	244.011	4.95318e+06	3.25716e+06	4.54521e+06	4.29196e+06	3.57737e+06	3.89173e+06	2.5996e+06	4.05069e+06	4.96605e+06	5.77572e+06	1.02855e+07	3.43981e+06	4.90574e+06	5.27795e+06	6.29028e+06
1029	4.766	243.066	244.073	215791	218809	261697	268629	226381	236158	235399	238328	260452	248923	161373	256566	244746	262780	251412
1030	3.709	243.111	244.118	1.64348e+06	1.94532e+06	2.37312e+06	3.79869e+06	6.93153e+06	5.0099e+06	4.59987e+06	2.26517e+06	3.16136e+06	4.18865e+06	1.68072e+06	1.06572e+06	1.89395e+06	3.02732e+06	1.01986e+06
1031	3.837	243.111	244.118	5.92572e+06	3.6553e+06	5.59209e+06	4.92355e+06	6.93153e+06	4.25383e+06	1.20937e+07	4.34663e+06	3.97366e+06	4.18865e+06	1.68072e+06	3.31403e+06	3.97481e+06	3.02732e+06	1.60754e+06
1032	1.018	243.122	244.129	1.59275e+07	1.60117e+07	1.79025e+07	1.65394e+07	1.53791e+07	1.39436e+07	1.26532e+07	1.41379e+07	1.62197e+07	2.04001e+07	1.71279e+07	1.87947e+07	1.52328e+07	1.63011e+07	1.85266e+07
1033	6.171	243.147	266.136	1.70194e+06	2.9503e+06	2.25757e+06	1.76875e+06	1.60142e+06	3.15071e+06	2.682e+06	3.3246e+06	1.92636e+06	1.16199e+06	1.08033e+06	1.305e+06	1.3258e+06	1.25834e+06	1.04486e+06
1034	5.373	243.147	266.136	5.39777e+06	6.03607e+06	6.39833e+06	4.18667e+06	4.61973e+06	3.89111e+06	3.62524e+06	4.73981e+06	5.18148e+06	2.98573e+06	4.14546e+06	4.92347e+06	3.54809e+06	4.32136e+06	3.08736e+06
1035	5.912	243.147	266.136	939110	866287	819230	749932	534906	592077	606016	750614	535055	354191	330533	491123	284534	341545	617908
1036	7.805	243.183	266.173	3.54737e+07	5.77434e+07	4.84392e+07	6.05909e+07	3.22288e+07	3.58393e+07	2.29622e+07	2.93243e+07	5.16213e+07	1.16499e+08	4.07055e+07	4.74648e+07	3.94281e+07	2.72969e+07	2.59529e+07
1037	6.971	243.183	266.173	6.29677e+06	5.96217e+06	5.91098e+06	6.92529e+06	4.5264e+06	4.22657e+06	3.13882e+06	3.82734e+06	4.50144e+06	4.39603e+06	2.98744e+06	5.37021e+06	4.0884e+06	4.30587e+06	3.52651e+06
1038	7.46	243.22	244.227	289153	289837	336367	370721	230913	129394	138904	180733	293434	214514	397521	172421	183461	179777	205083
1039	4.891	244.088	245.096	505544	480118	486929	909622	557573	716171	823802	633940	699474	259354	163690	342639	297920	266348	280614
1040	1.385	244.106	245.113	4.16771e+06	3.94083e+06	4.40635e+06	5.41213e+06	4.03192e+06	3.75874e+06	4.29355e+06	4.3196e+06	4.42427e+06	3.4646e+06	2.98381e+06	3.79169e+06	2.82595e+06	3.07821e+06	3.65578e+06
1041	1.026	244.106	245.113	1.8581e+07	2.35206e+07	2.69575e+07	2.23652e+07	1.93596e+07	2.79939e+07	2.12634e+07	2.49537e+07	2.982e+07	1.83031e+07	2.38804e+07	2.54443e+07	2.26192e+07	1.96248e+07	2.48296e+07
1042	8.893	244.179	267.168	1.14266e+06	1.12104e+06	1.19666e+06	928686	1.02636e+06	832765	806477	923879	953344	686710	716907	964755	704768	946752	768708
1043	4.881	244.179	245.186	1.94232e+06	1.94702e+06	1.91716e+06	1.51363e+06	1.58446e+06	1.06275e+06	1.51608e+06	1.3293e+06	1.28054e+06	4.99916e+06	1.64021e+06	1.9228e+06	1.66568e+06	2.13987e+06	1.97078e+06
1044	5.097	244.179	245.186	963752	818092	905940	747039	1.08374e+06	706935	1.03811e+06	866622	804060	1.37269e+06	549823	775047	618107	707711	773623
1045	12.579	244.219	245.226	1.73118e+08	1.79346e+08	1.82952e+08	1.53148e+08	1.53383e+08	1.65655e+08	1.45553e+08	1.578e+08	1.62352e+08	1.48656e+08	9.22564e+07	1.32852e+08	1.63932e+08	1.42056e+08	1.58663e+08
1046	12.716	244.219	245.226	2.84046e+07	3.23591e+07	3.13482e+07	2.38783e+07	2.49467e+07	2.67418e+07	2.66157e+07	2.50163e+07	2.57169e+07	2.19547e+07	1.26699e+07	2.02853e+07	2.24781e+07	2.39887e+07	2.56006e+07
1047	10.712	244.219	245.226	1.31159e+08	1.43621e+08	1.22102e+08	1.17438e+08	1.02753e+08	7.22446e+07	6.91562e+07	9.14697e+07	1.00649e+08	7.86714e+07	7.3165e+07	1.04712e+08	8.33896e+07	9.46199e+07	1.09135e+08
1048	11.642	244.219	245.226	2.50037e+07	2.42196e+07	2.56443e+07	1.61967e+07	1.68593e+07	1.86831e+07	1.58202e+07	1.81802e+07	2.15829e+07	1.77193e+07	1.65709e+07	2.24208e+07	1.72468e+07	2.08247e+07	1.71833e+07
1049	10.431	244.219	245.226	6.98926e+07	7.13436e+07	6.42675e+07	4.90183e+07	5.14417e+07	4.34858e+07	4.08652e+07	5.28428e+07	5.39765e+07	4.23905e+07	4.0019e+07	6.09216e+07	4.45266e+07	5.48014e+07	4.14548e+07
1050	10.232	244.219	245.226	3.98706e+06	4.33282e+06	4.4944e+06	3.37379e+06	3.28805e+06	2.82269e+06	3.02457e+06	3.84827e+06	3.36475e+06	2.72763e+06	2.42252e+06	3.68595e+06	3.06132e+06	3.23476e+06	2.81448e+06
1051	10.884	244.219	245.226	2.03294e+07	1.97504e+07	2.17974e+07	1.45273e+07	1.69492e+07	1.46722e+07	1.1835e+07	1.38577e+07	1.83555e+07	1.35909e+07	1.26928e+07	1.99734e+07	1.46981e+07	1.85846e+07	1.40523e+07
1052	11.554	244.219	245.226	1.59194e+07	1.48742e+07	1.49363e+07	1.3387e+07	1.33724e+07	1.03521e+07	1.02567e+07	1.00167e+07	1.02375e+07	8.85894e+06	9.22348e+06	1.42341e+07	1.07353e+07	1.0436e+07	9.23098e+06
1053	10.616	244.219	245.226	4.34557e+07	4.51035e+07	4.8552e+07	3.35046e+07	2.93519e+07	2.63079e+07	2.46042e+07	3.42726e+07	3.53993e+07	2.50579e+07	2.15323e+07	3.55801e+07	2.8828e+07	3.58804e+07	2.9464e+07
1054	11.452	244.219	245.226	1.64338e+06	1.59203e+06	1.99101e+06	1.28389e+06	1.15628e+06	1.36045e+06	1.34524e+06	1.14268e+06	1.45774e+06	1.27452e+06	932506	1.12896e+06	1.1696e+06	1.46881e+06	1.23e+06
1055	1.412	245.072	246.08	645484	628569	826253	700853	786923	377650	715373	793712	710750	470797	497146	388634	557348	549632	565834
1056	1.506	245.137	268.127	2.75943e+06	3.83342e+06	2.95587e+06	2.06032e+06	3.24631e+06	1.42648e+06	2.25084e+06	2.65343e+06	1.83121e+06	3.50361e+06	2.5078e+06	2.57525e+06	1.33163e+06	1.6362e+06	2.26738e+06
1057	1.385	245.137	246.145	2.98907e+06	3.45505e+06	4.06286e+06	2.97672e+06	3.08852e+06	1.66432e+06	2.43858e+06	1.26535e+06	2.42155e+06	7.41691e+06	3.76847e+06	3.36443e+06	2.84625e+06	4.16104e+06	4.57481e+06
1058	1.019	245.149	246.156	1.09189e+07	1.25664e+07	1.1012e+07	5.35402e+06	9.4573e+06	3.98607e+06	6.06878e+06	6.18158e+06	7.73911e+06	3.23206e+07	1.048e+06	1.0962e+07	8.55942e+06	1.37143e+07	9.92098e+06
1059	12.178	245.178	246.185	361183	376058	400242	523700	330908	500222	403237	362738	437209	269801	169153	255264	231218	200637	248044
1060	8.007	245.235	246.243	2.65165e+08	2.39418e+08	2.69792e+08	2.57794e+08	1.28864e+08	1.1488e+08	9.63336e+07	1.17067e+08	1.79876e+08	1.26644e+08	5.03324e+08	1.84753e+08	1.36353e+08	1.07303e+08	1.5852e+08
1061	5.876	246.1	269.09	406419	538144	511803	714971	540461	487926	470855	513876	549370	323693	362429	386468	343223	371358	556504
1062	1.96	246.121	247.129	1.95306e+07	1.38868e+07	1.68489e+07	2.06449e+07	1.92898e+07	2.45865e+07	2.83515e+07	2.4106e+07	2.06261e+07	1.68792e+07	4.17593e+06	1.27622e+07	1.29858e+07	1.06188e+07	7.0623e+06
1063	1.719	246.121	247.129	4.3056e+06	8.58683e+06	5.96155e+06	8.63844e+06	6.7831e+06	1.0153e+07	1.07446e+07	6.46055e+06	8.61549e+06	3.87287e+06	1.92717e+06	3.88417e+06	4.05647e+06	4.71664e+06	4.6277e+06
1064	1.387	246.122	247.129	1.51207e+07	1.64507e+07	1.76736e+07	1.43691e+07	1.41233e+07	9.80598e+06	1.40401e+07	1.37084e+07	1.29955e+07	2.4528e+07	1.71169e+07	1.67651e+07	1.21604e+07	1.60051e+07	1.84973e+07
1065	2.257	246.122	247.129	8.55204e+06	9.88034e+06	8.60343e+06	1.43618e+07	1.07826e+07	1.08674e+07	1.86435e+07	1.30215e+07	9.2926e+06	6.25015e+06	2.64942e+06	4.25168e+06	4.00451e+06	3.93229e+06	4.18992e+06
1066	1.028	246.122	247.129	2.2152e+07	2.38762e+07	2.51862e+07	1.47632e+07	2.22291e+07	1.87905e+07	1.89812e+07	1.99862e+07	2.04354e+07	2.94066e+07	2.68067e+07	2.92581e+07	2.0597e+07	2.50547e+07	3.14814e+07
1067	10.134	246.198	247.206	4.00947e+06	3.90391e+06	3.95044e+06	3.41533e+06	3.1695e+06	2.58741e+06	2.34786e+06	3.17303e+06	3.71022e+06	773127	969838	1.07972e+06	1.59065e+06	891029	764770
1068	9.927	246.198	247.206	1.18318e+06	1.21466e+06	1.15333e+06	1.03268e+06	970904	884259	651352	884054	1.12084e+06	220123	254823	260870	334201	231015	171665
1069	13.309	246.235	247.242	1.36899e+07	8.54879e+06	6.99568e+06	8.27564e+06	3.92689e+06	1.31905e+07	7.48147e+06	8.18676e+06	6.17514e+06	5.39986e+06	1.30019e+07	7.14439e+06	1.80267e+07	1.3957e+07	1.81437e+07
1070	11.15	246.235	247.242	1.3677e+06	1.46962e+06	2.15643e+06	1.56809e+06	8.9569e+06	1.65558e+06	1.66014e+06	2.47712e+06	2.41205e+06	1.03205e+06	1.33289e+06	1.22817e+06	1.58944e+06	1.36258e+06	1.39619e+06
1071	1.167	247.028	248.035	2.12833e+07	2.17064e+07	2.32428e+07	1.60655e+07	3.46048e+07	3.161e+07	3.71956e+07	3.00419e+07	2.68127e+07	2.84387e+07	4.75977e+07	2.94077e+07	2.75343e+07	2.64616e+07	2.82466e+07
1072	1.624	247.043	248.051	2.93676e+06	3.01772e+06	2.8473e+06	2.9153e+06	3.45222e+06	2.79138e+06	2.26762e+06	3.5238e+06	2.85115e+06	2.03366e+06	3.59249e+06	2.47589e+06	2.02521e+06	1.81875e+06	3.75119e+06
1073	1.446	247.069	270.058	948963	928625	1.04093e+06	917571	806279	1.23859e+06	1.19142e+06	950979	921480	392661	690497	978760	820068	589945	728407
1074	5.581	247.08	248.087	743187	731299	765866	1.26726e+06	1.01171e+06	1.50255e+06	1.05983e+06	934397	941241	311247	349146	218551	352750	433610	338740
1075	6.336	247.118	248.126	3.54153e+06	5.30813e+06	5.54565e+06	4.0745e+06	4.95006e+06	4.9334e+06	4.32935e+06	5.34453e+06	5.90146e+06	423472	382545	518595	478084	450007	408544
1076	8.138	247.155	248.162	2.59287e+06	2.57711e+06	2.83999e+06	2.92035e+06	1.44937e+06	1.84029e+06	1.54346e+06	1.85773e+06	1.87488e+06	1.25092e+06	1.03783e+06	1.47053e+06	1.28566e+06	1.24118e+06	1.21056e+06
1077	8.206	247.157	270.146	1.23335e+06	1.16096e+06	1.18913e+06	841988	840068	756618	890914	872599	795497	714907	498736	715733	775906	926800	755511
1078	1.183	248.031	249.038	1.74225e+06	1.66906e+06	1.78451e+06	1.62606e+06	2.71676e+06	1.52363e+08	2.30493e+06	2.36567e+06	1.51907e+08	1.89466e+06	3.84276e+06	1.58755e+08	1.48518e+08	2.19435e+06	1.55574e+06
1079	3.622	248.054	249.061	1.38288e+07	1.15441e+07	1.95372e+07	1.45456e+07	2.32088e+07	1.17867e+07	1.36756e+07	1.24868e+07	1.93927e+07	1.3509e+07	1.41454e+07	1.09604e+07	7.9341e+06	9.66178e+06	1.17066e+07
1080	1.019	248.101	249.108	7.6637e+06	7.33379e+06	8.57966e+06	7.64363e+06	7.11073e+06	7.41466e+06	6.85351e+06	5.97971e+06	6.6789e+06	1.04749e+07	7.99217e+06	6.9816e+06	3.62144e+06	8.60662e+06	8.89359e+06
1081	5.22	248.189	249.196	1.47186e+06	1.54146e+06	1.61406e+06	968933	1.02843e+06	1.33483e+06	1.26408e+06	1.02738e+06	1.19191e+06	1.02483e+06	949860	1.08917e+06	1.11357e+06	1.58046e+06	1.11662e+06
1082	9.665	248.214	249.221	616985	556534	569922	356314	398654	402188	337401	398545	375787	357926	856193	351143	477526	359910	286659
1083	10.538	248.214	249.221	676807	953846	1.03495e+06	638604	623164	610964	260749	2.44937e+06	2.3952e+06	451548	545425	671861	1.04657e+06	1.14094e+06	383323
1084	12.071	248.214	249.221	794493	821338	956649	634950	647547	815274	669938	596269	618493	701293	348025	557448	631494	580458	582460
1085	9.504	248.214	249.221	536851	442280	562639	2.00271e+06	316045	366819	390346	488432	346802	357520	856193	478864	334081	431120	373747
1086	3.937	249.067	272.056	728826	712652	639911	1.52605e+06	616922	1.12098e+06	890366	818160	1.20825e+06	169847	36582.7	359305	894870	285262	354873
1087	7.926	249.105	250.112	1.25028e+06	1.21441e+06	1.19704e+06	1.60297e+06	1.61093e+06	1.58239e+06	2.0806e+06	1.77117e+06	1.57418e+06	689355	600025	630176	420321	380555	849098
1088	11.322	249.134	250.141	2.63038e+06	1.76567e+06	1.55867e+06	1.09839e+07	49067.5	26899	48956	34185.4	51451.2	1.05359e+07	2.22431e+07	2.35707e+07	1.01565e+07	7.76983e+06	1.89813e+07
1089	11.475	249.134	250.141	1.4645e+07	1.15551e+07	1.18548e+07	3.69572e+07	235142	179019	163762	211454	516609	1.68227e+07	3.38626e+07	3.66781e+07	1.447e+07	1.03679e+07	2.77169e+07
1090	5.702	249.134	250.141	7.04195e+06	7.51288e+06	7.32559e+06	5.26101e+06	7.13427e+06	6.16339e+06	5.70799e+06	6.04891e+06	6.82095e+06	2.21711e+06	1.67578e+06	4.75716e+06	2.45379e+06	2.45872e+06	1.92212e+06
1091	9.303	249.134	250.141	632141	462993	464125	486719	246789	202832	404833	255115	306596	487101	389554	505691	521230	517646	418371
1092	1.427	250.099	251.106	1.11058e+06	1.39197e+06	1.55639e+06	1.82428e+06	1.15878e+06	1.00467e+06	1.5535e+06	1.4015e+06	1.36391e+06	1.03016e+06	610903	1.30742e+06	1.04858e+06	1.07396e+06	975987
1093	6.312	250.166	251.173	1.65153e+06	2.07718e+06	2.29429e+06	1.39418e+06	1.54593e+06	1.77396e+06	1.34262e+06	1.53096e+06	1.80655e+06	2.15784e+06	910042	1.40134e+06	1.39168e+06	1.70009e+06	1.4241e+06
1094	11.062	250.23	251.237	1.30341e+07	1.25324e+07	1.25474e+07	1.04821e+07	8.65103e+06	8.16848e+06	7.68641e+06	8.77522e+06	1.06824e+07	6.20505e+06	7.02468e+06	9.0405e+06	7.03717e+06	7.49537e+06	6.80151e+06
1095	12.823	250.23	251.237	665473	802557	944309	504416	514350	618633	525681	511121	519953	567961	334536	508077	468142	474442	655352
1096	10.878	250.23	251.237	1.96509e+06	1.75857e+06	1.80009e+06	1.3968e+06	1.32417e+06	1.24557e+06	991146	1.24709e+06	1.53782e+06	974590	934834	1.537e+06	1.00423e+06	1.1145e+06	959871
1097	10.204	250.23	251.237	1.41847e+06	1.33697e+06	1.20875e+06	116089	1.13449e+06	928431	876102	981253	1.07176e+06	646683	689826	167318	854727	750718	821551
1098	11.26	250.23	251.237	2.21013e+06	2.65619e+06	2.49156e+06	1.95321e+06	1.61273e+06	1.82127e+06	1.51119e+06	1.90348e+06	1.81012e+06	1.49308e+06	1.23816e+06	1.67888e+06	1.51338e+06	1.54715e+06	1.41027e+06
1099	9.663	250.23	251.237	1.035e+06	1.03298e+06	899339	564313	790589	570481	483033	585624	531846	436156	471334	560025	1.25033e+06	435534	1.3099e+06
1100	8.423	250.23	251.237	1.01952e+06	866161	939158	670788	712338	523177	530073	701590	1.11009e+06	679431	724810	862654	592484	620890	610382
1101	5.676	251.053	252.061	3.01627e+06	3.15222e+06	2.8136e+06	3.97613e+06	2.95908e+06	2.36119e+06	2.43642e+06	2.92591e+06	2.38188e+06	2.33801e+06	2.57715e+06	2.19048e+06	2.16194e+06	2.20092e+06	2.72973e+06
1102	1.432	251.102	252.109	1.11058e+06	1.39197e+06	1.55639e+06	1.82428e+06	1.4626e+06	1.00467e+06	1.5535e+06	1.36746e+06	1.36391e+06	1.03016e+06	1.7772e+06	1.30742e+06	1.04858e+06	1.07396e+06	1.66381e+06
1103	6.501	251.113	252.121	770861	890031	1.21989e+06	725966	703123	785302	613405	727887	780886	466492	213298	347990	303898	268596	241230
1104	5.549	251.15	252.157	1.70566e+06	1.64616e+06	2.07571e+06	2.12982e+06	1.04512e+06	2.08379e+06	1.3977e+06	1.15293e+06	1.3993e+06	1.46647e+06	295752	222121	214749	546296	509931
1105	6.081	251.15	252.157	858013	936212	1.03941e+06	866384	681826	977863	898593	876799	825943	725615	502200	523108	644880	375662	588393
1106	7.782	251.152	274.141	1.11344e+06	1.30679e+06	1.34746e+06	730152	821458	846054	748318	896181	1.0339e+06	926803	486769	826150	848596	901511	749548
1107	8.586	251.188	274.178	460051	352010	453751	310331	270232	210516	249652	257420	251573	231907	138129	274759	222245	254140	254122
1108	9.532	251.225	252.232	559117	550739	521887	473522	333748	398992	332959	393338	469223	406304	362419	468151	317593	406265	333910
1109	14.446	251.225	252.232	94100.2	74797.5	64148.9	40296.9	50699	62680.7	50430.9	48473.7	46785.7	61969.7	42080	51248	53001.1	51678.8	50467.7
1110	12.335	251.225	252.232	557309	454720	525779	413166	417154	379512	386448	478133	433200	347031	304063	423374	431559	514419	396887
1111	4.841	252.109	253.116	753825	559623	590151	608103	555826	694390	699931	602784	436451	360456	395751	530433	404586	297463	605218
1112	1.484	252.111	253.118	774635	837459	757657	678158	397232	381431	483003	647502	745476	1.48239e+06	575789	742165	596972	904621	1.05539e+06
1113	1.752	252.111	253.118	618922	816337	583571	536413	775786	382097	818474	723664	517884	916947	906883	503916	582189	412334	285322
1114	4.367	252.157	275.147	1.45791e+07	1.81963e+07	1.17516e+07	2.62545e+07	1.132e+07	1.03965e+07	6.67347e+06	7.21179e+06	5.11691e+06	1.23114e+07	1.01417e+07	1.22456e+07	8.32191e+06	1.13162e+07	1.41686e+07
1115	11.302	252.209	253.216	2.30167e+06	2.14276e+06	2.00332e+06	1.43782e+06	1.739e+06	1.81651e+06	1.67367e+06	1.86366e+06	1.63658e+06	1.64473e+06	851934	1.44564e+06	1.90986e+06	1.76154e+06	1.60151e+06
1116	11.637	252.245	253.252	2.17478e+06	2.34225e+06	2.10333e+06	1.43254e+06	1.78953e+06	1.49348e+06	1.39009e+06	1.99233e+06	1.94775e+06	1.56289e+06	1.50945e+06	1.78058e+06	1.50148e+06	1.78427e+06	1.60512e+06
1117	11.452	252.245	253.253	2.74876e+06	2.45269e+06	2.76245e+06	1.90501e+06	1.83433e+06	1.96927e+06	1.80336e+06	1.85868e+06	1.90263e+06	1.88868e+06	1.1357e+06	1.77429e+06	1.96771e+06	1.75603e+06	2.06434e+06
1118	9.505	252.245	253.253	1.02082e+06	1.02438e+06	1.04383e+06	731309	842442	669369	728114	802988	694689	690079	658031	886408	647714	805182	619520
1119	9.682	252.245	253.253	1.81303e+06	1.52244e+06	1.77195e+06	1.10534e+06	1.28331e+06	1.17873e+06	1.07096e+06	1.23356e+06	1.34879e+06	1.04762e+06	975321	1.31191e+06	1.14781e+06	1.16432e+06	992790
1120	11.556	252.245	253.253	5.14198e+06	4.49936e+06	6.39511e+06	5.27684e+06	5.89527e+06	3.42543e+06	4.72189e+06	2.8646e+06	5.3699e+06	4.69767e+06	2.84133e+06	4.57614e+06	3.47907e+06	3.38833e+06	3.10099e+06
1121	12.454	252.245	253.253	1.29319e+06	1.41012e+06	1.58325e+06	895367	1.08992e+06	1.01698e+06	1.10898e+06	1.05335e+06	1.07254e+06	863191	482738	892254	1.06091e+06	956162	883866
1122	1.003	253.036	254.043	2.32267e+07	2.19451e+07	1.87586e+07	7.38572e+06	2.02739e+07	2.59363e+06	4.36871e+07	1.83465e+07	1.26672e+07	4.0566e+06	6.35043e+06	2.65297e+07	2.22973e+07	4.27309e+06	1.48057e+07
1123	12.106	253.158	254.165	2.17134e+06	1.74484e+06	2.03201e+06	1.27971e+06	951168	1.34701e+06	1.12715e+06	863502	1.05761e+06	1.72749e+06	617804	1.70058e+06	1.02928e+06	1.29287e+06	1.19439e+06
1124	5.407	253.165	254.173	510267	575329	621671	620524	379299	743687	516882	429063	539074	532791	243267	243559	149216	222931	183014
1125	7.934	253.165	254.173	8.98215e+06	9.41315e+06	9.17892e+06	1.61627e+07	2.77072e+06	5.11398e+06	4.27734e+06	4.24555e+06	4.89555e+06	4.03891e+06	4.55518e+06	4.14573e+06	3.25847e+06	2.79771e+06	3.5196e+06
1126	9.191	253.204	276.193	1.44242e+06	1.21339e+06	1.98327e+06	2.19812e+06	878648	890385	613011	789723	1.14659e+06	213656	270371	247117	259812	169336	174750
1127	8.893	253.204	254.211	2.02235e+06	2.45725e+06	2.30889e+06	2.54934e+06	1.94926e+06	1.94319e+06	1.28958e+06	1.66686e+06	2.70428e+06	4.29296e+06	2.10116e+06	2.70943e+06	1.98927e+06	1.60273e+06	1.4702e+06
1128	9.36	253.204	276.193	1.58981e+07	1.8934e+07	1.92151e+07	1.49541e+07	1.21396e+07	1.17985e+07	9.04312e+06	1.31769e+07	1.2953e+07	5.73361e+06	4.39635e+06	6.42898e+06	5.73129e+06	5.80068e+06	6.40654e+06
1129	15.439	253.24	254.248	2.32436e+06	2.27708e+06	2.42944e+06	1.62469e+06	1.53237e+06	2.14793e+06	2.10697e+06	1.98269e+06	2.1702e+06	1.04903e+06	1.44771e+06	1.75223e+06	1.65588e+06	1.55412e+06	2.15921e+06
1130	12.269	253.24	254.248	6.16184e+07	5.66609e+07	5.57905e+07	4.05636e+07	4.77169e+07	5.23603e+07	4.32746e+07	4.43215e+07	4.66641e+07	4.41509e+07	2.0464e+07	4.07348e+07	3.94576e+07	4.70142e+07	4.062e+07
1131	10.231	253.24	254.248	5.57203e+06	5.83643e+06	5.66543e+06	4.20404e+06	3.97777e+06	4.14221e+06	3.91584e+06	4.46621e+06	4.35917e+06	3.82072e+06	3.32809e+06	4.46933e+06	4.13243e+06	4.28846e+06	4.15601e+06
1132	14.445	253.24	254.248	170215	181316	136316	98510.1	114684	134729	119934	118745	121314	133240	94723.1	116788	150098	116909	110950
1133	10.079	253.24	254.248	4.56059e+06	4.6234e+06	4.76688e+06	2.8725e+06	3.49589e+06	3.17646e+06	2.82352e+06	3.1581e+06	3.41442e+06	3.08136e+06	2.5179e+06	3.5072e+06	2.77419e+06	3.68252e+06	2.85472e+06
1134	9.84	253.241	254.248	7.62002e+06	7.25574e+06	7.28636e+06	5.39286e+06	5.61449e+06	4.62825e+06	4.8319e+06	5.18662e+06	6.02609e+06	4.72038e+06	4.70754e+06	6.63824e+06	4.45386e+06	5.592e+06	4.39175e+06
1135	9.948	253.241	254.248	6.65255e+06	8.01953e+06	8.22376e+06	5.83818e+06	6.94939e+06	5.13489e+06	5.10238e+06	5.65808e+06	5.86636e+06	4.62073e+06	4.14749e+06	6.39927e+06	5.36062e+06	6.02059e+06	5.07097e+06
1136	0.939	253.855	254.862	2.05748e+06	2.30493e+06	2.77791e+06	3.98752e+06	3.2192e+06	2.70369e+06	1.69267e+06	3.00817e+06	3.2693e+06	1.13005e+06	1.36493e+06	1.60949e+06	1.54884e+06	1.38375e+06	1.72828e+06
1137	1.493	254.088	255.095	5.76283e+06	6.10782e+06	5.64942e+06	6.68135e+06	5.27984e+06	4.90068e+06	5.68074e+06	5.77371e+06	6.59022e+06	4.87295e+06	4.66614e+06	5.0816e+06	3.96253e+06	3.93065e+06	4.1257e+06
1138	7.921	254.106	255.113	345617	334835	381480	452179	515823	590690	441172	515163	787866	23223.3	22373.8	21220.1	23297	26127.7	23749.7
1139	1.034	254.138	255.145	1.07428e+07	1.05544e+07	1.15438e+07	6.68186e+06	8.33152e+06	5.34105e+06	5.39893e+06	6.76293e+06	7.97927e+06	2.54234e+07	1.1283e+07	1.65901e+07	1.15483e+07	1.70563e+07	1.56552e+07
1140	8.796	254.152	255.159	961100	870664	848146	927573	1.32e+06	1.51529e+06	1.65918e+06	1.03795e+06	2.44816e+06	1.80465e+06	698381	1.18587e+06	1.27491e+06	1.73155e+06	875471
1141	1.031	255.074	256.082	1.84123e+07	1.89302e+07	1.99554e+07	1.45183e+07	2.00871e+07	1.56372e+07	9.61454e+06	1.65359e+07	1.87103e+07	1.61622e+07	2.26727e+07	2.29995e+07	1.74737e+07	1.76988e+07	2.29456e+07
1142	4.054	255.108	256.116	1.72351e+06	1.94645e+06	2.19083e+06	2.39627e+06	2.45916e+06	2.76273e+06	1.66455e+06	992342	2.13511e+06	1.787e+06	1.0473e+06	849341	620252	1.38554e+06	1.79061e+06
1143	9.834	255.22	256.227	5.71821e+06	5.52327e+06	5.91764e+06	9.70869e+06	2.35541e+06	4.47677e+06	3.04854e+06	2.63585e+06	3.53409e+06	2.26947e+06	3.77185e+06	2.90665e+06	2.02184e+06	1.34207e+06	3.11098e+06
1144	13.167	255.256	256.263	9.34707e+08	1.05368e+09	1.0552e+09	1.02938e+09	1.02013e+09	9.72034e+08	1.0021e+09	9.55459e+08	9.80313e+08	8.88508e+08	2.49849e+08	8.59644e+08	9.2724e+08	9.40334e+08	8.27727e+08
1145	1.466	256.106	257.113	1.0188e+07	1.06187e+07	1.13104e+07	7.79349e+06	7.43803e+06	8.22094e+06	6.49895e+06	6.51954e+06	7.11011e+06	1.40792e+07	8.60449e+06	1.30373e+07	9.36271e+06	1.07499e+07	1.43901e+07
1146	5.14	256.122	257.129	63032.8	60111.2	68632.1	103785	67291.6	77847.2	109544	49245.3	77164.4	51400.9	37705	189936	51429.3	38482.4	59213.9
1147	4.649	256.166	257.173	132600	149285	155821	182766	163235	213501	265112	193284	213348	107028	51910.3	52929.9	50720.5	46038.7	57716.2
1148	8.352	256.182	257.19	388308	310362	372898	282857	236626	286773	356448	203898	225967	280979	305122	343051	241775	275954	329304
1149	8.906	256.204	257.211	510263	445286	499728	568244	701465	676737	465279	628866	628094	396621	263232	449908	351438	333440	482145
1150	7.434	256.215	279.204	4.42278e+07	4.93602e+07	4.85721e+07	3.29867e+07	3.87447e+07	4.1939e+07	4.32025e+07	3.12422e+07	3.00908e+07	3.90388e+07	1.89971e+07	3.28155e+07	3.29576e+07	3.04081e+07	2.73602e+07
1151	1.384	257.101	258.108	722556	821369	800315	1.13735e+06	1.01612e+06	962347	1.20972e+06	805133	810305	551487	466139	442420	420085	439723	695039
1152	0.982	257.137	258.145	2.13633e+06	2.3623e+06	2.43237e+06	2.82516e+06	2.68254e+06	6.25318e+06	7.07327e+06	2.69311e+06	6.71509e+06	2.12637e+07	1.01646e+07	9.95305e+06	1.83622e+06	1.06195e+07	1.28396e+07
1153	9.296	257.199	280.188	9.8644e+06	8.94121e+06	9.72718e+06	6.51596e+06	7.1106e+06	7.03387e+06	6.11483e+06	7.21371e+06	7.35578e+06	6.06395e+06	4.36594e+06	5.61064e+06	7.85724e+06	6.83101e+06	6.2856e+06
1154	7.571	257.199	280.188	4.94904e+06	4.23986e+06	5.23343e+06	3.25911e+06	3.77858e+06	3.69291e+06	3.10975e+06	3.68222e+06	3.78546e+06	3.69673e+06	1.91646e+06	3.39328e+06	3.59583e+06	3.95396e+06	3.35759e+06
1155	8.357	257.199	280.188	630851	924123	1.17408e+06	684864	634647	672061	370863	718257	791424	2.67956e+06	889755	1.07798e+06	800264	625482	610498
1156	10.219	257.272	258.279	3.55935e+07	3.46488e+07	3.68768e+07	2.89012e+07	2.17614e+07	2.17433e+07	2.18757e+07	2.11124e+07	2.28927e+07	2.47024e+07	2.40672e+07	2.60554e+07	2.43562e+07	1.28746e+07	2.83959e+07
1157	9.229	258.198	259.205	1.16694e+06	1.18226e+06	1.28687e+06	1.05662e+06	750112	1.00922e+06	5.07054e+06	1.05749e+06	1.21662e+06	944974	998680	1.12707e+06	743594	1.10143e+06	734436
1158	10.358	258.198	259.206	2.01759e+06	2.16685e+06	1.96001e+06	1.31657e+06	1.37714e+06	1.45535e+06	1.45089e+06	1.34213e+06	1.53564e+06	1.47741e+06	1.42318e+06	1.92616e+06	1.57193e+06	1.76123e+06	1.5987e+06
1159	11.328	258.198	259.206	959527	870709	835185	689034	580089	680113	689760	626384	761418	611290	406636	589992	804730	645348	660223
1160	10.541	258.198	259.206	727952	585781	622691	627814	470157	519910	429245	549854	691904	459792	413812	653869	1.57185e+06	538557	462120
1161	7.162	259.118	260.126	2.54671e+06	2.36735e+06	2.83301e+06	1.69709e+06	1.85369e+06	1.66213e+06	1.72593e+06	1.7683e+06	2.40973e+06	1.37085e+06	1.35651e+06	1.65237e+06	1.72907e+06	1.81273e+06	1.48072e+06
1162	4.723	259.142	282.131	239061	208378	175053	177624	180285	101474	124003	133173	104056	114235	177712	234936	153235	162715	119070
1163	1.412	259.153	260.16	4.2003e+06	5.05768e+06	5.56062e+06	3.42275e+06	4.19808e+06	3.0498e+06	3.1647e+06	3.46944e+06	3.76298e+06	1.08033e+07	4.96327e+06	4.16909e+06	3.25379e+06	4.83533e+06	4.40136e+06
1164	6.727	259.178	282.168	856442	965307	1.04853e+06	949084	800773	755989	585398	889661	640886	1.48118e+06	558104	643309	582140	621130	470053
1165	8.581	259.251	260.258	6.92391e+06	6.4858e+06	6.70513e+06	6.12487e+06	2.73779e+06	3.295e+06	2.50295e+06	2.87596e+06	4.75409e+06	3.26416e+06	1.10639e+07	4.75971e+06	4.1312e+06	3.00999e+06	4.44206e+06
1166	0.967	260.023	261.031	1.78239e+07	1.86289e+07	2.15015e+07	4.1422e+07	2.21779e+07	2.37908e+07	2.02876e+07	2.22474e+07	1.6681e+07	1.01523e+07	9.84634e+06	1.35288e+07	1.26132e+07	1.02069e+07	1.24451e+07
1167	2.007	260.083	261.09	3.95198e+06	3.41409e+06	2.588e+06	5.83886e+06	4.68682e+06	4.76057e+06	5.38434e+06	4.01158e+06	4.64753e+06	1.79562e+06	655535	1.51797e+06	1.35224e+06	1.83549e+06	1.59706e+06
1168	1.688	260.083	261.09	3.71171e+06	4.85744e+06	5.27497e+06	7.7758e+06	4.3892e+06	6.2387e+06	9.62114e+06	6.92413e+06	5.64995e+06	2.27303e+06	1.70917e+06	3.89128e+06	2.18124e+06	2.03564e+06	2.01602e+06
1169	0.998	260.112	261.12	1.0738e+06	872937	815650	1.73423e+06	1.28454e+06	1.30342e+06	888621	1.15196e+06	1.50425e+06	2.27957e+06	865374	823287	746756	970968	1.4336e+06
1170	3.71	260.137	261.144	2.49118e+07	2.38068e+07	2.50295e+07	3.86442e+07	2.77035e+07	3.63768e+07	5.07074e+07	4.12039e+07	3.17299e+07	2.13671e+07	2.61154e+06	1.38477e+07	1.863e+07	1.27394e+07	2.88393e+07
1171	1.517	260.137	261.144	1.23372e+07	1.35907e+07	1.40708e+07	9.4574e+06	1.16112e+07	6.95739e+06	8.89145e+06	1.12896e+07	8.43922e+06	2.31888e+07	1.2303e+07	1.28828e+07	9.60092e+06	1.21875e+07	1.32406e+07
1172	1.025	260.137	261.144	4.24018e+06	4.81644e+06	4.19839e+06	2.89465e+06	5.58482e+06	3.0766e+06	3.44359e+06	4.65387e+06	2.80247e+06	7.70201e+06	4.65517e+06	4.62504e+06	3.78491e+06	5.70046e+06	7.06314e+06
1173	4.087	260.137	261.144	9.815e+07	1.00537e+08	1.04684e+08	1.53075e+08	1.12048e+08	1.63639e+08	2.33416e+08	1.40898e+08	1.14601e+08	7.73986e+07	2.90022e+07	5.4692e+07	6.21993e+07	5.016e+07	4.95206e+07
1174	7.777	260.214	261.221	768721	1.01153e+06	824043	2.60453e+06	880206	711503	688629	584108	670194	491486	560500	848454	703900	643211	555538
1175	11.066	260.214	261.221	1.86954e+07	1.71972e+07	1.7078e+07	1.41188e+07	1.20586e+07	1.21248e+07	1.07988e+07	1.26256e+07	1.58799e+07	9.13709e+06	1.02545e+07	1.30302e+07	9.26931e+06	1.06788e+07	9.85405e+06
1176	12.013	260.214	261.221	6.54228e+06	1.11866e+07	1.04348e+07	4.64618e+06	7.25136e+06	7.6111e+06	7.40055e+06	7.45152e+06	5.83887e+06	6.82087e+06	2.23786e+06	4.19927e+06	7.14926e+06	6.59717e+06	4.96648e+06
1177	10.614	260.214	261.221	844541	800984	852132	827595	598681	636364	768341	708478	721169	815285	568305	942737	965694	1.02624e+06	860682
1178	10.208	260.214	261.221	2.52193e+07	2.53137e+07	2.64434e+07	1.72256e+07	1.8797e+07	1.77422e+07	1.67015e+07	2.08851e+07	1.89469e+07	1.67261e+07	1.10598e+07	1.80634e+07	1.75654e+07	1.81646e+07	1.83977e+07
1179	11.25	260.214	261.221	1.06152e+07	1.08581e+07	9.99392e+06	8.80126e+06	7.17333e+06	7.0458e+06	6.32805e+06	7.62303e+06	8.42811e+06	5.81521e+06	5.03637e+06	7.58788e+06	6.13063e+06	6.39634e+06	6.01893e+06
1180	8.619	260.214	261.221	8.51154e+06	9.64998e+06	7.99388e+06	5.47157e+06	5.36291e+06	6.12936e+06	4.28663e+06	6.34241e+06	7.43562e+06	4.74576e+06	6.67002e+06	6.66148e+06	6.50204e+06	6.51632e+06	5.15052e+06
1181	10.107	260.214	261.221	3.37245e+07	3.65022e+07	3.64778e+07	2.33888e+07	2.66154e+07	2.49554e+07	2.1554e+07	2.79998e+07	2.67451e+07	2.37457e+07	1.6277e+07	2.71939e+07	2.43515e+07	2.66165e+07	2.18335e+07
1182	10.364	260.214	261.221	1.97112e+07	2.00338e+07	2.08352e+07	1.28759e+07	1.32252e+07	1.52536e+07	1.30891e+07	1.4344e+07	1.38437e+07	1.37702e+07	8.91389e+06	1.49898e+07	1.39499e+07	1.66959e+07	1.28313e+07
1183	10.878	260.214	261.221	9.29625e+06	1.05593e+07	5.96979e+06	7.51071e+06	7.7802e+06	6.71443e+06	2.8042e+06	6.6445e+06	7.50947e+06	5.78794e+06	3.22569e+06	8.75008e+06	7.31307e+06	6.18168e+06	4.89192e+06
1184	11.905	260.214	261.221	7.89666e+06	8.02746e+06	9.90477e+06	5.13957e+06	6.25537e+06	6.1414e+06	6.64984e+06	6.73083e+06	6.22657e+06	6.82309e+06	3.31196e+06	5.27895e+06	6.56536e+06	5.73818e+06	5.64229e+06
1185	9.668	260.214	261.221	4.04706e+06	3.5075e+06	3.81646e+06	2.52485e+06	2.87065e+06	2.64195e+06	2.32937e+06	3.04254e+06	2.82464e+06	2.13765e+06	2.18374e+06	3.04153e+06	2.18004e+06	2.2548e+06	2.19296e+06
1186	11.476	260.214	261.221	2.69351e+06	2.44713e+06	2.70624e+06	2.14697e+06	1.68683e+06	1.64796e+06	1.59858e+06	1.83581e+06	1.98252e+06	1.71223e+06	1.4559e+06	2.05042e+06	1.73879e+06	1.66299e+06	1.71436e+06
1187	8.422	260.214	261.221	4.83978e+06	4.83105e+06	5.51293e+06	3.82718e+06	3.9066e+06	3.25219e+06	2.84809e+06	3.94804e+06	3.79155e+06	3.28141e+06	3.19905e+06	4.4068e+06	3.24008e+06	3.63158e+06	3.41894e+06
1188	9.797	260.214	261.221	4.92874e+06	4.61728e+06	5.54181e+06	3.76651e+06	3.64778e+06	3.40127e+06	3.1564e+06	3.85023e+06	4.00938e+06	2.61301e+06	3.23722e+06	3.78239e+06	3.03135e+06	3.46641e+06	2.99001e+06
1189	9.92	260.214	261.221	4.21747e+06	4.15189e+06	4.41959e+06	3.05739e+06	3.4401e+06	3.15154e+06	2.73058e+06	2.88846e+06	3.4978e+06	3.00725e+06	1.83806e+06	3.28698e+06	3.00818e+06	3.29357e+06	3.06294e+06
1190	8.921	260.214	261.221	2.75543e+06	2.36653e+06	2.71657e+06	1.79479e+06	2.12038e+06	1.53067e+06	1.39163e+06	1.94266e+06	2.26396e+06	2.0398e+06	2.02905e+06	2.80764e+06	2.06807e+06	2.39599e+06	1.98053e+06
1191	9.513	260.214	261.221	1.33435e+06	1.31418e+06	1.28377e+06	896382	1.29945e+06	1.11871e+06	1.25041e+06	863694	1.16554e+06	676666	709827	914053	881789	985270	846105
1192	12.116	260.214	261.221	2.08165e+06	2.56131e+06	2.04999e+06	1.52284e+06	2.381e+06	3.27047e+06	3.14989e+06	2.54659e+06	1.60598e+06	2.63833e+06	855178	1.53649e+06	2.3027e+06	2.37007e+06	3.38868e+06
1193	13.821	260.25	261.258	36092.8	28924.3	33726.5	19275.3	19672.2	20251.4	18990	13177.7	21511.3	24968.6	15377.4	13375.1	27153.9	13091.7	24249.6
1194	1.02	261.061	262.068	8.05193e+06	6.59987e+06	9.5754e+06	3.75499e+06	1.10814e+07	6.23313e+06	7.22861e+06	3.36455e+06	4.5708e+06	837662	1.15161e+06	1.15867e+06	900016	859706	1.49641e+06
1195	1.737	261.067	262.074	1.43079e+07	1.67059e+07	1.20794e+07	2.66018e+07	1.30225e+07	2.56345e+07	3.51801e+07	2.39135e+07	2.61693e+07	1.02521e+07	1.02906e+07	8.15134e+06	6.97948e+06	6.87483e+06	6.66363e+06
1196	4.534	261.111	262.119	2.36645e+06	2.46684e+06	1.78459e+06	2.74166e+06	2.44359e+06	2.10866e+06	2.65062e+06	1.70289e+06	2.40615e+06	2.02668e+06	1.57061e+06	2.72332e+06	2.0503e+06	2.10541e+06	2.2614e+06
1197	4.951	261.121	284.11	409415	313222	499347	587289	349485	450953	527737	503940	449329	221099	142078	266883	285210	312516	151983
1198	5.119	261.121	284.11	97663.4	122945	77688.2	233492	156252	179222	201380	115244	173240	40908.7	142078	51549.8	52729.9	49792.4	41312.9
1199	0.888	261.133	262.14	2.00239e+06	2.09344e+06	2.36926e+06	3.27048e+06	2.31693e+06	1.85599e+06	2.0592e+06	1.98187e+06	2.4196e+06	3.63659e+06	1.83204e+06	2.6151e+06	2.06883e+06	2.24658e+06	1.97942e+06
1200	1.389	261.133	284.122	837368	1.11568e+06	1.3629e+06	915384	1.25318e+06	421385	1.05472e+06	1.08827e+06	693208	1.88976e+06	1.31253e+06	1.05472e+06	777258	1.1904e+06	1.33965e+06
1201	6.876	261.134	262.141	955099	1.1459e+06	1.03647e+06	731640	661809	769773	779417	827464	781031	474945	234204	381646	307304	421748	355835
1202	4.719	261.194	262.201	1.76786e+06	1.32731e+06	2.13541e+06	1.78111e+06	1.54589e+06	1.10192e+06	1.19192e+06	1.08514e+06	1.27257e+06	2.47078e+06	1.08657e+06	1.422e+06	1.52325e+06	1.06134e+06	1.97437e+06
1203	6.834	261.23	262.238	6.72355e+07	7.22353e+07	6.70369e+07	7.01263e+07	3.00782e+07	2.8827e+07	3.06343e+07	3.00191e+07	4.72749e+07	3.18988e+07	1.81117e+08	4.2671e+07	3.95241e+07	3.23913e+07	4.56414e+07
1204	8.132	261.23	262.238	2.51258e+07	2.62939e+07	2.65476e+07	2.84402e+07	1.09686e+07	1.4473e+07	1.22997e+07	1.29005e+07	2.53446e+07	1.70523e+07	2.80427e+07	3.11783e+07	1.55551e+07	1.34818e+07	1.40187e+07
1205	0.962	261.941	262.948	1.56617e+07	1.6373e+07	1.75069e+07	2.77077e+07	1.89641e+07	1.8596e+07	1.75971e+07	2.00234e+07	2.34105e+07	8.81728e+06	8.43711e+06	1.16882e+07	1.07308e+07	1.04827e+07	1.10588e+07
1206	1.449	262.049	263.056	3.13586e+07	2.91241e+07	2.7432e+07	2.4142e+07	2.69889e+07	2.07281e+07	3.11847e+07	3.20952e+07	2.49165e+07	2.00005e+07	3.04831e+07	2.91551e+07	3.17879e+07	2.91853e+07	3.42488e+07
1207	8.98	262.074	263.081	533046	555717	563472	131137	4.56795e+06	383938	470094	139673	61452.7	1.39399e+06	2.42533e+06	59962.8	184464	84192.9	116905
1208	4.299	262.132	263.139	830832	572613	892829	741165	601550	699122	950359	618205	726817	533582	880063	843670	652827	584753	1.22995e+06
1209	4.795	262.132	263.139	9.73704e+06	9.6947e+06	7.09569e+06	1.47073e+07	7.08913e+06	1.00744e+07	5.00188e+06	3.43149e+06	1.11017e+07	1.35891e+07	5.80555e+06	9.21081e+06	7.95616e+06	1.03565e+07	6.22473e+06
1210	5.59	262.204	263.212	197932	269596	290546	224302	195141	146085	173208	284543	223114	133459	57242.6	187739	81353.5	148555	96921
1211	6.082	262.205	263.212	578914	637685	675084	411378	347184	414389	476198	504474	460079	373486	283400	400997	501811	426647	414557
1212	5.833	262.205	263.212	707155	579858	643592	365005	425688	452210	538150	590882	527323	665491	284642	547434	636867	570365	507395
1213	12.58	262.229	263.237	4.01846e+08	4.25606e+08	4.28229e+08	3.59102e+08	3.57274e+08	3.7877e+08	3.41583e+08	3.64537e+08	3.79065e+08	3.48304e+08	2.13703e+08	3.111e+08	3.783e+08	3.31218e+08	3.66004e+08
1214	12.716	262.23	263.237	6.65586e+07	7.4967e+07	7.12184e+07	5.56861e+07	5.68795e+07	6.3242e+07	6.0723e+07	5.75447e+07	6.28798e+07	5.17776e+07	2.91024e+07	4.68711e+07	5.16048e+07	5.63352e+07	6.16958e+07
1215	10.711	262.23	263.237	2.72653e+08	3.00306e+08	2.54656e+08	2.45708e+08	2.15269e+08	1.52527e+08	1.43573e+08	1.90841e+08	2.1085e+08	1.65008e+08	1.54425e+08	2.16984e+08	1.72259e+08	1.79665e+08	2.27837e+08
1216	10.232	262.23	263.237	1.10504e+07	1.22017e+07	1.26082e+07	9.00157e+06	8.82113e+06	8.75128e+06	8.14146e+06	1.05044e+07	9.60443e+06	7.23185e+06	6.75187e+06	9.89576e+06	8.75172e+06	8.8435e+06	8.83352e+06
1217	10.431	262.23	263.237	1.49684e+08	1.54386e+08	1.36089e+08	1.03623e+08	1.07955e+08	9.23738e+07	8.72589e+07	1.11495e+08	1.13824e+08	9.08157e+07	8.52135e+07	1.29818e+08	9.33773e+07	1.15781e+08	8.7926e+07
1218	11.642	262.23	263.237	5.14748e+07	4.89463e+07	5.21663e+07	3.19995e+07	3.47843e+07	3.7585e+07	3.12574e+07	3.71466e+07	4.27378e+07	3.57185e+07	3.28094e+07	4.55213e+07	3.44457e+07	4.1225e+07	3.51028e+07
1219	10.884	262.23	263.237	4.36353e+07	4.28843e+07	4.63642e+07	3.01293e+07	3.53737e+07	3.1829e+07	2.49344e+07	2.95252e+07	3.96052e+07	2.87169e+07	2.64969e+07	4.21328e+07	3.02312e+07	3.73451e+07	3.05857e+07
1220	11.553	262.23	263.237	3.19281e+07	2.98437e+07	2.92656e+07	2.58906e+07	2.55329e+07	1.95752e+07	2.18967e+07	2.03735e+07	1.99267e+07	1.76422e+07	1.84853e+07	2.76185e+07	2.10984e+07	2.05889e+07	1.79522e+07
1221	10.615	262.23	263.237	9.03076e+07	9.32647e+07	1.01156e+08	6.8775e+07	6.07137e+07	5.61428e+07	5.16953e+07	7.23581e+07	7.25895e+07	5.31463e+07	4.51194e+07	7.50515e+07	6.12205e+07	9.46914e+07	6.0441e+07
1222	4.636	263.083	286.072	145482	130663	137841	232671	173064	218358	190587	218454	317963	40561.9	82130.5	74252.9	77871.8	43451.1	97553.8
1223	5.905	263.113	264.121	1.42138e+06	1.49603e+06	1.54293e+06	1.60426e+06	746719	744056	675265	1.10908e+06	1.31355e+06	573979	1.0043e+06	1.76211e+06	733101	905305	744516
1224	9.193	263.186	264.193	6.01238e+06	5.6453e+06	6.2363e+06	8.7656e+06	2.56923e+06	4.53536e+06	3.54906e+06	4.70623e+06	4.83282e+06	4.7412e+06	2.70461e+06	3.38129e+06	2.1713e+06	5.31514e+06	1.81899e+06
1225	10.033	263.186	264.194	7.50449e+06	7.19113e+06	6.81459e+06	4.38385e+06	5.23917e+06	5.85642e+06	5.44417e+06	5.8603e+06	5.27968e+06	4.77836e+06	2.73199e+06	4.19803e+06	4.79917e+06	5.74157e+06	5.46317e+06
1226	1.804	264.072	265.079	1.67945e+06	1.3339e+06	1.14307e+06	1.92338e+06	1.9211e+06	1.00198e+06	2.1308e+06	1.54808e+06	1.24909e+06	1.94432e+06	749709	949002	717732	1.94033e+06	1.10864e+06
1227	7.315	264.09	265.097	210865	256326	273781	577384	582142	536767	551187	464293	536100	24403.1	17430.5	32894.7	20847.8	18464.5	23378.3
1228	4.718	264.147	265.155	1.66403e+06	1.59126e+06	1.586e+06	944499	886273	729507	1.03804e+06	779523	1.05625e+06	6.51465e+06	1.44846e+06	1.46845e+06	1.22718e+06	1.92024e+06	1.42061e+06
1229	6.888	264.181	265.189	744229	893281	1.00111e+06	853977	629666	805625	625486	779479	832355	1.51287e+06	602471	701941	565841	677126	556758
1230	13.307	264.245	265.252	2.64585e+07	1.52553e+07	1.18831e+07	2.88754e+07	6.92837e+06	1.24873e+07	1.30388e+07	1.38478e+07	1.04203e+07	9.38189e+06	2.26472e+07	2.71494e+07	3.13153e+07	2.90827e+07	3.15695e+07
1231	4.282	265.036	266.043	1.02499e+06	1.07051e+06	993615	1.23103e+06	1.00073e+06	543315	1.47727e+06	790917	552039	685365	798387	306370	381557	1.0392e+06	467963
1232	5.628	265.095	288.084	346704	353578	371052	606651	395862	443975	532827	493737	553673	157071	236593	231534	235720	131347	255914
1233	5.705	265.108	266.115	651857	750560	851833	539374	705833	638120	541859	608642	856188	233843	197986	181998	239355	564670	292614
1234	11.446	265.108	266.115	285160	212277	182171	652669	18953.3	20283.4	17806.5	20109.6	21914	265948	635857	324462	250719	167276	553678
1235	5.704	265.129	266.136	736888	559714	516626	488948	592668	454841	383831	470966	610343	389789	327451	441551	335816	331017	207104
1236	9.522	265.204	288.193	494310	406478	522380	407152	296382	272898	224235	320023	282631	262432	211929	257234	282976	383149	347891
1237	12.218	265.24	266.248	381254	395677	363823	211675	232127	291427	256263	253116	269687	285670	128899	181916	238429	215387	205586
1238	12.071	265.241	266.248	1.86866e+06	1.98321e+06	1.81856e+06	1.43975e+06	1.25363e+06	1.68383e+06	1.72128e+06	1.54188e+06	1.8499e+06	1.55504e+06	639434	1.2396e+06	1.40975e+06	1.63046e+06	1.35004e+06
1239	12.336	265.241	266.248	680334	489317	549549	380498	482036	402264	422385	518623	423579	417718	320125	464744	461441	531890	366646
1240	14.451	265.241	266.248	80724.1	73353.7	59420.9	48892.6	52525.3	57692.9	52981.8	52429.5	51376.1	61490.5	45704.8	59732.4	64111.9	53171.7	50074.9
1241	12.525	265.241	266.248	626390	447282	501711	415116	324678	186441	336604	288215	442644	287607	253475	354866	264341	277745	192267
1242	0.926	266.031	267.039	3.38772e+06	5.45643e+06	3.81691e+06	2.87422e+06	3.88301e+06	3.32883e+06	5.68315e+06	4.01148e+06	3.68917e+06	4.73058e+06	3.93625e+06	3.75661e+06	4.32748e+06	5.21777e+06	2.57685e+06
1243	13.001	266.115	267.123	186839	270190	247228	210573	220894	174181	159901	203302	196985	114145	179344	229311	128367	181820	151628
1244	9.445	266.115	267.123	3.41407e+06	3.12748e+06	3.22783e+06	2.94814e+06	2.78161e+06	1.7166e+06	1.64789e+06	2.19273e+06	2.64378e+06	1.40101e+06	2.9166e+06	3.3654e+06	1.34491e+06	2.01288e+06	1.39802e+06
1245	5.05	266.124	267.132	658255	612329	674678	717600	384533	332198	315995	453455	601277	395629	707374	788346	355597	415419	322965
1246	4.541	266.127	267.134	202048	170249	230036	544273	371955	437119	533366	558066	505004	31260.7	30004	31870.7	29370	30333.8	29290.5
1247	1.891	266.127	267.134	2.30484e+06	2.85414e+06	2.72212e+06	1.83346e+06	1.8925e+06	2.23759e+06	2.85534e+06	1.85613e+06	2.51489e+06	3.9384e+06	2.29868e+06	2.82488e+06	1.84362e+06	2.86185e+06	1.66934e+06
1248	4.933	266.173	289.162	1.81505e+07	1.94441e+07	1.47828e+07	3.51782e+07	1.31954e+07	1.16803e+07	9.47987e+06	9.56038e+06	1.63424e+07	1.26997e+07	1.2855e+07	1.47425e+07	1.00527e+07	1.3913e+07	1.56885e+07
1249	12.745	266.224	267.232	221683	223930	273011	438229	273464	253423	324559	379257	298775	96453.3	70205.1	163401	150899	107448	185926
1250	10.184	266.236	289.225	2.75044e+06	2.53171e+06	2.98975e+06	1.91255e+06	2.12042e+06	2.1746e+06	2.31797e+06	2.28263e+06	2.289e+06	1.93486e+06	1.3033e+06	1.8213e+06	2.21205e+06	1.96304e+06	2.09545e+06
1251	0.992	267.044	268.051	1.84317e+08	1.84492e+08	1.78503e+08	2.88802e+08	2.06064e+08	2.42733e+08	2.64335e+08	2.09556e+08	2.56443e+08	1.4195e+08	7.59831e+07	1.46023e+08	1.44408e+08	1.38339e+08	1.54979e+08
1252	1.22	267.044	268.052	6.34002e+06	8.23101e+06	8.07263e+06	1.16059e+07	8.84176e+06	1.00053e+07	1.03363e+07	1.06324e+07	9.18272e+06	6.58433e+06	9.06263e+06	8.14483e+06	7.62497e+06	8.0324e+06	7.26488e+06
1253	1.025	267.097	268.104	4.42996e+07	4.71464e+07	4.97811e+07	3.13781e+07	5.7893e+07	3.67273e+07	3.92421e+07	3.02916e+07	3.66036e+07	6.12668e+07	4.89397e+07	5.25855e+07	4.75224e+07	5.48864e+07	5.5913e+07
1254	1.402	267.097	268.104	9.03287e+07	1.06715e+08	1.14419e+08	1.12366e+08	1.16703e+08	8.17399e+07	1.24612e+08	1.0465e+08	9.54634e+07	1.13634e+08	6.55478e+07	9.13278e+07	8.44099e+07	9.52507e+07	7.95592e+07
1255	8.428	267.144	268.152	244871	159279	220479	162396	39223.7	38267.5	34013.3	35714	38288.3	571892	303160	322957	280203	640493	581412
1256	5.434	267.145	268.152	455431	484266	412158	371956	314953	428304	297572	339453	375425	452350	250380	307805	281090	301881	251282
1257	4.901	267.145	268.152	2.22065e+06	571938	601585	2.03168e+06	1.9652e+06	2.28986e+06	2.00496e+06	2.26389e+06	2.38478e+06	1.0815e+06	718040	443852	154042	290672	960356
1258	5.733	267.145	268.152	1.95493e+06	1.76512e+06	2.06577e+06	1.6418e+06	1.17934e+06	1.20977e+06	939021	1.18891e+06	1.48843e+06	1.12482e+06	744075	1.24969e+06	916871	974538	562926
1259	6.146	267.145	268.152	362083	417344	757187	439838	200938	392454	237845	483706	511564	1.05741e+06	474700	692294	207622	205598	167803
1260	8.58	267.181	268.188	2.90647e+07	2.83222e+07	2.81536e+07	4.89209e+07	1.14665e+07	2.39526e+07	1.31521e+07	1.57729e+07	1.8653e+07	1.02189e+07	1.8635e+07	1.43668e+07	1.09101e+07	7.03404e+06	1.52724e+07
1261	8.099	267.183	290.173	301583	334009	340454	297275	258535	240776	230908	300917	378740	170187	156817	216046	172108	208415	228539
1262	8.498	267.22	268.227	1.32051e+06	1.22491e+06	1.26409e+06	1.17148e+06	866000	818908	799648	742482	830599	666504	507138	683569	775380	882619	866047
1263	9.949	267.22	290.209	6.60769e+06	8.00792e+06	6.2356e+06	6.51747e+06	1.75287e+06	3.90868e+06	3.17473e+06	4.10079e+06	3.76293e+06	3.19915e+06	2.83219e+06	3.08021e+06	2.52043e+06	2.21785e+06	1.7474e+06
1264	15.441	267.256	268.263	2.44119e+06	2.73615e+06	2.46657e+06	1.6156e+06	2.01197e+06	1.48682e+06	1.99881e+06	2.14583e+06	2.43934e+06	1.66564e+06	1.36883e+06	1.85459e+06	1.68384e+06	2.16808e+06	2.1079e+06
1265	12.824	267.256	268.263	1.08914e+07	1.3443e+07	1.51339e+07	7.4594e+06	9.09275e+06	1.02236e+07	9.20651e+06	9.5142e+06	9.26125e+06	9.4451e+06	4.61275e+06	8.19891e+06	8.1925e+06	8.04533e+06	1.06111e+07
1266	12.968	267.256	268.263	657024	729849	700045	530947	573648	613890	551826	596135	532024	487200	324307	497518	522517	619204	550429
1267	12.339	267.256	268.263	358817	362847	380146	255408	252547	237894	232967	286291	261432	209259	196668	259317	268253	291090	213437
1268	11.425	267.293	268.3	1.89975e+06	2.10628e+06	2.01261e+06	858430	791704	687469	632312	936091	976181	3.19468e+06	1.80424e+06	1.86109e+06	3.70842e+06	3.05008e+06	3.8335e+06
1269	1.471	268.067	269.074	1.15802e+06	1.49167e+06	1.36823e+06	1.70377e+06	1.2874e+06	1.06951e+06	1.17002e+06	1.37687e+06	2.07726e+06	771148	880617	906732	999404	853877	860076
1270	0.858	268.08	269.087	937502	823026	954268	1.19327e+06	894005	893526	1.33668e+06	1.10635e+06	937954	748585	938971	888694	692073	554518	701691
1271	12.019	268.251	269.258	2.07555e+06	2.32557e+06	2.30276e+06	1.70359e+06	1.53922e+06	1.94176e+06	1.73641e+06	1.72329e+06	1.93019e+06	1.81898e+06	725354	1.37461e+06	1.60166e+06	1.76242e+06	1.83559e+06
1272	11.044	268.975	269.982	378165	215824	349389	398275	327330	428863	259437	314909	372631	285208	191174	339092	259049	213945	367532
1273	0.993	269.01	270.017	3.11871e+07	3.25683e+07	3.27954e+07	1.91211e+07	3.32631e+07	3.07922e+07	6.4845e+07	3.13754e+07	2.7147e+07	2.92843e+07	1.30444e+07	2.98797e+07	2.81214e+07	3.24086e+07	2.24967e+07
1274	1.52	269.137	270.145	903202	1.09541e+06	898315	1.97467e+06	644348	751200	1.49983e+06	1.37424e+06	1.57132e+06	765518	832325	972619	1.01861e+06	704886	674479
1275	8.205	269.139	270.146	1.23335e+06	1.16096e+06	1.18913e+06	841988	840068	756618	890914	872599	795497	714907	498736	715733	775906	926800	755511
1276	3.999	269.15	270.157	116093	91575.1	138183	133012	77516.2	381284	389151	221449	61565.8	2.43322e+06	855348	2.68893e+06	807753	1.59836e+06	1.12842e+06
1277	11.303	269.235	292.225	1.22207e+07	1.20108e+07	1.09482e+07	7.63816e+06	1.08345e+07	1.11697e+07	9.98749e+06	1.0594e+07	8.93059e+06	9.39763e+06	4.57143e+06	6.83748e+06	1.00375e+07	9.69316e+06	1.00843e+07
1278	10.168	269.235	270.243	1.89429e+06	1.36286e+06	1.913e+06	1.21256e+06	1.05336e+06	984521	1.19393e+06	1.37688e+06	1.4573e+06	902499	665537	1.0303e+06	1.15087e+06	880619	879419
1279	10.271	269.235	292.225	6.3949e+06	6.42984e+06	7.10385e+06	5.51331e+06	4.36056e+06	4.60046e+06	4.52362e+06	4.56694e+06	4.35515e+06	5.91228e+06	2.83482e+06	8.06716e+06	3.58786e+06	5.55149e+06	3.57692e+06
1280	10.558	269.235	292.225	4.63123e+06	4.4814e+06	4.75647e+06	3.47784e+06	3.39454e+06	3.6607e+06	2.98183e+06	3.63711e+06	4.05572e+06	3.41131e+06	2.10365e+06	3.06961e+06	2.86705e+06	3.34319e+06	2.82821e+06
1281	10.753	269.235	292.225	5.58554e+06	4.2408e+06	5.33505e+06	4.23013e+06	3.99537e+06	3.46304e+06	3.5602e+06	4.04323e+06	4.25203e+06	3.91887e+06	2.56279e+06	3.35493e+06	3.67875e+06	3.546e+06	4.17575e+06
1282	10.401	269.235	292.225	5.61315e+06	5.36212e+06	5.19766e+06	4.06094e+06	3.55157e+06	3.7597e+06	3.5473e+06	4.11773e+06	3.83867e+06	2.80056e+06	2.33304e+06	3.09534e+06	2.71158e+06	3.29041e+06	2.64944e+06
1283	10.06	269.236	270.243	4.16648e+06	5.82143e+06	4.29094e+06	2.98259e+06	2.85238e+06	3.07685e+06	2.43554e+06	2.79319e+06	3.05082e+06	2.52161e+06	1.88088e+06	3.82965e+06	2.11931e+06	2.65236e+06	2.16777e+06
1284	9.916	269.236	270.243	1.22021e+06	1.1633e+06	1.24253e+06	877949	840222	873272	856649	785128	998226	886440	693866	819090	624134	749633	810252
1285	10.161	269.237	292.226	1.16208e+07	9.86076e+06	1.10981e+07	9.87301e+06	1.43261e+07	7.70351e+06	7.0296e+06	1.05406e+07	9.98949e+06	5.09394e+06	4.38896e+06	6.09987e+06	6.5393e+06	5.91627e+06	4.89659e+06
1286	13.692	269.272	270.279	6.54793e+06	5.53474e+06	5.16221e+06	3.00035e+06	4.02386e+06	4.76474e+06	3.45604e+06	3.57323e+06	4.08012e+06	4.15511e+06	2.22563e+06	3.34702e+06	3.63273e+06	3.38217e+06	3.15639e+06
1287	13.97	269.272	270.279	471201	346883	379022	451083	344961	526857	162166	313191	383604	444375	299313	330900	394077	383092	305662
1288	11.985	269.308	270.315	2.76371e+06	2.96078e+06	2.55195e+06	2.37888e+06	1.68251e+06	2.01984e+06	1.33893e+06	1.65011e+06	2.54218e+06	1.96948e+06	2.17314e+06	1.99025e+06	4.79996e+06	2.5963e+06	3.43755e+06
1289	1.605	270.067	271.075	404341	232926	90562.4	352295	453255	787398	543841	465068	301153	1.87115e+06	1.37873e+06	1.17701e+06	1.05789e+06	1.44899e+06	1.64779e+06
1290	5.764	270.144	271.152	1.05683e+06	951567	715018	639123	668562	743946	890656	437173	913297	404289	322786	497478	673611	945114	532051
1291	7.317	270.147	271.154	285626	273181	276167	432963	373054	316744	315461	338910	275265	261325	219491	321957	385206	161778	299734
1292	7.081	270.147	271.154	269657	311858	436567	375019	332570	372152	405669	274007	377083	270054	198103	499620	581898	306022	284444
1293	4.042	270.158	271.165	116093	76981.2	138183	152655	56483.9	381284	389151	331697	80685.2	2.43322e+06	855348	1.62906e+06	807753	1.59836e+06	1.76446e+06
1294	15.298	270.256	271.263	61728.7	71240.7	75470.5	143986	98190.9	120167	89152.1	97871	123563	60283.6	45899.3	91099.2	62258.1	66222.6	64722.5
1295	6.972	271.116	272.123	724189	665257	605968	1.95219e+06	60176.4	51367.7	30942.5	52725	174023	54391.8	1.40023e+06	1.01766e+06	94680.5	49810.9	281365
1296	1.384	271.147	272.154	862457	1.09697e+06	1.17966e+06	1.32903e+06	1.10242e+06	1.00117e+06	1.31881e+06	962635	1.07105e+06	697164	781150	928937	662989	670265	804128
1297	1.379	271.164	272.172	5.64257e+06	6.43947e+06	5.97642e+06	8.66588e+06	5.57197e+06	5.09449e+06	6.3306e+06	5.83649e+06	6.46431e+06	8.72906e+06	3.58228e+06	5.60936e+06	4.49754e+06	5.71811e+06	5.52265e+06
1298	8.452	271.179	294.168	171592	222758	208779	221623	221455	150411	183368	183987	186325	130555	56871.8	124343	88231	124198	116434
1299	8.899	271.215	294.204	1.55364e+06	2.26075e+06	1.92325e+06	2.56497e+06	1.72695e+06	1.73374e+06	1.01352e+06	1.37856e+06	2.632e+06	4.64387e+06	2.00437e+06	2.34973e+06	1.86822e+06	1.33658e+06	1.27893e+06
1300	9.753	271.215	294.204	1.38725e+06	1.36265e+06	1.59837e+06	1.31806e+06	866834	1.25022e+06	754568	829524	924536	636004	440492	438784	353768	358706	287494
1301	9.215	271.251	272.258	2.11844e+06	2.11031e+06	2.17214e+06	2.29634e+06	947075	745954	782761	988113	1.95375e+06	1.11349e+06	2.85896e+06	3.08e+06	1.20861e+06	1.35477e+06	1.08102e+06
1302	9.745	271.251	272.258	833527	707047	727853	1.63355e+06	535608	607310	702655	568812	839793	1.91239e+06	1.76871e+06	703972	547841	576497	469694
1303	10.23	271.251	294.241	8.58222e+06	8.68886e+06	1.29015e+07	8.45898e+06	5.21993e+06	5.45223e+06	6.11596e+06	7.41611e+06	5.84155e+06	5.39842e+06	4.2669e+06	7.67462e+06	6.13125e+06	6.37091e+06	5.61695e+06
1304	0.98	272.041	273.048	1.22776e+07	1.29979e+07	1.24908e+07	1.55065e+07	1.44855e+07	1.26893e+07	1.27567e+07	1.27172e+07	1.34092e+07	1.32274e+07	8.54191e+06	1.308e+07	1.14759e+07	9.95726e+06	1.83976e+07
1305	1.423	272.161	311.124	839299	1.16151e+06	1.23589e+06	782597	784773	476704	788610	765341	880433	1.21269e+06	708993	936010	571484	862268	960425
1306	7.396	272.178	273.185	518003	828496	534675	546731	364320	573038	318406	2.74021e+06	1.12037e+06	395784	492545	383592	581303	317298	313239
1307	11.356	272.25	273.257	214561	171739	217200	109235	171054	152600	148151	174512	173911	140308	131500	183551	138738	198386	188820
1308	13.527	272.25	273.258	127722	145682	147072	192682	205877	231163	208799	198535	160391	85807.9	44948.6	108842	101955	63535.9	85506.6
1309	5.405	273.067	274.074	135235	135355	158731	329786	158718	236874	237280	193507	226825	100472	48846.8	126887	87327.8	89478.8	88598
1310	1.381	273.132	274.14	1.27733e+06	1.63664e+06	1.82839e+06	1.3473e+06	1.1727e+06	918501	1.20599e+06	990362	1.10645e+06	3.29534e+06	1.43072e+06	1.19666e+06	664916	1.09536e+06	1.17931e+06
1311	7.779	273.134	274.141	1.11344e+06	1.30679e+06	1.34746e+06	730152	821458	846054	748318	896181	1.0339e+06	926803	486769	826150	848596	901511	749548
1312	1.016	273.18	274.187	1.86265e+07	2.47963e+07	2.63856e+07	1.75919e+07	1.76795e+07	1.57345e+07	1.3777e+07	1.68199e+07	1.87348e+07	6.62907e+07	1.38795e+07	2.83253e+07	1.98165e+07	2.95459e+07	1.88159e+07
1313	7.279	273.194	296.183	944648	1.07546e+06	1.16763e+06	934615	734793	847913	605600	833826	957109	1.09531e+06	407993	701153	583030	540933	460314
1314	13.258	273.209	274.216	49728.9	48078.5	45203.6	106100	77357.1	79340.7	112542	88958.1	75715.3	11097.9	15661	21074.5	15720.7	9224.23	12856
1315	8.356	273.209	274.216	368991	276569	392043	264384	344595	188934	231199	324138	313293	254356	280529	289405	232003	285432	227364
1316	13.106	273.209	274.216	62832.5	60894.9	69862.1	144386	132144	124790	205492	133820	110178	8002.43	9534.2	13773.1	15720.7	15000.4	9152.17
1317	9.107	273.266	274.274	5.39357e+09	5.3244e+09	5.25469e+09	5.52193e+09	3.2216e+09	2.96765e+09	2.77985e+09	2.64885e+09	4.49376e+09	2.81537e+09	7.99753e+09	4.78079e+09	3.15123e+09	2.88733e+09	3.59018e+09
1318	8.63	273.267	274.274	1.69137e+06	2.18795e+06	2.37851e+06	1.67896e+06	904000	1.12719e+06	1.14246e+06	1.29813e+06	1.32879e+06	1.03162e+06	3.44177e+06	419127	1.7672e+06	1.03023e+06	596697
1319	1.469	274.068	275.075	1.85895e+06	1.71711e+06	1.61267e+06	1.04079e+06	950474	1.26034e+06	1.59972e+06	1.16953e+06	1.36978e+06	2.84012e+06	1.41183e+06	1.47134e+06	1.72922e+06	2.69012e+06	1.2213e+06
1320	1.018	274.127	313.091	1.37774e+07	2.1069e+07	1.37803e+07	1.00163e+07	1.06766e+07	6.79247e+06	8.12101e+06	1.37639e+07	9.1839e+06	1.52816e+07	3.85436e+07	790467	2.15374e+07	1.08879e+06	3.61401e+07
1321	4.593	274.135	275.142	203215	115528	172326	139264	168643	226002	215551	160424	92811	1.72163e+06	596115	1.28235e+06	183870	614815	1.08617e+06
1322	4.317	274.153	275.16	562458	606049	718448	963720	706208	952938	685076	658923	639226	541136	325449	671284	528735	529326	682649
1323	4.959	274.153	275.16	417263	377112	384246	485565	398766	541651	634311	427481	454900	294468	89327.5	241678	271146	257625	247349
1324	5.136	274.153	275.16	742251	793317	657453	1.08878e+06	674296	1.08636e+06	1.30862e+06	875759	915594	554829	227331	471389	459362	415977	419633
1325	11.672	274.193	275.2	1.69851e+06	1.74763e+06	1.8826e+06	785836	1.43407e+06	1.58281e+06	1.65579e+06	1.56864e+06	1.48235e+06	1.55383e+06	846871	1.23237e+06	1.06411e+06	1.50132e+06	1.46696e+06
1326	9.055	274.193	275.201	672769	901969	627046	255609	662849	548699	680765	569611	781496	410162	240206	324286	833916	314320	277649
1327	9.757	274.193	275.201	1.96057e+06	2.10989e+06	2.42494e+06	1.79078e+06	1.62456e+06	1.59057e+06	1.31202e+06	1.68388e+06	1.76808e+06	883132	1.04055e+06	1.36745e+06	1.10837e+06	1.0877e+06	892361
1328	9.682	274.193	275.201	4.46599e+06	6.1183e+06	4.08621e+06	2.38554e+06	2.53568e+06	2.59091e+06	2.13199e+06	3.02116e+06	1.66682e+06	3.06672e+06	1.69e+06	2.85407e+06	2.17628e+06	3.35879e+06	3.29034e+06
1329	10.384	274.193	275.201	1.10039e+06	1.41057e+06	1.22531e+06	941947	740172	762378	741505	729071	1.02034e+06	500044	414928	294714	364367	443297	266076
1330	10.148	274.193	275.201	6.75883e+06	6.78164e+06	6.50457e+06	5.24509e+06	4.69494e+06	4.4943e+06	3.76299e+06	5.00983e+06	5.50452e+06	2.45254e+06	2.49828e+06	3.17543e+06	3.42673e+06	2.55367e+06	2.14121e+06
1331	8.356	274.193	275.201	1.61035e+06	1.27039e+06	1.48654e+06	1.11697e+06	1.30977e+06	883239	1.1234e+06	1.16119e+06	1.32903e+06	839789	1.0158e+06	1.20849e+06	905405	1.077e+06	910981
1332	9.929	274.193	275.201	2.19428e+06	2.10433e+06	2.27118e+06	1.8662e+06	1.84988e+06	1.65739e+06	1.29999e+06	1.514e+06	2.03231e+06	420212	534360	530939	686380	446148	325086
1333	14.273	274.266	275.273	233974	208201	172449	149381	154900	175311	146894	163158	137103	159839	116210	162605	143721	152605	148722
1334	1.383	275.094	276.101	4.32425e+06	5.78283e+06	6.46293e+06	6.08938e+06	2.67691e+06	3.17898e+06	4.58422e+06	2.71643e+06	4.84688e+06	285772	1.25876e+06	568373	390887	351142	455706
1335	4.592	275.127	276.134	609286	703507	805100	529296	548040	591243	612735	601422	736392	1.18514e+06	474201	669795	663313	797211	596196
1336	1.44	275.148	276.155	4.08091e+06	4.59659e+06	4.65969e+06	2.9614e+06	3.84248e+06	2.18325e+06	2.55192e+06	3.64674e+06	3.17715e+06	8.57146e+06	4.28724e+06	3.66948e+06	3.13993e+06	4.26821e+06	4.70607e+06
1337	0.885	275.148	276.155	5.87389e+06	5.67829e+06	6.4996e+06	8.13854e+06	7.72244e+06	4.60793e+06	5.75746e+06	7.03344e+06	5.3088e+06	8.43675e+06	4.91618e+06	6.32087e+06	4.56692e+06	5.70394e+06	5.50379e+06
1338	10.145	275.189	276.196	798690	548147	936668	526971	437985	345005	466697	464493	674952	478400	236947	536428	726291	611365	431105
1339	11.076	275.225	276.232	1.69096e+06	1.70939e+06	1.66695e+06	1.25096e+06	1.17546e+06	1.13653e+06	1.04746e+06	1.22903e+06	1.25528e+06	1.25946e+06	950150	1.32025e+06	1.55239e+06	1.31587e+06	1.40833e+06
1340	10.36	275.225	276.232	2.74691e+06	2.56488e+06	2.22717e+06	1.43886e+06	2.24646e+06	1.45344e+06	1.49349e+06	1.95438e+06	1.48763e+06	2.6014e+06	1.79447e+06	2.28803e+06	2.716e+06	2.94898e+06	2.71147e+06
1341	11.328	275.225	276.232	4.55931e+06	4.2878e+06	4.80996e+06	2.89477e+06	3.38969e+06	3.78616e+06	3.88406e+06	3.50658e+06	3.24136e+06	3.31209e+06	2.0913e+06	2.87619e+06	3.39327e+06	3.65345e+06	3.6115e+06
1342	11.493	275.225	276.232	4.97429e+06	5.01593e+06	5.62376e+06	1.61311e+06	3.9108e+06	1.67084e+06	3.91866e+06	3.97831e+06	3.84232e+06	4.15461e+06	1.92795e+06	1.8089e+06	4.2988e+06	4.24365e+06	4.69444e+06
1343	7.222	275.225	276.232	1.46826e+06	1.9924e+06	1.52779e+06	1.14378e+06	1.46436e+06	939068	1.5591e+06	1.48966e+06	1.44142e+06	954376	1.17007e+06	1.19126e+06	1.20318e+06	1.25051e+06	1.00341e+06
1344	8.161	275.225	276.232	1.5368e+06	1.84077e+06	1.67509e+06	1.1151e+06	1.09912e+06	1.02609e+06	907400	1.21147e+06	1.40162e+06	1.05776e+06	1.09852e+06	1.22361e+06	2.83529e+06	1.24204e+06	2.94002e+06
1345	9.523	275.225	276.232	4.31097e+06	3.69702e+06	4.29582e+06	1.7909e+06	2.52472e+06	1.70693e+06	2.74183e+06	3.05811e+06	2.67341e+06	3.05748e+06	1.55318e+06	539873	2.27421e+06	2.33758e+06	2.18488e+06
1346	7.494	275.246	276.253	208940	257013	238142	268880	78304.9	114894	119351	105948	158408	127666	535209	210474	146627	119373	158286
1347	11.264	276.209	277.216	760852	572437	468801	787355	576868	856593	293594	365968	262008	309530	380257	339142	422573	327660	453082
1348	11.997	276.209	277.216	3.50365e+06	3.72374e+06	4.20207e+06	3.03523e+06	2.68275e+06	2.78961e+06	3.02501e+06	3.15138e+06	3.34096e+06	2.58313e+06	2.01674e+06	2.4837e+06	2.81153e+06	2.93409e+06	3.16226e+06
1349	8.642	276.209	277.216	3.47588e+06	3.10847e+06	3.31778e+06	2.489e+06	1.6868e+06	1.75714e+06	1.83512e+06	2.60987e+06	3.0565e+06	2.2099e+06	1.42847e+06	2.38548e+06	1.9044e+06	2.15334e+06	1.93178e+06
1350	9.232	276.209	277.216	1.32695e+07	1.38548e+07	1.44979e+07	8.75584e+06	8.60511e+06	8.88348e+06	7.91448e+06	1.00743e+07	1.18589e+07	6.2349e+06	7.57066e+06	1.13361e+07	7.94782e+06	9.45229e+06	8.55127e+06
1351	12.069	276.209	277.216	6.0482e+06	5.95892e+06	4.88309e+06	3.77937e+06	4.19565e+06	4.68497e+06	7.23908e+06	4.51103e+06	5.06139e+06	2.78475e+06	4.31594e+06	3.18964e+06	3.30666e+06	3.94863e+06	2.37192e+06
1352	8.737	276.209	277.216	3.65325e+06	3.39398e+06	3.85247e+06	2.96038e+06	3.21487e+06	2.4613e+06	2.10547e+06	2.7693e+06	3.24201e+06	2.2099e+06	1.7441e+06	1.51918e+06	2.00564e+06	2.10877e+06	2.00412e+06
1353	11.427	276.209	277.216	1.51159e+06	1.05758e+06	1.10791e+06	3.2931e+06	893509	907886	770982	830267	985041	671741	862227	748646	739292	830558	779091
1354	9.693	276.209	277.216	3.7444e+06	3.18367e+06	2.38276e+06	2.16095e+06	2.35734e+06	2.63029e+06	2.05192e+06	2.56989e+06	2.42226e+06	2.06358e+06	1.60524e+06	2.30811e+06	2.26927e+06	2.11702e+06	2.14774e+06
1355	10.337	276.209	277.216	1.14136e+07	1.32412e+07	1.18596e+07	8.96665e+06	7.40844e+06	8.09586e+06	7.65668e+06	7.86114e+06	8.02507e+06	7.11351e+06	6.14235e+06	9.28674e+06	7.32796e+06	9.12759e+06	7.35022e+06
1356	10.544	276.209	277.216	5.73884e+06	5.08398e+06	5.84042e+06	4.0892e+06	4.29249e+06	3.77886e+06	3.17926e+06	4.05988e+06	5.13257e+06	3.37041e+06	3.61561e+06	4.77842e+06	3.44321e+06	4.00547e+06	3.11869e+06
1357	7.224	276.209	277.216	4.47122e+06	4.52345e+06	4.24182e+06	3.24895e+06	4.11484e+06	3.17704e+06	3.12692e+06	3.74606e+06	4.07577e+06	2.98358e+06	2.60463e+06	3.3222e+06	3.00345e+06	2.9122e+06	2.24364e+06
1358	8.84	276.209	277.216	4.33769e+06	3.85151e+06	3.82147e+06	2.66485e+06	3.52874e+06	2.76142e+06	2.66478e+06	3.15986e+06	3.45546e+06	2.64128e+06	5.54687e+06	3.82916e+06	2.96356e+06	3.39829e+06	2.6309e+06
1359	8.508	276.209	277.216	4.21037e+06	4.51453e+06	4.64642e+06	3.11857e+06	3.17278e+06	2.94888e+06	2.19399e+06	2.90767e+06	3.13099e+06	2.12123e+06	2.1895e+06	2.9093e+06	2.39558e+06	2.81257e+06	2.10787e+06
1360	9.01	276.209	277.216	1.47024e+07	1.64584e+07	1.44918e+07	1.05227e+07	1.16505e+07	1.09455e+07	9.86134e+06	1.21928e+07	1.26509e+07	9.37476e+06	8.60184e+06	1.2621e+07	9.59824e+06	1.10855e+07	9.27759e+06
1361	10.671	276.209	277.216	7.12501e+06	7.33685e+06	6.58409e+06	5.6269e+06	5.28926e+06	4.09505e+06	4.10342e+06	5.37286e+06	5.58033e+06	3.82339e+06	3.97892e+06	4.94955e+06	4.70641e+06	4.58805e+06	4.24856e+06
1362	9.502	276.209	277.216	4.05751e+06	3.75999e+06	4.02621e+06	2.88148e+06	2.87526e+06	2.32681e+06	2.49196e+06	2.68733e+06	2.81625e+06	1.69336e+06	1.70427e+06	2.34034e+06	2.07147e+06	2.42412e+06	1.94644e+06
1363	10.864	276.209	277.216	1.41153e+06	1.39909e+06	1.58434e+06	1.10184e+06	1.24403e+06	812236	1.03101e+06	1.04084e+06	852615	2.01887e+06	1.06171e+06	1.95284e+06	1.68194e+06	2.11187e+06	1.36848e+06
1364	8.002	276.209	277.216	4.53345e+06	4.44814e+06	4.84718e+06	3.4105e+06	3.77374e+06	3.03016e+06	3.35982e+06	3.68419e+06	1.74527e+06	2.81307e+06	2.96566e+06	2.54676e+06	2.80954e+06	4.0003e+06	3.19103e+06
1365	9.912	276.209	277.216	1.75754e+06	1.90933e+06	2.10958e+06	1.32431e+06	1.39417e+06	1.33395e+06	1.56025e+06	1.11896e+06	1.56466e+06	1.39714e+06	928593	1.09396e+06	992446	1.19989e+06	947802
1366	6.304	276.22	277.227	605279	636395	584726	409472	434858	464648	438977	440364	313304	454116	300281	304411	438661	461948	478518
1367	6.607	276.22	277.227	1.13983e+06	1.06789e+06	1.19355e+06	785959	799767	896357	771152	981626	1.02232e+06	782556	483908	950990	831044	1.0124e+06	883229
1368	6.487	276.22	277.227	1.48901e+06	1.3798e+06	1.58017e+06	975508	892659	1.07782e+06	1.17043e+06	1.19103e+06	1.25977e+06	1.05162e+06	655844	916028	1.05703e+06	894794	1.11211e+06
1369	13.085	276.245	277.253	39033.3	43084.6	45899	34567.4	35008.7	35808.4	42547.7	32437.9	35521.3	37814.9	14381.2	33429.8	28396.2	31925	37955.1
1370	4.367	277.095	278.102	1.74021e+06	1.77929e+06	1.67065e+06	2.71274e+06	2.01394e+06	3.00885e+06	4.08885e+06	2.23948e+06	2.39353e+06	1.27812e+06	466686	891554	1.03131e+06	872850	808904
1371	7.107	277.129	278.136	456718	468107	486465	432516	466854	422795	362408	435312	517559	19054.9	71593.2	92672.7	118165	51830.7	47352.4
1372	6.236	277.131	278.139	357874	285072	370418	874479	431821	537346	377994	646793	804918	54425.3	59105.8	114345	52610.8	45218.6	116750
1373	4.955	277.189	278.196	688538	519058	652410	443555	400923	333512	364311	285148	451750	1.0307e+06	274554	438559	596983	349171	670290
1374	8.785	277.202	278.209	743576	641802	707139	1.03306e+06	353544	433628	363884	399597	533464	227199	260104	305854	282667	297108	310818
1375	9.461	277.204	300.193	946541	836281	867222	721166	822205	715031	636519	622077	665780	517249	470552	643187	672943	641075	611255
1376	6.937	277.225	278.233	1.13932e+07	1.18371e+07	1.18667e+07	1.03995e+07	5.48283e+06	4.3804e+06	4.56821e+06	6.43621e+06	1.1e+07	6.34356e+06	1.20637e+07	1.54941e+07	7.17685e+06	7.19144e+06	4.86997e+06
1377	12.223	277.24	278.248	6.43652e+06	5.69272e+06	7.02625e+06	3.88368e+06	6.69629e+06	7.46072e+06	7.22258e+06	5.94515e+06	5.43598e+06	6.72963e+06	514182	4.69452e+06	6.05814e+06	6.25932e+06	5.75563e+06
1378	11.261	277.24	278.248	1.46548e+06	1.26531e+06	1.51945e+06	829319	1.09957e+06	943479	854945	1.21054e+06	1.47e+06	1.00484e+06	930151	1.15781e+06	1.19506e+06	1.05285e+06	1.09205e+06
1379	12.012	277.24	278.248	1.98548e+07	3.12821e+07	2.17923e+07	1.46747e+07	1.46273e+07	1.78571e+07	1.79094e+07	2.13576e+07	1.79834e+07	2.16945e+07	7.58243e+06	1.93638e+07	2.10596e+07	2.08156e+07	1.90971e+07
1380	10.107	277.24	278.248	9.39409e+07	1.04366e+08	9.92801e+07	6.47953e+07	7.53543e+07	7.12469e+07	6.02375e+07	7.61634e+07	7.3818e+07	6.64286e+07	4.63146e+07	7.85149e+07	6.85403e+07	7.42681e+07	6.12467e+07
1381	10.208	277.24	278.248	7.09248e+07	6.99981e+07	7.25739e+07	4.84127e+07	5.24264e+07	4.99968e+07	4.70989e+07	5.70732e+07	5.25538e+07	4.61179e+07	3.13243e+07	5.07442e+07	4.90884e+07	5.11417e+07	5.13423e+07
1382	12.112	277.24	278.248	6.16002e+06	6.57312e+06	7.02625e+06	4.75392e+06	4.48794e+06	5.42073e+06	5.16598e+06	4.49344e+06	4.92406e+06	6.86485e+06	4.24956e+06	5.07583e+06	5.7691e+06	5.64371e+06	5.94538e+06
1383	11.905	277.24	278.248	2.45208e+07	2.62227e+07	3.15706e+07	1.61942e+07	1.90752e+07	1.93266e+07	2.01349e+07	2.17155e+07	1.92023e+07	2.05438e+07	1.03175e+07	1.65649e+07	2.06268e+07	1.78799e+07	1.82591e+07
1384	10.364	277.24	278.248	5.21903e+07	5.10788e+07	5.81089e+07	3.37218e+07	3.37201e+07	3.8806e+07	3.2737e+07	3.65236e+07	3.73723e+07	3.60826e+07	2.3607e+07	3.86129e+07	3.72555e+07	4.40823e+07	3.47434e+07
1385	9.514	277.24	278.248	1.99535e+06	1.74748e+06	2.09908e+06	1.35552e+06	1.35231e+06	1.10338e+06	1.1247e+06	1.21416e+06	1.31506e+06	1.18448e+06	1.08406e+06	1.6077e+06	1.0701e+06	1.48866e+06	1.20722e+06
1386	8.618	277.24	278.248	1.10591e+07	1.08727e+07	1.19935e+07	7.72781e+06	6.97912e+06	6.73788e+06	5.42131e+06	8.33773e+06	9.01e+06	6.16859e+06	6.88896e+06	1.02211e+07	6.9415e+06	7.8662e+06	7.46491e+06
1387	9.669	277.24	278.248	6.27539e+06	5.79018e+06	6.16782e+06	3.88303e+06	4.41625e+06	4.28748e+06	3.65448e+06	4.86398e+06	4.55018e+06	3.51059e+06	3.24001e+06	4.63991e+06	3.67445e+06	3.5287e+06	3.75587e+06
1388	11.07	277.24	278.248	7.41629e+06	7.12988e+06	7.80369e+06	5.65842e+06	4.7874e+06	4.42616e+06	4.37761e+06	4.60821e+06	6.0552e+06	4.49594e+06	4.17773e+06	5.68652e+06	4.68006e+06	5.03664e+06	5.20963e+06
1389	7.873	277.24	278.248	1.97595e+06	1.10544e+06	1.42343e+06	598373	805311	746059	483175	782355	911956	616389	767392	1.15281e+06	593711	976490	490776
1390	7.781	277.241	278.248	962204	1.13508e+06	1.30709e+06	798724	737279	630392	603934	703505	957619	714117	830551	996620	759766	733744	734889
1391	8.93	277.241	278.248	3.05503e+06	2.62258e+06	3.18715e+06	1.91742e+06	2.23902e+06	1.92312e+06	1.45988e+06	2.09546e+06	2.34381e+06	2.43995e+06	2.63478e+06	3.45824e+06	2.66861e+06	3.1627e+06	2.71075e+06
1392	9.919	277.241	278.248	8.84736e+06	9.40969e+06	9.77244e+06	6.1104e+06	7.96601e+06	6.97282e+06	6.01883e+06	6.19633e+06	7.66428e+06	6.67915e+06	4.15804e+06	7.22837e+06	5.92474e+06	7.17401e+06	6.85908e+06
1393	8.42	277.241	278.248	8.31325e+06	8.60932e+06	9.48848e+06	6.34254e+06	6.93103e+06	5.6314e+06	4.73506e+06	6.61659e+06	6.45712e+06	5.18569e+06	5.64942e+06	7.43714e+06	5.25521e+06	6.03247e+06	5.4953e+06
1394	9.795	277.241	278.248	9.42692e+06	8.97317e+06	1.25621e+07	6.95401e+06	7.05309e+06	6.62993e+06	6.21679e+06	7.19173e+06	7.27176e+06	5.11901e+06	5.98648e+06	7.48142e+06	5.76908e+06	6.7008e+06	5.177e+06
1395	7.954	277.241	278.248	1.98223e+06	2.00126e+06	2.16223e+06	1.85626e+06	1.4608e+06	900419	1.06731e+06	2.01661e+06	1.51835e+06	1.05626e+06	1.02843e+06	1.89946e+06	2.2435e+06	1.32338e+06	1.46318e+06
1396	11.687	277.241	278.248	689951	788115	962946	543376	548021	473845	391721	624747	635874	689982	440533	1.06805e+06	644606	697714	685304
1397	0.944	277.874	278.881	4.37996e+06	4.22938e+06	4.82799e+06	3.60907e+06	2.76326e+06	4.34745e+06	5.37829e+06	3.67832e+06	4.13232e+06	2.76082e+06	2.85842e+06	3.16809e+06	3.3041e+06	3.96782e+06	3.04442e+06
1398	1.075	278.093	279.101	1.7644e+07	1.59457e+07	2.05036e+07	3.65237e+07	1.90947e+07	3.19014e+07	2.76852e+07	1.47577e+07	3.14456e+07	7.97634e+06	1.35136e+06	5.10668e+06	5.32127e+06	5.39037e+06	9.28845e+06
1399	2.022	278.093	279.101	6.16271e+08	3.68621e+08	4.20905e+08	1.03249e+09	4.87234e+08	4.95114e+08	1.31254e+09	8.38286e+08	4.97068e+08	2.42488e+08	1.67616e+08	1.75842e+08	1.82235e+08	1.73916e+08	1.59339e+08
1400	1.726	278.094	279.101	2.03328e+08	2.67752e+08	1.944e+08	4.12619e+08	2.1426e+08	4.01164e+08	6.21472e+08	2.70195e+08	3.23572e+08	1.72408e+08	399434	1.3214e+08	1.07716e+08	1.04283e+08	1.11225e+08
1401	4.491	278.094	279.101	107913	149750	128908	138475	162877	113010	124847	160851	124828	135418	100015	153817	83876.8	116406	112457
1402	9.011	278.105	279.113	1.00295e+06	1.14742e+06	1.18647e+06	1.06989e+06	925214	1.21592e+06	1.3112e+06	1.02726e+06	970481	1.47084e+06	737579	1.51665e+06	1.14712e+06	1.00997e+06	1.49664e+06
1403	11.72	278.117	279.124	3.8516e+06	4.06896e+06	5.49649e+06	2.8509e+06	2.5931e+06	2.49052e+06	2.05772e+06	2.26573e+06	2.34392e+06	3.3624e+06	1.37222e+06	3.58236e+06	2.27176e+06	2.78454e+06	2.52754e+06
1404	4.881	278.124	279.132	251855	243560	285272	431741	301582	386312	472992	293968	329166	172550	114600	228188	184252	92862.6	145830
1405	2.558	278.127	279.134	1.55946e+06	1.56389e+06	1.53493e+06	2.41583e+06	1.67748e+06	1.73967e+06	1.90369e+06	1.0032e+06	1.73564e+06	1.53167e+06	841456	1.10567e+06	1.06764e+06	1.04491e+06	793224
1406	4.595	278.127	279.134	7.9134e+06	8.26245e+06	9.55637e+06	7.58662e+06	8.2172e+06	8.6144e+06	8.60331e+06	8.08943e+06	7.18333e+06	1.12304e+07	7.06803e+06	1.09714e+07	8.15248e+06	7.35809e+06	9.73052e+06
1407	5.526	278.163	279.17	1.33255e+06	771641	1.07697e+06	1.17163e+06	1.43595e+06	695234	949159	737579	895743	1.84536e+06	812108	593469	1.16458e+06	937740	708059
1408	9.224	278.224	279.232	3.7176e+06	2.098e+06	3.21279e+06	5.05727e+06	1.86411e+06	2.0449e+06	2.02595e+06	2.61566e+06	3.05314e+06	1.34777e+06	943664	2.15376e+06	2.52839e+06	1.9739e+06	835318
1409	11.065	278.224	279.232	8.19258e+07	8.15005e+07	7.75911e+07	6.52971e+07	5.36271e+07	5.23052e+07	4.62509e+07	5.5666e+07	6.89963e+07	3.99848e+07	4.3141e+07	5.81803e+07	4.17615e+07	4.83467e+07	4.40649e+07
1410	11.26	278.224	279.232	4.48625e+07	4.91068e+07	4.38752e+07	3.93274e+07	3.05751e+07	3.35843e+07	2.72765e+07	3.35455e+07	3.75241e+07	2.75091e+07	2.25945e+07	3.29246e+07	2.97734e+07	3.04488e+07	2.7435e+07
1411	8.619	278.224	279.232	1.0069e+07	9.62294e+06	9.43609e+06	7.01821e+06	6.19526e+06	6.14416e+06	5.06321e+06	7.53202e+06	8.54919e+06	5.66639e+06	6.11627e+06	7.6166e+06	7.28108e+06	7.42928e+06	5.66766e+06
1412	11.475	278.225	279.232	3.308e+06	2.916e+06	2.95873e+06	2.49053e+06	2.42991e+06	2.14141e+06	2.12213e+06	2.21175e+06	2.02018e+06	1.93228e+06	1.6904e+06	2.23356e+06	2.08102e+06	1.69172e+06	1.94866e+06
1413	11.877	278.225	301.214	269631	225478	265709	322579	246392	322606	264003	302687	331774	224520	157355	211013	216071	201313	250846
1414	8.925	278.225	279.232	3.12537e+06	3.33199e+06	3.70844e+06	2.10766e+06	2.81673e+06	1.95659e+06	1.87856e+06	2.50297e+06	2.6492e+06	2.13531e+06	2.08157e+06	2.66329e+06	2.27538e+06	2.58608e+06	2.20231e+06
1415	10.878	278.225	279.232	5.5711e+07	5.22789e+07	5.5291e+07	4.14404e+07	3.96681e+07	3.93336e+07	3.0175e+07	3.63663e+07	4.81635e+07	2.88374e+07	2.78317e+07	4.25641e+07	3.01345e+07	3.41988e+07	2.90499e+07
1416	9.657	278.225	279.232	6.57638e+06	5.64421e+06	6.5716e+06	4.22149e+06	4.72925e+06	4.49414e+06	4.08823e+06	4.47754e+06	4.91964e+06	3.59292e+06	3.42429e+06	4.74593e+06	3.70518e+06	3.81946e+06	3.47642e+06
1417	7.648	278.225	279.232	682732	853034	806413	730409	2.83101e+06	1.10719e+06	701308	1.23303e+06	920177	644909	536974	593549	3.48609e+06	548406	502136
1418	9.515	278.225	279.232	2.96652e+06	2.93153e+06	3.03578e+06	2.17358e+06	2.1832e+06	1.83562e+06	1.9129e+06	2.06054e+06	2.12379e+06	1.7121e+06	1.58842e+06	2.25582e+06	1.8585e+06	2.04741e+06	1.76412e+06
1419	8.428	278.225	279.232	1.15337e+07	1.27716e+07	1.26926e+07	8.69952e+06	8.90642e+06	7.59291e+06	6.69182e+06	9.58155e+06	8.62477e+06	7.04259e+06	7.27061e+06	9.6867e+06	7.1799e+06	8.62624e+06	7.62085e+06
1420	9.808	278.225	279.232	8.77083e+06	8.9753e+06	8.78747e+06	5.60329e+06	5.19491e+06	5.89832e+06	4.91254e+06	6.20049e+06	6.51033e+06	5.29473e+06	4.83822e+06	6.38978e+06	5.32106e+06	5.57532e+06	4.84898e+06
1421	8.268	278.225	279.232	2.94032e+06	2.58386e+06	2.45979e+06	1.99979e+06	2.35094e+06	2.1916e+06	2.04963e+06	2.18939e+06	2.28895e+06	1.6898e+06	1.69024e+06	1.94428e+06	1.63428e+06	2.12332e+06	1.6123e+06
1422	10.21	278.225	279.232	3.54559e+06	3.82313e+06	3.6139e+06	2.99536e+06	2.88083e+06	2.30682e+06	2.65485e+06	2.9433e+06	3.02373e+06	1.73631e+06	1.95259e+06	2.82432e+06	2.17125e+06	2.34832e+06	2.06909e+06
1423	7.868	278.225	279.232	483040	549435	550771	468568	551428	474575	438826	658613	670311	284290	353172	417149	286758	441590	336924
1424	11.398	278.245	317.209	328143	113363	135945	232402	155469	131851	255166	177262	154233	139022	66500	64473.7	83199.1	117170	128315
1425	13.822	278.261	279.268	77074	59221.5	70295.8	36912.5	50387.5	60911.8	47884	46584.7	50926.1	54929.2	32206.5	53102.6	57088.5	45822.3	53832.9
1426	1.633	279.122	280.129	860896	865443	824813	438592	585585	501025	503932	516139	516591	2.18682e+06	1.0507e+06	885743	591680	1.19014e+06	835868
1427	6.964	279.145	280.152	348734	305449	268546	287866	119295	153122	128196	94843.9	180727	213283	133282	231219	196214	197958	147514
1428	3.904	279.151	280.158	303820	454638	367693	687578	240022	217543	138799	287537	310084	1.29742e+06	215579	489371	272765	418059	105979
1429	9.297	279.181	280.188	9.8644e+06	8.94121e+06	9.72718e+06	6.51596e+06	7.1106e+06	7.03387e+06	6.11483e+06	7.21371e+06	7.35578e+06	6.06395e+06	4.36594e+06	5.61064e+06	7.85724e+06	6.83101e+06	6.2856e+06
1430	8.355	279.181	280.188	630851	924123	1.17408e+06	730721	634647	672061	403472	718257	791424	2.67956e+06	827234	1.04873e+06	800264	625482	610498
1431	11.735	279.22	280.227	143472	144071	147840	264245	282332	255510	244471	258124	187233	48779.4	31632.8	71590.6	47053	41768.6	55891.6
1432	12.58	279.256	280.263	1.36982e+09	1.47735e+09	1.42384e+09	1.24286e+09	1.2289e+09	1.24242e+09	1.15712e+09	1.2483e+09	1.28447e+09	1.18148e+09	7.20343e+08	1.05432e+09	1.26776e+09	1.12403e+09	1.2017e+09
1433	12.718	279.256	280.263	2.33991e+08	2.65988e+08	2.55247e+08	1.97555e+08	1.97856e+08	2.26142e+08	2.10814e+08	2.09788e+08	2.18651e+08	1.8082e+08	9.96912e+07	1.72325e+08	1.78113e+08	1.98628e+08	2.18861e+08
1434	10.711	279.256	280.263	1.0161e+09	1.10881e+09	9.39713e+08	8.91744e+08	7.85619e+08	5.64432e+08	5.4252e+08	7.06694e+08	7.77921e+08	6.14357e+08	5.60445e+08	8.74336e+08	6.39827e+08	6.56542e+08	8.4845e+08
1435	10.431	279.256	280.263	5.42968e+08	5.64782e+08	4.98206e+08	3.74917e+08	3.92499e+08	3.38702e+08	3.23301e+08	4.10282e+08	4.09139e+08	3.32599e+08	3.12613e+08	4.78971e+08	3.41189e+08	4.27256e+08	3.14292e+08
1436	10.884	279.256	280.263	1.6459e+08	1.5447e+08	1.68456e+08	1.10695e+08	1.27656e+08	1.17353e+08	9.27322e+07	1.08622e+08	1.48589e+08	1.05808e+08	9.52232e+07	1.58023e+08	1.10224e+08	1.42707e+08	1.10488e+08
1437	11.642	279.256	280.263	1.56932e+08	1.67257e+08	1.61033e+08	1.00915e+08	1.24485e+08	1.1458e+08	9.30511e+07	1.17194e+08	1.31638e+08	1.12939e+08	1.02701e+08	1.42718e+08	1.12524e+08	1.26693e+08	1.10194e+08
1438	10.616	279.256	280.263	3.35383e+08	3.44742e+08	3.68018e+08	2.54609e+08	2.26393e+08	2.03698e+08	1.9053e+08	2.66665e+08	2.63865e+08	2.01503e+08	1.64264e+08	2.08048e+08	2.27199e+08	3.45189e+08	2.29267e+08
1439	10.232	279.256	280.263	3.68984e+07	4.0941e+07	4.24128e+07	2.96139e+07	3.08014e+07	2.74283e+07	2.75396e+07	3.09942e+07	3.28007e+07	2.41454e+07	2.18458e+07	3.21315e+07	2.81371e+07	2.88569e+07	2.82098e+07
1440	11.553	279.256	280.263	8.60908e+07	6.86643e+07	8.40274e+07	7.33383e+07	5.89936e+07	5.46006e+07	5.70788e+07	5.48767e+07	5.51405e+07	4.86886e+07	5.20002e+07	7.72854e+07	5.85698e+07	5.79563e+07	5.08837e+07
1441	5.949	280.106	281.113	427112	419976	414915	526400	495321	450571	447578	521155	572540	445967	181408	365443	325324	283316	317233
1442	4.105	280.142	281.15	3.84199e+06	4.23727e+06	4.91958e+06	5.44837e+06	4.04679e+06	4.17716e+06	5.79401e+06	7.18224e+06	3.52386e+06	3.82255e+06	144229	5.22706e+06	3.95791e+06	2.55106e+06	4.36433e+06
1443	4.232	280.142	281.15	9.42841e+06	1.06296e+07	1.03637e+07	1.36704e+07	1.35376e+07	9.52842e+06	2.12408e+07	1.40473e+07	1.02962e+07	6.71826e+06	1.11536e+07	1.0367e+07	9.56054e+06	8.20139e+06	9.38257e+06
1444	9.447	280.176	281.184	2.36822e+06	2.25747e+06	2.33873e+06	1.73625e+06	1.92993e+06	1.54712e+06	1.46223e+06	1.838e+06	1.75669e+06	1.13438e+06	1.38692e+06	1.80741e+06	1.2474e+06	1.6294e+06	1.31881e+06
1445	5.457	280.189	303.178	8.712e+06	9.24148e+06	8.41407e+06	1.69372e+07	6.80545e+06	6.20197e+06	5.08415e+06	4.78747e+06	8.22017e+06	6.68044e+06	6.96413e+06	6.22237e+06	4.72632e+06	7.12483e+06	7.94578e+06
1446	11.557	280.24	281.248	8.46265e+06	6.50794e+06	8.03498e+06	5.65291e+06	5.71313e+06	5.05063e+06	5.5686e+06	4.28748e+06	4.21321e+06	4.95247e+06	4.65052e+06	6.82069e+06	5.39861e+06	5.28046e+06	4.72726e+06
1447	11.641	280.24	281.248	5.14752e+06	6.01158e+06	5.20231e+06	4.12511e+06	4.18078e+06	4.03445e+06	2.83866e+06	4.5488e+06	5.09426e+06	3.78659e+06	3.66607e+06	4.72882e+06	3.56163e+06	4.15458e+06	4.04218e+06
1448	9.662	280.251	281.259	1.63412e+06	1.52816e+06	1.68768e+06	1.15816e+06	1.15546e+06	1.29569e+06	1.28178e+06	987222	1.36809e+06	1.07644e+06	714541	797500	1.12273e+06	758265	1.00111e+06
1449	1.392	281.093	282.1	926369	515423	605725	759924	598437	399289	856932	635351	691211	348127	688872	479447	905740	374609	467276
1450	4.989	281.124	282.131	1.0716e+06	993789	1.00251e+06	957737	767242	785624	685884	894380	1.05644e+06	619475	438997	593825	231045	187748	698111
1451	1.465	281.135	320.099	2.58178e+07	2.59585e+07	2.71357e+07	2.97394e+07	2.25005e+07	2.48702e+07	3.67637e+07	2.35675e+07	2.99648e+07	5.77666e+06	7.38272e+06	8.43258e+06	5.57247e+06	5.88226e+06	4.82945e+06
1452	6.022	281.16	282.168	362577	447889	437776	319387	266922	272981	265857	334953	352131	375737	199248	339283	212132	320809	308587
1453	6.38	281.16	282.168	279512	496034	409506	348948	325813	353001	324077	273594	273135	294913	220299	380332	222538	271505	338910
1454	5.878	281.161	282.168	463528	582472	747502	608352	505935	620267	635673	613675	818011	193738	208012	303633	212132	120821	127491
1455	8.848	281.199	304.188	710540	662964	674885	707168	591237	555534	489401	583019	668844	86917	417905	96714.5	332408	86978.3	323483
1456	13.307	281.271	282.279	2.69601e+08	2.4679e+08	1.80315e+08	3.50221e+08	1.07016e+08	1.9203e+08	2.04358e+08	2.05083e+08	1.58623e+08	1.47423e+08	3.77678e+08	3.75897e+08	5.01097e+08	2.23136e+08	1.27177e+08
1457	13.472	281.272	282.279	1.13003e+08	1.28117e+08	1.4621e+08	1.08225e+08	9.83212e+07	1.13197e+08	9.02345e+07	1.00138e+08	9.39484e+07	9.42605e+07	5.98179e+07	9.95602e+07	1.01467e+08	8.29126e+07	1.04748e+08
1458	1.408	281.994	283.001	1.15784e+06	1.08045e+06	1.01444e+06	1.66404e+06	1.22138e+06	1.02938e+06	1.29078e+06	1.58526e+06	1.41232e+06	271138	633828	853912	742555	583850	1.01901e+06
1459	0.94	282.005	283.012	5.34112e+06	3.83809e+06	4.93668e+06	6.85721e+06	3.79974e+06	4.15701e+06	6.72526e+06	5.40075e+06	7.06951e+06	5.31023e+06	3.83291e+06	3.53252e+06	4.03874e+06	4.41871e+06	2.99053e+06
1460	1.06	282.012	283.019	5.8456e+07	5.95539e+07	6.67949e+07	7.53237e+07	7.83404e+07	7.52237e+07	4.12915e+07	6.67432e+07	7.48333e+07	3.36e+07	2.80929e+07	5.81667e+07	4.71328e+07	4.53668e+07	6.36518e+07
1461	0.92	282.012	283.019	2.56032e+07	2.77206e+07	2.58912e+07	3.34822e+07	3.44201e+07	2.82731e+07	2.17989e+07	2.97633e+07	3.00236e+07	1.47768e+07	1.27761e+07	2.51302e+07	2.13052e+07	1.94318e+07	2.28932e+07
1462	4.081	282.119	283.126	9.10497e+06	8.56769e+06	8.5688e+06	1.29093e+07	9.09792e+06	1.33311e+07	1.85436e+07	5.26563e+06	9.09413e+06	7.07827e+06	2.69263e+06	4.91246e+06	3.47847e+06	4.54002e+06	2.97422e+06
1463	4.801	282.119	283.127	155830	238809	196002	221504	262145	420558	175067	246400	169213	345069	292708	291278	152259	90049.1	147583
1464	4.21	282.168	305.157	634859	860198	622520	1.06037e+06	852018	659845	1.10748e+06	535617	1.33673e+06	519501	924704	1.1312e+06	539045	1.03358e+06	634046
1465	4.098	282.168	305.157	514562	563117	626129	851569	560898	556642	517583	423256	413106	524570	42201.3	432790	313895	438621	634147
1466	9.371	282.219	283.227	885903	978769	812454	1.21193e+06	1.11248e+06	700642	657839	844128	641921	413686	478371	677023	654835	437874	813195
1467	9.543	282.219	283.227	840244	733551	830701	1.07986e+06	856694	955685	834189	916969	1.15754e+06	662691	396002	652193	601662	583304	661875
1468	1.726	283.067	284.074	3.41507e+06	4.41687e+06	4.12126e+06	3.48621e+06	2.88599e+06	5.74814e+06	4.6947e+06	4.01402e+06	4.33558e+06	1.84896e+06	3.30869e+06	3.45878e+06	2.46053e+06	2.09681e+06	3.7976e+06
1469	1.391	283.074	284.081	1.81449e+06	1.90029e+06	1.68554e+06	2.34951e+06	1.59481e+06	1.82839e+06	2.05698e+06	1.80631e+06	2.09683e+06	1.38485e+06	903678	1.45523e+06	1.09709e+06	1.27022e+06	1.35731e+06
1470	1.434	283.092	284.099	1.83896e+06	1.80166e+06	2.02839e+06	2.49054e+06	1.58526e+06	1.80901e+06	2.42536e+06	2.00942e+06	2.37126e+06	1.83345e+06	1.2572e+06	1.62737e+06	1.23229e+06	1.09408e+06	1.45793e+06
1471	0.892	283.105	284.112	918612	1.14327e+06	1.15132e+06	1.15315e+06	595932	515693	1.10704e+06	825123	585245	3.26966e+06	1.11666e+06	1.29244e+06	953746	1.36527e+06	361113
1472	1.017	283.153	284.16	5.97092e+06	5.9902e+06	7.08928e+06	5.88703e+06	8.35897e+06	3.21722e+06	4.5472e+06	6.94372e+06	4.09393e+06	6.87539e+06	5.15794e+06	9.69345e+06	6.16222e+06	5.66514e+06	1.0117e+07
1473	8.57	283.155	284.162	885214	939489	752281	1.4476e+06	158158	646156	354499	484890	513084	50517	509510	456063	425607	121550	466010
1474	11.023	283.251	284.258	1.4238e+06	1.50702e+06	1.43409e+06	1.77744e+06	792428	726444	703342	442565	1.18254e+06	1.01234e+06	1.24782e+06	1.35415e+06	1.14473e+06	974464	931018
1475	12.212	283.251	306.24	1.01997e+07	7.92407e+06	7.66788e+06	1.55908e+07	385732	344499	406272	442114	673269	1.00274e+07	1.87093e+07	1.81324e+07	8.53829e+06	6.33943e+06	1.17859e+07
1476	10.875	283.251	306.24	535685	471507	570439	489467	422775	474478	336229	345329	470927	419518	286882	482612	412794	514052	461850
1477	14.184	283.287	284.295	6.3418e+07	5.68434e+07	5.5338e+07	4.80017e+07	5.04626e+07	5.4642e+07	4.70391e+07	4.97226e+07	4.53054e+07	5.53622e+07	4.22353e+07	4.96893e+07	5.07048e+07	4.55876e+07	4.90759e+07
1478	13.983	283.287	284.295	1.91177e+06	1.1455e+06	1.30916e+06	1.08135e+06	986148	1.29376e+06	883121	888720	883266	2.02444e+06	1.29003e+06	1.35136e+06	1.44865e+06	1.275e+06	1.45522e+06
1479	11.609	283.324	284.331	1.54108e+06	1.14223e+06	1.09784e+06	672360	1.06798e+06	2.81054e+06	636758	555125	1.59233e+06	1.77068e+06	522673	722231	1.01403e+06	492990	998344
1480	0.987	284.111	285.119	5.67099e+06	3.68204e+06	4.4903e+06	3.29061e+06	3.10335e+06	1.29247e+06	1.43537e+06	2.04624e+06	2.93982e+06	1.41321e+07	4.5152e+06	5.35261e+06	3.18057e+06	5.36005e+06	7.59999e+06
1481	5.137	284.116	285.123	1.56979e+06	1.40973e+06	1.30779e+06	1.93466e+06	1.43014e+06	1.62271e+06	1.59794e+06	1.41464e+06	1.48447e+06	1.45599e+06	710524	1.29955e+06	1.13906e+06	1.283e+06	1.01697e+06
1482	11.891	284.162	285.169	445647	462897	538949	751830	533161	513137	471758	519629	508532	503900	292616	455743	462747	345442	467694
1483	12.311	284.235	285.242	983013	1.00587e+06	991028	784307	793517	672323	518321	755876	760136	1.14709e+06	455206	780958	629583	766733	771314
1484	8.857	284.235	285.242	874090	812310	877481	1.01461e+06	1.15017e+06	1.05356e+06	1.20185e+06	956316	1.0367e+06	588864	515082	828091	643201	520357	678983
1485	9.961	284.235	285.242	2.59367e+07	3.18609e+07	3.19122e+07	3.72444e+07	3.73987e+07	3.66411e+07	2.87164e+07	3.14034e+07	3.58818e+07	2.18792e+07	1.56318e+07	2.89158e+07	2.78376e+07	2.41082e+07	2.77708e+07
1486	10.173	284.235	285.242	2.71693e+06	2.82878e+06	3.09962e+06	3.8786e+06	3.02026e+06	3.45028e+06	2.83091e+06	3.47367e+06	4.28435e+06	2.20298e+06	1.63691e+06	2.48378e+06	2.53838e+06	2.03151e+06	2.30199e+06
1487	9.47	284.235	285.242	2.7241e+06	2.47146e+06	2.61577e+06	3.26879e+06	3.28737e+06	3.7097e+06	3.7016e+06	3.12689e+06	2.77338e+06	1.79329e+06	1.36969e+06	2.59387e+06	1.71405e+06	1.62006e+06	1.67852e+06
1488	8.5	284.246	307.235	6.09643e+06	6.49782e+06	5.26645e+06	6.12699e+06	4.63122e+06	4.50886e+06	3.98104e+06	4.36131e+06	3.99266e+06	3.36073e+06	2.49144e+06	3.66376e+06	4.23484e+06	4.31513e+06	4.09038e+06
1489	1.602	285.169	286.176	3.77164e+06	3.82193e+06	4.19261e+06	3.42401e+06	3.31812e+06	2.2636e+06	3.4489e+06	3.49253e+06	2.95166e+06	7.90972e+06	4.00868e+06	3.68205e+06	2.71637e+06	3.38804e+06	3.56107e+06
1490	2.297	285.169	286.176	4.18948e+06	4.29676e+06	4.12427e+06	3.01235e+06	2.74629e+06	3.00225e+06	2.3801e+06	2.96978e+06	2.50572e+06	9.51201e+06	4.20984e+06	4.88684e+06	3.69597e+06	3.62588e+06	4.16411e+06
1491	4.385	285.169	286.176	1.77491e+06	1.82806e+06	1.62362e+06	1.54073e+06	1.43032e+06	1.11982e+06	1.61423e+06	970053	1.29928e+06	4.30228e+06	1.40794e+06	1.72641e+06	1.28529e+06	1.67503e+06	1.75079e+06
1492	10.088	285.303	286.31	5.5405e+06	5.5409e+06	5.63886e+06	4.16724e+06	4.09426e+06	4.44942e+06	4.44974e+06	3.49422e+06	4.62606e+06	3.3959e+06	4.16424e+06	3.05994e+06	4.13938e+06	3.87176e+06	3.6767e+06
1493	11.142	285.303	286.31	1.19722e+07	1.19751e+07	1.24728e+07	8.22675e+06	7.77799e+06	9.6629e+06	1.01089e+07	7.491e+06	8.64453e+06	6.70412e+06	9.01584e+06	8.71256e+06	1.08139e+07	4.21478e+06	8.43203e+06
1494	1.381	286.11	287.117	735790	647698	847364	1.48825e+06	526079	660145	804361	716474	1.16306e+06	446258	134468	676926	421365	520680	230308
1495	4.926	286.189	287.197	92516.1	43136.5	71197.7	63007.3	19932	29929.2	59761.4	51923.3	23904.1	44211	17384.2	72254.5	57619.8	34103.6	41537.6
1496	10.781	286.204	287.211	1.2135e+06	1.07883e+06	1.21721e+06	749609	871769	742248	699329	773373	790206	1.01422e+06	321026	721328	695631	833868	898847
1497	7.805	287.147	288.154	2.80959e+06	4.27619e+06	3.4514e+06	4.23041e+06	2.25322e+06	2.48211e+06	1.62242e+06	2.08051e+06	3.43477e+06	9.29187e+06	3.25448e+06	3.81911e+06	3.1335e+06	2.05114e+06	2.03077e+06
1498	1.019	287.148	288.155	5.05985e+06	4.89163e+06	4.99455e+06	2.93398e+06	4.16383e+06	730736	902375	3.1621e+06	2.33669e+06	1.68744e+07	1.02955e+07	6.61378e+06	5.06695e+06	7.68217e+06	8.79942e+06
1499	1.386	287.148	288.155	3.36518e+06	3.85939e+06	4.13567e+06	2.4584e+06	2.46204e+06	1.41698e+06	2.69483e+06	2.27477e+06	2.03217e+06	9.6261e+06	4.82642e+06	3.72624e+06	2.61811e+06	3.76549e+06	6.42906e+06
1500	1.385	287.196	288.203	5.17163e+06	6.75342e+06	7.04639e+06	4.82667e+06	4.32052e+06	4.16724e+06	4.74781e+06	4.60905e+06	6.60258e+06	1.6721e+07	3.7535e+06	4.50295e+06	2.95827e+06	5.90127e+06	4.91293e+06
1501	10.042	287.246	288.253	1.74404e+06	1.70169e+06	1.76415e+06	1.21713e+06	2.61828e+06	1.33187e+06	928500	839297	1.17848e+06	1.50558e+06	706020	1.00268e+06	2.64604e+06	840496	1.27489e+06
1502	12.218	288.126	289.133	425478	314932	335808	864572	500519	778212	1.51106e+06	468825	366131	14464.2	19631.7	25282.7	12939.6	12720.5	14292.4
1503	1.387	288.143	311.133	933222	823275	649582	796089	1.25721e+06	415612	302408	1.10461e+06	376011	865861	714005	990345	615365	773913	743541
1504	10.185	288.218	289.225	2.75044e+06	2.53171e+06	2.98975e+06	1.91255e+06	2.12042e+06	2.1746e+06	2.31797e+06	2.28263e+06	2.289e+06	1.93486e+06	1.3033e+06	1.8213e+06	2.21205e+06	1.96304e+06	2.09545e+06
1505	6.342	288.22	289.227	516449	543045	542703	316469	450249	316050	389749	351938	432198	326901	204750	347440	367281	337331	345107
1506	12.759	288.281	289.289	195305	197813	254831	182736	124091	139382	114477	208628	190496	107149	103327	160399	126116	105485	181517
1507	1.387	289.127	290.135	810961	608245	1.07167e+06	747621	908178	417251	523363	814717	528889	1.44909e+06	1.12322e+06	740303	737560	1.7511e+06	1.11091e+06
1508	11.006	289.204	290.211	954381	567729	681363	64757.2	102910	202883	65562.6	173963	584905	796152	517314	1.25584e+06	593240	435496	1.00412e+06
1509	11.463	289.204	290.211	1.64307e+06	1.06473e+06	1.29488e+06	926789	893749	754757	786282	749903	1.35499e+06	1.1098e+06	1.01843e+06	973860	1.09543e+06	836203	815622
1510	8.347	289.204	290.211	585221	589082	476932	438518	1.10274e+06	376169	358500	454499	454117	178115	388522	1.28301e+06	227680	225234	195459
1511	9.216	289.261	290.269	6.40138e+08	6.36315e+08	6.99581e+08	7.4081e+08	2.43425e+08	2.38968e+08	2.11372e+08	3.12079e+08	5.90424e+08	3.21546e+08	7.28521e+08	8.97774e+08	3.74898e+08	3.6019e+08	3.68476e+08
1512	8.087	289.262	290.269	8.9244e+07	9.64813e+07	9.41778e+07	8.28922e+07	4.61357e+07	3.73459e+07	3.91042e+07	3.84276e+07	5.79258e+07	4.55684e+07	1.66108e+08	6.85155e+07	4.5236e+07	4.43342e+07	6.34603e+07
1513	1.021	290.061	291.069	2.58382e+07	2.38462e+07	2.9686e+07	2.22463e+07	2.15122e+07	3.05861e+07	1.99069e+07	2.44821e+07	2.9864e+07	2.70727e+07	7.70877e+06	2.15232e+07	2.50101e+07	2.80161e+07	3.13309e+07
1514	1.022	290.111	291.118	9.86901e+06	1.07773e+07	1.15444e+07	6.97415e+06	7.91382e+06	9.76678e+06	9.5101e+06	7.84177e+06	1.16663e+07	7.27392e+06	8.10417e+06	7.5607e+06	6.1466e+06	7.67249e+06	1.13848e+07
1515	1.386	290.111	291.118	9.76448e+06	1.09674e+07	1.16905e+07	1.30237e+07	1.16146e+07	1.30573e+07	1.28088e+07	1.19473e+07	1.43284e+07	6.70627e+06	6.08629e+06	7.15649e+06	7.03424e+06	6.82564e+06	9.06394e+06
1516	8.963	290.188	291.195	1.96497e+06	2.0545e+06	1.22813e+06	2.0304e+06	1.75064e+06	835798	1.45353e+06	1.6531e+06	1.69422e+06	1.02412e+06	812019	980438	888136	890347	922952
1517	7.127	290.236	291.243	1.41716e+06	1.43967e+06	1.70062e+06	1.07086e+06	1.11448e+06	1.15089e+06	1.28161e+06	1.17631e+06	1.19932e+06	1.23872e+06	754836	1.09086e+06	1.30326e+06	1.22366e+06	1.26054e+06
1518	7.427	290.236	291.243	755357	818366	846464	411607	719786	676131	584273	553481	554353	662303	351177	601901	548947	558695	546706
1519	6.672	290.236	291.243	1.40116e+07	1.39369e+07	1.37977e+07	1.06164e+07	9.97775e+06	1.02267e+07	9.62255e+06	1.11774e+07	1.35814e+07	1.0919e+07	6.1442e+06	9.89102e+06	1.14242e+07	1.09597e+07	1.08889e+07
1520	6.905	290.236	291.243	3.14135e+06	3.3139e+06	3.35825e+06	2.193e+06	2.29139e+06	2.21017e+06	2.32199e+06	2.35767e+06	2.51738e+06	2.51699e+06	1.44049e+06	2.27248e+06	2.24169e+06	2.30041e+06	2.11158e+06
1521	6.493	290.236	291.243	2.39326e+06	2.18685e+06	2.46725e+06	1.47746e+06	1.45415e+06	1.78797e+06	1.81479e+06	1.72459e+06	1.93986e+06	1.76614e+06	1.08135e+06	1.54177e+06	1.63936e+06	1.76509e+06	1.89303e+06
1522	11.353	290.261	291.268	784925	678989	761817	474779	596398	675603	729318	588713	616284	507157	382292	542793	465884	611353	488724
1523	13.539	290.261	291.268	256539	277204	250697	161696	249487	243056	229839	226094	182546	237152	131621	179069	221116	191547	181930
1524	11.591	290.261	291.268	2.27877e+06	2.28328e+06	2.41282e+06	853480	1.27841e+06	1.28988e+06	1.36557e+06	843776	1.78562e+06	2.11664e+06	1.21858e+06	1.37551e+06	2.10741e+06	1.29416e+06	1.028e+06
1525	1.388	291.096	330.06	1.88255e+07	2.19703e+07	2.60034e+07	3.07794e+07	2.75644e+07	3.58149e+07	2.23333e+07	3.25988e+07	4.03607e+07	9.72977e+06	1.0834e+07	1.43595e+07	6.94119e+06	6.36288e+06	9.81737e+06
1526	4.433	291.122	292.129	694904	680469	419143	323393	466012	361084	499561	501964	429952	1.19056e+06	591916	765140	357353	802326	750592
1527	9.252	291.219	292.227	4.0221e+06	3.39862e+06	4.00968e+06	3.06114e+06	2.73607e+06	2.16341e+06	1.87511e+06	2.65676e+06	2.9429e+06	4.42148e+06	1.8258e+06	3.22196e+06	5.78605e+06	2.32342e+06	6.51784e+06
1528	9.436	291.219	292.227	4.89194e+06	5.74214e+06	5.61791e+06	4.49407e+06	6.3945e+06	1.67447e+06	2.80591e+06	3.49417e+06	3.54672e+06	1.72811e+06	4.0751e+06	6.46172e+06	5.70957e+06	2.93834e+06	3.23066e+06
1529	11.673	291.22	292.227	4.9029e+06	4.89018e+06	5.67614e+06	3.00698e+06	4.63666e+06	4.50983e+06	2.88004e+06	2.85703e+06	4.04743e+06	3.86379e+06	1.98308e+06	2.87279e+06	3.19729e+06	4.05425e+06	4.31477e+06
1530	8.569	291.22	292.227	4.83252e+06	4.93095e+06	6.37594e+06	4.44218e+06	3.51301e+06	2.53828e+06	2.65421e+06	3.85661e+06	3.26007e+06	2.64719e+06	3.27339e+06	3.63587e+06	3.07646e+06	2.75575e+06	3.41478e+06
1531	7.759	291.22	292.227	1.33968e+07	1.2969e+07	1.40401e+07	9.44441e+06	7.33586e+06	3.59787e+06	8.94381e+06	7.73169e+06	1.27097e+07	7.43661e+06	6.41111e+06	1.03944e+07	4.97452e+06	2.77146e+06	5.21849e+06
1532	8.354	291.22	292.227	3.43731e+06	3.18009e+06	3.44833e+06	2.39321e+06	2.78634e+06	2.24774e+06	2.25585e+06	2.77532e+06	2.61511e+06	1.68396e+06	2.3124e+06	2.76917e+06	2.1354e+06	2.45411e+06	2.25827e+06
1533	9.621	291.22	292.227	1.43635e+07	1.57144e+07	1.61826e+07	1.01388e+07	9.32365e+06	9.32092e+06	7.16519e+06	1.18198e+07	1.10496e+07	6.88328e+06	5.54068e+06	6.60872e+06	6.80007e+06	6.67896e+06	5.69625e+06
1534	9.761	291.22	292.227	1.57573e+07	1.44423e+07	1.7115e+07	1.09048e+07	9.62135e+06	1.11286e+07	8.50325e+06	1.09555e+07	1.12557e+07	4.25967e+06	5.2551e+06	7.51525e+06	4.86346e+06	4.95968e+06	4.36963e+06
1535	9.065	291.22	292.227	3.16858e+06	3.62249e+06	3.64061e+06	2.25993e+06	2.38272e+06	1.75776e+06	2.55575e+06	2.77397e+06	2.73595e+06	1.09344e+06	898240	2.08649e+06	963323	704404	781681
1536	9.59	291.256	292.263	343636	336850	329032	529726	498555	445307	548389	417818	459508	203521	112331	223305	146733	108509	142446
1537	9.364	292.204	293.211	2.41003e+06	2.7882e+06	2.94593e+06	2.29198e+06	1.10036e+06	1.54009e+06	1.57456e+06	1.96826e+06	1.80746e+06	1.63671e+06	1.22313e+06	2.1107e+06	673038	1.15967e+06	1.3734e+06
1538	8.59	292.204	293.211	1.86616e+06	1.57842e+06	1.82054e+06	1.11624e+06	1.07732e+06	1.15303e+06	856979	1.26435e+06	1.36409e+06	892410	954622	1.26621e+06	1.21446e+06	1.27182e+06	963240
1539	10.13	292.204	293.211	6.26814e+06	6.47867e+06	6.78334e+06	5.44051e+06	5.52271e+06	4.7327e+06	4.02461e+06	5.28794e+06	6.10656e+06	807707	1.52216e+06	1.29132e+06	2.36383e+06	624254	513340
1540	9.927	292.204	293.211	6.70873e+06	7.32525e+06	7.38113e+06	6.51747e+06	6.60183e+06	5.10178e+06	4.36195e+06	5.20315e+06	6.6798e+06	604868	1.33212e+06	867828	1.82788e+06	833690	739590
1541	9.621	292.204	293.211	4.7258e+06	4.81202e+06	4.87677e+06	3.62318e+06	3.12651e+06	2.91132e+06	2.46866e+06	3.49969e+06	3.80385e+06	1.18138e+06	1.22239e+06	1.75878e+06	1.29413e+06	1.17917e+06	1.12299e+06
1542	9.761	292.204	293.211	7.31459e+06	6.84018e+06	7.90321e+06	5.2206e+06	4.36289e+06	5.28025e+06	4.13277e+06	5.17963e+06	5.3403e+06	1.50083e+06	2.09636e+06	2.47269e+06	2.34284e+06	1.95297e+06	1.61274e+06
1543	9.347	292.223	293.23	438022	532261	615625	542546	461261	320261	290244	418731	491958	385694	478317	477566	352009	351099	382430
1544	14.272	292.277	293.284	640513	576431	442906	387968	440858	489541	434025	471337	389885	417180	343649	437747	401905	414472	426799
1545	4.005	293.13	294.137	1.33411e+06	1.39007e+06	2.41454e+06	1.82003e+06	3.88245e+06	1.95357e+06	3.31488e+06	1.61798e+06	2.30657e+06	2.44984e+06	1.10232e+06	3.04279e+06	1.36498e+06	2.54757e+06	1.25122e+06
1546	11.543	293.145	294.152	3.85008e+06	3.65065e+06	4.01806e+06	6.60377e+06	6.10647e+06	6.11584e+06	8.26689e+06	6.50355e+06	5.693e+06	1.09132e+06	1.0587e+06	1.91516e+06	1.90848e+06	1.39072e+06	1.81184e+06
1547	9.947	293.233	294.24	9.88835e+06	1.16721e+07	1.2427e+07	7.85697e+06	1.00764e+07	6.91547e+06	8.09655e+06	7.17325e+06	8.35167e+06	6.73054e+06	5.7447e+06	9.29023e+06	8.42288e+06	8.43187e+06	6.96944e+06
1548	9.84	293.233	294.24	1.17e+07	1.11099e+07	1.19031e+07	8.06592e+06	7.59476e+06	7.39838e+06	7.13073e+06	8.66037e+06	9.60265e+06	7.50228e+06	7.28979e+06	1.01175e+07	6.04978e+06	8.22438e+06	6.78206e+06
1549	10.231	293.233	294.24	8.58222e+06	8.68886e+06	1.29015e+07	8.45898e+06	5.21993e+06	4.56274e+06	6.11596e+06	7.41611e+06	5.84155e+06	5.39842e+06	4.2669e+06	7.67462e+06	6.13125e+06	6.37091e+06	5.61695e+06
1550	9.691	293.233	294.241	3.18819e+07	2.35746e+07	3.28621e+07	1.92678e+07	1.47228e+07	2.17874e+07	1.33212e+07	1.10334e+07	2.20854e+07	1.92095e+07	2.29223e+07	2.43004e+07	1.31163e+07	2.03234e+07	2.05258e+07
1551	9.232	293.235	294.243	2.35943e+07	2.4143e+07	2.60228e+07	1.60361e+07	1.5026e+07	1.51951e+07	1.32982e+07	1.7694e+07	1.94614e+07	1.25365e+07	1.1982e+07	1.81125e+07	1.42902e+07	1.61795e+07	1.46896e+07
1552	11.079	293.235	316.225	2.05686e+06	2.04834e+06	1.92232e+06	1.59485e+06	1.53812e+06	1.53103e+06	1.59964e+06	1.54045e+06	1.77634e+06	1.63452e+06	1.03008e+06	1.47835e+06	1.8567e+06	1.65505e+06	1.85107e+06
1553	12.069	293.235	294.243	1.18358e+07	8.08249e+06	6.81083e+06	7.13495e+06	5.73933e+06	5.82782e+06	5.95576e+06	5.89808e+06	7.4866e+06	8.21784e+06	5.6527e+06	8.0449e+06	4.56991e+06	5.14328e+06	5.37443e+06
1554	11.995	293.235	294.243	2.93383e+06	4.09816e+06	4.65848e+06	3.02988e+06	3.09603e+06	3.14512e+06	3.4474e+06	3.30455e+06	3.68115e+06	2.49314e+06	1.44034e+06	2.06022e+06	3.16834e+06	3.23256e+06	2.96323e+06
1555	8.003	293.235	294.243	6.74676e+06	6.34651e+06	6.49034e+06	4.5077e+06	3.96571e+06	4.15361e+06	3.68478e+06	3.96473e+06	5.429e+06	4.37177e+06	3.81032e+06	3.97538e+06	4.12043e+06	3.38911e+06	4.17415e+06
1556	8.744	293.235	294.243	5.78672e+06	6.79505e+06	6.05067e+06	5.04549e+06	5.03826e+06	4.67989e+06	3.80861e+06	4.32079e+06	6.34296e+06	3.15769e+06	3.21041e+06	3.6874e+06	3.3983e+06	4.48659e+06	3.04331e+06
1557	10.34	293.235	316.225	7.0058e+07	7.41882e+07	8.04337e+07	5.5098e+07	4.5419e+07	5.5008e+07	4.89164e+07	5.49964e+07	5.4372e+07	4.41086e+07	3.95062e+07	5.7493e+07	4.40585e+07	5.49636e+07	4.8077e+07
1558	10.545	293.235	316.225	2.86068e+07	2.78589e+07	3.03042e+07	2.07401e+07	2.17894e+07	2.05368e+07	1.6435e+07	2.34393e+07	2.58573e+07	1.85184e+07	1.93895e+07	2.66152e+07	1.78401e+07	2.2398e+07	1.69337e+07
1559	8.647	293.235	294.243	1.00311e+07	1.0033e+07	9.31771e+06	8.04571e+06	6.36674e+06	7.49922e+06	5.74766e+06	9.16023e+06	7.67556e+06	5.68865e+06	4.61264e+06	6.71119e+06	5.26448e+06	6.24015e+06	4.95847e+06
1560	7.224	293.235	294.243	8.35976e+06	7.75622e+06	8.01637e+06	5.53169e+06	6.36352e+06	5.9497e+06	5.37535e+06	6.659e+06	7.55542e+06	5.38842e+06	4.71053e+06	6.38229e+06	4.382e+06	5.41011e+06	4.66011e+06
1561	8.507	293.235	294.243	1.447e+07	1.54485e+07	1.34641e+07	9.46678e+06	1.02056e+07	8.05009e+06	6.73541e+06	8.27888e+06	1.06263e+07	5.91738e+06	6.32277e+06	9.16771e+06	6.91367e+06	8.68316e+06	6.49888e+06
1562	11.439	293.235	294.243	1.1632e+06	963624	1.13672e+06	1.50651e+06	1.37949e+06	553481	1.16609e+06	1.1656e+06	635390	953475	874941	1.45487e+06	550754	1.65019e+06	1.5731e+06
1563	10.67	293.235	316.225	3.08714e+07	3.33994e+07	3.12397e+07	2.49032e+07	2.46257e+07	1.82795e+07	1.8015e+07	2.50361e+07	2.7196e+07	1.9233e+07	2.08206e+07	2.61779e+07	2.29605e+07	2.32992e+07	2.16381e+07
1564	9.011	293.235	294.243	2.30514e+07	2.54731e+07	2.51115e+07	1.69804e+07	1.8243e+07	1.31727e+07	1.60844e+07	1.91039e+07	1.78325e+07	1.56477e+07	1.44011e+07	1.70886e+07	1.52045e+07	1.77865e+07	1.489e+07
1565	8.243	293.235	294.243	3.65973e+06	4.99201e+06	3.47394e+06	2.69479e+06	4.65519e+06	2.19533e+06	2.03298e+06	2.31055e+06	3.22774e+06	1.07505e+06	1.6004e+06	2.01792e+06	1.97275e+06	5.61804e+06	3.03717e+06
1566	8.161	293.235	294.243	2.71043e+06	3.90202e+06	2.35088e+06	1.46539e+06	1.79828e+06	2.19533e+06	1.90416e+06	2.10481e+06	1.74485e+06	1.60344e+06	1.50932e+06	2.1649e+06	2.74306e+06	1.89137e+06	1.34472e+06
1567	8.368	293.235	294.243	2.57378e+06	2.87943e+06	2.9391e+06	2.25309e+06	1.95586e+06	1.96813e+06	1.78054e+06	2.18829e+06	2.15968e+06	1.46842e+06	1.89232e+06	2.31173e+06	1.97014e+06	2.13425e+06	1.77295e+06
1568	9.501	293.235	294.243	5.7316e+06	5.07877e+06	6.0403e+06	4.4208e+06	4.04712e+06	3.61102e+06	3.31001e+06	3.86436e+06	4.1407e+06	2.61849e+06	3.50873e+06	3.53669e+06	3.66989e+06	4.00233e+06	3.06608e+06
1569	8.839	293.235	294.243	5.80566e+06	4.48204e+06	5.48839e+06	3.15321e+06	4.65441e+06	3.20697e+06	3.1561e+06	4.37106e+06	4.89835e+06	3.4757e+06	2.60739e+06	4.60023e+06	3.56021e+06	3.7259e+06	3.5329e+06
1570	13.085	293.272	294.279	175398	180046	198913	135300	130600	129796	103791	155732	158396	128964	120280	93440.6	116869	135891	141784
1571	0.946	293.848	294.855	3.41332e+06	3.38231e+06	3.40187e+06	5.25565e+06	4.32091e+06	4.498e+06	5.38405e+06	3.1312e+06	4.39821e+06	2.81262e+06	2.44297e+06	2.3557e+06	3.39049e+06	1.85009e+06	3.26462e+06
1572	4.362	294.122	295.129	2.49832e+07	2.45497e+07	2.3724e+07	3.52318e+07	2.75117e+07	4.03004e+07	5.464e+07	3.05932e+07	3.218e+07	1.72256e+07	6.40371e+06	1.28122e+07	1.38605e+07	1.28397e+07	1.10366e+07
1573	4.596	294.158	295.165	879563	874754	1.13153e+06	724481	424232	682007	825666	678094	343846	2.26685e+06	809374	684698	773564	1.15649e+06	798276
1574	4.371	294.158	295.165	1.30042e+07	1.39091e+07	1.27209e+07	1.10003e+07	8.31143e+06	7.47289e+06	1.57915e+07	1.19595e+07	1.43734e+07	1.0835e+07	1.95833e+07	1.45401e+07	9.49877e+06	1.95612e+07	1.06861e+07
1575	4.26	294.158	295.165	4.09125e+06	3.77198e+06	4.10966e+06	3.95818e+06	3.79125e+06	2.27464e+06	1.82039e+06	3.50186e+06	3.06532e+06	3.29837e+06	878893	3.72795e+06	3.37844e+06	8.12394e+06	5.14979e+06
1576	5.983	294.204	317.193	1.69719e+06	1.96411e+06	1.65994e+06	3.22243e+06	924570	642436	605721	510677	1.53399e+06	1.06967e+06	1.37699e+06	1.37019e+06	926538	1.41962e+06	1.62645e+06
1577	9.233	294.219	295.227	6.56865e+06	7.12567e+06	7.29609e+06	4.42391e+06	4.85432e+06	4.72651e+06	4.13434e+06	5.52108e+06	5.89096e+06	3.93216e+06	3.68768e+06	5.24784e+06	4.22627e+06	4.65565e+06	4.00359e+06
1578	9.911	294.219	295.227	825166	922649	896950	570294	806329	590998	860543	478615	701146	680213	392217	676809	433112	494025	534532
1579	11.425	294.219	295.227	771166	695063	605832	495130	487418	485119	456118	438457	629907	320294	309376	354445	352677	397830	379019
1580	8.841	294.219	295.227	2.39621e+06	2.35269e+06	2.35536e+06	1.63482e+06	2.24074e+06	1.80202e+06	1.64103e+06	2.00772e+06	2.03855e+06	1.57918e+06	1.08251e+06	1.94128e+06	1.4266e+06	1.68314e+06	1.49776e+06
1581	9.011	294.22	295.227	9.11137e+06	1.07982e+07	1.00102e+07	6.86494e+06	7.19595e+06	6.66115e+06	7.26891e+06	7.73124e+06	9.32642e+06	6.16162e+06	5.72904e+06	8.50991e+06	6.7276e+06	6.92956e+06	5.89797e+06
1582	8.726	294.22	295.227	1.20005e+06	1.11607e+06	1.22331e+06	766346	918986	862200	899396	997253	991475	724445	693852	643185	748202	749681	588522
1583	9.697	294.22	295.227	1.34736e+06	1.11079e+06	1.27834e+06	700346	840548	900749	978674	801166	900917	654353	593553	699583	757700	666533	698025
1584	9.512	294.22	295.227	754036	835648	699188	598913	542340	574191	660896	586120	529177	429804	339393	492483	395370	465501	451992
1585	9.221	295.25	296.258	4.99628e+06	3.55377e+06	5.52601e+06	3.3584e+06	2.24242e+06	2.30552e+06	2.05328e+06	3.24983e+06	4.96586e+06	2.15026e+06	1.37955e+06	3.05195e+06	1.9511e+06	2.55091e+06	2.45444e+06
1586	11.066	295.251	318.24	5.79741e+08	5.90102e+08	5.90199e+08	4.85856e+08	4.35201e+08	4.35006e+08	3.89637e+08	4.52185e+08	5.13083e+08	3.45006e+08	3.83795e+08	4.41304e+08	3.29649e+08	3.96135e+08	3.62485e+08
1587	11.255	295.251	318.24	3.46224e+08	3.82087e+08	3.3776e+08	3.01107e+08	2.60799e+08	2.66821e+08	2.45743e+08	2.87408e+08	2.74509e+08	2.36195e+08	1.94934e+08	2.70728e+08	2.45465e+08	2.47674e+08	2.27873e+08
1588	10.365	295.251	318.24	1.13928e+08	1.17548e+08	1.34629e+08	7.9121e+07	7.74309e+07	9.01115e+07	8.13981e+07	8.67016e+07	8.50143e+07	7.9015e+07	5.32222e+07	8.28822e+07	8.01528e+07	1.0159e+08	7.97681e+07
1589	10.878	295.251	318.24	3.56654e+08	3.44101e+08	3.6431e+08	2.81722e+08	2.75963e+08	2.56417e+08	2.20776e+08	2.42281e+08	3.06689e+08	1.84352e+08	1.76056e+08	2.8943e+08	2.09803e+08	2.19069e+08	2.05519e+08
1590	10.208	295.251	318.24	1.49071e+08	1.50256e+08	1.55664e+08	1.10771e+08	1.18677e+08	1.0752e+08	1.0746e+08	1.29785e+08	1.1577e+08	9.97527e+07	7.12787e+07	1.09671e+08	1.08471e+08	1.07781e+08	1.15753e+08
1591	8.619	295.251	296.258	3.4223e+07	3.30675e+07	3.2569e+07	2.21579e+07	2.11856e+07	2.10635e+07	1.73565e+07	2.56254e+07	2.80642e+07	1.91006e+07	2.13845e+07	2.69283e+07	2.53493e+07	2.48493e+07	1.95979e+07
1592	10.715	295.251	318.24	1.78548e+07	1.38732e+07	1.30997e+07	1.13373e+07	1.01774e+07	8.80017e+06	1.09239e+07	8.94614e+06	9.27616e+06	1.01628e+07	7.46226e+06	1.03855e+07	1.03706e+07	1.13359e+07	9.70766e+06
1593	11.477	295.251	318.24	4.17677e+07	4.01492e+07	4.17522e+07	3.13683e+07	2.96554e+07	2.95756e+07	2.6236e+07	3.14413e+07	3.45004e+07	2.59477e+07	1.90858e+07	3.0486e+07	2.57343e+07	2.39646e+07	2.39245e+07
1594	10.508	295.251	296.258	6.97014e+06	6.08326e+06	9.56672e+06	4.90322e+06	4.56334e+06	4.97852e+06	4.08225e+06	7.19375e+06	5.31346e+06	4.37721e+06	3.35118e+06	6.48966e+06	3.35268e+06	4.09212e+06	3.91885e+06
1595	9.406	295.251	296.258	1.59216e+06	1.91793e+06	2.11257e+06	1.44521e+06	1.27317e+06	1.06229e+06	1.07618e+06	1.40052e+06	1.40266e+06	1.10214e+06	1.27143e+06	1.5883e+06	943335	1.23734e+06	1.31156e+06
1596	9.657	295.251	296.258	1.48092e+07	1.23587e+07	1.51965e+07	9.87536e+06	1.05075e+07	9.78007e+06	8.52108e+06	1.0039e+07	1.09035e+07	7.93954e+06	8.10844e+06	1.09449e+07	8.09975e+06	8.16573e+06	7.65748e+06
1597	8.427	295.251	296.258	2.44467e+07	2.56085e+07	2.90239e+07	1.9095e+07	2.08638e+07	1.66923e+07	1.4312e+07	2.00261e+07	1.94591e+07	1.63132e+07	1.72089e+07	2.23501e+07	1.68422e+07	1.95656e+07	1.67071e+07
1598	8.926	295.251	296.258	9.4523e+06	8.23467e+06	9.29326e+06	6.02887e+06	6.44022e+06	5.01218e+06	4.6551e+06	6.19986e+06	6.61622e+06	5.49954e+06	4.96919e+06	7.47048e+06	5.63056e+06	5.94468e+06	5.5856e+06
1599	9.793	295.251	296.258	1.68381e+07	1.77417e+07	2.44652e+07	1.19313e+07	1.15316e+07	1.13947e+07	1.06778e+07	1.33374e+07	1.3383e+07	9.32236e+06	1.02141e+07	1.37624e+07	1.01292e+07	1.16584e+07	1.0754e+07
1600	8.265	295.251	296.258	6.87e+06	7.11341e+06	6.12205e+06	4.71371e+06	4.94858e+06	4.55239e+06	4.84291e+06	4.77346e+06	5.65129e+06	3.64476e+06	3.47565e+06	4.95176e+06	3.80753e+06	4.97318e+06	4.24652e+06
1601	9.515	295.251	296.258	5.99294e+06	5.88002e+06	6.88645e+06	3.938e+06	3.50479e+06	3.62641e+06	3.27049e+06	4.26109e+06	4.14415e+06	3.42362e+06	3.21823e+06	4.78765e+06	3.48639e+06	4.41929e+06	3.42706e+06
1602	7.781	295.251	296.258	495002	743836	857882	2.98328e+06	520659	566211	502045	614371	1.02802e+06	2.81226e+06	2.97407e+06	968608	498398	526511	497273
1603	10.897	295.287	296.294	2.56752e+06	2.97277e+06	3.30395e+06	6.15949e+06	4.33527e+06	4.10453e+06	4.03851e+06	3.6548e+06	6.92413e+06	753280	1.05625e+06	1.35439e+06	920487	1.52278e+06	1.28533e+06
1604	15.437	295.287	296.295	1.40483e+06	1.74399e+06	1.72603e+06	812490	1.18472e+06	1.36084e+06	1.36051e+06	1.11124e+06	1.5255e+06	1.07519e+06	689956	1.1535e+06	1.11578e+06	1.18544e+06	949345
1605	13.822	295.288	296.295	1.49857e+06	1.14429e+06	1.24588e+06	770952	894416	992154	871498	848051	907617	1.04834e+06	643552	890726	1.07284e+06	954071	909878
1606	13.945	295.288	296.295	65603.7	42054.2	51515.1	29190.2	38722.3	43314.5	33968.3	37600	46692.3	37998.6	14507.1	24681.6	26511.1	22886.5	26224.1
1607	7.768	296.116	297.123	610366	583180	816917	1.56664e+06	485182	1.34884e+06	956892	947669	1.27454e+06	177957	33154.3	37575.1	41827.1	31167.6	30920.4
1608	4.815	296.119	297.127	302068	327673	334680	604771	436689	348296	434171	367753	362976	348443	209824	281744	285117	345634	250228
1609	8.865	296.162	319.152	240075	28491.2	180454	58766.5	204254	487594	68685.1	176838	348686	412437	52625	187287	201779	298934	138504
1610	8.684	296.246	319.236	684585	630366	641903	355996	484693	514604	448227	533254	386034	465463	302651	418210	463630	482300	442044
1611	15.545	296.272	297.279	9.9922e+06	1.22525e+07	1.23659e+07	2.09131e+07	1.63031e+07	9.17734e+06	1.08508e+07	1.40249e+07	1.6744e+07	8.56604e+06	7.41651e+06	1.3383e+07	1.06566e+07	1.04112e+07	9.65183e+06
1612	13.171	296.282	297.29	2.91909e+06	3.25011e+06	3.30847e+06	3.33258e+06	3.04096e+06	3.19056e+06	3.04762e+06	3.11178e+06	3.24186e+06	2.88446e+06	2.36295e+06	2.7639e+06	2.98069e+06	3.09227e+06	2.80098e+06
1613	1.383	297.089	298.096	8.65345e+06	8.74916e+06	1.00128e+07	1.39081e+07	9.82193e+06	1.00387e+07	1.30421e+07	1.20945e+07	1.34406e+07	4.89917e+06	4.82319e+06	6.49217e+06	6.05279e+06	5.86374e+06	6.72105e+06
1614	3.74	297.089	298.097	3.23659e+09	2.84053e+09	2.82341e+09	5.14231e+09	3.17965e+09	3.88418e+09	3.69293e+09	3.50538e+09	4.14842e+09	1.3808e+09	1.62114e+09	2.02698e+09	2.09326e+09	1.85375e+09	2.36654e+09
1615	1.474	297.109	320.099	2.58178e+07	2.59585e+07	2.71357e+07	2.97394e+07	2.25005e+07	2.48702e+07	3.67637e+07	2.35675e+07	2.99648e+07	5.77666e+06	7.38272e+06	8.43258e+06	5.57247e+06	5.88226e+06	4.82945e+06
1616	6.837	297.224	298.231	356884	391558	367003	1.05015e+06	163303	217564	242849	253741	224126	18540.4	27112.4	19286.1	19495.5	18610.5	19139
1617	9.421	297.23	320.22	1.05679e+06	1.10286e+06	1.18823e+06	707057	748984	758276	676046	845041	756494	714918	482888	755188	688593	786439	688383
1618	10.431	297.266	320.256	8.57245e+08	8.8254e+08	8.04726e+08	6.52753e+08	6.91271e+08	6.07595e+08	5.93697e+08	7.19294e+08	7.19651e+08	5.88978e+08	5.62481e+08	7.81136e+08	6.05325e+08	7.44174e+08	5.6721e+08
1619	11.643	297.267	320.256	3.91984e+08	3.83781e+08	4.22878e+08	2.5662e+08	2.91233e+08	3.31265e+08	2.79727e+08	3.3162e+08	3.70621e+08	2.96745e+08	2.48602e+08	3.23222e+08	2.8562e+08	3.32898e+08	3.05711e+08
1620	10.615	297.267	298.274	330263	452442	459287	354690	443480	337246	336223	438669	386773	314543	284719	418565	848680	323315	382235
1621	11.822	297.267	298.274	986569	742600	960989	783132	807354	656530	573697	678370	823360	484853	500321	714282	636679	814619	714055
1622	11.554	297.267	320.256	3.40602e+08	3.15976e+08	3.25718e+08	3.01158e+08	3.12662e+08	2.38331e+08	2.57425e+08	2.43409e+08	2.24049e+08	2.03633e+08	2.43156e+08	3.47292e+08	2.50434e+08	2.35281e+08	2.1097e+08
1623	11.451	297.267	320.256	7.52033e+07	7.40412e+07	8.52446e+07	5.65217e+07	6.36899e+07	6.71165e+07	6.06157e+07	5.54128e+07	6.53025e+07	6.319e+07	2.84412e+07	5.55002e+07	5.39246e+07	5.09169e+07	6.38876e+07
1624	12.46	297.267	320.256	3.93712e+06	3.68043e+06	3.85012e+06	2.80571e+06	3.38403e+06	3.34539e+06	3.48236e+06	3.13837e+06	2.66489e+06	3.02235e+06	1.80383e+06	2.60253e+06	2.79035e+06	3.0711e+06	2.82759e+06
1625	9.319	297.267	298.274	1.12554e+06	1.12766e+06	1.2764e+06	933904	938190	729221	769864	932938	1.03092e+06	664862	773816	866206	789693	775889	897557
1626	9.681	297.267	298.274	2.45248e+07	2.06272e+07	2.31419e+07	1.45074e+07	1.63845e+07	1.59895e+07	1.39571e+07	1.7371e+07	1.56859e+07	1.37286e+07	1.27839e+07	1.73716e+07	1.48322e+07	1.34656e+07	1.37074e+07
1627	11.144	297.267	320.256	8.85441e+06	8.55544e+06	1.00114e+07	7.09034e+06	6.06858e+06	5.24329e+06	6.16951e+06	8.88569e+06	7.20587e+06	5.1164e+06	4.78493e+06	8.37576e+06	6.42346e+06	5.98571e+06	7.59863e+06
1628	9.503	297.267	298.274	2.03172e+07	1.98476e+07	2.15589e+07	1.3946e+07	1.39889e+07	1.22004e+07	1.16744e+07	1.42533e+07	1.36696e+07	1.19614e+07	1.22717e+07	1.66806e+07	1.22505e+07	1.60347e+07	1.28228e+07
1629	15.82	297.267	320.256	1.15764e+06	1.07063e+06	1.0925e+06	968390	1.39497e+06	1.27777e+06	783072	584918	927550	861126	1.1441e+06	1.4192e+06	1.76836e+06	975436	1.19001e+06
1630	10.265	297.267	298.274	2.19587e+06	3.64104e+06	3.75584e+06	1.48016e+06	1.38824e+06	1.54764e+06	1.58779e+06	2.68455e+06	1.48195e+06	3.12107e+06	1.15913e+06	1.70192e+06	3.10072e+06	1.28542e+06	1.51741e+06
1631	14.996	297.303	298.31	568713	485723	515897	614175	613615	740092	195174	471888	564399	482809	307165	316583	465146	453532	385712
1632	14.698	297.303	298.31	233094	133326	168192	77372.7	109021	133761	93536.5	88127.8	101691	133214	77484.1	87997.6	94884.8	87683	94303.8
1633	11.16	297.339	298.347	437972	444366	522648	504594	490611	323997	295929	1.01109e+06	344899	433443	315544	199342	265054	304504	444798
1634	0.952	297.978	298.986	2.51738e+06	1.77399e+06	2.38904e+06	4.44201e+06	1.75268e+06	2.11446e+06	2.11304e+06	1.50067e+06	2.53938e+06	1.43726e+06	1.25017e+06	1.47815e+06	1.57669e+06	1.09859e+06	1.02837e+06
1635	1.029	297.985	298.993	2.12484e+07	2.14937e+07	2.60281e+07	4.25252e+07	3.09237e+07	3.22156e+07	1.57923e+07	2.60315e+07	3.44653e+07	1.06985e+07	1.26565e+07	1.76464e+07	1.47957e+07	2.00844e+07	2.48004e+07
1636	0.931	297.986	336.949	3.71167e+07	3.39847e+07	4.29115e+07	8.53766e+07	5.48087e+07	5.0813e+07	2.71184e+07	4.94747e+07	5.92539e+07	1.60425e+07	1.58297e+07	2.63757e+07	2.45714e+07	1.97831e+07	2.96547e+07
1637	1.075	298.006	299.014	2.0012e+07	1.65115e+07	2.16392e+07	1.73368e+07	1.79646e+07	6.90278e+06	2.04542e+07	1.58204e+07	1.90625e+07	1.43996e+07	1.30974e+07	2.08254e+07	1.87346e+07	2.03825e+07	2.39037e+07
1638	0.91	298.006	299.014	3.4075e+06	3.97088e+06	4.41705e+06	2.82095e+06	3.59562e+06	4.7869e+06	5.24937e+06	3.01621e+06	3.34203e+06	2.93664e+06	3.94175e+06	6.82618e+06	3.74159e+06	3.79995e+06	3.01563e+06
1639	3.956	298.073	321.063	3.97942e+06	3.39143e+06	3.76649e+06	6.99524e+06	4.17008e+06	5.95125e+06	4.8612e+06	5.19271e+06	4.3693e+06	1.36761e+06	2.68217e+06	3.20195e+06	2.77266e+06	2.03322e+06	2.98496e+06
1640	7.952	298.175	299.183	1.74563e+06	1.37558e+06	1.29218e+06	3.08082e+06	1.19619e+06	1.0398e+06	4.72824e+06	1.19205e+06	893723	543762	424300	793629	949924	631482	496054
1641	10.5	298.251	299.258	4.51672e+06	4.60882e+06	5.2099e+06	5.62125e+06	6.50023e+06	6.97994e+06	4.19858e+06	5.50551e+06	7.2012e+06	3.25079e+06	2.12247e+06	4.01299e+06	4.01882e+06	3.3948e+06	3.56189e+06
1642	10.006	298.251	299.258	907280	1.11905e+06	986031	1.31198e+06	1.51644e+06	1.5991e+06	1.62602e+06	1.40224e+06	1.26165e+06	510474	263119	628937	363044	464054	449121
1643	11.452	298.251	299.258	2.412e+06	2.13783e+06	2.61873e+06	1.85066e+06	1.68978e+06	1.9777e+06	1.89459e+06	1.6703e+06	1.9598e+06	1.77485e+06	1.00341e+06	1.6381e+06	1.71761e+06	1.72537e+06	1.80412e+06
1644	9.682	298.251	299.258	1.66418e+06	1.36278e+06	1.61217e+06	984169	1.19112e+06	1.3053e+06	1.0508e+06	1.20391e+06	1.07595e+06	1.05365e+06	877658	1.14926e+06	1.02951e+06	878196	883767
1645	9.505	298.251	299.258	943609	943926	1.08166e+06	690384	787019	601445	631722	715652	689820	596137	599128	856952	602901	807940	667963
1646	11.638	298.252	299.259	1.81157e+06	1.96436e+06	1.83193e+06	951073	1.55954e+06	1.24534e+06	1.05689e+06	1.28948e+06	1.47867e+06	1.2549e+06	1.13513e+06	1.4787e+06	1.18314e+06	1.40547e+06	1.26261e+06
1647	13.798	298.266	299.273	71898.7	60926.4	62802.2	39764.6	98130.8	112447	90330.5	41339.3	98823.2	64540.1	29028.5	37795.5	96005.3	48439.3	103223
1648	11.829	298.27	299.277	1.45296e+07	1.64927e+07	1.49909e+07	163571	1.20803e+07	130611	8.37158e+06	166097	1.38787e+07	109892	115791	1.32496e+07	117788	191807	159766
1649	10.438	298.298	299.305	470187	502001	434053	1.09202e+06	606984	663194	610319	768518	1.05913e+06	109170	113219	151548	116838	130981	127548
1650	4.294	299.185	300.192	1.02877e+07	1.11484e+07	1.18757e+07	8.38851e+06	8.60978e+06	6.04291e+06	8.8736e+06	8.20615e+06	6.99372e+06	2.71444e+07	9.18585e+06	1.22376e+07	8.89929e+06	1.13376e+07	1.30393e+07
1651	10.95	299.282	300.29	345075	570713	577126	660748	296605	448812	186821	119773	288310	178738	241024	369343	97021	310648	522304
1652	9.214	299.282	300.29	6.52472e+06	6.07419e+06	7.13911e+06	5.69042e+06	3.0877e+06	3.28857e+06	3.16516e+06	2.05354e+06	4.92018e+06	3.38642e+06	9.47876e+06	5.03384e+06	3.30143e+06	2.95725e+06	4.08889e+06
1653	11.156	299.282	322.271	2.65331e+07	2.66031e+07	2.97319e+07	2.01148e+07	2.07347e+07	1.9878e+07	2.14544e+07	1.97767e+07	2.38901e+07	1.7368e+07	1.43372e+07	2.10429e+07	2.16651e+07	1.98713e+07	2.1351e+07
1654	9.378	299.282	300.29	591764	563563	581083	749986	400862	248702	307144	408615	502971	291895	502505	355203	246934	375614	340363
1655	1.393	300.143	301.151	1.07761e+06	998060	1.35622e+06	1.12005e+06	761764	625511	895664	806642	972781	1.83264e+06	884407	1.06735e+06	867156	968555	1.03752e+06
1656	13.432	300.282	301.289	299739	310877	377417	213797	219154	217039	221930	256853	244246	203074	225164	320997	239821	241088	217401
1657	12.338	300.282	301.289	4.73909e+06	4.19484e+06	4.72224e+06	3.29786e+06	3.34647e+06	2.99828e+06	3.13615e+06	3.92032e+06	3.54232e+06	2.89284e+06	2.61927e+06	3.94047e+06	3.52416e+06	3.81123e+06	2.83424e+06
1658	12.51	300.282	301.289	5.70071e+06	5.33477e+06	5.09879e+06	4.01288e+06	4.11907e+06	3.67814e+06	3.28954e+06	4.32451e+06	4.66618e+06	3.01223e+06	3.7146e+06	4.27394e+06	3.54144e+06	4.12478e+06	3.2204e+06
1659	14.447	300.282	301.289	478279	488932	400463	299197	347335	396452	330103	324183	315452	401137	270234	345167	413108	339035	325509
1660	1.208	300.947	301.954	569285	470293	328689	698013	556002	727275	619883	533043	648446	471734	227945	490495	344500	483867	330302
1661	4.586	301.109	302.117	258367	280189	326757	422504	315507	356321	305907	297069	348737	178787	181177	299905	178604	212578	190937
1662	5.138	301.143	302.15	1.7577e+06	1.65509e+06	1.59066e+06	2.56036e+06	1.66944e+06	2.12043e+06	2.20997e+06	1.62009e+06	1.7198e+06	1.88331e+06	671822	1.50987e+06	1.13047e+06	1.32012e+06	934961
1663	8.735	301.183	302.19	459901	478985	662570	755514	704977	802599	737111	746229	1.20098e+06	319971	133582	230644	239938	379281	323862
1664	8.654	301.238	302.245	449086	547093	511063	575373	209266	117531	385572	166582	611273	342328	1.06663e+06	1.20236e+06	296054	539585	493148
1665	11.859	301.238	302.245	3.03261e+06	3.07645e+06	3.70731e+06	2.97144e+06	2.33095e+06	1.946e+06	1.77652e+06	2.38172e+06	2.80012e+06	1.71565e+06	2.27717e+06	2.8706e+06	1.96879e+06	2.41144e+06	1.89368e+06
1666	8.883	301.238	302.245	577081	569995	695689	779595	264015	123629	229937	307974	618856	456257	1.38192e+06	1.63157e+06	393546	610994	608883
1667	12.068	301.238	302.245	1.07343e+06	1.06189e+06	1.1116e+06	713427	814529	943981	923902	984847	1.00484e+06	542992	272771	376029	568893	617364	276517
1668	10.88	301.259	302.267	478913	510721	562135	242561	349009	282256	2.5162e+06	315268	554615	282238	285760	289192	307839	316602	356514
1669	11.376	301.262	324.251	976449	821437	714506	898059	478709	1.27761e+06	413155	364485	662121	660375	833904	868040	600606	654234	477858
1670	10.161	301.298	302.305	4.47196e+08	4.29662e+08	4.77242e+08	4.37441e+08	2.765e+08	2.4798e+08	3.09078e+08	2.38556e+08	3.44089e+08	2.44285e+08	5.66607e+08	3.94105e+08	3.0001e+08	2.14715e+08	2.85884e+08
1671	1.488	301.999	303.006	291169	264054	278352	160743	207751	158807	149982	253359	162399	207454	347689	228548	236551	279689	391462
1672	7.188	302.038	303.045	690541	537163	630889	597067	655496	593222	711438	647248	730963	695911	391553	577403	615869	612561	592342
1673	4.991	302.134	303.141	992112	1.10364e+06	627148	1.63532e+06	762906	670693	608930	315475	755810	787157	563538	826773	458033	604773	869417
1674	4.981	302.148	325.137	239432	192106	219607	303762	223428	297705	337064	649136	280739	183896	77507.3	168220	159552	109427	149277
1675	10.145	302.199	303.206	1.56087e+06	1.55274e+06	1.52791e+06	1.2635e+06	1.49025e+06	816892	1.50751e+06	1.16564e+06	1.35199e+06	982514	690385	820843	1.09893e+06	975450	935243
1676	15.436	302.297	303.304	7.27388e+06	9.06176e+06	8.37256e+06	5.19381e+06	6.4268e+06	6.81541e+06	7.45821e+06	7.01724e+06	7.31506e+06	4.89381e+06	4.19562e+06	5.65037e+06	6.81852e+06	6.85701e+06	6.76669e+06
1677	1.49	303.04	304.048	510511	519867	444516	420199	407725	394863	457018	399771	469671	392355	251921	539510	257717	283305	355755
1678	3.797	303.097	304.104	1.88083e+06	1.76127e+06	1.76305e+06	1.54949e+06	1.8724e+06	1.14338e+06	1.98893e+06	789944	799949	830665	703776	883100	1.3438e+06	1.07467e+06	983661
1679	1.385	303.154	304.161	1.20116e+06	1.21191e+06	1.55174e+06	1.49505e+06	880525	1.01606e+06	1.09181e+06	1.16268e+06	1.32233e+06	1.1791e+06	713467	930359	721573	1.09984e+06	1.43704e+06
1680	1.614	303.154	304.161	4.37033e+06	4.06926e+06	4.9237e+06	5.092e+06	5.04364e+06	3.54407e+06	3.41214e+06	5.14379e+06	4.21502e+06	5.28284e+06	4.0174e+06	3.78067e+06	3.43136e+06	4.6342e+06	3.89114e+06
1681	5.037	303.158	304.166	989280	793789	983104	676119	647663	496033	646849	626085	706212	2.80621e+06	1.02031e+06	1.10132e+06	859354	1.16059e+06	1.02492e+06
1682	10.144	303.183	304.19	2.71956e+06	2.6616e+06	2.34184e+06	1.55684e+06	2.14132e+06	1.85221e+06	1.83935e+06	2.29991e+06	2.20847e+06	1.91762e+06	1.11385e+06	1.40149e+06	1.77587e+06	1.6915e+06	1.78662e+06
1683	11.474	303.217	304.225	5.27419e+06	3.70883e+06	4.02248e+06	1.21226e+07	50915.7	42570	44436.4	62864.8	150539	6.25681e+06	1.22806e+07	1.37652e+07	5.64065e+06	3.72999e+06	1.02976e+07
1684	9.744	303.223	304.23	384120	356795	474128	418635	539447	657766	307417	450021	419256	309315	143926	286552	361900	245660	382918
1685	10.72	303.275	304.282	3.21836e+06	3.75684e+06	3.04121e+06	2.54634e+06	2.79102e+06	2.46023e+06	2.5162e+06	2.51958e+06	3.91429e+06	1.9846e+06	2.4154e+06	3.1422e+06	2.23719e+06	2.41625e+06	2.78844e+06
1686	10.432	303.275	304.283	1.59049e+06	1.68534e+06	1.55559e+06	1.1333e+06	1.16321e+06	1.00797e+06	1.03144e+06	1.16206e+06	1.29356e+06	1.05547e+06	926371	1.2572e+06	1.04934e+06	1.40865e+06	951934
1687	11.645	303.275	304.283	462245	650802	614365	349555	376085	407127	390861	521999	570466	447061	642179	429060	328861	356952	453478
1688	8.645	303.277	304.284	2.50787e+06	2.26078e+06	2.22194e+06	2.40926e+06	1.02167e+06	1.10148e+06	956188	1.08675e+06	1.3806e+06	1.11306e+06	4.40247e+06	1.66266e+06	1.29355e+06	1.14304e+06	1.48979e+06
1689	1.496	303.931	304.938	290856	389137	265490	167517	290818	321287	254954	368798	323338	282911	452964	381115	394472	418144	373202
1690	4.092	304.101	305.108	3.09426e+06	2.89718e+06	2.92776e+06	2.54346e+06	2.86655e+06	4.02584e+06	5.43832e+06	1.7368e+06	2.8972e+06	2.59239e+06	955586	1.74134e+06	2.01262e+06	1.75142e+06	1.55677e+06
1691	3.845	304.101	305.108	1.88083e+06	1.76127e+06	1.76305e+06	1.54949e+06	1.8724e+06	884455	1.98893e+06	673632	676969	830665	592365	987986	1.3438e+06	413524	983661
1692	1.021	304.138	305.145	3.38476e+06	4.46663e+06	5.01306e+06	3.22225e+06	4.81527e+06	5.53971e+06	5.03784e+06	4.17901e+06	4.74249e+06	4.24837e+06	3.37943e+06	4.1373e+06	4.69485e+06	3.51663e+06	3.88338e+06
1693	8.027	304.251	305.258	736542	584413	656345	414776	537044	485094	463493	552429	365734	435941	294044	480130	470542	498059	572596
1694	7.492	304.251	305.259	466039	459709	431529	325917	287189	353336	336410	359019	365412	423456	187125	354520	343808	403403	334552
1695	7.732	304.251	305.259	3.11112e+06	3.13329e+06	3.0485e+06	2.05073e+06	2.10812e+06	2.04063e+06	2.16601e+06	2.00601e+06	2.27728e+06	1.99485e+06	1.22025e+06	2.15327e+06	2.45937e+06	2.26267e+06	2.25367e+06
1696	7.323	304.251	305.259	2.78833e+06	2.78509e+06	2.9575e+06	2.14032e+06	2.35144e+06	2.11322e+06	2.41838e+06	2.00749e+06	2.24214e+06	2.28491e+06	1.25745e+06	2.06732e+06	2.34579e+06	1.85309e+06	2.37369e+06
1697	5.927	305.036	306.043	271595	286845	287350	714342	395063	524086	800167	584085	637021	17316.4	16255.2	20364.7	19595.3	19096.7	20272.5
1698	1.494	305.052	306.06	1.47039e+06	1.42621e+06	1.49214e+06	974371	1.0911e+06	1.67718e+06	1.16863e+06	1.15111e+06	1.46557e+06	1.72219e+06	1.36631e+06	1.78067e+06	1.72492e+06	1.9554e+06	1.47589e+06
1699	1.504	305.135	306.142	1.85479e+06	2.15293e+06	2.09657e+06	2.20779e+06	1.93234e+06	1.44237e+06	1.75643e+06	2.26774e+06	1.41797e+06	1.87793e+06	2.01306e+06	2.26987e+06	1.44358e+06	1.74541e+06	1.92051e+06
1700	8.083	305.197	306.204	1.60014e+06	1.48117e+06	1.65915e+06	1.07364e+06	1.54007e+06	1.47382e+06	1.05019e+06	1.43634e+06	1.72445e+06	547536	286423	381045	1.05745e+06	484775	397365
1701	8.344	305.197	306.204	587163	612246	610550	467010	272467	240828	381472	398602	313572	925274	167356	170370	242304	600378	267601
1702	9.909	305.199	306.206	509729	639843	486516	545924	413227	719132	645063	365611	847902	123523	84149.4	103911	42662.4	63920	54150.8
1703	12.047	305.233	306.24	4.37005e+06	3.75733e+06	2.63219e+06	1.49236e+07	62778.4	123163	134584	121015	82499.7	1.73926e+07	2.71859e+07	3.07204e+07	1.50272e+07	1.21376e+07	2.3756e+07
1704	11.013	305.233	306.24	1.97478e+06	2.0608e+06	2.30376e+06	1.7941e+06	1.49361e+06	1.50167e+06	1.64579e+06	1.35243e+06	1.51113e+06	1.64204e+06	1.61573e+06	1.68287e+06	1.44596e+06	1.60774e+06	1.7254e+06
1705	11.88	305.233	306.24	115423	77675	95156.5	250302	37410.6	34251.1	134584	43449.8	43356.2	305701	838594	654023	281188	176415	528167
1706	12.218	305.233	306.24	1.01997e+07	7.92407e+06	7.66788e+06	1.55908e+07	385732	344499	406272	442114	673269	1.00274e+07	1.87093e+07	1.81324e+07	8.53829e+06	6.33943e+06	1.17859e+07
1707	9.893	305.233	306.24	404598	666681	664826	502753	318893	454400	317422	399483	335791	325820	354965	557184	371389	477098	364201
1708	6.939	305.257	306.264	1.54161e+07	1.64002e+07	1.69091e+07	1.53764e+07	8.33756e+06	6.75091e+06	7.05631e+06	7.37549e+06	1.1001e+07	8.5435e+06	2.65187e+07	1.22563e+07	9.57613e+06	8.10007e+06	9.81274e+06
1709	8.13	305.257	306.264	1.46019e+07	1.46556e+07	1.54817e+07	1.47068e+07	6.36161e+06	6.28146e+06	5.99197e+06	8.5043e+06	1.23907e+07	7.29206e+06	1.76451e+07	2.02802e+07	8.2264e+06	9.20738e+06	6.98321e+06
1710	12.994	305.272	306.279	472249	492705	438182	307964	290545	335179	356799	394169	288642	340875	206648	252768	290947	289836	364348
1711	12.883	305.272	306.279	315361	359443	433208	224603	246102	285873	275213	293781	619641	237549	127773	224900	235688	600338	256240
1712	11.479	306.231	307.238	1.06308e+06	1.10953e+06	956866	816687	910632	830443	769301	746856	873829	44585.2	641330	1.11649e+06	785598	755710	760916
1713	11.906	306.256	307.263	592945	634168	682915	465683	1.20288e+06	409446	415607	501469	538695	555584	456593	929748	649687	639536	668294
1714	12.303	306.256	307.263	223479	180904	186288	201682	144875	144269	159810	181340	118233	145067	124498	120932	153060	141308	137144
1715	12.768	306.292	307.299	609520	704180	728689	598009	739134	424248	690733	630979	706321	299547	543913	462183	408007	369314	499324
1716	13.11	306.292	307.299	137799	158267	165396	138009	104546	89673.6	88211.5	114763	123316	75633.7	74410.5	126026	82548.3	85386.1	73032.4
1717	12.842	306.292	307.299	365347	503488	557137	310940	232881	308510	690733	342107	319896	193729	228112	362174	221684	217233	213401
1718	11.901	307.16	308.168	331483	347879	430694	584920	445956	564393	911169	661726	582551	94170.3	77313.6	150305	149226	89469.6	149428
1719	7.818	307.213	308.22	1.40134e+06	1.3208e+06	1.39304e+06	2.90468e+06	5.33402e+06	840561	1.69623e+06	1.84158e+06	1.34409e+06	633994	888018	1.2327e+06	409712	2.70624e+06	2.15286e+06
1720	9.159	307.214	308.222	2.53656e+06	2.44016e+06	1.4987e+06	965071	1.52564e+06	1.59968e+06	1.62891e+06	1.73832e+06	2.09043e+06	1.4785e+06	128091	1.25013e+06	1.26815e+06	1.01149e+06	865250
1721	8.591	307.215	308.222	2.81984e+06	2.53509e+06	1.91684e+06	1.91268e+06	1.68963e+06	1.90134e+06	1.17936e+06	2.00422e+06	2.23984e+06	859257	1.50972e+06	1.44133e+06	1.3674e+06	1.13757e+06	903959
1722	7.41	307.215	308.222	1.40165e+06	2.0732e+06	1.50031e+06	1.46776e+06	848788	1.56168e+06	546149	1.35121e+06	1.55591e+06	1.49212e+06	779056	1.39685e+06	766181	955559	868439
1723	8.785	307.215	308.222	3.87644e+06	3.51908e+06	3.88741e+06	2.2372e+06	3.25406e+06	2.52873e+06	2.7103e+06	2.71185e+06	3.06798e+06	2.36979e+06	1.98232e+06	2.48424e+06	2.22174e+06	2.68144e+06	2.29093e+06
1724	9.838	307.215	308.222	673196	849029	834019	2.12369e+06	496410	499008	482204	526988	722983	518751	385656	355717	481933	573576	472413
1725	9.951	307.215	330.204	1.53845e+06	1.9985e+06	1.98929e+06	1.43968e+06	1.78992e+06	1.56503e+06	1.48916e+06	1.56225e+06	1.48821e+06	2.17305e+06	785480	1.14157e+06	1.06453e+06	1.22269e+06	2.51009e+06
1726	8.96	307.215	308.222	5.03172e+06	3.44565e+06	3.72787e+06	2.31825e+06	3.67604e+06	2.24559e+06	2.06086e+06	4.20948e+06	3.14783e+06	1.97662e+06	1.93384e+06	2.70886e+06	1.99018e+06	2.29748e+06	2.19542e+06
1727	10.818	307.251	330.24	978352	955256	1.23281e+06	984092	473025	760898	748397	460165	434457	814525	371011	861033	734242	831094	852692
1728	12.876	307.251	308.258	60486.5	66951.1	68030.2	109094	98952.2	142389	101384	107825	70734.5	32445.4	22522.1	53290	28610.8	36211.6	33077
1729	11.352	307.287	308.295	2.73775e+06	2.54455e+06	2.78707e+06	1.74839e+06	1.85033e+06	1.9055e+06	1.96956e+06	2.06366e+06	2.18319e+06	1.7242e+06	1.58149e+06	2.0318e+06	1.76061e+06	2.1206e+06	1.79336e+06
1730	13.54	307.287	308.295	1.26851e+06	1.05619e+06	886986	582993	760477	911631	796702	825035	664630	798209	460579	678743	804539	725474	667702
1731	11.595	307.287	308.295	8.76797e+06	8.48623e+06	6.90772e+06	6.30308e+06	4.24634e+06	4.64365e+06	4.05403e+06	6.50021e+06	5.11573e+06	4.64753e+06	4.78438e+06	5.64357e+06	5.83313e+06	6.16744e+06	4.03936e+06
1732	4.545	308.137	309.144	1.02815e+06	755333	1.25898e+06	1.38393e+06	1.32301e+06	1.79266e+06	1.48339e+06	1.47567e+06	1.46486e+06	1.05979e+06	780990	1.2033e+06	927901	768029	1.34722e+06
1733	4.297	308.137	309.144	757567	773431	830889	792875	728736	556307	671250	857081	580215	1.32611e+06	627883	802521	580227	732616	951023
1734	4.656	308.173	309.181	253647	257868	276626	240426	151465	173871	192373	201313	309451	93700.5	322551	192898	294216	478876	192660
1735	6.563	308.22	331.209	802673	775526	963085	1.23196e+06	972159	1.04041e+06	1.10229e+06	943330	1.31181e+06	708274	752454	764286	617568	1.35855e+06	773891
1736	10.044	308.235	309.242	476513	417679	433081	308433	761940	385848	266301	213100	276770	526829	181463	349957	670571	243570	425601
1737	13.426	308.308	309.315	151318	154510	178711	97637.2	111077	105500	95246.7	120855	127474	95020.9	99113.4	153730	108742	112966	94349.5
1738	1.395	309.087	310.095	1.68531e+06	2.95221e+06	2.32278e+06	1.86883e+06	2.33298e+06	1.21255e+06	3.52227e+06	2.22004e+06	2.77621e+06	883435	2.26594e+06	1.88537e+06	1.27833e+06	1.2579e+06	1.64682e+06
1739	1.604	309.169	310.176	1.16471e+07	1.09562e+07	1.10658e+07	1.33038e+07	1.32911e+07	1.00169e+07	1.29352e+07	1.34225e+07	1.16509e+07	5.48159e+06	8.00434e+06	1.43532e+07	9.13863e+06	8.60861e+06	7.6568e+06
1740	11.094	309.23	332.219	1.14121e+06	1.56421e+06	1.28691e+06	1.04327e+06	808951	966407	882160	873682	1.75295e+06	3.53585e+06	867158	1.12343e+06	1.03026e+06	815271	4.56466e+06
1741	11.289	309.23	310.237	875971	971794	936782	207215	753802	780822	600306	673140	660094	555843	354487	531024	204991	660137	565400
1742	8.59	309.23	310.237	2.0539e+06	1.69267e+06	2.0614e+06	1.91268e+06	2.26514e+06	1.08779e+06	2.0877e+06	1.57285e+06	1.26577e+06	1.0431e+06	1.10218e+06	1.56749e+06	1.28804e+06	995348	903959
1743	9.464	309.23	332.219	6.02136e+06	5.9661e+06	6.62924e+06	5.48996e+06	4.55896e+06	4.59276e+06	3.54673e+06	4.50053e+06	7.92313e+06	1.05372e+07	2.77539e+06	1.21855e+07	2.52056e+06	1.24851e+07	1.02341e+07
1744	7.193	309.23	310.238	1.39252e+06	780433	1.14171e+06	803075	730900	920623	569093	1.0639e+06	1.0914e+06	488638	395834	764707	2.14844e+06	1.21488e+06	806787
1745	10.133	309.23	310.237	9.21907e+06	9.78204e+06	9.51625e+06	8.07178e+06	8.23684e+06	8.37251e+06	6.00779e+06	1.10005e+07	9.09653e+06	632978	2.02722e+06	1.78768e+06	2.64621e+06	1.40416e+06	895941
1746	8.353	309.23	310.238	912183	820252	1.09692e+06	623558	557297	350178	581978	365385	588614	340921	478626	603928	408174	451830	383994
1747	9.929	309.23	332.219	2.44471e+07	2.68667e+07	2.77787e+07	2.41175e+07	2.33701e+07	2.0118e+07	1.70147e+07	1.97322e+07	2.53748e+07	1.96711e+06	4.62241e+06	3.54201e+06	6.10565e+06	4.43755e+06	1.75837e+06
1748	9.619	309.23	332.22	1.934e+07	1.99038e+07	2.06114e+07	1.40137e+07	1.57532e+07	1.28189e+07	1.2183e+07	1.76885e+07	1.69498e+07	5.78353e+06	5.23658e+06	7.5718e+06	6.254e+06	5.01429e+06	4.98378e+06
1749	6.976	309.23	310.238	1.30673e+06	1.40339e+06	1.22441e+06	898306	974139	930961	886745	1.13672e+06	987473	655469	613500	1.01462e+06	664075	843032	743711
1750	9.761	309.23	332.22	3.27273e+07	3.04071e+07	3.6356e+07	2.62353e+07	2.22913e+07	2.60331e+07	2.08665e+07	2.56643e+07	2.69058e+07	6.76175e+06	1.1045e+07	1.24485e+07	1.04344e+07	1.09544e+07	8.79809e+06
1751	10.832	309.23	310.238	1.07062e+06	835078	974721	1.29222e+06	654301	399473	373083	437642	1.50081e+06	1.67936e+06	509865	806844	493227	488844	1.76645e+06
1752	9.022	309.23	310.238	2.98333e+06	2.95545e+06	1.97716e+06	1.08573e+06	2.27466e+06	1.86459e+06	6.03803e+06	1.47881e+06	2.4818e+06	2.43658e+06	1.57255e+06	1.67454e+06	1.26153e+06	786425	1.13512e+06
1753	11.849	309.267	332.256	383020	414636	515790	334963	341474	323560	260432	401870	404155	242364	300238	390684	294300	390638	368795
1754	14.272	309.303	310.31	1.03828e+07	9.35608e+06	7.45903e+06	6.48306e+06	7.44241e+06	7.96041e+06	7.75516e+06	7.82398e+06	6.47068e+06	7.21918e+06	5.76206e+06	7.57081e+06	6.99022e+06	6.83993e+06	7.43691e+06
1755	14.398	309.303	310.31	414760	323015	336566	223960	304802	374556	295885	238339	271586	343344	194401	262930	278491	252094	209699
1756	4.937	310.114	311.121	646016	540090	594397	858658	820583	954302	1.02788e+06	738435	742437	426339	239487	618471	505195	406925	439988
1757	10.152	310.119	311.126	1.93188e+06	1.56203e+06	1.55892e+06	1.04187e+06	1.3027e+06	1.98336e+06	1.22324e+06	421647	8.08657e+06	1.44064e+06	388657	1.08779e+06	2.76881e+06	2.10037e+06	1.19504e+06
1758	4.123	310.153	311.16	5.0062e+06	4.61892e+06	5.68171e+06	5.1225e+06	4.33193e+06	2.9127e+06	6.08884e+06	5.85193e+06	3.93092e+06	6.73701e+06	7.33356e+06	5.67192e+06	4.43478e+06	5.52892e+06	4.41897e+06
1759	3.965	310.153	311.16	2.20024e+06	2.43242e+06	2.2856e+06	2.70785e+06	2.316e+06	1.38837e+06	2.3732e+06	3.26818e+06	1.30372e+06	2.27108e+06	32464.1	2.5353e+06	2.33893e+06	2.73221e+06	2.48141e+06
1760	6.956	310.225	333.215	606191	472360	498863	659883	127718	807236	210567	179464	627584	1.06644e+06	762646	446825	892506	240313	206518
1761	13.094	310.25	333.24	615280	547270	563964	696448	1.0924e+06	811655	679991	863652	780684	354655	329492	427103	243481	368151	240362
1762	11.06	310.251	311.258	2.04308e+06	1.9691e+06	1.87042e+06	2.64865e+06	1.99743e+06	2.45059e+06	2.72456e+06	1.99856e+06	2.51141e+06	1.44742e+06	1.24636e+06	2.16791e+06	1.46907e+06	1.5433e+06	2.70264e+06
1763	9.787	310.251	311.258	1.50085e+06	1.73207e+06	1.68895e+06	2.00919e+06	2.00958e+06	1.5292e+06	2.72262e+06	831328	669816	1.32443e+06	682075	1.49058e+06	1.28705e+06	1.08103e+06	1.3929e+06
1764	11.226	310.251	311.258	1.14951e+06	1.31316e+06	1.26247e+06	1.75401e+06	817554	1.39536e+06	1.79583e+06	1.27298e+06	1.39658e+06	880679	644458	1.24748e+06	861257	949816	904441
1765	10.481	310.251	311.258	4.30616e+06	4.99425e+06	4.85333e+06	5.89727e+06	5.5341e+06	7.16659e+06	4.66636e+06	5.78547e+06	7.27153e+06	4.42683e+06	2.40677e+06	4.27914e+06	3.5418e+06	3.62166e+06	4.00725e+06
1766	10.331	310.251	311.258	1.18938e+07	1.26685e+07	1.48486e+07	1.78995e+07	1.18451e+07	1.57987e+07	1.21117e+07	1.2792e+07	1.50186e+07	8.82799e+06	6.85013e+06	1.0157e+07	9.10749e+06	9.9622e+06	1.04101e+07
1767	10.217	310.298	311.305	517523	584287	519817	1.70833e+06	660704	849691	514342	706685	1.03445e+06	45193.4	55491.3	108406	58855.7	128644	62653.7
1768	0.965	310.976	349.939	6.25205e+06	6.87829e+06	6.09653e+06	2.48672e+06	6.33124e+06	4.93929e+06	8.16836e+06	5.63807e+06	5.50213e+06	6.46479e+06	6.20542e+06	5.43225e+06	5.7122e+06	6.32498e+06	5.21261e+06
1769	2.894	311.086	312.093	2.04499e+06	1.88211e+06	1.84951e+06	3.67541e+06	2.25693e+06	1.8042e+06	3.14479e+06	2.91754e+06	2.15106e+06	2.66514e+06	1.82911e+06	1.86246e+06	1.32792e+06	2.00691e+06	1.77204e+06
1770	8.765	311.199	312.207	6.98866e+06	6.89923e+06	6.86493e+06	1.08111e+07	1.16476e+07	1.11714e+07	1.60863e+07	1.63573e+07	2.02471e+07	32808.6	39217.3	55812.9	33838.4	42886	43265.8
1771	11.277	311.246	312.253	875971	943118	936782	691506	717211	741178	656785	673140	660094	530629	354487	531024	628747	660137	565400
1772	12.048	311.246	312.253	484324	327001	393436	1.71956e+06	49083.3	80997.4	67703.2	65881.1	77320.2	3.01207e+06	4.3104e+06	4.44354e+06	1.82883e+06	1.55424e+06	3.01776e+06
1773	11.595	311.246	334.235	779724	878960	1.02188e+06	690916	907532	161602	794711	690315	659170	681276	565878	724448	700635	494566	557646
1774	12.206	311.246	312.253	535389	438280	425713	1.05899e+06	70954.3	81361.7	74542.4	72812.6	100325	520223	1.28357e+06	1.19902e+06	494908	336349	756281
1775	10.428	311.246	312.253	993813	1.14129e+06	992557	748931	891941	579688	517117	710749	789217	891422	527531	661729	482383	664489	384931
1776	10.604	311.246	334.235	5.29303e+06	3.67447e+06	4.83146e+06	3.50644e+06	3.2712e+06	3.33883e+06	2.95954e+06	4.04258e+06	4.12981e+06	3.11754e+06	2.99918e+06	4.61646e+06	4.04787e+06	4.25995e+06	3.88638e+06
1777	9.231	311.246	334.235	8.69093e+07	7.69927e+07	9.68845e+07	5.45552e+07	5.35666e+07	6.17149e+07	5.38556e+07	6.95452e+07	7.24809e+07	5.29778e+07	4.0737e+07	6.7802e+07	5.24865e+07	5.49786e+07	4.49972e+07
1778	8.74	311.246	334.235	4.06918e+07	4.04281e+07	4.27749e+07	3.41804e+07	3.37297e+07	3.2616e+07	2.37711e+07	3.41128e+07	3.95349e+07	2.26856e+07	2.01255e+07	2.30141e+07	2.23914e+07	2.8117e+07	2.22413e+07
1779	9.011	311.246	312.253	7.13619e+06	7.68445e+06	7.68556e+06	5.12067e+06	5.14909e+06	4.80739e+06	4.90698e+06	5.92971e+06	6.66581e+06	4.52159e+06	4.30884e+06	6.55218e+06	4.70496e+06	5.50527e+06	4.27819e+06
1780	8.642	311.246	334.235	3.69822e+07	3.61307e+07	3.52835e+07	2.30015e+07	2.10919e+07	2.57342e+07	2.02725e+07	2.92856e+07	3.0369e+07	1.66453e+07	1.53923e+07	2.14639e+07	1.78584e+07	2.1446e+07	1.5484e+07
1781	8.363	311.246	334.235	5.93413e+06	5.63501e+06	6.01968e+06	4.35104e+06	4.5028e+06	4.25432e+06	3.80811e+06	4.78562e+06	4.7816e+06	2.59839e+06	3.10416e+06	3.76623e+06	2.90114e+06	3.08477e+06	2.65347e+06
1782	9.915	311.246	312.253	800433	811587	852900	503904	579382	454946	653947	391854	519522	712710	429326	642796	455628	550930	526204
1783	10.521	311.246	334.235	7.85874e+06	8.51328e+06	9.46936e+06	6.94375e+06	6.46971e+06	5.87416e+06	4.74157e+06	6.31645e+06	7.65536e+06	3.70795e+06	3.29309e+06	4.5645e+06	3.32639e+06	3.46746e+06	3.01941e+06
1784	9.692	311.246	312.253	1.59967e+06	1.32568e+06	1.60002e+06	924973	1.07485e+06	971261	2.10101e+06	893251	2.79989e+06	2.0712e+06	1.9599e+06	2.84344e+06	818239	790129	1.9283e+06
1785	8.839	311.246	334.235	3.15027e+07	2.82305e+07	2.91968e+07	1.98159e+07	2.56284e+07	1.90663e+07	2.22397e+07	2.70175e+07	2.73857e+07	1.8178e+07	1.58699e+07	2.535e+07	2.13426e+07	2.24021e+07	1.88073e+07
1786	7.068	311.246	312.253	859171	756602	831087	1.81184e+06	686576	526336	533422	731956	649522	485015	673767	883660	794912	658489	514193
1787	11.423	311.246	334.235	6.28304e+06	6.30678e+06	7.19589e+06	5.74643e+06	5.64075e+06	5.5032e+06	5.30541e+06	5.24376e+06	7.19212e+06	3.07787e+06	3.00367e+06	3.99912e+06	3.04937e+06	3.65057e+06	3.4815e+06
1788	9.34	311.246	312.253	736295	896777	1.02169e+06	719373	545410	446706	413997	557809	691140	411954	476770	703192	503286	636368	589145
1789	8.51	311.246	334.235	2.96268e+07	3.1635e+07	2.74999e+07	2.49822e+07	2.7418e+07	1.8439e+07	1.59856e+07	2.19536e+07	2.57239e+07	1.61448e+07	1.63011e+07	2.36111e+07	1.89446e+07	2.05171e+07	1.71267e+07
1790	9.51	311.246	334.235	2.17709e+07	2.1976e+07	2.33393e+07	1.82771e+07	1.46084e+07	2.18909e+07	2.01385e+07	1.61768e+07	1.7786e+07	2.16332e+07	1.00884e+07	2.78018e+07	9.67869e+06	2.61618e+07	1.02341e+07
1791	10.035	311.246	334.235	3.77507e+06	3.72063e+06	3.72146e+06	2.22991e+06	2.12119e+06	2.3516e+06	2.19577e+06	2.7741e+06	3.09853e+06	1.5012e+06	1.58623e+06	1.79157e+06	1.46656e+06	2.17755e+06	1.75837e+06
1792	12.252	311.282	334.271	2.4796e+06	2.12581e+06	2.27318e+06	2.86111e+06	1.74428e+06	1.76245e+06	1.21145e+06	1.59479e+06	1.9615e+06	1.35954e+06	884755	1.75861e+06	1.14985e+06	1.36926e+06	743486
1793	12.007	311.282	334.271	689581	659941	659116	918758	488664	510230	495734	523898	566992	360309	311074	430572	368490	507121	384152
1794	15.292	311.319	312.326	7.4054e+06	8.16462e+06	7.84275e+06	4.45325e+06	5.52021e+06	6.38223e+06	5.81459e+06	5.62288e+06	5.78403e+06	4.37769e+06	3.51308e+06	5.86583e+06	5.28112e+06	5.87735e+06	5.88604e+06
1795	15.034	311.319	312.326	1.1817e+06	802133	807345	674921	681002	950474	336740	533912	580033	1.18038e+06	788965	870386	952594	966614	921216
1796	1.066	312.022	313.029	2.57545e+07	2.60329e+07	2.98005e+07	3.10835e+07	3.31615e+07	3.25484e+07	2.29688e+07	2.91919e+07	3.20143e+07	1.41486e+07	1.51605e+07	2.54581e+07	2.01391e+07	1.62933e+07	2.91842e+07
1797	0.919	312.022	313.029	8.99563e+06	8.29051e+06	8.57887e+06	9.17823e+06	1.05728e+07	9.88529e+06	8.68965e+06	8.96832e+06	9.24511e+06	4.77093e+06	6.10726e+06	9.08921e+06	7.092e+06	5.79664e+06	7.56687e+06
1798	1.008	312.135	313.143	1.97906e+07	2.0007e+07	2.26485e+07	1.72264e+07	1.48618e+07	2.21798e+07	2.23668e+07	1.47944e+07	1.97473e+07	4.98364e+07	1.09902e+07	1.92115e+07	1.46253e+07	1.30748e+07	1.59827e+07
1799	4.63	312.168	313.176	862943	934544	1.13044e+06	975539	1.01393e+06	820926	1.03164e+06	1.03861e+06	812085	325168	1.15818e+06	1.04002e+06	998643	537697	1.19347e+06
1800	9.539	312.249	335.239	4.23008e+06	4.6952e+06	4.23652e+06	4.19814e+06	2.79103e+06	2.86314e+06	2.60591e+06	2.97709e+06	3.26047e+06	1.96463e+06	1.75719e+06	2.60316e+06	1.85441e+06	2.52071e+06	2.05699e+06
1801	13.404	312.266	313.273	2.66988e+06	3.02979e+06	3.30633e+06	2.67255e+06	2.76968e+06	2.32131e+06	1.53356e+06	2.59272e+06	2.57194e+06	2.71838e+06	1.80219e+06	2.65521e+06	2.54672e+06	2.10722e+06	2.53344e+06
1802	11.048	312.266	313.273	1.89333e+08	2.04639e+08	1.75177e+08	2.32846e+08	2.16159e+08	2.33089e+08	1.54381e+08	1.81853e+08	2.45455e+08	1.40732e+08	1.20079e+08	1.61185e+08	1.79255e+08	1.47648e+08	1.96753e+08
1803	10.571	312.266	313.274	3.43596e+07	2.99259e+07	3.34107e+07	4.12584e+07	4.36443e+07	4.56822e+07	3.74456e+07	4.34957e+07	4.54148e+07	2.75551e+07	1.74701e+07	3.45053e+07	2.52626e+07	2.75048e+07	2.35915e+07
1804	11.266	312.266	313.274	1.59439e+07	1.83399e+07	1.64822e+07	2.41408e+07	1.85292e+07	2.35587e+07	1.5411e+07	1.86181e+07	2.33359e+07	1.49538e+07	9.31261e+06	1.30748e+07	1.69772e+07	1.35425e+07	1.65631e+07
1805	12.355	312.266	313.274	3.31025e+06	3.30062e+06	3.61725e+06	4.38595e+06	3.97283e+06	3.8356e+06	3.64717e+06	3.78477e+06	4.88379e+06	2.16307e+06	1.97401e+06	3.19384e+06	3.25973e+06	3.32902e+06	2.3416e+06
1806	9.813	312.266	313.274	7.24063e+06	7.69369e+06	8.87091e+06	9.55528e+06	8.50888e+06	1.11869e+07	1.13503e+07	9.20497e+06	9.41948e+06	4.93478e+06	4.22504e+06	6.65394e+06	6.20991e+06	4.39296e+06	5.71101e+06
1807	13.216	312.266	313.274	245014	314769	425625	333105	270724	339962	280011	313447	327011	453451	232656	234671	208574	235204	241260
1808	10.896	312.314	313.321	6.93695e+06	7.39607e+06	7.01436e+06	1.63426e+07	9.5878e+06	1.00197e+07	9.88583e+06	8.7603e+06	1.39293e+07	1.24105e+06	1.89302e+06	2.73844e+06	1.54576e+06	3.58768e+06	2.85564e+06
1809	1.037	313.084	314.091	1.96764e+07	2.1069e+07	2.0858e+07	1.31008e+07	1.41266e+07	1.28254e+07	1.17209e+07	1.37639e+07	1.735e+07	1.5317e+07	3.85293e+07	3.87286e+07	2.16035e+07	2.05753e+07	3.97501e+07
1810	1.388	313.084	314.092	1.96089e+07	2.20018e+07	2.6387e+07	1.74468e+07	1.79607e+07	1.72855e+07	1.91964e+07	1.69518e+07	2.149e+07	1.70262e+07	2.72365e+07	2.96542e+07	1.8136e+07	2.60966e+07	3.25953e+07
1811	4.064	313.2	314.207	5.40346e+06	3.81792e+06	3.87636e+06	2.9837e+06	2.79952e+06	2.36724e+06	5.726e+06	3.05453e+06	2.33123e+06	5.99593e+06	4.91127e+06	3.89014e+06	3.15441e+06	3.17839e+06	4.46339e+06
1812	3.918	313.2	314.207	2.27864e+06	1.78514e+06	2.02274e+06	1.92299e+06	1.87535e+06	1.52028e+06	1.94697e+06	2.22722e+06	1.72731e+06	3.87578e+06	224549	2.11979e+06	2.18574e+06	1.77176e+06	2.50879e+06
1813	9.231	313.261	314.269	4.24968e+06	3.13553e+06	3.70364e+06	2.7344e+06	2.10998e+06	2.03583e+06	2.15018e+06	2.97619e+06	3.26729e+06	1.91387e+06	1.88385e+06	2.76797e+06	3.33645e+06	3.83693e+06	2.36611e+06
1814	8.528	313.261	314.269	471227	439069	550350	361492	302547	281914	260429	325077	366504	232105	301885	373714	312033	319844	235523
1815	9.081	313.261	336.251	3.41468e+07	3.40207e+07	3.50125e+07	2.50526e+07	3.10751e+07	2.50987e+07	2.57481e+07	2.92997e+07	2.89246e+07	2.32699e+07	1.93047e+07	2.8927e+07	2.28834e+07	2.91952e+07	2.26473e+07
1816	11.443	313.261	314.269	1.30468e+06	1.21874e+06	807013	540892	511511	906547	538784	537412	950112	959735	587789	944062	975132	901195	1.06116e+06
1817	11.768	313.261	336.251	416212	426849	492815	307513	318739	352015	221845	340866	320185	281548	262251	386571	422957	351065	419225
1818	9.805	313.262	336.251	8.91038e+07	8.64896e+07	1.01354e+08	6.70435e+07	6.24541e+07	6.35239e+07	5.79882e+07	6.76725e+07	7.27706e+07	5.09577e+07	5.79956e+07	7.24433e+07	5.39871e+07	6.48514e+07	5.61287e+07
1819	8.425	313.262	336.251	7.74603e+07	7.75799e+07	8.85546e+07	6.17118e+07	6.5816e+07	5.44593e+07	4.70325e+07	6.29471e+07	6.16655e+07	5.09865e+07	5.42115e+07	6.86156e+07	5.1791e+07	5.7413e+07	5.32821e+07
1820	9.656	313.262	336.251	7.59141e+07	6.8865e+07	7.62794e+07	5.10783e+07	5.39985e+07	4.99679e+07	4.5343e+07	5.67677e+07	5.64395e+07	4.10137e+07	4.14124e+07	5.63758e+07	4.1773e+07	4.2596e+07	4.10435e+07
1821	10.21	313.262	336.251	3.34614e+07	3.47945e+07	3.49407e+07	2.82341e+07	2.56862e+07	2.37245e+07	2.39256e+07	2.96365e+07	2.96167e+07	1.6149e+07	1.68403e+07	2.33924e+07	1.85753e+07	1.92739e+07	1.87486e+07
1822	8.928	313.262	336.251	4.59142e+07	3.93555e+07	4.44524e+07	2.93552e+07	3.44303e+07	2.76716e+07	2.50029e+07	3.21514e+07	3.5489e+07	2.86212e+07	2.70886e+07	3.73761e+07	2.69153e+07	3.30894e+07	2.83752e+07
1823	9.407	313.262	336.251	9.11416e+06	1.03564e+07	1.02477e+07	7.89546e+06	7.01208e+06	5.76866e+06	5.26596e+06	7.50443e+06	7.36834e+06	5.95995e+06	6.59496e+06	8.46809e+06	4.88282e+06	6.63461e+06	6.05062e+06
1824	9.515	313.262	314.269	2.76836e+06	2.48014e+06	2.67046e+06	1.93037e+06	1.51986e+06	1.50383e+06	1.31946e+06	1.76476e+06	1.7888e+06	1.43043e+06	1.69314e+06	1.97412e+06	1.43223e+06	1.93604e+06	1.42865e+06
1825	8.618	313.262	314.269	380515	439069	393499	400889	469090	281914	260429	559836	471353	349959	681409	274430	535977	319844	434252
1826	11.914	313.334	314.342	2.78906e+06	2.98308e+06	2.89443e+06	1.28498e+06	1.45431e+06	2.95382e+06	2.76285e+06	2.56889e+06	2.08373e+06	1.18438e+06	2.67159e+06	2.72051e+06	3.03661e+06	693496	1.27327e+06
1827	10.868	313.334	314.342	1.18728e+06	1.25747e+06	1.53157e+06	1.03166e+06	983141	964546	992736	672474	1.12159e+06	922984	1.07322e+06	879545	903984	969924	873269
1828	1.033	313.98	314.988	4.32156e+06	4.23687e+06	6.55203e+06	5.28932e+06	4.87694e+06	7.22081e+06	4.35765e+06	3.82377e+06	5.50977e+06	2.66987e+06	1.84493e+06	4.74199e+06	4.32472e+06	4.04128e+06	6.14348e+06
1829	7.756	314.126	315.134	1.74627e+06	2.03026e+06	2.05814e+06	4.74855e+06	2.91423e+06	4.05633e+06	2.97989e+06	2.78236e+06	4.32324e+06	198009	75390.3	121283	117411	77262.5	98801.2
1830	7.256	314.126	315.134	283475	248021	192085	500233	471568	516748	440687	464368	695068	165816	21288.3	163221	167956	70881.8	72631.5
1831	7.529	314.127	315.134	1.05739e+06	1.30606e+06	1.15745e+06	2.845e+06	1.99595e+06	2.26174e+06	2.03319e+06	1.79781e+06	2.6327e+06	121011	27824.3	124512	46544.8	34985.2	60320.8
1832	6.599	314.127	315.134	247594	189327	266233	504554	370155	584144	341228	542248	571963	120808	55483	192446	127796	114992	90592.6
1833	4.715	314.128	315.135	2.15364e+06	1.83759e+06	1.88425e+06	2.00364e+06	1.80097e+06	2.41847e+06	2.11764e+06	1.69399e+06	1.83101e+06	1.85934e+06	1.51652e+06	2.08161e+06	1.65397e+06	2.04182e+06	2.62827e+06
1834	7.181	314.171	315.178	389396	346363	264659	261110	335593	196538	696756	448386	439593	57271.7	161415	245597	267661	455535	418011
1835	1.388	315.143	316.15	2.24381e+06	2.571e+06	2.59435e+06	2.08169e+06	1.8972e+06	1.50836e+06	1.88926e+06	1.96906e+06	2.03069e+06	3.5128e+06	2.35043e+06	2.34967e+06	1.82316e+06	1.93926e+06	3.00735e+06
1836	4.025	315.179	316.187	464963	409039	683840	523164	529480	261961	372417	297017	307316	991454	721546	422164	426264	605160	693345
1837	4.292	315.18	316.187	1.06916e+06	1.14495e+06	1.1556e+06	1.05668e+06	909333	684025	862404	997510	942179	2.36354e+06	922061	1.24282e+06	1.02545e+06	1.13373e+06	1.30295e+06
1838	11.08	315.217	316.224	2.05686e+06	2.04834e+06	1.92232e+06	1.59485e+06	1.53812e+06	1.53103e+06	1.59964e+06	1.54045e+06	1.77634e+06	1.63452e+06	1.00703e+06	1.47835e+06	1.8567e+06	1.65505e+06	1.85107e+06
1839	9.669	315.217	316.225	5.77205e+06	5.82167e+06	5.93727e+06	1.90508e+06	2.85886e+06	3.73028e+06	3.07172e+06	4.29243e+06	4.22103e+06	2.78785e+06	2.90369e+06	4.22196e+06	3.26821e+06	3.26034e+06	3.59649e+06
1840	9.311	315.217	316.225	2.96163e+06	3.58003e+06	3.20388e+06	2.01547e+06	2.64624e+06	2.58578e+06	2.32442e+06	2.73937e+06	2.30305e+06	1.76834e+06	1.23489e+06	1.51926e+06	1.69331e+06	1.75613e+06	1.92866e+06
1841	9.181	315.277	338.266	1.42139e+06	1.37695e+06	1.54685e+06	988592	1.31302e+06	969152	3.94419e+06	844546	1.17704e+06	962634	4.65608e+06	1.28709e+06	708678	953383	705032
1842	9.5	315.277	338.266	1.04286e+08	1.02269e+08	1.11429e+08	7.5504e+07	7.82668e+07	6.99079e+07	6.62243e+07	8.01663e+07	7.48614e+07	6.55556e+07	6.54128e+07	8.88335e+07	6.65096e+07	8.59039e+07	7.20119e+07
1843	9.68	315.277	338.266	1.07108e+08	9.10288e+07	1.01595e+08	6.52573e+07	7.5084e+07	7.3952e+07	6.596e+07	8.04794e+07	6.88206e+07	6.20103e+07	5.88312e+07	7.63979e+07	6.74604e+07	6.28933e+07	6.27283e+07
1844	9.317	315.277	338.266	6.89622e+06	7.19484e+06	7.26117e+06	5.23831e+06	5.60137e+06	4.41375e+06	3.94419e+06	5.34838e+06	5.53661e+06	3.82488e+06	4.65608e+06	5.42392e+06	4.24279e+06	4.6768e+06	4.61997e+06
1845	9.89	315.277	338.266	3.77689e+06	3.35071e+06	3.6317e+06	2.58977e+06	2.70638e+06	2.58171e+06	2.00236e+06	2.43858e+06	2.90862e+06	3.1052e+06	1.98691e+06	3.50922e+06	2.27763e+06	2.8245e+06	2.55468e+06
1846	11.451	315.277	338.266	115799	135102	178666	98006.4	88771.4	64689.2	86352.7	90241.1	121514	230007	166090	414687	1.58023e+06	465964	297267
1847	0.952	316.108	317.115	1.62872e+07	1.53425e+07	1.85116e+07	1.81609e+07	1.65877e+07	1.6768e+07	1.38139e+07	1.46879e+07	1.69872e+07	1.34173e+07	1.21233e+07	1.27528e+07	1.40741e+07	1.33395e+07	1.44788e+07
1848	1.021	316.211	317.218	3.69151e+06	4.29772e+06	3.88074e+06	3.69452e+06	4.7017e+06	4.26274e+06	4.08719e+06	3.3387e+06	4.2696e+06	6.11104e+06	2.81892e+06	4.14221e+06	4.7637e+06	2.98119e+06	3.92016e+06
1849	12.758	316.276	317.284	643255	947260	1.01155e+06	572400	627863	448191	567782	570469	708194	459877	337263	454262	390996	378851	468549
1850	11.965	316.276	317.284	1.2087e+06	1.3089e+06	1.37542e+06	1.02945e+06	1.04179e+06	889712	1.00439e+06	1.10883e+06	1.0533e+06	930073	694777	1.07082e+06	1.00711e+06	1.02519e+06	1.01896e+06
1851	12.08	316.276	317.284	1.35116e+06	1.34754e+06	1.13649e+06	877589	789288	1.05473e+06	933325	894421	1.04504e+06	889938	551048	945033	921484	1.04469e+06	721714
1852	13.797	316.277	317.284	1.22535e+06	878600	907746	540079	688023	744760	673482	626792	769149	986258	488888	567873	877018	742856	723656
1853	13.87	316.277	317.284	915645	837227	912544	509100	776675	738994	668574	617836	542036	801366	358570	591311	508149	542838	584917
1854	13.106	316.277	317.284	64099.9	78256.6	85859.2	57070.6	51139.9	39743.2	209224	70140.5	57129.6	163799	41259.7	60021	189373	47244.1	44993.9
1855	1.402	317.159	318.166	1.67306e+06	1.42268e+06	1.70872e+06	1.25257e+06	832465	801777	1.24369e+06	1.33132e+06	867218	3.33881e+06	1.58122e+06	1.29046e+06	1.10486e+06	1.41599e+06	1.65316e+06
1856	5.472	317.174	318.181	683052	510739	816396	497847	452722	390322	444458	465283	521868	1.66077e+06	547345	600438	531848	741852	616283
1857	10.107	317.233	318.24	2.23045e+08	2.54094e+08	2.49168e+08	1.70501e+08	1.9056e+08	1.80382e+08	1.59733e+08	2.02323e+08	1.87928e+08	1.67988e+08	1.24881e+08	1.95641e+08	1.75388e+08	1.91658e+08	1.58148e+08
1858	10.364	317.233	318.24	1.13928e+08	1.17548e+08	1.34629e+08	7.9121e+07	7.74309e+07	9.01115e+07	8.13981e+07	8.67016e+07	8.50143e+07	9.51143e+06	5.32222e+07	8.28822e+07	8.01528e+07	1.0159e+08	7.97681e+07
1859	9.919	317.233	318.24	2.07702e+07	2.22982e+07	2.2662e+07	1.52232e+07	1.87356e+07	1.58739e+07	1.40134e+07	1.34441e+07	1.7479e+07	1.51002e+07	9.86219e+06	1.56782e+07	1.34467e+07	1.65398e+07	1.50874e+07
1860	11.762	317.233	318.24	2.36061e+06	3.01434e+06	2.82811e+06	2.39601e+06	1.31342e+06	1.57912e+06	1.21789e+06	1.48996e+06	1.53744e+06	1.29267e+06	703772	1.38836e+06	2.21413e+06	997163	1.33704e+06
1861	9.171	317.293	318.3	2.66388e+09	2.49211e+09	2.5309e+09	2.6224e+09	1.25619e+09	1.37307e+09	1.33029e+09	1.25922e+09	1.96491e+09	1.36895e+09	3.78123e+09	1.9353e+09	1.48637e+09	1.31121e+09	1.66143e+09
1862	10.232	317.293	318.3	4.80937e+07	4.74992e+07	5.2079e+07	5.5525e+07	2.22104e+07	2.05263e+07	2.23862e+07	2.20011e+07	3.35174e+07	3.35426e+07	4.86219e+07	5.91516e+07	3.63339e+07	2.55917e+07	4.0833e+07
1863	1.512	318.109	319.116	509739	511029	425524	573582	754789	677881	784159	725141	859292	655997	400355	398534	358754	511817	433741
1864	1.383	318.133	319.14	559198	643755	803252	452633	326254	355743	400932	366074	472711	1.22881e+06	581660	517959	540980	811583	445874
1865	8.299	318.267	319.274	2.17362e+06	1.86063e+06	1.87472e+06	1.24859e+06	1.63313e+06	1.52471e+06	1.58436e+06	1.34898e+06	1.51151e+06	1.3288e+06	992195	1.35839e+06	1.41398e+06	1.67909e+06	1.57986e+06
1866	8.601	318.267	319.274	489383	353321	434072	232671	270818	272716	241989	338002	225539	269316	194646	409021	352975	390563	224674
1867	7.541	318.267	319.274	3.00922e+06	2.87492e+06	3.18371e+06	1.98442e+06	2.48528e+06	2.15947e+06	2.20981e+06	2.21309e+06	2.37794e+06	2.47449e+06	1.19034e+06	1.92982e+06	2.06191e+06	2.58848e+06	2.32533e+06
1868	7.737	318.267	319.274	1.78757e+06	1.47006e+06	1.8807e+06	1.19159e+06	1.11912e+06	971231	1.10147e+06	1.00323e+06	1.3556e+06	1.52554e+06	614252	1.03843e+06	1.12447e+06	1.27367e+06	1.36008e+06
1869	8.057	318.267	319.274	1.03172e+06	970412	1.00674e+06	577412	666690	669992	639991	731785	680316	772786	440257	682988	677393	698415	731221
1870	7.354	318.267	319.274	751447	617075	840806	499703	518286	483075	491575	432279	561492	453975	199722	728036	542929	351051	521097
1871	12.948	318.292	319.299	102732	179138	171462	114915	124597	193550	86936.8	138552	133020	84490.7	57118	132511	109206	109748	89682.2
1872	12.801	318.292	319.299	210209	223098	282293	164442	187181	193550	168951	217361	189515	150185	137159	194554	163170	159910	194767
1873	13.432	318.292	319.299	1.84255e+06	1.8931e+06	2.1356e+06	1.31549e+06	1.43816e+06	1.22981e+06	1.30582e+06	1.443e+06	1.45553e+06	1.23578e+06	1.28591e+06	1.88696e+06	1.34223e+06	1.41219e+06	1.27973e+06
1874	12.338	318.292	319.299	2.67831e+07	2.37236e+07	2.59637e+07	1.84386e+07	1.92893e+07	1.67495e+07	1.74543e+07	2.20415e+07	2.00006e+07	1.66195e+07	1.51089e+07	2.14663e+07	2.05928e+07	2.21817e+07	1.64274e+07
1875	12.51	318.292	319.299	3.23769e+07	2.71896e+07	2.73531e+07	2.04168e+07	2.21411e+07	1.949e+07	1.81206e+07	2.15448e+07	2.41668e+07	1.65721e+07	1.96572e+07	2.21462e+07	1.85958e+07	2.16033e+07	1.75255e+07
1876	14.446	318.292	319.299	3.59748e+06	3.41694e+06	2.88546e+06	2.28246e+06	2.62015e+06	2.94478e+06	2.45804e+06	2.51023e+06	2.31959e+06	3.11763e+06	2.0472e+06	2.5509e+06	3.44638e+06	2.42666e+06	2.47928e+06
1877	14.555	318.292	319.3	637952	471520	413951	234425	300052	385306	288568	316705	268803	377281	279819	332098	398249	317269	359268
1878	1.026	319.091	320.099	8.99053e+06	8.52845e+06	1.03152e+07	1.04552e+07	8.78329e+06	8.74151e+06	7.17091e+06	6.95682e+06	1.05309e+07	2.36771e+06	4.23118e+06	3.2443e+06	2.57694e+06	2.85547e+06	1.76391e+06
1879	1.47	319.092	320.099	2.58178e+07	2.59585e+07	2.71357e+07	2.97394e+07	2.25005e+07	2.48702e+07	3.67637e+07	2.35675e+07	2.99648e+07	5.77666e+06	7.38272e+06	8.43258e+06	5.57247e+06	5.88226e+06	4.82945e+06
1880	4.912	319.153	320.16	1.5568e+06	1.44191e+06	1.32888e+06	1.0293e+06	776915	300358	894161	807465	700380	6.1334e+06	1.16519e+06	1.33948e+06	821279	1.44297e+06	1.14675e+06
1881	9.421	319.212	320.22	1.05679e+06	1.19025e+06	1.18823e+06	707057	748984	802897	676046	845041	756494	714918	482888	755188	688593	786439	688383
1882	10.885	319.248	320.256	2.16352e+08	2.08985e+08	2.27534e+08	1.65105e+08	1.90764e+08	1.79169e+08	1.43467e+08	1.63035e+08	1.98368e+08	1.5504e+08	1.48829e+08	2.08762e+08	1.58702e+08	1.94054e+08	1.57877e+08
1883	10.715	319.248	320.256	1.50578e+09	1.81979e+09	1.41102e+09	1.02067e+09	1.26253e+09	9.11311e+08	8.94594e+08	1.1539e+09	1.21215e+09	1.00574e+09	9.5269e+08	1.24674e+09	1.04182e+09	1.01459e+09	1.45324e+09
1884	10.429	319.248	320.256	8.57245e+08	8.8254e+08	8.04726e+08	6.52753e+08	6.91271e+08	6.07595e+08	5.93697e+08	7.19294e+08	7.19651e+08	5.88978e+08	5.62481e+08	7.81136e+08	6.05325e+08	7.44174e+08	5.6721e+08
1885	10.616	319.248	320.256	5.60503e+08	5.84524e+08	6.48969e+08	5.16693e+08	4.1694e+08	3.90162e+08	3.68284e+08	5.06425e+08	4.7023e+08	3.66001e+08	3.18259e+08	4.94166e+08	4.23917e+08	6.23766e+08	4.31535e+08
1886	10.234	319.248	320.256	8.06041e+07	8.25456e+07	8.10998e+07	6.02556e+07	5.78575e+07	5.44897e+07	5.42004e+07	6.0868e+07	6.19079e+07	4.75179e+07	4.20815e+07	6.41157e+07	5.53223e+07	5.72322e+07	5.50428e+07
1887	1.211	319.988	320.996	1.53576e+06	1.09208e+06	2.00967e+06	1.28296e+06	1.59108e+06	1.36113e+06	1.40765e+06	600268	1.57654e+06	1.27744e+06	2.0632e+06	2.31601e+06	2.34871e+06	1.40838e+06	1.77534e+06
1888	3.957	320.055	321.063	3.97942e+06	3.39143e+06	3.76649e+06	6.99524e+06	4.17008e+06	5.95125e+06	4.8612e+06	5.19271e+06	4.3693e+06	1.36761e+06	2.68217e+06	3.20195e+06	2.77266e+06	2.03322e+06	2.98496e+06
1889	3.836	320.104	321.112	1.38659e+06	1.0494e+06	1.13355e+06	1.9511e+06	1.04413e+06	894964	1.8805e+06	1.89698e+06	2.03915e+06	928426	201116	589879	672444	401997	680211
1890	1.386	320.104	321.111	2.13431e+06	2.34806e+06	2.03233e+06	3.24445e+06	3.6477e+06	4.35449e+06	2.94636e+06	3.64206e+06	3.75676e+06	2.53514e+06	2.33505e+06	3.34391e+06	3.27536e+06	2.48086e+06	2.96401e+06
1891	4.046	320.104	321.111	1.6152e+06	1.60315e+06	1.59526e+06	2.81429e+06	2.00032e+06	2.82239e+06	2.99503e+06	2.0801e+06	1.76627e+06	1.1887e+06	1.03115e+06	1.6831e+06	1.68744e+06	1.26341e+06	841683
1892	10.147	320.21	321.217	2.26728e+06	2.33955e+06	3.73131e+06	1.3337e+06	2.34434e+06	1.90508e+06	2.09874e+06	1.34886e+06	2.59155e+06	1.517e+06	1.20367e+06	2.24295e+06	1.69506e+06	2.50046e+06	1.47308e+06
1893	12.312	320.232	321.24	127843	128064	86241.2	280492	137380	165973	247026	120242	156045	106956	35114.8	122255	103417	67249.3	101600
1894	11.847	320.252	321.259	589488	567238	679911	541282	568635	462044	366897	428311	619083	406468	346970	536295	303143	544972	89132.6
1895	15.437	320.308	321.315	3.22867e+07	2.42347e+07	3.95692e+07	2.54222e+07	2.85174e+07	3.66949e+07	3.54288e+07	3.43198e+07	3.67108e+07	2.57534e+07	2.08588e+07	2.89996e+07	2.96307e+07	2.83895e+07	3.24861e+07
1896	1.387	321.107	322.114	2.0971e+06	2.37162e+06	2.03233e+06	3.21343e+06	3.69466e+06	4.28123e+06	3.15637e+06	3.86371e+06	3.75676e+06	2.49855e+06	2.37843e+06	3.34391e+06	3.35451e+06	2.54088e+06	3.22794e+06
1897	1.481	321.18	322.187	1.45588e+06	1.5096e+06	1.40148e+06	1.46805e+06	989277	1.50552e+06	1.2781e+06	1.21629e+06	1.83117e+06	2.53576e+06	794315	1.32648e+06	780717	1.40202e+06	1.0773e+06
1898	7.783	321.192	322.199	353354	355408	435897	264317	269361	273935	462730	292974	344023	287912	315792	340720	239120	225573	192619
1899	13.274	321.209	322.216	35541.9	32847	36474.8	83599	75644.6	63441.8	130821	96485.2	76401.6	8025.47	4909.88	5285.54	8013.32	6806.48	9114.91
1900	6.963	321.251	322.259	3.5693e+06	3.4516e+06	3.15048e+06	2.85509e+06	1.75374e+06	1.12424e+06	1.15759e+06	1.8487e+06	2.71584e+06	1.54909e+06	3.3846e+06	4.28846e+06	1.66725e+06	2.09614e+06	1.29709e+06
1901	11.037	321.264	322.271	3.21913e+06	2.76706e+06	2.59254e+06	2.13031e+06	2.62883e+06	2.72328e+06	2.74235e+06	2.2174e+06	2.09299e+06	2.23979e+06	2.33189e+06	2.50707e+06	1.98126e+06	2.6707e+06	2.45052e+06
1902	11.291	321.264	322.271	2.32654e+07	2.31836e+07	1.911e+07	1.56399e+07	2.04123e+07	1.93043e+07	1.81541e+07	1.93572e+07	1.74329e+07	1.7955e+07	1.09667e+07	1.55595e+07	1.86418e+07	1.86072e+07	1.7819e+07
1903	10.825	321.264	322.272	6.71218e+06	6.71972e+06	7.71422e+06	5.05651e+06	6.83653e+06	5.02246e+06	4.83722e+06	5.57265e+06	6.31666e+06	5.15179e+06	3.9024e+06	6.40579e+06	5.25234e+06	6.22735e+06	5.20004e+06
1904	10.953	321.264	322.272	3.51799e+06	4.01015e+06	3.77885e+06	2.87451e+06	2.63599e+06	2.47961e+06	2.61131e+06	2.32135e+06	2.64126e+06	2.14139e+06	2.19111e+06	3.21732e+06	2.43999e+06	2.0289e+06	2.39292e+06
1905	11.153	321.264	322.272	2.65331e+07	2.66031e+07	2.97319e+07	2.01148e+07	2.07347e+07	1.9878e+07	2.14544e+07	1.97767e+07	2.38901e+07	1.7368e+07	1.43372e+07	2.10429e+07	2.16651e+07	1.98713e+07	2.1351e+07
1906	11.818	321.264	322.272	728129	655527	756481	512362	533773	515926	434974	555517	602092	410703	357433	579349	463974	531108	436558
1907	11.439	321.264	322.272	1.87195e+06	1.51787e+06	1.8168e+06	1.11323e+06	1.32874e+06	1.30217e+06	1.29599e+06	1.37082e+06	1.58116e+06	1.19393e+06	861144	1.31535e+06	1.16936e+06	1.25668e+06	1.20969e+06
1908	1.748	322.057	323.065	6.80587e+06	7.15558e+06	5.16306e+06	8.96492e+06	5.40217e+06	1.00435e+07	1.14697e+07	9.99036e+06	7.79837e+06	5.1951e+06	936277	4.23038e+06	3.57023e+06	3.72034e+06	3.60713e+06
1909	13.002	322.178	323.185	130051	179402	163430	137968	156148	111751	99703.4	147369	127344	75103.7	114835	148470	97976.2	116407	87745
1910	9.446	322.178	323.185	764626	746003	747677	641061	685861	419889	492122	576691	556984	301650	669034	746701	338185	496355	360657
1911	1.062	323.052	346.041	6.55453e+06	6.69223e+06	7.68632e+06	5.54175e+06	6.92586e+06	8.588e+06	6.55207e+06	2.98355e+06	8.69875e+06	4.64094e+06	3.12452e+06	6.42725e+06	4.92176e+06	3.00404e+06	2.01874e+06
1912	1.499	323.103	324.111	1.14685e+06	1.20487e+06	1.06767e+06	800001	1.29328e+06	743381	1.30553e+06	1.22473e+06	1.06563e+06	602860	1.16625e+06	1.25561e+06	573035	543442	1.03144e+06
1913	1.382	323.159	324.166	4.00768e+06	4.03287e+06	4.37553e+06	4.81503e+06	3.02611e+06	2.68797e+06	3.82856e+06	3.23826e+06	4.19854e+06	4.62745e+06	3.54233e+06	4.07291e+06	3.31969e+06	4.29149e+06	5.15776e+06
1914	9.913	323.21	346.199	1.40387e+06	2.24184e+06	2.31162e+06	2.10486e+06	2.84835e+06	3.20641e+06	1.96269e+06	1.97629e+06	2.98996e+06	146701	84750.9	118298	98808.9	137060	357080
1915	8.817	323.21	346.199	2.86428e+06	3.90197e+06	2.86244e+06	938749	1.22418e+06	1.24502e+06	1.24645e+06	1.36033e+06	1.49957e+06	2.37102e+06	1.27341e+06	2.68863e+06	1.20786e+06	1.99596e+06	1.68856e+06
1916	12.037	323.282	324.289	433736	607092	488595	408437	252393	382956	336693	393359	582585	326895	298695	412538	382360	323233	334933
1917	12.302	323.282	346.272	907424	810459	811207	694380	722761	633611	644487	691274	700819	572661	374278	608401	617713	650845	536863
1918	11.903	323.282	346.272	3.84113e+06	3.84514e+06	4.37796e+06	5.71413e+06	3.05718e+06	2.61724e+06	3.06838e+06	3.56533e+06	3.71482e+06	2.37768e+06	1.90872e+06	2.73581e+06	2.40778e+06	3.40012e+06	2.10926e+06
1919	9.322	323.282	324.29	484675	583781	493647	354291	356030	307918	328877	299085	422745	221517	341983	378321	280770	321243	285576
1920	11.803	323.282	324.29	1.04009e+06	891996	1.14931e+06	752566	701835	735587	459612	558711	812748	489400	412598	494426	397487	448398	449424
1921	12.156	323.282	324.29	570002	581464	568619	420432	340646	405256	342965	427112	515798	338443	265474	364306	285734	274396	315385
1922	14.774	323.319	324.326	628537	551363	577681	294672	423632	498222	386226	372678	324763	348588	252651	319140	412254	409703	374993
1923	1.488	323.981	324.988	519115	459546	486323	391554	352655	414983	469945	427250	437530	555388	685022	856687	547924	576128	720697
1924	5.125	324.13	325.137	492646	433053	466829	736734	677737	682872	743435	649136	567101	329752	238658	294722	327319	239381	327204
1925	2.91	324.13	325.137	3.47397e+06	2.65678e+06	3.24591e+06	5.14353e+06	3.66608e+06	2.1034e+06	3.47521e+06	1.8394e+06	2.17202e+06	2.29482e+06	2.75462e+06	2.48376e+06	2.15471e+06	2.96037e+06	2.54835e+06
1926	1.019	324.135	325.143	5.06783e+08	5.03487e+08	5.31538e+08	4.81975e+08	5.64782e+08	5.60432e+08	6.23841e+08	5.42676e+08	5.49041e+08	3.68427e+08	3.60152e+08	5.03722e+08	4.43404e+08	4.69538e+08	4.64439e+08
1927	4.299	324.179	325.187	559975	523997	564113	439554	503760	303702	406988	508510	330565	955911	435959	535478	458287	650777	626949
1928	4.435	324.216	325.223	1.24999e+06	1.18967e+06	1.22782e+06	1.3566e+06	850687	646917	964377	897979	907484	2.18537e+06	1.13775e+06	1.48326e+06	1.09736e+06	1.32398e+06	1.34247e+06
1929	7.397	324.241	347.23	3.09813e+06	2.86601e+06	3.01597e+06	4.05436e+06	731206	4.86562e+06	929558	1.14158e+06	1.88272e+06	3.67805e+06	6.09656e+06	1.90423e+06	6.68488e+06	725727	1.11713e+06
1930	11.631	324.241	347.231	1.19101e+06	1.19949e+06	1.24151e+06	945543	840819	977806	758993	884919	1.14568e+06	709220	620577	965188	790285	1.03242e+06	882272
1931	11.839	324.266	325.274	219526	295051	236658	367489	307529	385432	309270	279294	315311	221999	148910	537234	237734	233548	223214
1932	14.182	324.314	325.321	341419	336977	312941	278424	294629	299474	271962	275181	276717	309857	222453	287203	290112	272800	284117
1933	10.515	325.179	326.186	412912	411792	424235	573641	770020	830167	1.06249e+06	882541	938121	19579.6	19745.6	18296.6	19324	18435.4	19032
1934	3.777	325.2	326.207	1.23821e+07	1.1321e+07	1.12356e+07	1.26323e+07	1.17564e+07	6.88094e+06	1.08001e+07	1.24109e+07	7.71218e+06	1.51791e+07	1.03309e+07	1.51303e+07	1.04915e+07	1.23127e+07	1.4202e+07
1935	4.58	325.2	326.207	1.04193e+06	1.06342e+06	1.19951e+06	1.44523e+06	1.3393e+06	1.33622e+06	1.45033e+06	1.68015e+06	1.20564e+06	915385	666648	762714	700691	618045	924348
1936	8.663	325.225	326.232	1.05844e+06	698091	713823	967547	725951	839163	516721	754652	726089	148282	105178	127837	81359.7	156001	112955
1937	9.026	325.225	348.214	6.95849e+06	7.06693e+06	5.10236e+06	6.80248e+06	8.15765e+06	7.67403e+06	6.77926e+06	4.65785e+06	4.96509e+06	6.62236e+06	5.39813e+06	3.10513e+06	6.53903e+06	7.09192e+06	2.22737e+06
1938	9.566	325.225	348.214	5.28358e+06	4.77562e+06	4.48301e+06	3.6901e+06	3.47976e+06	3.11566e+06	3.13638e+06	4.09483e+06	4.13789e+06	2.87552e+06	2.70168e+06	4.22309e+06	2.73146e+06	3.44138e+06	3.0234e+06
1939	8.571	325.225	348.214	3.90965e+06	4.71444e+06	3.8964e+06	5.65184e+06	3.68266e+06	3.38039e+06	3.06976e+06	4.28603e+06	5.36297e+06	1.0973e+06	1.12039e+06	2.31005e+06	1.78994e+06	2.09264e+06	3.0963e+06
1940	12.541	325.298	348.287	2.65898e+06	2.50148e+06	2.36098e+06	1.62412e+06	1.46e+06	1.45695e+06	1.0438e+06	1.21424e+06	1.51819e+06	1.28204e+06	1.62157e+06	1.59637e+06	1.27665e+06	1.63299e+06	1.33496e+06
1941	13.491	325.298	348.287	153056	126511	135544	79921.5	86448.1	103718	88457.5	94316.1	88361.7	122005	76142.3	98806.3	106900	98127.1	97035.5
1942	13.012	325.298	326.305	168601	239717	278317	120333	155328	171272	150620	157203	141984	122591	78563.3	143996	149275	156131	160640
1943	12.325	325.298	326.305	1.09757e+06	995851	1.30247e+06	689823	850234	1.4105e+06	950479	993118	873934	881178	449449	702611	965440	839342	841620
1944	12.206	325.298	326.305	747125	745846	573517	487069	446973	469962	505495	551836	586791	547949	267882	407457	484325	490738	339030
1945	12.418	325.298	348.287	4.17594e+06	6.25162e+06	4.01146e+06	3.12764e+06	3.28604e+06	3.15186e+06	3.31818e+06	2.87144e+06	2.70715e+06	2.72402e+06	1.22171e+06	2.92039e+06	2.6537e+06	3.20305e+06	2.73818e+06
1946	11.829	325.371	326.378	765268	646285	767727	275645	439172	328226	427200	899069	3.61399e+06	332147	260437	207910	938936	388838	537438
1947	1.035	326.15	327.158	9.80689e+06	1.13263e+07	6.63335e+06	3.55959e+06	9.42985e+06	1.90388e+06	1.31969e+07	7.63915e+06	5.52765e+06	8.78583e+06	9.65268e+06	1.24581e+07	8.08455e+06	8.34394e+06	1.08633e+07
1948	4.538	326.194	349.183	893066	1.07221e+06	1.17344e+06	1.24662e+06	956906	963162	913076	814388	1.09402e+06	662400	678107	787874	702079	989813	626210
1949	11.892	326.209	327.216	448921	483020	611891	543336	560365	543562	486850	538670	568984	541853	345728	487477	498690	337521	491680
1950	11.604	326.282	327.289	1.5007e+06	1.59477e+06	2.0825e+06	1.70395e+06	2.15661e+06	2.00429e+06	1.662e+06	1.77755e+06	1.9974e+06	1.65112e+06	805014	1.48057e+06	1.97081e+06	1.2358e+06	1.84363e+06
1951	13.893	326.282	327.289	30968.3	24250.8	25306.7	38287.8	40746.7	39429.9	50402.7	28319	25214.6	17029.5	3826.55	21133.2	16128.3	14940.3	15352.3
1952	0.962	326.95	365.913	1.01651e+07	9.66542e+06	1.02115e+07	7.52515e+06	1.07359e+07	8.99131e+06	1.23886e+07	9.57337e+06	1.03578e+07	8.72976e+06	7.61626e+06	7.83522e+06	8.15689e+06	7.89243e+06	8.37341e+06
1953	4.658	327.114	328.121	818783	800384	881067	739095	1.03175e+06	492391	1.17808e+06	814994	669653	699618	1.00398e+06	762345	727282	784520	941419
1954	4.942	327.216	328.223	1.17331e+07	1.03295e+07	1.0701e+07	9.40592e+06	7.03241e+06	5.95123e+06	9.7198e+06	7.55832e+06	8.3066e+06	2.4185e+07	9.2222e+06	1.17685e+07	1.01932e+07	1.0359e+07	1.09564e+07
1955	4.761	327.216	328.223	3.05281e+06	3.025e+06	3.18814e+06	3.22647e+06	2.63498e+06	1.93001e+06	2.9584e+06	2.65837e+06	2.26034e+06	5.87972e+06	3.35102e+06	3.53646e+06	2.67602e+06	3.37095e+06	2.16856e+06
1956	5.193	327.226	328.233	476983	367126	150030	776145	447181	176908	35231.6	55750.2	251840	279342	272419	469270	164443	193832	529338
1957	9.345	327.241	350.23	6.16866e+06	4.6116e+06	6.51674e+06	5.71207e+06	5.38695e+06	4.70141e+06	2.64077e+06	1.61627e+07	9.01483e+06	9.139e+06	9.27645e+06	4.92595e+06	9.70624e+06	3.88659e+06	5.43659e+06
1958	9.671	327.241	350.23	9.86514e+06	7.823e+06	8.76723e+06	5.80392e+06	4.88363e+06	4.92142e+06	3.62606e+06	5.22276e+06	4.98045e+06	7.08731e+06	5.401e+06	7.49563e+06	7.09154e+06	5.54598e+06	5.82877e+06
1959	9.983	327.241	350.23	622423	1.11025e+06	1.07884e+06	1.14038e+06	877179	908564	705502	613387	953866	946041	729542	998051	1.02438e+06	2.09902e+06	653726
1960	10.416	327.316	328.322	493345	459772	167059	475268	236557	223969	174127	246535	388051	211161	441649	300123	246474	135485	328752
1961	0.929	327.996	366.959	9.7194e+06	9.63152e+06	9.89673e+06	2.04151e+07	1.33977e+07	1.4356e+07	9.49135e+06	1.25606e+07	1.55002e+07	5.31498e+06	5.7681e+06	7.52625e+06	5.76202e+06	4.95335e+06	8.91011e+06
1962	9.717	328.142	329.15	488161	322579	360147	655721	385192	737705	476022	573341	693734	30028.9	24602	28846.5	25065.4	28156.7	25846.6
1963	9.867	328.163	351.152	133105	112566	113755	97177.4	67267.7	75337	98716.4	85260.9	74817.5	259125	79120	174156	118380	174794	143514
1964	1.384	328.186	329.193	3.44927e+06	3.87872e+06	3.75706e+06	3.09371e+06	2.74086e+06	1.66575e+06	2.86389e+06	3.81747e+06	2.47344e+06	6.63333e+06	2.45394e+06	3.89431e+06	2.58824e+06	3.60841e+06	4.30438e+06
1965	1.391	329.052	330.06	1.88255e+07	2.19703e+07	2.60034e+07	3.07794e+07	2.75644e+07	3.58149e+07	2.23333e+07	3.25988e+07	4.03607e+07	9.72977e+06	1.0834e+07	1.43595e+07	6.94119e+06	6.36288e+06	9.81737e+06
1966	1.035	329.052	330.06	6.92522e+06	7.70643e+06	8.95677e+06	7.79584e+06	8.76942e+06	1.24997e+07	5.51694e+06	8.05916e+06	1.18454e+07	3.95652e+06	5.39079e+06	7.44843e+06	3.6186e+06	2.85032e+06	4.77609e+06
1967	4.363	329.195	330.202	845308	851152	900725	690925	740111	599498	810954	816603	775721	1.67158e+06	671420	851191	678967	884402	1.00284e+06
1968	9.958	329.196	330.204	1.53845e+06	1.9985e+06	1.98929e+06	1.43968e+06	1.78992e+06	1.56503e+06	1.48916e+06	1.56225e+06	1.48821e+06	2.17305e+06	785480	1.14157e+06	1.06453e+06	1.22269e+06	2.51009e+06
1969	9.315	329.196	330.204	921650	672412	1.03514e+06	764353	778322	574266	508605	661820	731687	361441	395396	425982	750046	475848	492505
1970	9.672	329.197	330.204	1.10149e+06	1.0658e+06	1.20001e+06	716907	878457	922489	791179	958535	875138	545090	434423	535296	458394	716538	685002
1971	9.838	329.197	330.204	1.53234e+06	1.44332e+06	1.66629e+06	1.06911e+06	1.27867e+06	1.20267e+06	1.3532e+06	1.42976e+06	1.45628e+06	887148	668425	1.0268e+06	835935	932507	935888
1972	5.297	329.231	330.239	575123	664031	722166	443895	534879	329363	384663	455800	324488	1.70496e+06	382451	565626	419817	643926	525025
1973	8.617	329.256	330.264	1.61963e+06	1.40787e+06	1.49767e+06	1.1517e+06	837311	902027	642639	1.10786e+06	1.14515e+06	792271	939185	1.25069e+06	859097	1.23098e+06	972164
1974	8.791	329.256	352.246	1.63451e+07	1.60608e+07	1.53738e+07	1.31084e+07	1.39106e+07	5.98331e+06	5.35578e+06	1.29792e+07	1.62509e+07	1.38492e+07	1.37722e+07	1.85911e+07	9.52514e+06	7.46689e+06	1.28022e+07
1975	8.512	329.256	352.246	1.57876e+07	1.59176e+07	1.49312e+07	1.29454e+07	1.22921e+07	9.54904e+06	8.26553e+06	1.01571e+07	1.34398e+07	9.37266e+06	9.86027e+06	1.47875e+07	9.72075e+06	1.1375e+07	9.07219e+06
1976	9.766	329.256	352.246	4.41087e+06	3.95899e+06	4.37244e+06	3.28253e+06	1.93875e+06	2.06614e+06	1.62076e+06	2.22458e+06	2.23022e+06	4.10066e+06	4.70954e+06	7.36805e+06	5.7218e+06	5.86899e+06	5.63642e+06
1977	8.156	329.256	330.264	911773	1.26878e+06	916967	591523	686620	692841	572374	724222	890791	563055	473896	591794	501784	817058	416777
1978	7.222	329.256	352.246	7.84388e+07	6.98246e+07	7.72231e+07	4.01513e+07	7.0931e+07	5.98504e+07	6.04363e+07	7.1923e+07	8.0092e+07	5.25839e+07	4.34864e+07	6.38198e+07	3.26746e+07	5.36722e+07	4.28875e+07
1979	8.38	329.256	330.264	2.98338e+06	2.68562e+06	2.74472e+06	2.13026e+06	2.22269e+06	1.81049e+06	1.71812e+06	2.1332e+06	2.0389e+06	1.66825e+06	2.11827e+06	2.51545e+06	1.89467e+06	2.1432e+06	1.78931e+06
1980	8.985	329.257	352.246	1.439e+07	1.39635e+07	1.43425e+07	9.4241e+06	1.14869e+07	9.91404e+06	9.57698e+06	1.0712e+07	1.33129e+07	9.79724e+06	7.48918e+06	1.32106e+07	9.59052e+06	1.03233e+07	1.01378e+07
1981	7.069	329.257	352.246	1.20998e+07	1.37153e+07	1.14103e+07	1.00732e+07	1.03316e+07	7.55889e+06	7.75057e+06	9.8703e+06	1.04412e+07	7.46014e+06	9.53759e+06	1.25806e+07	9.15195e+06	1.0747e+07	7.63987e+06
1982	7.72	329.257	330.264	243408	180920	245574	167430	170319	166344	159361	143331	278325	81882.6	131273	237934	127186	151026	198320
1983	6.845	329.257	352.246	2.9457e+06	3.21517e+06	2.99336e+06	2.25466e+06	2.04737e+06	1.49011e+06	1.79246e+06	2.54925e+06	1.97825e+06	2.51693e+06	1.1552e+06	1.5538e+06	2.45831e+06	2.12958e+06	2.3538e+06
1984	11.084	329.329	330.336	2.03826e+08	2.00656e+08	1.95699e+08	1.68957e+08	1.23472e+08	1.28909e+08	1.74367e+08	1.53916e+08	1.37038e+08	9.79781e+07	1.9351e+08	1.41412e+08	1.43547e+08	9.07276e+07	1.17768e+08
1985	5.174	330.121	331.129	211426	147540	180301	597497	330209	420987	354295	324787	473676	13915.2	12551.8	12448.4	12150	12750.3	11876.4
1986	1.386	330.154	331.161	1.17318e+06	1.23977e+06	1.24632e+06	863244	919252	672832	919833	831774	1.00634e+06	2.0741e+06	1.19485e+06	1.15589e+06	700461	941720	2.32131e+06
1987	8.271	330.158	331.165	190600	216369	165115	232560	233756	285534	308331	235503	292712	382767	247172	489217	388204	417139	354251
1988	6.743	330.198	331.205	163233	152152	156582	28567.8	58269.3	42060.5	25641.6	30280.8	31326	1.05724e+06	427306	651788	255071	352980	761172
1989	9.268	330.242	331.249	522798	485397	487819	781622	814393	849395	912329	1.22207e+06	1.23085e+06	34501	77621.1	42826.4	37988.2	54478.2	24897.1
1990	8.083	330.267	331.274	329644	354822	379328	358787	250027	232469	305517	232985	230422	273280	93900	196915	223262	353664	313470
1991	13.402	330.277	331.284	383743	454247	499339	363833	381008	352772	202216	357660	383921	399699	239362	396866	359579	343228	376243
1992	1.386	331.138	332.145	1.66102e+06	1.26458e+06	1.50486e+06	1.75948e+06	1.56798e+06	1.20893e+06	1.39147e+06	1.57928e+06	1.05906e+06	1.70814e+06	1.62423e+06	1.53657e+06	976250	1.51707e+06	1.39344e+06
1993	8.573	331.212	332.219	1.21426e+07	1.18987e+07	1.27357e+07	7.98376e+06	8.38151e+06	7.90136e+06	6.75336e+06	8.65527e+06	1.33204e+07	7.89476e+06	7.09424e+06	9.41002e+06	7.98884e+06	8.19984e+06	6.54882e+06
1994	8.351	331.212	332.22	9.59051e+06	9.17905e+06	9.73031e+06	6.95376e+06	7.37128e+06	6.55634e+06	6.43892e+06	7.62441e+06	8.06758e+06	5.15051e+06	6.65834e+06	7.64583e+06	6.12067e+06	7.11681e+06	5.96155e+06
1995	9.502	331.212	332.22	6.02136e+06	5.9661e+06	6.62924e+06	5.48996e+06	4.55896e+06	4.59276e+06	3.54673e+06	4.50053e+06	5.31531e+06	2.24811e+06	2.77539e+06	7.5718e+06	2.52056e+06	5.01429e+06	2.71539e+06
1996	11.847	331.249	332.256	383020	414636	515790	334963	341474	344246	260432	401870	404155	263900	300238	390684	294300	390638	368795
1997	11.692	331.249	332.256	694054	438964	540076	412057	424899	339388	322452	448393	678547	306077	434132	593847	1.30463e+06	438554	418274
1998	8.676	331.272	354.261	3.51739e+06	3.33214e+06	3.55687e+06	2.68323e+06	2.6072e+06	2.56477e+06	2.0522e+06	2.87574e+06	2.71613e+06	2.29057e+06	2.59719e+06	2.85304e+06	2.3551e+06	2.67442e+06	2.17703e+06
1999	8.536	331.272	354.261	6.8402e+06	6.84194e+06	6.49246e+06	4.52456e+06	5.50184e+06	3.97282e+06	3.61001e+06	5.21073e+06	6.67678e+06	4.09127e+06	4.44855e+06	6.16864e+06	4.76172e+06	5.46148e+06	4.07342e+06
[truncated: 1,377 more rows]

## Sheet: normalized data
No	RT [min]	Molecular Weight	m/z	QC_1	QC_2	QC_3	5H 1	5H 2	5H 3	5H 4	5H 5	5H 6	SCFM Glu 1	SCFM Glu 2	SCFM Glu 3	SCFM Glu 4	SCFM Glu 5	SCFM Glu 6
1	1.059	71.0736	72.0808	6686.62	5773.24	7482.61	6771.28	9006.79	7323.17	7968.37	8052.19	7156.31	9149.47	7388.86	8071.07	7526.1	7915.74	8941.31
2	1.381	71.0736	72.0808	1425.58	1514.27	1440.32	1525.98	1749.1	1498.79	1813.45	1521.89	1343.46	1955.11	1700.9	1543.14	1248.73	1468.52	1667.12
3	1.034	73.0164	74.0236	92.1389	98.9993	97.0345	109.09	43.9013	114.315	106.063	99.2249	112.232	103.777	93.9973	103.007	101.311	103.735	110.303
4	2.083	76.0313	77.0385	131.488	139.448	104.967	134.442	145.422	115.881	162.37	170.387	100.939	130.148	111.806	123.88	104.539	98.9141	123.018
5	1.895	76.0313	77.0386	74.8461	77.5516	95.9888	94.0383	103.717	105.607	134.05	87.5413	105.379	80.0545	168.94	102.569	86.7563	114.001	89.6257
6	12.578	78.0469	79.0542	43.3296	48.9232	47.4224	32.8135	53.36	39.7109	49.1736	43.8883	49.7627	58.9422	32.2554	40.8245	56.6312	50.0467	52.7741
7	12.05	78.0469	79.0542	14.634	11.805	9.99689	32.9716	7.91549	8.64379	8.5218	16.3608	18.6559	53.4752	109.629	96.41	45.5553	39.2554	73.4088
8	12.047	80.0112	81.0185	7.64219	5.51719	4.39087	23.9785	0.543535	0.925449	0.764211	0.76006	0.814222	42.824	70.7266	65.9317	35.0947	25.4935	52.6272
9	12.211	80.0113	81.0185	18.092	14.6575	12.4927	23.0123	0.43656	0.429261	0.518484	0.459187	0.774864	22.9333	40.0097	31.1898	17.3497	13.7425	24.9821
10	12.579	80.0626	81.0699	231.16	220.446	212.768	169.367	188.595	190.905	202.705	200.021	223.869	274.177	185.11	178.963	256.352	251.454	217.038
11	0.865	81.0066	82.0138	952.195	1043.83	1088.19	1232.51	1235.07	1349.11	1691	1435.4	1255.89	1104.73	1192.04	991.2	1020.84	988.313	1015.33
12	0.864	82.0074	83.0146	117.35	132.497	137.149	161.23	153.058	172.099	217.184	185.008	158.521	132.427	150.285	125.907	124.219	123.808	128.479
13	0.894	82.0531	83.0604	43.9902	44.3091	50.485	82.8287	53.884	59.4098	66.4339	59.061	70.7939	43.8319	30.7481	40.3384	36.7918	42.2073	41.8566
14	12.212	82.0783	83.0855	11.507	15.4159	10.2894	14.1449	5.89005	6.11565	7.65049	7.9101	5.62898	13.2083	21.6434	19.9966	13.2106	11.5384	14.871
15	12.579	82.0783	83.0856	37.764	44.0756	38.9806	37.31	36.6264	41.6544	35.9082	39.491	36.1597	55.3188	33.5863	38.5839	55.6663	48.3272	40.9117
16	0.864	83.0041	84.0114	136.885	151.7	159.898	189.367	185.133	199.529	252.709	211.686	184.517	156.096	167.595	144.825	149.234	148.093	146.441
17	1.07	83.0371	84.0444	7045.41	7326.03	7617.34	7551.18	8080.91	8534.02	7732.06	7576.33	8274.4	7621.42	6399.17	7189.28	4989.88	7885.87	8605.62
18	1.386	83.0371	84.0444	146.832	142.206	147.641	198.171	156.862	145.58	184.146	145.698	141.045	184.575	151.805	165.318	155.217	161.462	172.507
19	0.887	83.0735	84.0808	2316.96	2373.15	2564.19	2861.71	2965.94	2667.04	3562.38	2888.02	2696.6	3111.66	2234.9	2571.3	2748.24	2845.85	2141.34
20	1.028	83.0735	84.0808	1788.52	2001.38	1879.18	1823.39	1964.37	2302.4	2247.26	2052.86	1969.44	2337.55	1590.21	1959.39	2039.26	2031.13	1929.96
21	1.38	83.0736	84.0808	181.072	145.32	139.139	172.719	157.667	165.368	159.319	152.661	147.101	176.754	158.056	163.354	138.367	199.105	150.344
22	1.383	84.0034	85.0107	52.7418	64.719	57.6337	82.327	69.7392	62.1774	72.6186	71.5284	75.8822	56.9035	48.9031	46.4952	46.2929	53.9355	46.8071
23	1.067	84.0212	85.0284	335.745	335.175	360.445	357.666	393.271	139.467	143.825	242.065	408.335	395.74	284.572	319.863	392.002	378.734	388.606
24	1.49	85.0891	86.0964	19407	19919.6	19653.2	18724.2	22407.1	19659.7	24220.7	22351	19187.8	24039.5	16576.4	19746.6	17414.7	19930.5	19252.4
25	1.032	85.0892	86.0964	2421.95	2511.91	2548.82	2356.51	2982.08	2522.36	2697.2	2577.16	2399.03	3343.61	1968.03	2805.14	2603.13	2887.4	3188.07
26	0.87	85.9855	86.9928	47.1733	50.5398	48.7989	58.6725	57.4534	61.4869	83.5852	65.2834	58.5536	51.4944	53.6034	45.2407	44.8306	46.7961	43.3934
27	1.384	86.0191	87.0263	646.379	763.475	742.249	997.991	796.741	850.686	931.034	867.695	945.503	706.092	600.187	598.483	604.976	653.255	607.144
28	1.186	86.0191	87.0263	580.62	471.026	398.763	760.144	635.802	719.368	651.206	551.471	802.691	399.854	278.895	481.506	507.218	338.397	414.312
29	0.992	86.0368	87.0441	51.7316	59.6985	67.3164	55.0555	10.3032	72.2969	61.4629	49.3705	69.5119	182.669	40.3056	62.7065	62.1608	42.0132	51.8075
30	1.384	87.0268	88.0341	6.11682	9.38217	8.39377	7.99185	7.7194	9.02346	2.78265	2.12218	8.914	7.9062	2.53853	8.41794	3.84028	9.74692	3.71143
31	1.029	87.0321	88.0393	88.6459	90.0137	107.076	48.411	88.9973	100.296	88.5266	100.739	41.4003	106.278	97.3268	94.4828	112.319	111.582	114.988
32	3.308	88.0314	89.0386	43.099	42.312	37.1834	70.791	43.3622	50.0049	61.2525	55.5011	42.6038	43.6287	6.77613	45.3212	43.4585	39.0005	51.2199
33	1.386	90.014	91.0213	18.8315	20.6223	21.7023	28.0823	23.0882	22.2935	25.2132	25.1883	27.4882	20.8393	16.1771	17.5947	15.7526	18.3015	17.4494
34	12.577	90.047	91.0542	281.82	263.01	259.13	200.275	238.029	252.926	260.167	244.832	227.662	345.495	210.163	237.438	349.339	285.688	275.835
35	12.05	90.047	91.0542	77.9674	70.6611	40.6251	67.128	29.7704	37.6952	38.2691	36.0157	35.9826	112.297	208.509	195.136	100.731	98.5252	148.882
36	3.677	90.047	91.0542	2495.03	2323.5	2327.56	2374.62	2574.62	2729.24	3186.57	2792.17	2462.44	3300.46	2278.49	1632.85	3444.47	3351.41	3030.78
37	0.929	92.0375	93.0448	36.6498	35.3018	38.4508	71.56	44.5112	202.57	58.3947	188.216	53.2506	33.7383	24.086	32.1718	150.371	32.4553	162.791
38	12.05	92.0626	93.0699	28.516	24.6943	21.1405	39.7058	8.99333	10.104	11.8565	11.019	9.62258	66.3981	137.858	122.143	62.1939	46.8627	96.5511
39	12.577	92.0626	93.0699	81.6721	75.3924	68.8126	60.8074	63.2452	73.4618	67.4511	70.4752	76.8306	95.2612	53.4208	62.5899	91.1147	83.1497	81.9568
40	3.78	93.0327	94.04	75.4242	78.728	57.9729	138.913	142.706	118.994	174.66	85.1587	123.332	79.001	94.4199	138.122	69.4484	102.774	84.4293
41	1.009	94.0531	95.0604	1680.6	1700.49	1747.76	2690.36	1997.67	2301.93	2847.76	2139.97	2235.37	1125.55	884.956	1146.78	1348.35	1232.39	1163.25
42	12.579	94.0782	95.0855	265.234	302.493	267.831	215.474	245.981	252.807	236.634	249.454	235.438	369.88	210.06	230.597	358.837	306.282	282.539
43	1.386	95.0372	96.0444	44.8354	38.9092	34.6273	47.586	47.7785	42.0311	50.041	43.6998	42.6149	95.7714	70.2625	64.2385	67.5037	74.5089	100.369
44	12.578	96.0938	97.1011	31.6031	30.3186	26.9329	25.2248	26.1898	26.1573	23.7629	27.8977	29.3823	39.6491	23.9515	29.9152	37.868	30.4499	28.1053
45	13.308	96.0938	97.1011	5.71991	2.08666	2.00894	6.02278	5.67759	2.0917	2.85095	3.22073	5.63045	8.28057	7.16026	7.00314	9.6256	8.22566	6.79464
46	12.212	96.094	97.1012	19.4085	16.6767	15.9828	30.4589	4.8248	10.5174	9.66903	5.85652	5.21325	25.7385	51.2906	41.637	21.1036	16.197	29.6292
47	1.043	97.0528	98.0601	3524.21	3669.88	3729.79	3287.22	4162.34	4457.3	3067.14	3990.89	4300.99	4380.22	3699.03	3899.86	3956.04	3559.23	5252.93
48	0.855	97.9706	98.9778	7.49112	7.74571	6.4254	7.85722	7.18238	7.92944	15.0257	9.21444	7.73699	9.76093	9.66813	8.35826	8.66677	4.01656	7.09721
49	1.436	97.9769	98.9842	62.7068	71.929	72.5067	74.235	53.7043	74.3761	75.9336	84.6023	226.687	102.086	107.618	86.7029	82.0156	110.032	87.2009
50	0.855	99.0171	100.024	557.353	597.691	598.546	665.583	688.108	761.381	902.562	792.497	708.102	637.334	710.019	578.96	609.055	592.474	612.091
51	0.854	100.018	101.025	71.6909	78.1658	75.612	91.5076	93.0553	105.651	118.228	106.217	92.1548	79.507	95.3555	75.7385	81.8482	84.4289	83.1746
52	0.865	101.015	102.022	87.5162	97.7106	96.9004	103.243	107.34	127.199	140.587	127.312	109.555	98.9807	109.859	93.6774	93.0611	95.1901	96.062
53	3.741	101.039	102.046	104.668	73.3818	100.544	97.2822	101.781	111.662	115.546	115.952	90.0314	238.284	132.569	118.724	168.813	126.486	102.834
54	1.384	101.048	102.055	474.304	566.071	553.625	729.915	607.563	607.806	701.828	627.725	684.685	525.563	473.283	455.828	463.439	501.366	478.113
55	1.388	102.047	103.054	28.0225	26.6267	26.004	26.6402	27.4384	24.8048	29.7914	31.2162	28.6006	32.9769	25.9889	28.4062	31.9114	30.2734	20.0715
56	3.737	103.042	104.049	92.9716	77.6537	109.855	107.245	104.063	132.153	201.603	199.927	98.0985	158.104	147.111	129.248	182.287	175.275	227.481
57	1.187	103.046	104.053	2068.04	1849.77	1625.27	2570.63	2394.86	2135.44	2376.55	2551.42	2105.69	1980.18	1092.29	1753.13	1827.49	1230.66	1466.1
58	2.028	103.046	104.053	163.594	92.9187	100.299	119.065	114.269	123.013	111.108	231.607	125.655	153.909	54.0667	48.6802	58.5195	114.579	56.2966
59	1.384	103.046	104.053	2300.71	2683.24	2693.98	3503.08	2862.59	2980.57	3247.14	2992.13	3344.42	2553.65	2101.3	2170.86	2155.91	2321.37	2192.68
60	1.032	103.046	104.053	1158.57	1451.19	1770.16	1564.71	1298.14	2073.57	1643.8	1349.5	1557	1421.46	2213.46	1311.48	1479.03	1935.72	1572.69
61	1.387	103.993	105.001	76.7965	88.6875	84.1049	116.932	92.0366	98.1864	102.473	95.8479	110.851	79.4503	73.5288	65.8894	70.1452	73.634	69.7347
62	1.186	104.03	105.037	73.2088	84.3814	78.9202	105.468	78.624	107.557	119.197	160.932	107.552	133.219	88.2104	123.019	54.4138	48.5475	125.865
63	1.385	104.03	105.037	96.8002	109.236	112.772	145.957	117.921	124.964	133.258	123.707	139.537	101.088	90.4218	87.2486	86.3969	95.8	84.8729
64	12.578	104.063	105.07	129.648	116.698	113.133	92.1928	107.015	111.684	97.9844	111.777	101.659	125.795	81.5776	93.9902	148.168	121.484	122.557
65	10.709	104.063	105.07	92.9305	117.763	118.311	109.509	98.8077	76.8837	105.282	97.3603	100.619	112.231	101.015	115.659	174.097	128.393	105.626
66	12.578	106.078	107.085	60.4081	59.8742	62.1646	47.4467	57.0776	57.5858	54.4314	52.9411	60.0163	75.9702	53.0517	51.1219	75.0419	59.595	64.8383
67	12.05	106.078	107.086	22.364	20.7671	15.1613	60.7175	8.31049	9.84803	9.70153	9.87307	9.41767	108.836	226.17	197.837	91.4645	71.237	143.002
68	12.212	106.078	107.086	39.4707	31.0195	31.5169	55.9299	12.6192	12.2277	11.9214	12.0196	11.079	50.2067	95.2971	77.1512	42.9771	39.9265	57.4083
69	7.078	108.021	109.028	26.9015	17.2639	17.5018	26.8612	18.01	19.1828	18.4122	19.1615	18.1266	29.3517	22.5137	26.8954	38.4547	34.17	28.5216
70	12.05	108.094	109.101	90.4822	80.4648	62.7927	228.029	33.9737	44.8121	37.8372	36.32	44.9831	413.83	857.695	727.45	379.199	273.031	554.948
71	12.212	108.094	109.101	310.266	246.952	247.965	492.005	60.1416	58.2807	59.7049	64.415	61.6663	435.143	867.175	698.387	359.93	251.686	512.725
72	5.541	108.094	109.101	2625.27	2277.5	2536.38	3753.18	1195.58	1483.47	1093.92	1224.02	1682.94	1172.42	1637.34	1337.87	1100.22	915.131	1040.2
73	0.871	109.001	110.009	375.06	418.019	430.857	521.152	503.013	553.134	754.662	595.651	504.58	435.946	447.176	396.853	389.016	381.738	376.925
74	1.016	109.053	110.06	500.369	501.242	519.288	571.747	634.022	337.88	813.032	715.359	585.05	459.729	493.421	322.336	512.407	457.465	618.315
75	1.032	109.064	110.071	2136.94	2291.32	2143.05	2908.17	2214.35	2536.67	2339.43	2343.7	2663.42	2040.79	1600.44	1947.71	3005.59	2045.59	2291.16
76	0.894	109.064	110.071	736.47	728.086	839.625	1468.23	962.755	999.703	1171.37	1037.99	1094.91	684.058	515.485	782.787	862.064	694.123	530.81
77	4.373	109.089	110.097	10.0688	10.7273	10.992	8.38334	5.00934	9.89915	6.63643	10.5886	8.9846	31.1068	8.7386	10.4689	8.02604	10.8967	7.51047
78	0.868	110.002	111.01	45.097	51.5588	52.2582	66.0469	62.5291	69.6324	91.2271	73.7547	62.185	50.0324	54.9657	47.1443	49.4446	47.7226	42.7923
79	0.947	110.048	149.011	211.792	195.34	219.433	245.599	241.132	241.112	307.614	251.557	281.764	124.078	113.306	125.304	168.622	124.893	133.495
80	12.05	110.073	111.08	11.0404	9.9485	8.55749	23.4478	5.62315	7.3142	7.87367	6.63706	6.43217	37.9263	73.9646	68.5389	36.6725	26.8044	47.8733
81	5.541	110.073	111.08	105.279	89.2323	90.5561	116.729	71.674	87.9273	98.7358	76.0487	71.9187	94.7639	190.341	82.5478	91.5936	90.2617	572.831
82	0.871	110.999	112.006	54.887	59.3703	62.9679	71.5207	71.3131	78.4533	104.886	80.4934	73.3285	61.7296	63.5824	54.3746	51.9527	51.2214	51.9543
83	0.954	111.889	112.896	224.312	216.662	221.124	118.004	236.138	183.242	334.429	229.232	175.433	354.661	275.449	237.867	317.522	343.628	191.87
84	0.862	112.027	113.035	5.76718	5.14642	5.75786	6.43883	7.30415	7.08124	8.63991	8.87359	6.85527	5.33512	6.4289	6.4246	5.65938	4.40796	5.22714
85	1.381	112.027	113.035	54.9269	73.6937	59.5152	51.0268	51.5672	42.8464	69.0355	78.0053	53.421	110.577	76.4438	59.0168	72.8587	90.0102	77.5853
86	1.056	112.064	113.071	591.97	598.812	640.636	582.443	691.591	716.997	638.62	676.334	702.655	799.787	556.296	603.806	755.462	705.788	684.264
87	1.392	114.014	115.021	33.7894	40.1189	40.494	54.7305	47.4888	45.0795	51.3888	44.8403	47.7108	38.3243	34.7486	31.2373	34.2603	35.2481	35.2208
88	3.627	114.047	115.054	335.844	271.991	328.184	309.155	394.87	360.553	398.247	382.954	334.241	421.026	401.53	293.863	312.544	333.083	308.477
89	3.308	114.047	115.054	198.206	227.602	174.431	310.897	197.2	199.978	256.491	239.662	216.369	240.936	93.5716	311.135	234.826	197.265	274.874
90	1.041	114.079	115.087	379.277	412.169	409.303	368.446	441.36	505.919	408.827	443.492	450.826	469.858	322.882	385.375	471.751	453.29	445.574
91	0.887	114.079	115.087	137.533	136.374	160.444	189.622	192.433	208.311	193.446	196.241	195.348	162.074	110.3	180.521	142.394	161.913	101.404
92	1.013	115.063	116.071	14003.1	14554.8	14858.4	14286.4	16364.5	17270.5	15972	16266.4	16518	14879.4	12796.8	14734.4	16113.1	15271.8	16250.5
93	1.384	115.063	116.071	362.264	371.832	390.218	445.674	399.361	344.307	462.511	401.594	384.46	539.702	400.731	403.848	369.988	446.155	422.581
94	0.888	115.063	116.071	601.036	667.994	714.193	843.577	854.293	901.989	918.262	886.811	856.105	689.047	540.931	802.322	698.435	696.252	536.304
95	0.861	115.981	116.988	8.95279	8.55793	9.95075	11.1779	11.6116	12.2404	21.1007	13.4976	12.1067	10.8794	8.9665	8.98902	7.77972	6.52035	7.11326
96	2.028	116.048	117.055	14.2811	15.9546	14.3852	9.7915	10.5603	16.8798	18.3006	17.1889	15.7027	8.57172	6.24549	7.70092	13.6792	6.89321	9.74891
97	3.696	116.05	117.057	3562.62	3412.88	3277.62	1153.88	3740.42	4140.25	4404.41	4021.45	1752.96	4947.39	2895.6	2299.09	4767.95	4665	4343.05
98	3.295	116.05	117.057	287.157	258.067	235.519	432.646	270.832	264.484	338.782	344.839	280.217	301.323	8.25571	221.584	255.034	225.144	299.945
99	1.386	116.05	117.057	23.7517	24.3812	29.7349	23.1084	26.9806	23.7674	32.685	30.9093	23.6556	36.4382	25.854	27.4952	29.372	29.0562	26.8291
100	1.885	116.05	117.057	60.5917	170.704	93.0477	82.3675	81.5005	102.444	142.436	71.4193	79.3138	108.999	43.0449	78.1193	57.2734	99.8608	107.919
101	5.304	116.05	117.057	18.3038	22.8631	20.2078	15.5661	18.6982	26.2025	21.9148	24.404	23.6342	28.2296	18.3909	21.881	27.0007	26.8406	21.8231
102	12.582	116.063	117.07	15.7645	17.588	14.5067	14.4233	15.1217	16.5498	15.9469	14.9453	13.6241	21.7126	13.6948	2.29849	24.1413	16.2945	15.65
103	12.049	116.063	117.07	8.21442	10.209	9.12757	18.8116	3.3367	12.0046	4.41676	10.2418	3.60964	30.1631	66.1038	59.21	29.2856	23.0464	41.5267
104	12.211	116.063	117.07	7.98586	7.40436	6.98308	12.6814	2.78514	2.78191	3.009	2.87948	2.4605	11.8676	21.6254	16.897	9.84841	9.55949	13.0065
105	0.866	117.028	118.035	46.663	50.0646	48.1921	50.6678	54.9066	59.6144	68.8518	61.0191	55.521	56.3196	58.0799	49.7742	50.4648	52.6849	50.9968
106	12.05	117.058	118.065	40.1243	51.3647	51.888	46.4596	18.5106	21.916	23.263	20.1375	21.5324	78.0865	132.13	119.314	65.6308	55.5941	93.912
107	12.578	117.058	118.065	119.116	117.112	109.736	98.6442	104.266	104.575	101.558	104.696	102.802	169.971	92.2138	111.655	135.511	127.389	125.242
108	3.306	117.058	118.065	676.587	673.674	558.718	952.897	642.652	693.521	904.57	819.41	671.17	713.667	66.4331	666.264	625.043	545.122	744.158
109	2.086	117.058	118.065	265.056	279.895	225.412	261.548	567.969	258.02	339.3	568.642	245.492	305.246	370.905	496.447	261.706	228.855	276.175
110	1.048	117.079	118.086	582.451	433.654	608.395	560.354	727.02	462.567	636.758	671.385	266.232	706.028	608.825	673.64	633.022	625	550.695
111	1.38	117.079	118.086	84.7366	103.995	123.803	120.844	134.222	127.674	122.396	115.927	119.04	115.008	117.337	103.459	81.028	110.697	143.149
112	3.761	118.028	119.035	2216.98	1996.32	1926.36	1752.21	2294.87	1992.61	1640.84	1831.72	1872.88	722.077	1523.55	2158.2	1984.13	1671.19	1996.45
113	1.022	118.028	119.035	294.129	356.263	344.909	367.086	390.268	437.704	286.921	367.096	195.642	485.107	286.348	346.988	362.232	417.922	447.67
114	1.394	118.028	119.035	254.871	262.632	269.351	266.72	257.804	253.375	290.308	288.622	255.048	445.507	220.76	249.577	280.38	332.256	279.506
115	1.033	118.042	119.049	177.183	250.433	192.838	132.06	216.494	74.0215	273.58	168.644	155.63	271.434	242.966	280.944	242.304	261.197	313.238
116	1.389	118.042	119.049	348.92	400.803	412.39	362.314	431.712	369.259	554.017	454.759	360.313	474.275	422.266	400.375	381.965	439.245	397.717
117	3.74	118.066	119.073	834.253	704.653	937.741	856.937	1031.19	1060.36	1089.54	1175.71	885.19	1324.62	1264.83	1133.33	1581.96	2175.91	2003.28
118	3.589	118.066	119.073	774.039	807.452	551.617	524.667	592.059	685.974	671.111	589.225	713.624	857.172	182.979	742.85	686.924	1073.27	811.245
119	12.579	118.078	119.086	117.018	109.836	97.3575	86.8696	97.8345	104.417	98.3898	96.2867	114.421	146.002	106.825	99.3313	132.748	109.584	114.376
120	5.542	118.078	119.086	393.768	348.268	339.259	449.234	347.58	513.515	319.076	352.918	217.06	387.634	453.015	2070.39	379.527	383.557	362.068
121	1.046	119.058	120.066	277.269	289.896	306.666	319.529	327.088	305.743	261.193	314.548	331.022	305.762	334.585	314.749	320.728	315.715	397.47
122	5.674	119.074	120.081	146.422	154.308	146.449	186.921	170.374	152.191	164.611	173.356	146.669	168.33	165.61	132.992	147.268	147.578	171.765
123	4.381	119.074	120.081	144.011	161.378	228.701	187.073	183.193	166.303	254.923	192.392	196.625	149.862	37.26	140.218	184.712	152.548	144.375
124	0.909	119.946	120.954	18.6921	18.8262	19.9199	27.9211	26.1318	24.8969	31.6531	25.4489	19.6985	17.3574	15.4145	19.9506	17.7329	15.6162	17.9167
125	12.579	120.094	121.101	79.4219	84.7568	81.2165	60.6502	70.5495	78.3821	75.7788	77.5045	70.0879	96.0009	59.9177	71.4957	106.883	90.735	82.219
126	10.431	120.094	121.101	49.2464	53.1116	47.131	35.2645	41.0584	89.1148	38.243	43.442	40.1103	53.6593	43.6279	48.6429	52.5615	58.187	50.1138
127	13.308	120.094	121.101	7.49016	4.24289	4.1562	7.66602	2.68565	3.33998	4.85147	5.37339	3.7686	4.54207	13.7743	5.09075	16.5195	7.2871	10.3175
128	1.024	122.004	123.011	59.9061	54.0686	56.0382	37.8705	66.4706	60.0972	69.1869	64.6307	56.4969	70.2191	54.3188	63.6802	71.3933	60.292	64.0166
129	0.861	122.033	123.04	62.779	72.045	74.0886	85.23	88.6838	92.2522	106.207	95.9526	88.753	73.3535	84.6702	66.7324	71.1767	72.3263	72.8959
130	1.384	122.048	123.055	181.651	168.217	190.58	243.451	214.245	245.095	320.596	294.324	254.168	149.198	126.154	161.448	153.381	141.457	164.943
131	1.009	122.048	123.055	365.808	369.808	409.385	169.749	392.273	275.074	444.867	272.967	511.363	489.917	414.841	305.649	456.689	490.002	474.461
132	12.579	122.11	123.117	85.8574	95.0494	81.8624	65.0258	75.9649	81.3178	71.7177	81.1458	71.3343	100.137	64.3239	76.9106	101.533	92.2041	89.3647
133	10.71	122.11	123.117	64.4015	79.9177	56.4783	57.4828	54.8464	61.6767	56.5081	71.1803	69.6399	103.698	85.8786	186.074	81.789	170.725	168.003
134	10.883	122.11	123.117	21.9062	21.0762	19.5288	16.6352	17.2592	18.3487	13.7855	17.0088	18.6869	34.4157	34.8859	186.074	89.5016	42.2008	36.6371
135	0.903	123.017	161.98	35.6019	38.1938	38.0925	47.2412	46.5515	44.7688	49.3743	46.0907	44.2136	36.4031	29.9879	35.6346	31.7672	30.9572	39.5698
136	1.384	123.032	124.039	1782.24	2042.7	2082.8	2418.82	2279.1	1985.48	2553.89	2177.87	2128.25	2043.55	2190.92	1710.61	1733.39	2039.86	2084.05
137	1.071	123.032	124.039	2835.25	1896.91	2126.29	2896.96	3116.53	1754.18	3388.51	3223.32	2084.94	2377.7	3881.69	4149.67	2367.52	2394.13	4754.82
138	12.05	123.105	124.112	3.45243	3.11948	4.35132	8.35643	1.459	1.86808	2.07236	1.92731	1.6567	12.9675	28.2935	24.4147	11.3672	9.77414	19.1092
139	12.212	123.105	124.112	5.2633	4.79363	4.35132	8.67884	1.87188	2.41838	2.13632	2.17361	2.34387	7.70419	13.8271	11.2979	7.10683	5.20278	7.96773
140	7.805	123.105	124.112	10.3298	15.0415	13.1808	12.326	31.618	16.1968	42.857	15.0936	13.3028	26.9983	15.3091	14.5457	16.3265	11.6867	11.2184
141	5.248	123.105	124.112	120.757	133.628	128.464	200.173	52.707	72.8935	44.2418	76.8644	81.1507	110.766	149.34	124.313	63.0835	60.0927	62.7379
142	3.738	124.008	125.015	25.8247	28.1067	36.6095	33.5536	14.9579	23.795	45.3927	43.3005	20.7117	33.3581	30.8259	27.6986	41.0401	55.6012	52.5877
143	5.82	124.008	125.015	1.86498	1.68883	2.31202	1.81467	2.20113	1.98607	2.20082	2.08412	2.17265	3.08441	1.67959	2.60396	2.94759	2.6071	2.62225
144	12.05	124.089	125.096	19.2626	18.3032	12.4202	62.1185	5.56128	6.05366	6.11002	6.41173	7.51921	108.175	237.747	201.231	93.1527	73.4142	142.978
145	12.212	124.089	125.096	58.9469	50.6057	45.8039	98.6057	9.40377	10.2821	10.2166	9.1601	10.8514	85.2185	176.281	139.454	70.1317	51.261	98.4842
146	11.442	124.089	125.096	41.126	37.6485	8.87339	14.5289	8.9924	7.80908	7.43588	7.40235	9.75387	25.0423	39.6214	30.9458	18.8082	18.1568	31.3626
147	5.248	124.089	125.096	80.0083	86.1131	83.2084	121.203	52.9294	57.7581	48.1083	61.5329	57.0841	82.1646	96.2441	90.2507	70.931	54.3195	52.3275
148	1.375	125.084	126.091	28.7628	30.6769	29.5845	40.9621	38.1079	43.7363	49.8069	36.8988	35.4757	21.9798	21.0125	28.2133	24.1311	26.7502	22.1026
149	1.03	126.025	127.032	957.891	985.531	992.235	1386.72	1120.04	1323.25	1107.05	1159.62	1331.94	929.741	930.8	1025.54	1144.32	1102.12	1176.05
150	3.611	126.047	127.054	13.0105	11.1821	18.7503	12.3363	13.0761	13.2358	12.6677	12.0713	12.5114	16.303	15.3194	12.3637	10.0054	14.2707	10.1136
151	0.862	127.012	128.019	418.662	446.827	452.232	515.117	503.543	560.203	723.416	597.001	526.101	473.887	518.584	416.118	432.275	428.209	423.533
152	12.598	127.1	128.107	96.7476	111.29	99.3346	89.4776	37.3796	99.4787	103.474	100.799	98.984	166.028	75.7142	90.5024	121.45	120.25	107.283
153	5.157	127.1	128.107	62.8983	61.7495	52.2133	93.3836	50.178	44.5284	45.7941	53.1273	49.2553	65.5253	62.0452	45.7815	51.0379	50.2925	63.9664
154	5.36	127.1	128.107	31.6378	28.5904	32.2424	53.9135	28.6556	27.1227	25.4073	32.9784	27.5778	37.828	33.4828	27.921	34.5989	30.3855	33.565
155	0.86	128.015	129.023	11.6295	13.112	13.5539	15.4716	13.7309	15.0353	23.098	16.9318	16.6162	12.9236	14.4825	13.1383	12.4699	12.843	12.1743
156	1.027	128.095	129.102	189.857	202.06	174.32	177.937	225.043	207.549	207.674	186.433	202.917	268.264	185.063	185.376	225.786	208.757	212.735
157	0.886	128.095	129.102	148.9	162.09	191.442	206.239	203.227	188.983	253.955	208.858	179.862	215.518	165.729	189.016	181.019	208.163	148.138
158	0.864	129.01	130.017	59.6099	63.6089	67.2043	71.8453	71.9594	83.6057	106.012	86.7494	74.2752	70.0074	75.6891	61.0523	62.7422	63.4622	60.5339
159	1.069	129.043	130.05	7084.29	7302.19	7709.16	7564.92	7914.5	8582.72	7827.23	7465.38	8233.54	7799.13	6583.19	7257.11	8216.66	7876.3	8757.51
160	3.314	129.058	130.065	79.038	88.1213	77.6547	115.131	127.487	67.3631	105.808	107.135	81.9852	90.3234	36.6502	82.8671	84.5738	77.0493	96.8613
161	1.033	129.079	130.086	2350.74	2611.27	2418.98	2375.35	2540.77	3116.97	2953.99	2544.81	2475.88	3102.66	1987.28	2538.51	1445.02	2703.91	2450.29
162	0.887	129.079	130.086	3389.91	3554.91	3886.46	4336.65	4512.53	4004.75	5391.37	4416.68	4077.93	4708.2	3366.62	3905.16	4458.04	4328.78	3189.74
163	1.055	130.027	131.034	50.8602	55.5388	64.0139	53.6628	62.6354	58.8775	58.6402	51.8835	50.6609	50.1151	47.5053	56.5874	51.75	52.5362	67.9786
164	2.085	130.042	131.049	359.965	398.136	316.373	357.666	219.548	404.457	296.084	375.749	334.522	400.021	462.572	640.782	370.519	290.541	340.569
165	1.878	130.042	131.049	252.196	204.291	272.832	302.182	300.701	283.82	362.15	374.246	287.867	367.205	143.27	640.782	180.148	329.068	255.963
166	3.629	131.074	132.081	121.615	108.822	123.023	128.73	151.419	150.347	164.209	156.463	132.255	148.32	152.727	114.125	114.148	117.749	118.738
167	3.317	131.074	132.081	73.3104	74.3944	60.9148	113.517	69.3143	69.9537	99.4366	88.3886	69.2078	80.3498	7.10095	102.816	67.4096	59.3976	85.291
168	1.513	131.095	132.102	8055.51	8179.42	8310.78	7857.23	9519.05	8343.76	9959.58	9415.15	8106.09	9873.84	6657.69	7999.18	7237.94	8178.87	7881.87
169	1.034	131.095	132.102	735.056	800.749	834.445	721.148	930.044	899.466	855.464	816.789	794.354	1032.17	460.804	937.434	775.815	863.855	1025.28
170	3.839	131.095	132.102	59.9674	60.1006	34.4007	40.4488	43.2861	110.891	127.383	47.6468	41.7844	40.213	36.6566	45.5553	60.0433	24.5038	25.6918
171	4.094	131.095	132.102	104.947	114.371	98.7212	71.8467	126.23	177.759	236.156	161.368	122.385	124.269	50.3127	72.3031	96.2778	79.588	76.5244
172	0.95	132.009	133.016	19.4173	19.0887	15.967	23.2629	16.035	24.344	22.4518	23.5421	23.6828	28.288	9.60008	20.9831	24.2503	23.7515	20.1572
173	1.385	132.024	133.032	8895.34	10207	10358.4	13361.1	10813.7	11251.6	12696.3	11405.4	12943.7	9493.33	8107.33	7995.84	8175.91	8884.28	8545.81
174	1.186	132.024	133.032	7892.74	7087.57	5511.88	9899.23	8715.63	8018.96	10635.7	7553.84	8150.36	7572.31	3783.34	6773.42	5060.06	4713.73	6339.37
175	1.03	132.025	133.032	4533.88	5855.24	7827.61	6107.35	5850.73	8154.31	5079.38	5161.37	6239.4	5485.44	8526.02	5165.89	7632.38	8304.22	5823.06
176	1.019	132.09	133.097	455.499	468.135	473.851	374.151	498.027	620.842	540.287	504.583	525.613	515.997	287.176	620.854	532.156	531.759	407.684
177	12.569	132.094	133.101	140.742	140.807	136.091	104.447	123.713	168.72	159.371	124.36	111.449	165.407	91.6919	120.032	185.958	147.734	147.141
178	10.711	132.094	133.101	78.2912	100.602	75.4358	69.247	86.5724	72.4062	62.1799	89.6906	80.0167	106.873	92.369	147.317	161.462	121.907	139.306
179	1.04	133.02	134.027	199.855	208.071	211.46	261.434	191.36	240.746	171.996	202.082	279.558	205.485	169.293	216.922	265.306	228.495	220.017
180	0.916	133.02	134.027	48.8418	56.5924	54.0276	93.5056	56.2481	60.576	58.7607	60.1441	72.1786	59.6471	51.0219	56.5155	66.2571	56.2356	49.7473
181	1.101	133.037	134.045	143.911	149.288	158.828	161.391	149.371	155.157	120.115	71.0169	187.982	176.474	152.634	148.125	176.907	181.847	212.741
182	1.067	133.053	134.06	471.567	465.499	471.367	505.429	571.879	563.113	210.018	152.645	495.871	576.359	317.353	496.153	603.074	541.123	639.091
183	1.014	133.074	134.081	671.79	736.452	767.59	1074.94	758.567	997.025	876.744	778.537	1077.84	552.994	622.031	718.942	618.809	537.63	698.721
184	12.049	134.073	135.08	41.8118	32.5939	24.9804	139.73	5.38119	6.69612	6.25977	7.07292	6.69883	253.544	587.845	507.364	228.547	168.164	363.757
185	11.442	134.073	135.08	33.6385	30.894	18.6737	30.0976	11.3445	12.3761	12.8696	12.2224	10.2931	39.3074	80.0837	70.1407	36.2394	30.7464	57.6929
186	12.212	134.073	135.08	55.5263	48.6483	43.8678	93.7068	7.84318	8.49592	8.72257	8.72111	8.3444	80.6745	163.641	131.777	66.8558	47.8718	95.7606
187	12.579	134.11	135.117	80.1405	87.5953	81.8048	62.9953	73.3956	74.3745	86.1699	76.8515	69.5549	97.6167	56.4243	76.6461	103.905	86.9615	84.7774
188	10.212	134.11	135.117	18.3349	18.7955	21.031	14.1697	105.943	15.4553	13.7985	15.949	16.1233	20.4643	33.6619	16.2574	180.765	190.523	19.8925
189	6.778	134.11	135.117	80.077	78.9342	78.8014	74.9258	53.57	63.9595	49.291	68.4637	64.9431	47.6418	34.714	38.7014	52.5716	42.7328	42.3276
190	3.742	135.054	136.062	21636.6	19399.6	18801.7	31046.4	22277.6	19459.5	26357.1	25486.5	27697.9	12391.6	14704.4	20764.4	11083.3	16331	19439.1
191	1.028	135.055	136.062	3247.35	3429.34	3710.51	4069.12	4172.57	4485.71	2898.53	1925.53	3959.77	3904.13	2877.92	3353.86	2204.66	3594.67	4447.98
192	1.388	135.055	136.062	1811.39	1828.41	1789.27	2093.79	2011.6	1830.19	2048.8	2282.48	1955.87	2382.07	1765.71	1759.63	2003.22	2137.34	2144.15
193	1.389	135.068	136.076	1322.49	1493.7	1521.36	1316.42	1589.22	1373.13	2097.75	1665.92	1375.94	1780.28	1570.69	1472.36	1456.36	1635.7	1497.91
194	1.039	135.068	136.076	746.973	828.65	964.342	639.801	806.182	722.118	1064.07	604.045	891.511	1192.15	941.607	1063.54	875.5	1113.2	1145.86
195	1.405	136.039	137.046	1196.53	1395.03	1413.93	909.523	1014.82	1245.8	1389.59	1191.24	1320.88	3681.01	1004.54	1168.7	1375.39	2283.97	1207.6
196	3.759	136.052	137.059	251.738	338.973	362.887	544.811	383.987	479.032	489.901	519.719	316.623	173.515	287.052	92.5049	395.964	283.268	231.397
197	12.579	136.089	137.096	29.2441	33.1042	32.7243	21.3817	23.9772	26.2404	27.045	26.9465	31.1965	37.7781	25.779	23.3848	33.2725	30.4876	30.5517
198	12.212	136.089	137.096	22.2512	17.6473	16.6807	34.1586	5.4446	5.85941	5.93344	5.70823	6.47964	30.567	62.9199	47.0413	26.0453	19.0537	35.022
199	11.447	136.089	137.096	29.7749	5.18295	29.9267	7.441	17.2821	18.6251	17.4616	3.54325	4.88848	33.9555	15.1977	13.6165	42.5453	6.93018	11.7546
200	5.542	136.089	137.096	201.213	162.302	183.027	235.776	87.2439	107.005	89.271	83.8347	111.73	90.8509	105.5	103.544	83.7416	79.0165	75.2597
201	12.579	136.125	137.133	55.2028	55.2141	61.5822	42.5282	56.8798	49.883	54.4453	58.8609	55.9401	69.1018	50.2108	43.4886	62.7495	53.7015	53.2259
202	6.487	137.121	138.128	108.212	102.069	103.663	56.7435	69.0183	78.3671	80.753	85.3698	84.0659	103.67	57.8849	70.7115	101.845	99.65	95.9434
203	4.978	137.121	138.128	20.7992	16.5047	18.9403	10.9842	12.3245	15.712	16.2015	13.1786	13.3837	18.8439	10.1747	14.0252	18.7155	18.1072	15.5344
204	3.58	140.003	141.01	70.4575	45.7351	46.2067	58.702	51.3689	51.7068	56.3996	50.1889	52.1885	115.074	15.4674	63.6697	71.2346	77.1519	76.7281
205	0.864	140.044	141.051	9.93103	10.3973	11.2051	10.5664	11.3013	12.8978	15.4966	14.5648	12.4156	10.6705	13.2179	10.7355	9.9811	11.9626	10.7914
206	12.578	140.12	141.127	6.00181	8.65431	5.5248	5.48495	6.91219	7.30673	8.1352	8.28125	6.28521	8.027	4.99429	5.68857	9.32815	9.10488	8.16977
207	10.716	140.12	141.127	7.26169	7.87408	9.99085	2.04841	6.0903	8.17509	5.30232	7.78047	10.3668	15.3931	8.42227	6.37672	13.9521	16.0056	13.8881
208	3.623	141.058	142.065	85.5628	78.2031	85.2709	174.244	116.155	77.9487	186.946	173.335	94.2219	104.611	105.79	82.377	81.2726	88.1102	89.121
209	3.306	141.058	142.065	55.2376	51.5805	41.7277	70.6227	49.8468	52.1091	57.4855	74.8932	47.3688	54.6289	2.08531	70.7861	45.0305	39.6975	55.0137
210	12.05	141.115	142.123	17.4197	15.831	15.7136	41.75	7.85626	8.30854	8.59431	7.81512	7.90262	76.4033	154.348	138.771	67.7219	51.5537	102.085
211	12.578	141.115	142.123	101.524	107.998	95.3011	84.839	90.7407	97.69	88.8297	99.0894	88.8043	119.051	76.904	90.9802	131.434	112.424	107.866
212	12.214	141.115	142.123	77.6927	65.1354	59.1369	118.657	16.0732	17.097	16.7858	16.1167	16.6809	104.408	217.715	173.255	88.8944	67.4618	127.493
213	10.882	141.115	142.123	21.2507	19.2622	21.722	15.3446	14.8372	16.7296	66.0832	15.8174	16.8845	24.2043	23.3616	24.5476	25.0603	26.0324	18.9707
214	5.247	141.116	142.123	157.781	166.369	157.096	255.872	67.5175	91.8909	57.5141	98.6942	104.061	142.707	184.47	156.95	84.2361	81.6871	79.8445
[truncated: 3,162 more rows]

## Sheet: analysis
No	RT [min]	Molecular_Weight	m/z	Compound_ID	Compound_name	Chemical Formula	Monoisotopic_Mass	Delta(ppm)	Adduct	Score (QI)	Fragmentation Score (QI)	Isotope Similarity (QI)	mzCloud Best Match (Thermo)	mzVault Best Match (Thermo)	QC_1	QC_2	QC_3	5H 1	5H 2	5H 3	5H 4	5H 5	5H 6	SCFM Glu 1	SCFM Glu 2	SCFM Glu 3	SCFM Glu 4	SCFM Glu 5	SCFM Glu 6
[truncated: 355 more rows]

[truncated: 4 more sheets: table 1(analysis 1), HCA data(analysis 1), Data Submitted, Metaboanalyst Output]
